# Supplementary material for: Adjusting PSC culture for neural organoid generation
Source: Stem Cell Reports. 2025 Dec 4;21(1):102724. doi: 10.1016/j.stemcr.2025.102724 (PMC12925955; doi:10.1016/j.stemcr.2025.102724)
Supplement: Table S1. Quantification of images of day 20 organoids, related to Figure 1 [file mmc2.xlsx]

## Sheet: Sheet1
		% of marker expression
Cell line	Batch	SOX2	TBR2	DLX2	VIM	TTR	FOXA2	correct morphology	correct TBR2 localisation
H1	1	51.22	2.19	0.36	47.69	1.05	0.13	1	1
	2	46.91	0.99	0.2	21.67	4.79	2.41	1	1
	3	19.085	5.105	1.14	42.725	4.275	0.705	1	1
	4	52.97	0.94	1.655	33.41	6.41	0.255	1	1
H9	1	55.54	5.31	1.05	51.76	9.645	2.845	1	1
	2	36.955	3.325	1.535	28.39	10.83	3.625	1	1
	3	20.24	2.255	7.02	36.675	4.41	1.18	1	1
	4	20.285	1.025	0.2	39.42	2.275	0.17	0	0
kolf2	1	50.67	3.04	1.55	42.49	0.75	1.61	1	1
	2	61.1	2.67	0.31	59.82	7.09	0.74	1	1
	3	54.31	1.92	0.52	57.26	0.8	0.75	1	1
	4	62.46	1.545	0.675	31.17	3.71	0.31	1	1
burb1	1	18.85	2.04	5.96	22.79	4.89	1.56	0	0
	2	3.39	1.2	0.84	32.27	2.48	0.71	0	0
	3	3.32	1.12	0.66	33.14	1.6	0.47	0	0
	4	0.535	0.475	0.46	47.76	0.28	0.21	0	0
fiaj1	1	21.85	1.24	1.72	36.77	2.24	2.97	0	0
	2	5.62	0.62	0.89	40.97	3.1	3.75	0	0
	3	10.11	0.93	0.44	44.89	3.74	3.58	0	0
	4	13.23	0.35	0.185	40.36	3.075	4.515	0	0
sojd3	1	0.805	0.38	0.56	40.245	2.09	0.695	0	0
	2	0.47	0.1	0.07	30.51	0.585	0.42	0	0
	3	7.24	0.115	1.705	35.2	1.255	1.97	0	0
	4	17.48	0.88	0.595	32.885	0.115	2.915	0	0
