# Supplementary material for: Adjusting PSC culture for neural organoid generation
Source: Stem Cell Reports. 2025 Dec 4;21(1):102724. doi: 10.1016/j.stemcr.2025.102724 (PMC12925955; doi:10.1016/j.stemcr.2025.102724)
Supplement: Table S2. Abundance of peptides in all samples (proteomics), related to Figure 1 [file mmc3.xlsx]

## Sheet: Proteomics >1 unique peptide
Master Protein Accessions	Master Protein Descriptions	Gene name	Coverage [%]	# Peptides	# Isoforms	# PSMs	# Unique Peptides	# AAs	MW [kDa]	calc. pI	Score Sequest HT: Sequest HT	Abundances (Grouped): BURB1	Abundances (Grouped): FIAJ1	Abundances (Grouped): SOJD3	Abundances (Grouped): H1	Abundances (Grouped): H9	Abundances (Grouped): KOLF2	Abundances (Grouped) CV [%]: BURB1	Abundances (Grouped) CV [%]: FIAJ1	Abundances (Grouped) CV [%]: SOJD3	Abundances (Grouped) CV [%]: H1	Abundances (Grouped) CV [%]: H9	Abundances (Grouped) CV [%]: KOLF2	Log2 Abundances (Scaled): F1: 126, Sample, BURB1	Log2 Abundances (Scaled): F1: 128N, Sample, BURB1	Log2 Abundances (Scaled): F1: 129C, Sample, BURB1	Log2 Abundances (Scaled): F1: 131N, Sample, BURB1	Log2 Abundances (Scaled): F1: 127N, Sample, FIAJ1	Log2 Abundances (Scaled): F1: 128C, Sample, FIAJ1	Log2 Abundances (Scaled): F1: 130N, Sample, FIAJ1	Log2 Abundances (Scaled): F1: 131C, Sample, FIAJ1	Log2 Abundances (Scaled): F2: 129N, Sample, SOJD3	Log2 Abundances (Scaled): F2: 129C, Sample, SOJD3	Log2 Abundances (Scaled): F2: 130C, Sample, SOJD3	Log2 Abundances (Scaled): F2: 131C, Sample, SOJD3	Log2 Abundances (Scaled): F2: 126, Sample, H1	Log2 Abundances (Scaled): F2: 127C, Sample, H1	Log2 Abundances (Scaled): F2: 127N, Sample, H1	Log2 Abundances (Scaled): F2: 128N, Sample, H1	Log2 Abundances (Scaled): F2: 128C, Sample, H9	Log2 Abundances (Scaled): F2: 130N, Sample, H9	Log2 Abundances (Scaled): F2: 131N, Sample, H9	Log2 Abundances (Scaled): F2: 132N, Sample, H9	Log2 Abundances (Scaled): F1: 127C, Sample, KOLF2	Log2 Abundances (Scaled): F1: 129N, Sample, KOLF2	Log2 Abundances (Scaled): F1: 130C, Sample, KOLF2	Log2 Abundances (Scaled): F1: 132N, Sample, KOLF2
A0AV96	RNA-binding protein 47 [OS=Homo sapiens]	RBM47	19	12	12	24	12	593	64.1	7.68	67.57	106.5	128.7	113.7	87	95.3	91.9	8.21	2.06	10.65	4.57	2.61	4.54	6.75355	6.95303	6.71425	6.71425	6.99322	7.02237	6.97499	7.04111	6.90809	6.57592	6.75087	6.90809	6.39746	6.49025	6.43296	6.40599	6.54226	6.55152	6.59544	6.62205	6.47735	6.45943	6.59096	6.56834
A0AVT1-1	Ubiquitin-like modifier-activating enzyme 6 [OS=Homo sapiens]	UBA6	35	32	32	90	32	1052	117.9	6.14	252.92	94.1	99.1	95.8	96.5	92.7	97.5	5.74	7.05	1.13	1.3	3.95	3.72	6.55919	6.41278	6.61029	6.55305	6.67807	6.58346	6.53916	6.76553	6.58646	6.55152	6.57894	6.58346	6.57894	6.60585	6.59842	6.67525	6.60881	6.53138	6.53761	6.46923	6.69349	6.62059	6.59395	6.57289
A0JNW5-1	UHRF1-binding protein 1-like [OS=Homo sapiens]	UHRF1BP1L	4	5	5	5	5	1464	164.1	6.32	12.62	91.4	85.1	103	77.8	92.1	115.5	14.33	21.8	4.02	8.22	2.86	7.29	6.88753	6.50303	6.52513	6.47411	6.28725	6.1375	6.5345	6.83794	6.66818	6.64674	6.77742	6.70598	6.19771	6.36457	6.43463	6.55612	6.51254	6.53761	6.59544	6.50621	6.76288	6.92955	6.77347	6.96694
A0MZ66	Shootin-1 [OS=Homo sapiens]	SHTN1	27	16	16	27	16	631	71.6	5.33	77.14	121.7	93.6	98.1	97.3	101.8	116.3	12.28	11.78	8.58	2.32	7.35	11.33	7.19476	6.88996	6.96578	6.79051	6.59694	6.84172	6.49185	6.49985	6.69627	6.47735	6.5345	6.73606	6.58045	6.6279	6.58496	6.67384	6.56529	6.60585	6.732	6.79051	7.05094	6.86047	6.64818	6.86295
A1L020	RNA-binding protein MEX3A [OS=Homo sapiens]	MEX3A	25	9	9	21	8	520	54.1	7.27	70.17	64.5	87.1	108.5	100.5	103.9	91.1	7.22	9.41	6.19	4.63	8.13	7.84	6.01569	5.79961	6.0268	6.00675	6.45943	6.42962	6.27426	6.60585	6.69766	6.7046	6.8189	6.87897	6.60437	6.69905	6.58195	6.66107	6.57743	6.63081	6.76818	6.83036	6.46761	6.33271	6.59395	6.55305
A1L0T0	Acetolactate synthase-like protein [OS=Homo sapiens]	ILVBL	30	12	12	31	12	632	67.8	8.15	108.8	109.2	100.3	100.1	103.2	113.1	107.9	5.72	2.42	1.48	5.96	1.95	2.7	6.75221	6.7761	6.76553	6.92481	6.60585	6.66534	6.6851	6.63081	6.6453	6.68229	6.63372	6.6453	6.74953	6.6279	6.71149	6.63081	6.79961	6.78921	6.84172	6.84298	6.76155	6.71699	6.80993	6.74551
A1L170	Uncharacterized protein C1orf226 [OS=Homo sapiens]	C1orf226	10	2	2	3	2	272	29	5.27	7.42	67.8	102.7	126.8	115.8	161.6	81.4	18.2	13.32	19.05	7.34	21.71	9.46	6.15785	6.01123	6.36107	5.72247	6.69627	6.66959	6.39403	6.8716	6.98868	6.98299	6.69905	7.35667	6.93074	6.78005	6.77479	6.72656	6.76155	7.38974	7.28355	7.55305	6.36632	6.57894	6.2817	6.32733
A1X283	SH3 and PX domain-containing protein 2B [OS=Homo sapiens]	SH3PXD2B	31	26	26	60	26	911	101.5	8.69	151.6	82	88.8	105.5	100.1	101.5	94.4	6.57	4.75	5.4	4.34	7.53	3.89	6.49825	6.32193	6.39403	6.28725	6.48382	6.59395	6.46271	6.44294	6.58496	6.73335	6.76818	6.71012	6.6014	6.6907	6.63952	6.66534	6.72792	6.65392	6.67807	6.47086	6.55305	6.49346	6.56834	6.62936
A2RRP1-1	neuroblastoma-amplified sequence [OS=Homo sapiens]	NBAS	9	19	19	31	19	2371	268.4	5.96	74.79	101.8	99	93	97.3	95.8	95.8	10.39	8.97	4.08	0.71	4.35	3.97	6.65964	6.3906	6.67948	6.74685	6.64241	6.36107	6.6279	6.62936	6.54226	6.63081	6.53605	6.49025	6.61176	6.59694	6.61765	6.60733	6.61912	6.52199	6.65821	6.54689	6.60288	6.66959	6.54226	6.56071
A2RTX5	Probable threonine--tRNA ligase 2, cytoplasmic [OS=Homo sapiens]	TARS3	6	4	4	12	3	802	92.6	6.05	28.62	99.5	89.6	102.7	104	110.9	102	7.35	12.47	3.8	8.77	3.43	8.73	6.53761	6.76686	6.57743	6.69627	6.71287	6.33271	6.38024	6.58946	6.67243	6.71562	6.58796	6.69349	6.61029	6.78921	6.63807	6.75622	6.79701	6.78921	6.84925	6.72792	6.6865	6.65821	6.61029	6.88753
A3KMH1	von Willebrand factor A domain-containing protein 8 [OS=Homo sapiens]	VWA8	13	21	21	37	21	1905	214.7	7.4	109.91	125	142.1	131.8	107.5	71.2	66.1	3.6	3.7	1.77	4.19	2.48	4.57	6.88264	6.99774	6.94369	6.98755	7.19476	7.06609	7.14873	7.15279	7.07788	7.01681	7.03782	7.04658	6.79051	6.7046	6.70183	6.66676	6.19377	6.15583	6.14975	6.10643	6.01569	6.15583	6.02015	6.07253
A3KN83-1	protein strawberry notch homolog 1 [OS=Homo sapiens]	SBNO1	18	18	18	41	18	1393	154.2	7.88	125.98	99.9	101.3	99.6	100.7	97.9	100.3	3.3	4.21	2.07	2.71	2.76	1.89	6.6279	6.55459	6.65535	6.65821	6.66818	6.62644	6.65678	6.76553	6.58195	6.63081	6.64674	6.6453	6.62644	6.68229	6.64962	6.69905	6.6837	6.60585	6.59544	6.62059	6.64674	6.65105	6.60881	6.67525
A4D161-1	protein FAM221A [OS=Homo sapiens]	FAM221A	9	2	2	2	2	298	33.1	6.74	4.65	100.7	91.2	109.4	94.3	113.4	112.2	29.2	22.89	10.32	22.9	7.66	26.5	6.74819	6.01123	7.07682	6.55919	6.90809	6.23266	6.29462	6.72792	6.47411	6.80735	6.75355	6.79312	6.79442	6.32373	6.52513	6.61176	6.90087	6.74953	6.6865	6.90929	7.03122	6.89118	6.05311	6.72928
A4D1E9-1	GTP-binding protein 10 [OS=Homo sapiens]	GTPBP10	37	13	13	22	13	387	42.9	9.03	52.49	129.2	100.7	119.2	106.5	102.4	106.7	11.29	7.14	7.41	3.26	5.52	6.72	6.98527	7.27519	6.91049	7.04221	6.6014	6.82655	6.6279	6.67948	6.98413	6.79572	6.80993	6.99209	6.76686	6.70044	6.732	6.62936	6.6453	6.66107	6.69488	6.81762	6.72383	6.60585	6.84298	6.75221
A4D1S0-1	killer cell lectin-like receptor subfamily G member 2 [OS=Homo sapiens]	KLRG2	7	3	3	4	3	409	42.8	5.87	11.43	66.6	50.3	57.9	80.1	110.3	102.5	13.35	8.16	32.04	11.57	16.4	12.18	5.848	6.23266	5.91886	6.19574	5.72792	5.51096	5.76022	5.57894	5.61176	6.58195	5.8802	5.83036	6.20555	6.44294	6.92719	6.41616	6.7761	7.08746	6.51254	6.79572	6.57743	6.78005	6.44956	6.83289
A4D1S5	Ras-related protein Rab-19 [OS=Homo sapiens]	RAB19	20	4	4	8	3	217	24.4	6.52	13.08	98.7	110.6	95.4	93.6	81.5	99.8	5.18	3.76	4.23	2.78	4.96	2.47	6.64962	6.75489	6.59842	6.59991	6.79701	6.80349	6.6851	6.78267	6.5345	6.67666	6.57743	6.5744	6.52042	6.57743	6.50462	6.63662	6.35755	6.33807	6.37156	6.21335	6.62205	6.65964	6.61765	6.69349
A4D1U4	Protein LCHN [OS=Homo sapiens]	DENND11	8	3	3	4	3	455	51.4	5.31	12.81	125.2	102	116.5	105.4	98.7	102.6	6.93	11.77	3.94	0.35	2.74	8.85	6.87406	7.10957	6.94603	6.98982	6.63517	6.96116	6.59991	6.71012	6.89239	6.77742	6.89966	6.83542	6.71699	6.72383	6.78529	6.71149	6.59544	6.61029	6.6851	6.63807	6.74281	6.61912	6.83289	6.54689
A5D8V6	Vacuolar protein sorting-associated protein 37C [OS=Homo sapiens]	VPS37C	9	2	2	3	2	355	38.6	5.21	11.84	58.2	65.3	84.3	64.4	74.1	76.7	36.86	28.44	15.53	18.94	11.15	13.92	5.20555	5.70321	6.02459	6.49185	5.72247	6.3345	5.68089	6.48864	6.27984	6.06609	6.56834	6.51412	5.81506	6.20359	6.06609	6.10643	6.19967	6.42459	6.22304	6.03562	6.36982	6.15381	6.10434	6.53138
A5PLN9-1	Trafficking protein particle complex subunit 13 [OS=Homo sapiens]	TRAPPC13	4	2	2	4	2	417	46.5	5.6	8.25	93.2	97	102.7	106.5	106.4	92.5	5.5	12.92	3.35	6.31	0.86	8.88	6.43296	6.59096	6.49346	6.59842	6.44956	6.52826	6.86542	6.67101	6.62205	6.74012	6.67384	6.6907	6.79961	6.66959	6.86542	6.67948	6.73064	6.74012	6.71287	6.73606	6.30195	6.53138	6.52982	6.61029
A5YKK6	CCR4-NOT transcription complex subunit 1 [OS=Homo sapiens]	CNOT1	33	68	68	163	68	2376	266.8	7.11	434.45	93.2	97.2	103.6	100.1	101.7	100.6	0.76	1.4	1.03	1.64	3.31	2.78	6.54226	6.56224	6.54226	6.53605	6.61765	6.58796	6.58796	6.6279	6.6907	6.69209	6.69627	6.72247	6.62936	6.66249	6.65964	6.67243	6.60585	6.67525	6.65964	6.7211	6.64386	6.57743	6.65964	6.66534
A6NDB9	Paralemmin-3 [OS=Homo sapiens]	PALM3	16	8	8	12	8	673	71.7	4.53	39.46	138.3	91.4	82.9	93.5	99.4	100	6.93	7.25	11.78	4.85	6.31	3.13	7.13031	7.28077	7.05961	7.0917	6.54071	6.46597	6.6907	6.48543	6.62936	6.41785	6.32912	6.24413	6.59544	6.49665	6.66107	6.40599	6.50462	6.66959	6.59991	6.71562	6.63372	6.57743	6.6865	6.65392
A6NDG6	glycerol-3-phosphate phosphatase [OS=Homo sapiens]	PGP	44	11	11	36	11	321	34	6.14	106.85	97.3	89.7	101.6	96.1	110.8	103.7	8.31	3.66	1.54	2.76	2.87	1.66	6.67948	6.50144	6.75087	6.52982	6.58796	6.49025	6.4822	6.4822	6.65964	6.65105	6.70183	6.67525	6.55766	6.61471	6.58946	6.66959	6.8505	6.80607	6.75489	6.77742	6.73335	6.6837	6.6837	6.70874
A6NDU8	UPF0600 protein C5orf51 [OS=Homo sapiens]	C5orf51	21	3	3	9	3	294	33.6	5.26	37.89	92.8	95.5	103.1	99.6	114.6	103.6	9.73	1.36	2.7	4.66	1.29	4.63	6.49665	6.26679	6.57894	6.57592	6.54381	6.58346	6.58646	6.57137	6.67948	6.73877	6.64674	6.69627	6.59096	6.6851	6.56529	6.86419	6.85175	6.8679	6.82909	6.83036	6.71149	6.67948	6.67666	6.81634
A6NGN9	IgLON family member 5 [OS=Homo sapiens]	IGLON5	6	2	2	3	2	336	36.8	7.34	7.89	129.6	147.3	102.9	66.7	73.9	186.3	18.97	14.74	15.4	3	12.85	18.83	6.94369	7.09276	7.47249	6.91169	7.50938	7.17792	7.22689	7.01123	6.55919	6.81121	6.93546	6.45121	6.02901	6.08958	5.82273	6.30561	5.90207	6.21917	6.36107	6.19771	7.8009	7.26866	7.33718	7.74618
A6NHR9-1	structural maintenance of chromosomes flexible hinge domain-containing protein 1 [OS=Homo sapiens]	SMCHD1	28	51	51	112	51	2005	226.2	7.3	272.43	88.4	90	109.5	100.8	110.9	92.9	3.98	6.8	3.38	2.46	2.52	1.05	6.52982	6.38888	6.46761	6.46271	6.54844	6.37504	6.58796	6.43463	6.76421	6.86295	6.78529	6.75889	6.62936	6.67948	6.62205	6.67807	6.76421	6.80607	6.848	6.78136	6.54226	6.52042	6.53294	6.55612
A6NHX0	Cytosolic arginine sensor for mTORC1 subunit 2 [OS=Homo sapiens]	CASTOR2	8	2	2	4	2	329	36	5.16	15.04	105.2	111.3	122.8	105	93.1	96.2	7.36	7.52	3.93	2.56	3.88	7.31	6.83036	6.5744	6.74281	6.6907	6.73877	6.92837	6.85674	6.69209	6.98413	6.97499	6.90448	6.86542	6.6879	6.74012	6.78136	6.65105	6.50462	6.57743	6.50462	6.61765	6.69349	6.44128	6.61618	6.55766
A6NIH7	Protein unc-119 homolog B [OS=Homo sapiens]	UNC119B	33	7	7	15	7	251	28.1	5.68	50.14	81.9	93.8	91.7	74.4	93.4	94.3	2.79	5.96	7.25	6.91	9.69	6.36	6.38024	6.36282	6.34873	6.28725	6.6851	6.5345	6.48543	6.56986	6.53761	6.41447	6.49985	6.66391	6.14568	6.28725	6.25361	6.37156	6.41278	6.60585	6.48543	6.72792	6.57137	6.39746	6.54844	6.61324
A6NKD9	Coiled-coil domain-containing protein 85C [OS=Homo sapiens]	CCDC85C	24	8	8	12	8	419	45.2	6.96	28.99	98.1	103.6	118.3	105.2	105.7	85.4	4.26	2.82	4.71	8.98	3.72	6.65	6.61912	6.6014	6.61471	6.732	6.66391	6.71836	6.74953	6.67101	6.76951	6.91886	6.91169	6.86047	6.62498	6.80864	6.65678	6.8009	6.73064	6.79572	6.66534	6.71699	6.38024	6.36807	6.45121	6.57289
A6ZKI3	Retrotransposon Gag-like protein 8B [OS=Homo sapiens]	RTL8C	26	3	3	5	3	113	13.2	5.07	11.43	152.8	155.8	119.9	85.6	94.8	120.7	3.32	4.9	7.1	9.07	10.11	5.34	7.24982	7.28263	7.17193	7.26115	7.3156	7.32463	7.25077	7.16993	6.93546	6.7046	6.90929	6.90207	6.51096	6.32733	6.47897	6.43962	6.42794	6.49346	6.63952	6.75087	7.04985	6.92362	6.90689	6.87897
A8CG34-1	Nuclear envelope pore membrane protein POM 121C [OS=Homo sapiens]	POM121C	4	5	5	8	5	1229	125	10.37	27.15	83.5	83.8	119.6	105.2	107	80.6	14.54	7.28	5.89	4.78	10.1	7.04	6.17991	6.66249	6.30925	6.45779	6.31651	6.55919	6.39917	6.38024	6.92955	6.74147	6.88264	6.92244	6.66818	6.76553	6.66107	6.64674	6.70598	6.73064	6.75355	7.00562	6.27798	6.28355	6.49025	6.38024
A8K979-2	Isoform 2 of ERI1 exoribonuclease 2 [OS=Homo sapiens]	ERI2	3	2	2	3	2	598	66.8	9	4.56	115.5	111.7	94.5	92.8	98.1	112.4	11.03	10.39	9.76	7.38	12.16	5.67	6.91049	7.03012	6.65678	6.79312	6.7046	7.01681	6.72247	6.88631	6.74685	6.47249	6.46107	6.65249	6.46107	6.61176	6.53605	6.69766	6.43796	6.62498	6.60585	6.85798	6.85798	6.74281	6.91886	6.76818
A8MPP1	Putative ATP-dependent RNA helicase DDX11-like protein 8 [OS=Homo sapiens]	DDX11L8	3	2	2	2	2	907	101.7	7.47	3.91	72.4	73.8	116.5	112.9	92.4	108	27.33	21.05	14.52	3.89	7.16	11.01	6.03562	6.66391	5.74416	6.31832	5.83289	6.54998	6.31832	6.09381	7.02459	6.50462	6.848	6.88142	6.77873	6.85798	6.76288	6.81378	6.50144	6.36457	6.55612	6.60881	6.58346	6.91767	6.85549	6.65535
A8MTY0	Zinc finger protein 724 [OS=Homo sapiens]	ZNF724	31	12	12	43	8	619	71.1	9.11	72.21	90.6	89.5	86.9	95.5	92.7	81	4.56	8.79	1.17	4.67	3.05	3.3	6.44626	6.55459	6.44791	6.56834	6.48059	6.36807	6.48864	6.66959	6.46434	6.43962	6.4446	6.42291	6.62498	6.52982	6.56834	6.56834	6.57137	6.52199	6.54689	6.46761	6.33985	6.39917	6.2817	6.34163
A9UHW6	MIF4G domain-containing protein [OS=Homo sapiens]	MIF4GD	15	4	4	5	4	222	25.4	5.33	11.7	91.3	97.3	111.5	114.5	108	110.4	8.74	12.63	3.89	3.48	8.9	12.83	6.50779	6.26115	6.51728	6.54381	6.80349	6.35403	6.62059	6.58796	6.73335	6.8392	6.84549	6.76155	6.87406	6.80349	6.81121	6.85798	6.80349	6.80607	6.70736	6.52356	6.76951	6.80349	6.48543	6.94251
B7ZAP0	Rab GTPase-activating protein 1-like, isoform 10 [OS=Homo sapiens]	RABGAP1L	45	10	10	27	8	253	29	5.33	74.87	107	101.7	90.7	101.6	91.3	103.8	6.29	3.6	4.11	6.13	1.7	4.33	6.81121	6.60733	6.78267	6.70044	6.76818	6.66391	6.67384	6.66249	6.42794	6.55152	6.46434	6.54071	6.60288	6.72928	6.67384	6.6279	6.47411	6.51254	6.51254	6.53138	6.65392	6.71425	6.79701	6.68089
C9JLW8	Mapk-regulated corepressor-interacting protein 1 [OS=Homo sapiens]	MCRIP1	59	5	5	12	5	97	10.9	9.41	32.48	84.4	100.3	96.6	91.3	96.3	97.5	6.44	4.52	5.01	0.45	8.54	7.41	6.35755	6.39575	6.40088	6.56071	6.61029	6.56224	6.6865	6.70183	6.59991	6.58946	6.63662	6.46597	6.50779	6.51728	6.55766	6.64674	6.7252	6.6453	6.5345	6.4446	6.59842	6.55612	6.61618	6.79181
L0R6Q1	SLC35A4 upstream open reading frame protein [OS=Homo sapiens]	SLC35A4	45	4	4	10	4	103	11.1	8.1	25.14	95.7	90.6	121.6	111.1	118.1	89.7	14.91	6.35	11.02	6.72	24.37	8.8	6.60288	6.9472	6.49346	6.55612	6.53138	6.61471	6.47086	6.39917	7.07361	6.73335	6.82909	7.02237	6.86419	6.72656	6.76022	6.61176	6.58646	6.75756	7.01123	7.36982	6.55305	6.42122	6.67101	6.40259
L0R8F8	MIEF1 upstream open reading frame protein [OS=Homo sapiens]	MIEF1	23	2	2	3	2	70	8.4	10.58	4.24	150.5	129.9	149.7	146.3	154.9	126.5	7.24	10.22	7.1	10.11	11.19	13.71	7.2555	7.33628	7.2114	7.08321	6.92006	7.22593	6.93664	7.10538	7.31198	7.1416	7.12619	7.31107	7.29646	7.08958	7.2937	7.14262	7.17891	7.37243	7.11686	7.46107	6.93192	7.03452	6.60437	7.06178
O00115	Deoxyribonuclease-2-alpha [OS=Homo sapiens]	DNASE2	23	9	9	26	9	360	39.6	8.05	55.94	114.9	99.5	92.4	124.8	104.4	105.1	23.2	19.04	23.39	6.26	15.38	9.45	6.71699	6.32012	6.97039	7.13237	6.60288	6.07039	6.73471	6.66959	6.38024	7.05528	6.67807	6.37678	7.0268	6.89966	6.81634	6.94251	6.88996	6.71425	6.69766	6.33628	6.64241	6.91289	6.6279	6.7879
O00116	Alkyldihydroxyacetonephosphate synthase, peroxisomal [OS=Homo sapiens]	AGPS	39	19	19	73	19	658	72.9	7.34	230.82	101.2	97.2	97.9	117.1	111.1	106.7	8.7	3.8	6.49	6.26	4.3	0.98	6.66249	6.85798	6.56529	6.66107	6.61324	6.59096	6.66959	6.53761	6.79312	6.61324	6.60733	6.61471	6.93546	6.80735	6.89239	6.87897	6.71699	6.80993	6.78136	6.86666	6.73877	6.76288	6.73471	6.73064
O00139	Kinesin-like protein KIF2A [OS=Homo sapiens]	KIF2A	30	21	21	55	19	706	79.9	6.68	120.59	85.8	82.8	103.6	110.5	110.9	97.6	2.21	3.37	1.32	0.15	2.3	2.39	6.37156	6.41109	6.44294	6.43463	6.38198	6.30743	6.36107	6.42459	6.68089	6.71149	6.67525	6.71012	6.7866	6.78921	6.85175	6.84172	6.82909	6.81121	6.75489	6.7761	6.57289	6.63517	6.58346	6.64097
O00148	ATP-dependent RNA helicase DDX39A [OS=Homo sapiens]	DDX39A	46	19	19	124	7	427	49.1	5.68	367.1	90.7	85.7	90.4	83.5	77.3	85	2.5	7.55	4.18	8.54	2.75	4.05	6.48059	6.47249	6.54689	6.52669	6.47249	6.36982	6.33628	6.5744	6.3906	6.49985	6.49665	6.52982	6.29646	6.47086	6.27426	6.2854	6.32553	6.25172	6.29278	6.2384	6.40259	6.31651	6.45779	6.41616
O00151	PDZ and LIM domain protein 1 [OS=Homo sapiens]	PDLIM1	81	19	19	91	19	329	36	7.02	319.95	145.6	86.9	66	93.4	59.5	101.2	11.26	4.67	4.4	7.69	16.77	5.02	7.21043	6.89239	7.28077	7.16189	6.35931	6.45943	6.42291	6.52042	6.01123	6.07039	6.01792	6.14771	6.62352	6.46761	6.57137	6.45943	6.21723	5.95884	5.83036	5.64962	6.71425	6.74012	6.60733	6.59991
O00154	cytosolic acyl coenzyme A thioester hydrolase [OS=Homo sapiens]	ACOT7	38	16	16	86	16	380	41.8	8.54	237.96	84.8	94.5	104.2	100.4	95.5	107.8	4.39	5.58	4.64	0.07	1.91	3.22	6.48864	6.35226	6.44128	6.36982	6.58796	6.53605	6.41447	6.59096	6.6907	6.59395	6.71562	6.75221	6.64962	6.65105	6.68229	6.69627	6.53294	6.56682	6.59544	6.58946	6.79831	6.69209	6.77215	6.732
O00159-1	Unconventional myosin-Ic [OS=Homo sapiens]	MYO1C	28	27	27	68	27	1063	121.6	9.41	174.25	116.2	97.5	84.5	107.3	83.6	102	4.73	4.91	2.96	0.22	4.4	1.57	6.82782	6.93546	6.78136	6.8936	6.6453	6.5157	6.56834	6.67101	6.46761	6.41109	6.36807	6.3906	6.74819	6.74416	6.65535	6.81121	6.43129	6.34696	6.42459	6.29829	6.67525	6.71149	6.67101	6.65964
O00161	Synaptosomal-associated protein 23 [OS=Homo sapiens]	SNAP23	76	14	14	60	14	211	23.3	5.01	202.22	93.2	99.1	96.5	93.7	84.3	84.9	3.17	0.85	4.17	0.8	2.81	2.7	6.47897	6.56377	6.51885	6.58045	6.63662	6.60881	6.63372	6.62936	6.66676	6.59544	6.59096	6.51885	6.54226	6.55766	6.49985	6.45943	6.41278	6.38198	6.33092	6.42122	6.37678	6.38198	6.45615	6.43296
O00165	HCLS1-associated protein X-1 [OS=Homo sapiens]	HAX1	19	6	6	15	6	279	31.6	4.92	34.78	105.5	106	89.4	93	102.7	110.8	4.68	2.46	7.03	4.47	6.52	2.49	6.73742	6.6879	6.7046	6.83542	6.66249	6.7252	6.74147	6.73064	6.64097	6.52042	6.4446	6.41954	6.58496	6.49346	6.69349	6.47249	6.59395	6.63227	6.73335	6.79961	6.78267	6.81762	6.8009	6.73335
O00170	AH receptor-interacting protein [OS=Homo sapiens]	AIP	51	14	14	32	14	330	37.6	6.29	82.14	96.4	98.9	93.5	102.1	106.1	105.5	15.32	9.66	7.06	1.92	7.42	6.36	6.58796	6.12928	6.6453	6.59246	6.61029	6.34518	6.6453	6.65105	6.52356	6.73064	6.56986	6.51885	6.65392	6.69349	6.59544	6.75489	6.89118	6.74685	6.71287	6.63952	6.72656	6.79572	6.57289	6.71562
O00178	GTP-binding protein 1 [OS=Homo sapiens]	GTPBP1	31	16	16	51	16	669	72.4	8.34	144.11	110.8	119	102.3	106.4	113.7	110.6	11.67	7.41	4.99	2.39	3.36	3.29	6.82655	6.5157	6.92362	6.75622	6.93546	6.72247	6.96578	6.85425	6.6014	6.77347	6.69209	6.65964	6.70874	6.75756	6.75087	6.848	6.85922	6.84549	6.8125	6.74953	6.78136	6.824	6.71149	6.79701
O00186	syntaxin-binding protein 3 [OS=Homo sapiens]	STXBP3	20	13	13	30	13	592	67.7	7.8	74.46	88.7	91.1	102.8	101.2	113.6	91	3.61	7.96	4.27	0.14	3.87	2.9	6.42122	6.47086	6.47086	6.54689	6.49985	6.31288	6.51885	6.59096	6.65535	6.77083	6.71287	6.63517	6.66249	6.65964	6.67948	6.64386	6.73335	6.82273	6.83289	6.86542	6.49185	6.4545	6.52356	6.55152
O00192	armadillo repeat protein deleted in velo-cardio-facial syndrome [OS=Homo sapiens]	ARVCF	15	10	10	17	10	962	104.6	6.81	45.25	75.2	83.1	111.5	88.1	129.3	90.4	7.37	6.34	2.82	14.26	18.73	6.94	6.1819	6.2817	6.09381	6.33628	6.44294	6.25739	6.31651	6.43796	6.74416	6.7879	6.84046	6.81506	6.3147	6.60733	6.42626	6.48704	6.6879	6.89966	7.13031	7.3147	6.4446	6.36107	6.55152	6.58045
O00193	Small acidic protein [OS=Homo sapiens]	SMAP	34	7	7	38	7	183	20.3	4.72	142.19	92.6	88.2	95.6	97	109.3	97.6	5.79	6.37	1.79	0.59	4.61	3.62	6.63952	6.5345	6.53138	6.4363	6.45286	6.58045	6.47411	6.35755	6.58496	6.52982	6.58346	6.5744	6.59395	6.60585	6.64818	6.71287	6.78529	6.84423	6.6837	6.76022	6.60881	6.50779	6.62352	6.60881
O00203-1	AP-3 complex subunit beta-1 [OS=Homo sapiens]	AP3B1	34	36	36	108	32	1094	121.2	6.04	271.68	85.7	92.1	101	89.3	93.5	87	7.48	5.54	3.92	4.92	1.56	3.16	6.41278	6.2075	6.44626	6.42962	6.57137	6.48704	6.39746	6.56224	6.62352	6.63227	6.6837	6.74551	6.43129	6.53138	6.45286	6.47735	6.55459	6.53916	6.55459	6.50621	6.47249	6.38543	6.41447	6.47897
O00217	NADH dehydrogenase [ubiquinone] iron-sulfur protein 8, mitochondrial [OS=Homo sapiens]	NDUFS8	27	5	5	19	5	210	23.7	6.34	61.24	93	104.3	112	107.9	101.9	85.3	6.3	5.89	6.95	0.1	3.98	7.16	6.41278	6.52042	6.55919	6.63227	6.71012	6.55459	6.75489	6.69905	6.77347	6.97384	6.84298	6.75889	6.75489	6.75221	6.65964	6.74281	6.73877	6.66391	6.67666	6.59842	6.33092	6.56986	6.3906	6.43796
O00231	26S proteasome non-ATPase regulatory subunit 11 [OS=Homo sapiens]	PSMD11	51	23	23	104	23	422	47.4	6.48	323.32	99.6	98.5	94.9	95.5	102.6	101.1	3.02	5.57	1.15	2.07	3.53	1.34	6.64097	6.63662	6.65821	6.55919	6.56377	6.68089	6.69627	6.53761	6.57137	6.53761	6.56682	6.5744	6.59991	6.55766	6.61324	6.60733	6.70736	6.74147	6.62936	6.65392	6.66534	6.6851	6.63952	6.65392
O00232-1	26s proteasome non-atpase regulatory subunit 12 [OS=Homo sapiens]	PSMD12	54	27	27	123	27	456	52.9	7.65	397.07	98.4	100.5	102.1	102.3	107.8	104.3	3.75	2.61	1.7	1.93	4.06	1.94	6.65392	6.58045	6.69209	6.58646	6.67101	6.63372	6.66959	6.59096	6.63952	6.67948	6.69905	6.66959	6.69627	6.65678	6.71562	6.65535	6.79701	6.76421	6.74012	6.65821	6.69905	6.73064	6.66391	6.71149
O00233-1	26S proteasome non-ATPase regulatory subunit 9 [OS=Homo sapiens]	PSMD9	41	8	8	30	8	223	24.7	6.95	76.67	90.9	101.5	94	110.7	107.1	108.3	5.17	3.54	6.09	0.85	5.07	5.69	6.52199	6.38198	6.55766	6.49185	6.70044	6.59246	6.63662	6.69488	6.39917	6.60585	6.54535	6.56224	6.78136	6.79961	6.80607	6.95187	6.77083	6.77215	6.61324	6.71425	6.74819	6.86913	6.67101	6.76951
O00244	Copper transport protein ATOX1 [OS=Homo sapiens]	ATOX1	13	2	2	10	2	68	7.4	7.24	18.15	82.9	95.8	102.1	93.9	100	105.4	9.9	8.68	5.55	7.27	4.74	4.76	6.49985	6.18982	6.4545	6.29094	6.60733	6.62352	6.34163	6.55612	6.54381	6.72656	6.70183	6.6453	6.47897	6.62644	6.54535	6.65535	6.69766	6.67948	6.60881	6.54689	6.83036	6.74147	6.67807	6.69627
O00255-1	Menin [OS=Homo sapiens]	MEN1	12	7	7	12	7	615	68	6.55	22.08	102.5	95	84.7	99.7	98	105.9	3	4.35	4.78	1.32	2.07	5.86	6.69766	6.71699	6.61765	6.66249	6.58195	6.63081	6.47897	6.55766	6.41109	6.49346	6.39575	6.32553	6.65249	6.62498	6.6865	6.64674	6.58496	6.59246	6.63807	6.64241	6.72247	6.71012	6.732	6.88509
O00264	Membrane-associated progesterone receptor component 1 [OS=Homo sapiens]	PGRMC1	56	11	11	34	9	195	21.7	4.7	126.45	114.1	110.8	125.4	118.4	121.8	117.6	6.1	3.19	7.63	7.29	10.81	7.78	6.76686	6.90087	6.76818	6.93428	6.76951	6.78921	6.87283	6.79442	7.1334	6.87774	6.94251	6.99661	6.96116	6.8125	6.90448	6.63662	6.72792	6.82273	7.04549	7.03452	6.89603	6.73064	7.0045	6.85798
O00267-2	Isoform 2 of Transcription elongation factor SPT5 [OS=Homo sapiens]	SUPT5H	32	31	31	83	31	1083	120.4	5.1	253.54	99.8	93.5	93.1	101.2	95	103.9	5.52	2.85	3.4	1.01	3.81	2.64	6.6453	6.72383	6.52826	6.63662	6.52826	6.60881	6.52042	6.56529	6.58195	6.47897	6.50938	6.57137	6.67101	6.64962	6.65249	6.68229	6.55919	6.58045	6.55305	6.66959	6.69209	6.65821	6.70598	6.74953
O00268	Transcription initiation factor TFIID subunit 4 [OS=Homo sapiens]	TAF4	7	6	6	9	6	1085	110	9.94	20.21	86.6	90.5	117.4	109	102.8	89.2	8.11	6.8	3.98	4.65	4.01	6.54	6.19574	6.43129	6.44294	6.4446	6.43962	6.56071	6.3733	6.57894	6.848	6.87283	6.97613	6.87652	6.7211	6.81506	6.75087	6.93546	6.57592	6.68229	6.70598	6.6851	6.46923	6.34518	6.57592	6.48704
O00273-1	DNA fragmentation factor subunit alpha [OS=Homo sapiens]	DFFA	41	13	13	38	13	331	36.5	4.79	113.37	114.6	106.2	88.8	104	97.2	116.7	6.81	5.8	2.69	3.42	10.69	10.64	6.89724	6.72383	6.93664	6.78398	6.71149	6.81378	6.74953	6.61176	6.51254	6.50303	6.43796	6.44294	6.73606	6.66534	6.72247	6.79572	6.82528	6.65105	6.55459	6.47411	6.8936	7.1179	6.77873	6.83794
O00291	Huntingtin-interacting protein 1 [OS=Homo sapiens]	HIP1	40	36	36	84	34	1037	116.1	5.3	236.06	92.2	101.2	104.9	101.9	100.1	98.8	1.51	2.41	5.6	2.83	4.5	3.25	6.49665	6.51728	6.53761	6.54535	6.69209	6.68089	6.64097	6.61765	6.84423	6.71287	6.71149	6.65678	6.64241	6.69905	6.64962	6.71562	6.57743	6.6453	6.6453	6.73471	6.59096	6.58646	6.66391	6.67525
O00299	chloride intracellular channel protein 1 [OS=Homo sapiens]	CLIC1	76	14	14	150	14	241	26.9	5.17	516.18	92.3	93.9	86.3	96.3	115.2	105	5.55	3.72	5.66	2.04	5.37	1.06	6.56682	6.49025	6.62498	6.4446	6.54535	6.59096	6.46434	6.56071	6.32373	6.40939	6.45286	6.51885	6.56986	6.61029	6.58946	6.6014	6.8189	6.87774	6.97499	6.80864	6.73064	6.69349	6.71425	6.71425
O00303	Eukaryotic translation initiation factor 3 subunit F [OS=Homo sapiens]	EIF3F	35	13	13	67	13	357	37.5	5.45	187.26	103.5	107.2	109.5	114.8	104.1	109.2	3.32	4.28	3.29	0.04	1.71	3.21	6.65821	6.74012	6.73064	6.64674	6.72792	6.76155	6.62936	6.76288	6.76686	6.69488	6.78398	6.80478	6.84423	6.84298	6.85175	6.82782	6.74012	6.6837	6.69766	6.70598	6.78921	6.79701	6.75087	6.69488
O00308	NEDD4-like E3 ubiquitin-protein ligase WWP2 [OS=Homo sapiens]	WWP2	13	11	11	19	8	870	98.9	7.12	46.41	96.4	96.7	92.7	96.9	97.1	105	9.48	2.99	4.49	4.02	3.48	9.36	6.54844	6.66818	6.35226	6.63372	6.58045	6.61029	6.55766	6.65678	6.55305	6.40939	6.52982	6.53916	6.55766	6.63952	6.55766	6.74551	6.60437	6.59991	6.57289	6.6879	6.70736	6.6279	6.7211	6.93428
O00311-1	Cell division cycle 7-related protein kinase [OS=Homo sapiens]	CDC7	6	3	3	4	3	574	63.8	8.73	9.02	113.1	125.9	90.5	103.5	118	99.6	5.54	13.25	9.96	1.58	9.6	7.34	6.85175	6.79312	6.86419	6.6851	7.09908	7.10538	6.70736	6.85425	6.59395	6.40429	6.36982	6.66534	6.67807	6.71012	6.61912	6.74281	6.76022	6.87406	6.89118	7.08746	6.74147	6.59096	6.49825	6.6851
O00330-1	Pyruvate dehydrogenase protein X component, mitochondrial [OS=Homo sapiens]	PDHX	21	10	10	26	10	501	54.1	8.66	79.76	119.7	112.8	103.4	105.1	103.1	72.6	4.42	6.13	5.17	8.78	5.79	2.04	6.89603	6.79961	6.91049	6.95187	6.83668	6.6907	6.90328	6.79961	6.65821	6.79961	6.7252	6.63517	6.80607	6.62644	6.69488	6.62352	6.78398	6.6907	6.6851	6.57894	6.18785	6.17592	6.19967	6.13134
O00399	Dynactin subunit 6 [OS=Homo sapiens]	DCTN6	17	3	3	9	3	190	20.7	6.32	29.54	89.7	97.7	106.4	93.7	96.4	100	4.97	9.88	8.08	5.65	4.3	2.79	6.47086	6.41785	6.50462	6.58796	6.74281	6.47897	6.49506	6.7252	6.6453	6.82273	6.82273	6.59991	6.49185	6.60733	6.52826	6.62644	6.64818	6.60881	6.57137	6.50144	6.65105	6.57137	6.63662	6.66391
O00400	Acetyl-coenzyme A transporter 1 [OS=Homo sapiens]	SLC33A1	11	5	5	7	5	549	60.9	7.33	19.59	129.2	124.5	93.6	91.1	88.6	129.4	14.34	5.69	3.12	3.26	5.7	3.45	6.92362	7.32733	6.88996	7.10434	6.91767	6.8716	7.00113	7.0542	6.62352	6.52042	6.55305	6.54226	6.54226	6.47573	6.54844	6.48382	6.44791	6.43962	6.49025	6.61471	6.99548	7.08108	7.03672	6.96694
O00401	Neural Wiskott-Aldrich syndrome protein [OS=Homo sapiens]	WASL	23	11	11	22	11	505	54.8	7.93	51.47	103.1	107.8	105.5	90.1	84.3	89.9	11.91	16.9	7.45	11.84	2.06	7.03	6.59842	6.46107	6.7761	6.84674	6.85425	6.55919	6.64962	7.09381	6.61912	6.87406	6.7046	6.73877	6.37156	6.61471	6.47086	6.58646	6.40599	6.35931	6.42962	6.3906	6.50303	6.47897	6.45615	6.67243
O00410	Importin-5 [OS=Homo sapiens]	IPO5	52	44	44	287	41	1097	123.6	4.94	987.71	93.1	86	102.2	105.7	104.9	108.5	4.53	5.51	4.68	0.3	4.12	3.2	6.5157	6.58646	6.56529	6.43796	6.42459	6.57137	6.40088	6.42794	6.65964	6.56682	6.6907	6.72656	6.71973	6.72656	6.77215	6.78005	6.70321	6.72247	6.67243	6.80993	6.77347	6.70736	6.81762	6.74953
O00411	DNA-directed RNA polymerase, mitochondrial [OS=Homo sapiens]	POLRMT	14	16	16	24	16	1230	138.5	8.98	61.88	123	128	114.8	99.7	93.5	90.4	27.05	10.23	14.17	3.84	9.4	5.71	6.89724	7.6279	6.92244	6.96463	6.87652	7.21723	7.03342	6.96694	7.09381	6.59694	6.80993	6.87652	6.67807	6.59991	6.71973	6.48059	6.52669	6.56529	6.48382	6.77873	6.4822	6.51254	6.6014	6.40259
O00418	Eukaryotic elongation factor 2 kinase [OS=Homo sapiens]	EEF2K	5	4	4	7	4	725	82.1	5.33	15.38	87.6	89	100.7	94	90.4	98.5	21.16	25.38	5.25	16.22	11.42	25	6.44626	6.63807	5.86295	6.45779	6.18982	6.76421	6.05528	6.76288	6.69627	6.58346	6.61029	6.74685	6.38888	6.7211	6.51254	6.7866	6.43796	6.55919	6.35403	6.72792	6.51728	6.07039	6.72656	6.96578
O00422	Histone deacetylase complex subunit SAP18 [OS=Homo sapiens]	SAP18	62	10	10	37	10	153	17.6	9.35	111.24	97.4	96	98.2	104.9	100.7	95.4	2.67	3.04	3.3	1.33	1.8	5.09	6.57592	6.63662	6.56529	6.63517	6.58796	6.58045	6.66534	6.57137	6.60288	6.68229	6.63227	6.57137	6.72656	6.69905	6.66107	6.59096	6.65964	6.69905	6.63952	6.64962	6.58496	6.52982	6.69766	6.56529
O00423-1	Echinoderm microtubule-associated protein-like 1 [OS=Homo sapiens]	EML1	6	5	5	9	5	815	89.8	7.06	21.3	109.3	102.1	114.2	104.1	97.8	91.7	2.74	4.27	8.31	12.21	4.42	5.84	6.77215	6.70183	6.77347	6.79312	6.68089	6.66534	6.77873	6.63952	6.63662	6.92955	6.82909	6.84298	6.57743	6.82655	6.53138	6.89845	6.51096	6.63227	6.59096	6.65821	6.40599	6.61029	6.5345	6.50303
O00425	Insulin-like growth factor 2 mRNA-binding protein 3 [OS=Homo sapiens]	IGF2BP3	56	32	32	236	25	579	63.7	8.87	701.48	93.4	90.7	90.6	108.1	107.5	105	15.68	8.11	10.28	4.22	5.46	3.56	6.61618	6.08534	6.58045	6.51096	6.61471	6.32733	6.50462	6.50303	6.42962	6.74416	6.55459	6.44791	6.71287	6.79961	6.71287	6.79831	6.73606	6.76022	6.76288	6.59246	6.732	6.69488	6.63372	6.75087
O00442	RNA 3'-terminal phosphate cyclase [OS=Homo sapiens]	RTCA	28	8	8	20	8	366	39.3	7.85	63.23	86.4	87.8	110.2	115.3	123.9	99.2	6.37	3.48	2.93	6.56	4.63	1.64	6.55305	6.40599	6.46107	6.33628	6.54535	6.43296	6.45121	6.46107	6.79831	6.77347	6.79312	6.70598	6.91648	6.78267	6.90207	6.97154	6.95187	7.03672	6.87406	6.9542	6.62644	6.63807	6.59991	6.65678
O00443	phosphatidylinositol 4-phosphate 3-kinase C2 domain-containing subunit alpha [OS=Homo sapiens]	PIK3C2A	25	41	41	93	40	1686	190.6	8.02	256.56	103.4	100.6	92	98.9	96.3	95.5	3.42	1.77	2.44	0.18	4.6	1.18	6.6879	6.68089	6.69627	6.78529	6.65678	6.63372	6.64674	6.69349	6.53916	6.54689	6.50779	6.46923	6.62936	6.62644	6.6279	6.59395	6.63662	6.58195	6.59842	6.47897	6.57743	6.57743	6.56986	6.60733
O00459	Phosphatidylinositol 3-kinase regulatory subunit beta [OS=Homo sapiens]	PIK3R2	13	7	7	15	7	728	81.5	6.43	36.54	64.6	69.3	76.1	77.3	80.7	74.4	4.61	4.61	0.63	7.52	3.57	4.59	6.08746	5.96347	5.95884	6.06178	6.13134	6.09803	5.99322	6.14364	6.24031	6.2555	6.25927	6.24413	6.34873	6.19574	6.28355	6.2384	6.31832	6.34873	6.41785	6.30195	6.26866	6.1334	6.17393	6.26115
O00461	Golgi integral membrane protein 4 [OS=Homo sapiens]	GOLIM4	18	12	12	17	12	696	81.8	4.77	47.87	116.7	118.6	88.1	94	82.4	91	7.2	6.05	7.12	3.37	4.56	2.91	6.80864	7.01792	6.80478	6.926	6.79312	6.99887	6.91767	6.86419	6.62936	6.42962	6.49346	6.40599	6.58946	6.52042	6.55612	6.54844	6.34873	6.24982	6.39917	6.38198	6.49185	6.52356	6.54226	6.44626
O00462	Beta-mannosidase [OS=Homo sapiens]	MANBA	14	11	11	28	10	879	100.8	5.52	58.41	85.7	64	114.2	114	129.2	101.6	10.34	7.7	14.4	8.77	4.55	10.47	6.3345	6.33807	6.50303	6.64097	6.07895	5.92362	5.92125	6.13955	6.85674	7.09908	6.81506	6.59395	6.74416	6.92244	6.65249	6.83415	7.02126	6.98071	7.12722	7.00675	6.54071	6.75622	6.57743	6.85798
O00468-3	Isoform 3 of Agrin [OS=Homo sapiens]	AGRN	11	18	18	31	18	2049	215.2	6.51	79.5	123.6	92.6	104.8	110.7	121.1	101.5	4.95	3.86	8.27	11.49	15.7	3.11	6.94486	6.95303	6.86542	7.04002	6.51254	6.43962	6.55152	6.56529	6.67948	6.92481	6.68089	6.74147	6.90809	6.67384	6.82782	7.04002	7.06393	7.08002	6.60288	6.77742	6.64962	6.64674	6.68229	6.74281
O00469-1	procollagen-lysine,2-oxoglutarate 5-dioxygenase 2 [OS=Homo sapiens]	PLOD2	7	5	5	8	5	737	84.6	6.71	11.21	147	115.7	102.5	84	94.4	94.2	9.12	13.34	13.52	14.55	21.8	8.73	7.23745	6.93899	7.19574	7.20359	6.78136	6.80607	7.18289	6.90328	6.71149	6.64674	6.83668	6.35755	6.54226	6.24413	6.46923	6.22689	6.58195	6.53916	6.78921	5.98641	6.56529	6.7761	6.54998	6.50144
O00471	Exocyst complex component 5 [OS=Homo sapiens]	EXOC5	31	21	21	44	20	708	81.8	6.71	106.6	103.5	111.8	107.3	96	100.8	100.5	2.86	4.69	1.27	3.72	1.25	2.69	6.71149	6.6453	6.74012	6.67384	6.88509	6.8009	6.71836	6.80735	6.7252	6.75756	6.76288	6.732	6.54689	6.62352	6.63517	6.61618	6.65964	6.65964	6.65249	6.62059	6.66391	6.63662	6.60881	6.69905
O00479	High mobility group nucleosome-binding domain-containing protein 4 [OS=Homo sapiens]	HMGN4	43	5	5	26	3	90	9.5	10.48	64.88	111.2	124.3	103.2	95.4	96.4	95.1	11.51	8.74	6.41	1.08	4.79	6.21	6.75221	6.61471	6.84298	7.00787	6.94603	6.71562	7.00562	6.96924	6.69349	6.7761	6.6851	6.54998	6.58646	6.56529	6.53294	6.49665	6.60585	6.57592	6.62059	6.46434	6.59842	6.54535	6.41616	6.62205
O00483	Cytochrome c oxidase subunit NDUFA4 [OS=Homo sapiens]	NDUFA4	56	5	5	43	5	81	9.4	9.38	108.53	99.2	83.5	128.9	87.9	90.6	88.6	35.02	27.18	5.64	33.5	3.79	17.86	6.34696	7.26866	6.18587	6.91767	6.08108	6.8802	6.1334	6.63372	7.02348	6.89482	6.99661	7.09276	6.11061	6.80735	6.18388	6.57137	6.40939	6.48382	6.51885	6.53138	6.28725	6.1819	6.65105	6.70598
O00487	26S proteasome non-ATPase regulatory subunit 14 [OS=Homo sapiens]	PSMD14	45	12	12	53	12	310	34.6	6.52	168.62	108.7	108.2	104.2	105.9	111.5	112.7	3.08	5.47	0.41	2.47	1.08	3.43	6.79831	6.80735	6.72928	6.72247	6.71149	6.82655	6.80478	6.65821	6.69349	6.70598	6.70044	6.70736	6.75221	6.70183	6.78136	6.70183	6.8189	6.80735	6.78267	6.79572	6.80349	6.8392	6.82782	6.72792
O00488	Zinc finger protein 593 [OS=Homo sapiens]	ZNF593	17	2	2	5	2	134	15.2	9.82	15.28	127.7	84.2	108.5	120.5	96.4	131.3	26.15	12.18	11.63	1.58	18.1	7.31	7.00562	7.56682	6.72928	6.98641	6.30195	6.67101	6.47086	6.32012	6.92006	6.52513	6.69627	6.82528	6.92837	6.89724	6.89603	6.85922	6.44128	6.60288	6.58045	7.01346	7.0045	6.84925	7.08852	7.06932
O00505	Importin subunit alpha-4 [OS=Homo sapiens]	KPNA3	28	10	10	57	6	521	57.8	4.94	217.86	93	91.2	91.6	101.1	93.9	103.1	5.57	5.32	3.2	0.86	3.76	1.29	6.55919	6.38543	6.56071	6.52042	6.58195	6.45286	6.4363	6.56986	6.44791	6.52982	6.50303	6.55612	6.66818	6.65105	6.6879	6.64674	6.56529	6.46434	6.59096	6.54071	6.71699	6.69349	6.68089	6.67525
O00512	B-cell CLL/lymphoma 9 protein [OS=Homo sapiens]	BCL9	5	6	6	9	6	1426	149.2	8.91	15	78.2	89.1	104.7	90.6	116.7	113	10.24	5.39	5.89	5.92	8.02	2.53	6.47897	6.14975	6.35931	6.21917	6.48382	6.47086	6.52042	6.33807	6.54226	6.70736	6.72928	6.71287	6.44128	6.56224	6.43296	6.63517	6.74147	6.84674	6.88631	7.02015	6.83542	6.7761	6.86047	6.80607
O00515	Ladinin-1 [OS=Homo sapiens]	LAD1	23	10	10	17	10	517	57.1	9.67	55.89	119.1	74.8	69.4	118.6	93.6	100.8	9.21	10.02	8.84	6.39	11.94	2.95	6.69627	6.99548	6.83415	6.95884	5.97269	6.30195	6.17393	6.27426	6.14568	6.08534	5.99095	6.29278	6.95536	6.824	6.94017	6.8189	6.72792	6.67525	6.3906	6.42291	6.67243	6.71699	6.63952	6.61912
O00534	von Willebrand factor A domain-containing protein 5A [OS=Homo sapiens]	VWA5A	10	8	8	11	8	786	86.4	6.58	13.57	99.8	95	71.5	93.8	133.6	130.8	8.36	5.48	8.14	9.93	4.38	18.77	6.78136	6.59991	6.49665	6.68089	6.58646	6.58496	6.41616	6.55459	6.2114	6.11061	5.98185	6.24793	6.45121	6.65392	6.50144	6.83036	7.03672	7.08746	6.97842	7.12516	7.17792	6.88509	6.66249	7.27146
O00541-1	Pescadillo homolog [OS=Homo sapiens]	PES1	40	23	23	81	23	588	68	7.33	208.29	106.1	93.6	99.9	95	96.6	108	14.51	8.4	8.5	2.25	7.57	3.31	6.68229	7.08958	6.65821	6.7761	6.44956	6.732	6.53138	6.56377	6.72656	6.44956	6.58946	6.69488	6.59395	6.54844	6.55612	6.51096	6.48059	6.60437	6.58346	6.74281	6.75889	6.73877	6.84172	6.75087
O00560-1	Syntenin-1 [OS=Homo sapiens]	SDCBP	35	6	6	13	6	298	32.4	7.53	55.36	53.6	65	124.2	97.1	118.1	63.4	5	24.75	5.27	6.4	5.58	5.12	5.70044	5.78921	5.66107	5.81506	6.10224	5.94251	5.63517	6.4822	6.99095	6.92244	7.00562	6.83794	6.53605	6.66676	6.58796	6.83542	6.87897	6.97842	6.88874	6.78136	6.00225	5.84298	5.97499	5.99774
O00566	U3 small nucleolar ribonucleoprotein protein Mpp10 [OS=Homo sapiens]	MPHOSPH10	34	19	19	54	19	681	78.8	4.86	142.96	115.4	98.2	109.5	114.2	110.9	107.7	7.34	7.04	3.74	5.1	1.95	2.88	6.77083	7.01346	6.824	6.87652	6.54844	6.60881	6.78267	6.6279	6.84172	6.79442	6.75355	6.71562	6.88753	6.78398	6.80349	6.74551	6.75889	6.78398	6.80349	6.82528	6.70183	6.76155	6.8009	6.74012
O00567	Nucleolar protein 56 [OS=Homo sapiens]	NOP56	60	31	31	140	31	594	66	9.19	495.66	105	100.3	102.4	101.9	95.2	97.5	8.28	8.17	2.43	2.67	3.68	2.79	6.67807	6.92719	6.69209	6.73606	6.58796	6.6879	6.84172	6.60881	6.69766	6.70874	6.65821	6.63227	6.69766	6.64241	6.62498	6.60881	6.51728	6.56682	6.57743	6.6453	6.54998	6.6014	6.64818	6.61471
O00571	ATP-dependent RNA helicase DDX3X [OS=Homo sapiens]	DDX3X	58	38	38	194	12	662	73.2	7.18	545.35	113.7	115.5	123.3	104.9	119.6	113.2	5.1	4.93	6.83	8.02	6.77	2.49	6.73064	6.91049	6.83794	6.82146	6.82909	6.88509	6.72656	6.87406	6.97728	6.81634	6.91528	7.05094	6.63081	6.79442	6.70874	6.7866	6.89966	6.90448	6.79961	7.03562	6.75087	6.824	6.82146	6.824
O00584	Ribonuclease T2 [OS=Homo sapiens]	RNASET2	17	4	4	10	4	256	29.5	7.08	24.61	117.1	113.4	84.5	93.7	72.2	91.1	17.25	20.27	38.54	2.7	21.63	9.78	6.79051	6.48543	6.95303	7.0864	6.72383	6.27612	6.97154	6.92481	5.92125	7.15583	6.59842	6.20359	6.57743	6.52199	6.47086	6.53916	6.54998	6.16591	6.1819	5.78136	6.43962	6.70044	6.39403	6.57894
O00592	Podocalyxin [OS=Homo sapiens]	PODXL	33	17	17	98	17	558	58.6	5.49	270.22	99	84.2	81.5	113.7	90.2	101	12.31	6.89	7.31	0.48	6.11	2.47	6.61176	6.53916	6.6453	6.92719	6.36632	6.2211	6.42459	6.44791	6.24222	6.46597	6.28355	6.41447	6.824	6.83415	6.70598	6.7866	6.54844	6.40429	6.44128	6.59096	6.70874	6.64674	6.62644	6.66959
O00622	Protein CYR61 [OS=Homo sapiens]	CCN1	11	4	4	5	4	381	42	8.21	9.48	117.1	66.8	50.9	91.9	62.6	113.7	29.22	19.51	28.27	2.28	21.99	39.77	6.74012	7.42543	6.4545	7.00225	6.01123	6.1127	5.90207	6.51096	5.64386	5.04876	5.69488	6.09381	6.54535	6.49825	6.35579	6.63807	6.21335	5.43296	6.07039	5.86542	6.87652	7.45943	5.97728	6.78136
O00625	Pirin [OS=Homo sapiens]	PIR	19	5	5	13	5	290	32.1	6.92	35.75	55.5	56.6	131.8	72.1	224.1	89.3	6.8	4.58	4.94	10.06	2.62	8.86	5.86542	5.64962	5.84298	5.74685	5.93546	5.79442	5.84549	5.79961	6.94953	6.99548	7.09487	7.08958	6.07039	6.27426	6.13134	6.39746	7.85922	7.77873	7.82909	7.7866	6.46271	6.49825	6.29462	6.60881
O00629	Importin subunit alpha-3 [OS=Homo sapiens]	KPNA4	39	13	13	48	9	521	57.9	4.96	163.87	66.2	70.5	68.1	73.4	77.4	81.2	2.42	9.35	7.28	14.23	3.61	4.67	6.06178	6	6.08108	6.03342	6.10224	6.17592	6.01123	6.32733	6.04876	6.00899	6.13134	6.24222	6.05311	6.34341	6.1416	6.14975	6.2854	6.20555	6.33092	6.26115	6.38716	6.30012	6.25172	6.38888
O00743	Serine/threonine-protein phosphatase 6 catalytic subunit [OS=Homo sapiens]	PPP6C	36	9	9	32	9	305	35.1	5.69	110.26	95.8	100.5	98.3	99.8	98.1	105.1	6.95	4.61	3.65	0.42	1.18	1.84	6.59246	6.39917	6.63372	6.57137	6.69627	6.54689	6.62352	6.67807	6.52982	6.65392	6.62352	6.61471	6.63662	6.6453	6.71287	6.75221	6.63517	6.62936	6.60437	6.60288	6.71836	6.71149	6.66391	6.7211
O00746	Nucleoside diphosphate kinase, mitochondrial [OS=Homo sapiens]	NME4	33	5	5	11	5	187	20.6	10.29	30.01	55.3	74.6	133.6	93.4	92.7	113.4	13.44	9.76	7.81	8.44	11.23	10.12	5.70321	6.03562	5.59991	5.87774	6.24222	6.37156	6.0268	6.20163	7.24031	7.00675	7.00899	7.11582	6.45943	6.63227	6.45943	6.58646	6.34341	6.5157	6.55305	6.73742	6.8009	6.72656	7.05745	6.84925
O00750	Phosphatidylinositol 4-phosphate 3-kinase C2 domain-containing subunit beta [OS=Homo sapiens]	PIK3C2B	3	4	4	6	4	1634	184.7	7.3	13.48	87.9	80.9	113.1	93.7	115.5	103.5	2.07	2.05	3.91	13.91	13.67	5.91	6.49985	6.42962	6.45286	6.46271	6.3505	6.32733	6.38543	6.31832	6.73742	6.83794	6.87036	6.80349	6.69209	6.40769	6.67948	6.824	6.58346	6.7866	7.05528	6.91767	6.62936	6.64097	6.80478	6.74551
O00754	Lysosomal alpha-mannosidase [OS=Homo sapiens]	MAN2B1	17	16	16	38	16	1011	113.7	7.28	101.93	97.5	96.1	99.9	124.9	110.7	104.5	7.05	5.3	8.93	0.38	5.16	5.29	6.47735	6.6014	6.61324	6.72656	6.63081	6.45121	6.59395	6.57894	6.62059	6.86295	6.66249	6.58195	6.96116	6.96809	6.93782	6.88753	6.76022	6.7879	6.92362	6.79442	6.56071	6.6907	6.72656	6.72383
O00762	Ubiquitin-conjugating enzyme E2 C [OS=Homo sapiens]	UBE2C	63	9	9	20	9	179	19.6	7.37	56.96	94	101.6	119	109.2	104.3	115.6	17.35	11.24	6.96	9.71	11.14	9.55	6.54844	6.94251	6.37851	6.56071	6.66818	6.81378	6.41109	6.66534	6.95536	6.75489	6.83415	6.96694	6.67243	6.87036	6.65821	6.94603	6.76686	6.64241	6.45615	6.83036	6.74416	6.96116	6.72792	6.98641
O00764-1	Pyridoxal kinase [OS=Homo sapiens]	PDXK	29	8	8	18	8	312	35.1	6.13	49.17	120.2	107.2	104.5	102.5	108.9	102.7	11.28	7.65	6.41	0.7	9.83	8.96	6.99661	6.65535	7.00787	6.82146	6.93192	6.6879	6.76155	6.72792	6.58195	6.77742	6.76288	6.65105	6.6865	6.67243	6.80478	6.82909	6.97499	6.82655	6.70736	6.66391	6.64241	6.8189	6.51096	6.7211
O00767	acyl-CoA desaturase [OS=Homo sapiens]	SCD	11	5	5	18	5	359	41.5	9	45.51	73.7	72	98.3	86.8	102.1	81.3	40.24	24.59	24.58	11.03	18.97	16.26	6.22304	7.06824	5.82782	6.1819	6.07682	6.69766	5.91886	6.26115	6.87406	6.04658	6.44294	6.79442	6.32733	6.55152	6.36282	6.32373	6.32912	6.6851	6.66391	7.00225	6.25739	5.9542	6.50938	6.43296
O14494	Phospholipid phosphatase 1 [OS=Homo sapiens]	PLPP1	10	2	2	6	2	284	32.1	7.97	16.2	100.1	97	93.2	86.3	69.7	79.3	33.93	27.96	20.25	37.31	17.3	9.65	6.39575	6.49185	6.79701	7.39746	6.75087	6.09803	6.44956	7.05637	6.15178	6.85549	6.44626	6.63662	6.04002	6.82018	6.02459	6.27426	6.09803	5.79442	6.40939	6.14568	6.18587	6.29646	6.51412	6.32193
O14495	Phospholipid phosphatase 3 [OS=Homo sapiens]	PLPP3	18	5	5	8	5	311	35.1	9.14	21.23	144.6	141.6	142.4	101.4	92.2	117	11.64	12.1	14.18	9.35	16.39	9.28	7.12412	7.01123	7.22882	7.40173	7.14568	6.77215	7.14466	7.14873	6.81762	7.32193	7.18884	7.1179	6.75889	6.56834	6.86047	6.75355	6.41109	6.64097	6.80219	6.27053	6.71699	6.79181	7.00787	6.9472
O14497	AT-rich interactive domain-containing protein 1A [OS=Homo sapiens]	ARID1A	20	35	35	88	32	2285	241.9	6.7	271.43	88.6	89.9	106.6	105.6	107.7	98	3.54	3.15	1.57	3.72	5.63	2.97	6.45779	6.4822	6.38543	6.50303	6.49825	6.40599	6.4822	6.50621	6.70321	6.74416	6.75622	6.72928	6.6837	6.76022	6.71287	6.69488	6.63227	6.71149	6.79181	6.8125	6.62498	6.57894	6.67807	6.60437
O14524-1	Nuclear envelope integral membrane protein 1 [OS=Homo sapiens]	NEMP1	11	5	5	10	5	444	50.6	6.93	24.43	101.6	96.4	105.9	104.9	117	94.6	8.89	6.4	4.91	4.79	5.96	6.16	6.54071	6.8009	6.57743	6.75489	6.54998	6.44128	6.63372	6.64386	6.61765	6.78529	6.70874	6.74416	6.66391	6.76155	6.55152	6.72792	6.71287	6.85175	6.90929	6.88874	6.46761	6.53138	6.59544	6.67384
O14530	Thioredoxin domain-containing protein 9 [OS=Homo sapiens]	TXNDC9	39	7	7	17	7	226	26.5	5.88	33.73	112.7	106.5	121.7	114.4	116.1	115.2	13.11	16.15	9.16	3.59	6.26	1.84	6.83668	7.14568	6.79572	6.74953	6.71699	7.16289	6.75355	6.71562	7.00113	6.71699	6.85674	6.99661	6.80219	6.87529	6.87406	6.91528	6.82782	6.88631	6.83289	7.01792	6.84925	6.80219	6.848	6.86295
O14531	dihydropyrimidinase-related protein 4 [OS=Homo sapiens]	DPYSL4	22	9	9	33	9	572	61.8	7.09	84.34	95.5	118.3	115	78.1	129.6	72.3	4.11	7.48	5.42	10.3	13.09	4.45	6.59694	6.56071	6.59246	6.46761	7.04985	6.90809	6.79961	6.86419	6.95536	6.80478	6.88509	6.7866	6.1819	6.39232	6.29278	6.39746	6.6837	7.01681	7.02015	7.14771	6.18388	6.05745	6.16591	6.20359
O14545	TRAF-type zinc finger domain-containing protein 1 [OS=Homo sapiens]	TRAFD1	9	6	6	10	6	582	64.8	5.29	33.26	92	92.8	91.3	100.5	99	101.6	4.73	6.03	4.7	0.16	4.18	5.23	6.52513	6.47897	6.63662	6.52199	6.51728	6.55305	6.44626	6.65392	6.52199	6.62205	6.46597	6.50303	6.65249	6.64818	6.59842	6.67525	6.6893	6.62205	6.54381	6.63807	6.54689	6.6837	6.7252	6.65105
O14548	Cytochrome c oxidase subunit 7A-related protein, mitochondrial [OS=Homo sapiens]	COX7A2L	33	4	4	10	4	114	12.6	9.42	28.16	115.5	126.3	129.1	108.2	123.7	89.9	19.32	7.07	2.76	12.89	2.11	7.15	6.68089	7.21529	6.64241	7.02126	6.83668	7.0268	6.9331	7.06717	6.97728	7.07253	7.01792	7.00787	6.62644	6.88996	6.52042	6.84423	6.97154	6.90087	6.94486	6.95652	6.32553	6.48059	6.57592	6.50144
O14561	Acyl carrier protein, mitochondrial [OS=Homo sapiens]	NDUFAB1	21	4	4	20	4	156	17.4	4.93	65.95	161.6	156.6	139.1	109.2	107.1	112.3	6.89	8.69	8.57	4.48	2.26	3.84	7.18686	7.34252	7.33092	7.43045	7.28725	7.2817	7.52826	7.29462	7.13031	7.31379	7.11061	7.0268	6.81634	6.7252	6.74147	6.7252	6.72792	6.75889	6.6879	6.75756	6.78136	6.84046	6.88874	6.77083
O14562	Ubiquitin domain-containing protein UBFD1 [OS=Homo sapiens]	UBFD1	34	9	9	43	9	309	33.4	5.77	109.34	98.7	106.5	110.7	101.6	112.3	110.3	5.01	4.44	4.02	4.8	6.31	4.6	6.65678	6.68229	6.59246	6.51885	6.77083	6.81762	6.68089	6.69766	6.79312	6.67525	6.7879	6.79831	6.61765	6.71562	6.71149	6.76421	6.72247	6.82528	6.79572	6.93899	6.79831	6.66249	6.8125	6.77083
O14578-4	Isoform 4 of Citron Rho-interacting kinase [OS=Homo sapiens]	CIT	21	45	45	73	11	2069	236.5	6.67	176.42	81.7	85.9	91.6	90.5	90	88.6	4.74	16.08	3.92	9.42	2.78	4	6.41954	6.26115	6.32553	6.37851	6.46434	6.38543	6.1127	6.68229	6.49985	6.41447	6.53761	6.53294	6.40259	6.59544	6.42122	6.54689	6.49025	6.45615	6.55305	6.49506	6.47573	6.37851	6.46434	6.51885
O14579-1	coatomer subunit epsilon [OS=Homo sapiens]	COPE	31	9	9	23	9	308	34.5	5.12	88.04	117.6	120.3	129	119.9	119.6	115.4	4.23	6.01	2.25	0.23	2.47	0.83	6.82655	6.83668	6.9507	6.91767	6.95303	6.86666	6.83289	7.02459	7.01903	6.98413	7.0045	7.05961	6.90809	6.90328	6.89603	7.03232	6.86666	6.90809	6.89603	6.95187	6.85549	6.83542	6.86295	6.84549
O14593	DNA-binding protein RFXANK [OS=Homo sapiens]	RFXANK	7	2	2	2	2	260	28.1	4.55	3	68.4	69.3	113.5	99.8	100.7	78.2	8.16	29.62	6.58	3.2	16.95	26.51	5.91886	6.18388	6.04221	6.14975	6.3505	6.29278	5.30378	5.93546	6.81762	6.63807	6.84549	6.83542	6.60881	6.67384	6.52982	6.76421	6.46597	6.64674	6.66249	7.02569	6.40429	5.49825	6.44128	6.17393
O14602	Eukaryotic translation initiation factor 1A, Y-chromosomal [OS=Homo sapiens]	EIF1AY	67	13	13	73	2	144	16.4	5.24	205.22	134	129.2	7.3	147.8	3.9	142.4	4.83	4.72	47.52	5.05	76.26	4.47	7.08108	7.12205	7.05094	6.95536	7.02901	7.02791	7	6.88264	3.59694	2.40599	2.10434	3.3505	7.25833	7.15583	7.33002	7.35403	3.48543	1.37851	1.1375	2.58496	7.13237	7.26866	7.16993	7.1375
O14617-1	AP-3 complex subunit delta-1 [OS=Homo sapiens]	AP3D1	37	38	38	111	38	1153	130.1	8.48	338.42	91.1	89.9	100.9	97.1	87.5	92.4	6.64	2.3	2.44	2.92	2.58	1.39	6.50779	6.32193	6.53761	6.51096	6.52826	6.46597	6.46434	6.5157	6.60733	6.64962	6.66534	6.69209	6.57137	6.63081	6.6014	6.63081	6.4822	6.44791	6.45286	6.39232	6.53761	6.52042	6.50303	6.54844
O14618	copper chaperone for superoxide dismutase [OS=Homo sapiens]	CCS	31	7	7	22	7	274	29	5.58	62.84	86.8	85.8	73.4	109	97.1	109.9	21	13.27	9.3	3.74	7.87	8.08	6.53605	5.91409	6.65535	6.34341	6.67101	6.2075	6.41109	6.4363	6.15785	6.43129	6.2384	6.15381	6.80607	6.72928	6.76155	6.77479	6.74953	6.59842	6.60585	6.47249	6.86171	6.91528	6.6837	6.69627
O14628-1	Zinc finger protein 195 [OS=Homo sapiens]	ZNF195	22	12	12	31	9	629	72.3	8.09	58.38	99.5	99.5	95.4	98	91.5	103.2	4.55	7.91	1.38	6.62	1.95	3.77	6.6851	6.56682	6.58796	6.69488	6.58195	6.55459	6.6893	6.8009	6.54381	6.59246	6.5744	6.57592	6.54689	6.68229	6.61765	6.58796	6.49825	6.50779	6.52199	6.56224	6.65392	6.7252	6.63081	6.74416
O14639-1	Actin-binding LIM protein 1 [OS=Homo sapiens]	ABLIM1	7	4	4	4	4	778	87.6	8.59	8.93	118.7	118.7	127.1	98.8	97	101.8	21.85	17.14	10.78	8.89	8.71	14.86	6.95187	7.42878	6.83036	6.79961	6.87283	7.31198	6.79312	6.90929	7.15279	6.77479	7.02569	6.9542	6.53605	6.71699	6.60585	6.63517	6.51254	6.59991	6.59842	6.8009	6.75087	6.2817	6.77083	6.58796
O14641	Segment polarity protein dishevelled homolog DVL-2 [OS=Homo sapiens]	DVL2	20	12	12	20	9	736	78.9	6.02	47.09	105.5	115.7	125.1	122.5	128.9	116.2	5.45	4.8	3.45	5.32	3.21	6.23	6.72383	6.73064	6.71973	6.56377	6.86913	6.8392	6.7211	6.86913	7.05853	6.97039	6.96347	6.95303	6.88264	6.99095	6.88874	7.21043	7.01681	7.05528	6.94251	7.0045	6.83162	6.89118	6.69488	6.88996
O14646	Chromodomain-helicase-DNA-binding protein 1 [OS=Homo sapiens]	CHD1	16	27	27	50	24	1710	196.6	7.14	134.63	93.8	95.3	100.5	96.8	95	103	2.73	3.31	3.82	1.73	3.61	1.52	6.55766	6.49665	6.59246	6.54381	6.59991	6.50779	6.61324	6.54844	6.55612	6.67666	6.63081	6.67101	6.58045	6.61471	6.58045	6.61176	6.52669	6.58045	6.64962	6.56071	6.69627	6.65249	6.70044	6.67525
O14647	Chromodomain-helicase-DNA-binding protein 2 [OS=Homo sapiens]	CHD2	11	20	20	33	17	1828	211.2	8.1	80.25	82.3	85.3	98.9	110.2	105.9	86	8.41	10.45	3.06	6.31	4.33	3.31	6.34873	6.12516	6.39917	6.37851	6.52513	6.15987	6.39403	6.4363	6.62059	6.65535	6.63517	6.55305	6.71973	6.848	6.76421	6.82146	6.69488	6.73335	6.83415	6.7211	6.42626	6.33628	6.4446	6.42459
O14653-1	Golgi SNAP receptor complex member 2 [OS=Homo sapiens]	GOSR2	23	4	4	7	4	212	24.8	8.06	17.09	98.3	94.9	102.6	90.6	113.8	102.9	17.35	13.21	14	0.59	16.42	4.07	6.62059	7.03122	6.48864	6.61618	6.57289	6.92006	6.56377	6.54535	6.96232	6.48543	6.65249	6.71012	6.50779	6.49506	6.50779	6.49506	6.55152	6.79312	6.86913	7.12516	6.7211	6.64818	6.72928	6.60733
O14656	Torsin-1A [OS=Homo sapiens]	TOR1A	9	3	3	8	3	332	37.8	6.99	20.23	100.2	95.9	112.6	111.6	118.4	99.6	10.07	5.58	4.37	6.54	7.11	1.96	6.60585	6.90569	6.67525	6.61765	6.55919	6.6865	6.60733	6.49665	6.91767	6.7866	6.7866	6.84423	6.86913	6.73606	6.84046	6.67807	6.71836	6.85798	6.91767	6.95768	6.64818	6.62644	6.6879	6.6279
O14657	Torsin-1B [OS=Homo sapiens]	TOR1B	10	3	3	5	3	336	38	8.54	8.14	96	87.1	92.9	74.8	64.5	88.3	14.99	6.58	15.1	7.68	2.92	6.37	6.43796	6.79051	6.34518	6.732	6.41954	6.46923	6.34341	6.56834	6.29462	6.3837	6.6893	6.73606	6.14771	6.30378	6.25361	6.22882	6.00899	5.9331	6.01346	6.0268	6.56071	6.46434	6.46271	6.3345
O14662-2	Isoform A of Syntaxin-16 [OS=Homo sapiens]	STX16	22	7	7	11	7	304	34.8	6.2	29.44	109.2	114.7	91.6	98.8	95.4	103.3	16.01	13.57	16.89	4.96	14.81	11.93	6.67101	6.38888	6.92244	6.87036	6.83036	6.56377	7.04985	6.85175	6.42291	6.91409	6.61029	6.41954	6.67666	6.57592	6.57137	6.61324	6.65678	6.50303	6.65105	6.17193	6.67807	6.853	6.42626	6.7046
O14672	Disintegrin and metalloproteinase domain-containing protein 10 [OS=Homo sapiens]	ADAM10	27	16	16	37	16	748	84.1	7.77	99.27	99.9	101.7	102.5	102.4	108	103.3	5.01	4.36	1.14	1.07	2.25	3.65	6.62644	6.65821	6.57592	6.74685	6.66391	6.59096	6.67243	6.74416	6.67384	6.6837	6.70874	6.67525	6.6893	6.66818	6.72247	6.62352	6.74551	6.76421	6.79312	6.71562	6.69349	6.58946	6.6879	6.70736
O14681	Etoposide-induced protein 2.4 homolog [OS=Homo sapiens]	EI24	13	4	4	8	4	340	38.9	9.72	16.64	103.2	90.6	95	101.7	101.9	110.2	3.12	4.59	6.74	9.36	16.26	3.28	6.63952	6.67525	6.70321	6.74551	6.46923	6.41278	6.56071	6.53294	6.65821	6.42291	6.58946	6.54998	6.76421	6.57289	6.65964	6.46271	6.3733	6.52982	6.8125	6.8802	6.70874	6.7879	6.82273	6.77873
O14683	Tumor protein p53-inducible protein 11 [OS=Homo sapiens]	TP53I11	19	4	4	14	4	189	21	9.55	43.68	119.6	84.3	101.2	130.4	98.8	96.7	9.47	9.13	11.84	13.16	7.08	11.35	6.94486	6.74281	6.85922	7.06609	6.39917	6.1918	6.39575	6.5157	6.46597	6.8802	6.64674	6.67525	6.89239	7.16189	6.61324	7.18785	6.77742	6.57289	6.67807	6.56224	6.52042	6.66959	6.44791	6.8125
O14686-1	Histone-lysine N-methyltransferase 2D [OS=Homo sapiens]	KMT2D	3	12	12	15	11	5537	593	5.58	39.15	103.9	104.5	98	100.5	95.3	100.7	6.38	2.63	3.44	6.69	2.18	4.77	6.73742	6.65964	6.65392	6.84674	6.72247	6.67243	6.69209	6.75889	6.5345	6.61765	6.65392	6.61324	6.71973	6.58195	6.70874	6.60733	6.61471	6.54535	6.55612	6.59246	6.56986	6.64962	6.65821	6.73877
O14732-1	inositol monophosphatase 2 [OS=Homo sapiens]	IMPA2	11	3	3	14	3	288	31.3	6.61	40.73	90.2	110.5	126.7	96.5	111.1	91.6	10.22	6.15	3.28	0.03	4.01	1.85	6.67666	6.37504	6.58946	6.39917	6.86542	6.82528	6.74953	6.66249	6.91409	7.00225	7.02237	6.96809	6.59246	6.59246	6.62936	6.6865	6.75622	6.88996	6.79831	6.79442	6.52513	6.50938	6.49506	6.55766
O14733	dual specificity mitogen-activated protein kinase kinase 7 [OS=Homo sapiens]	MAP2K7	23	9	9	19	9	419	47.5	9.16	42.03	97.7	103.7	94.7	98	99.9	110.7	5.39	3.67	0.6	0.72	3.14	2.5	6.69627	6.52042	6.64962	6.57289	6.73064	6.60585	6.69488	6.69905	6.57289	6.56986	6.55459	6.56224	6.62205	6.60733	6.68229	6.64818	6.6907	6.64962	6.63662	6.58045	6.76686	6.83794	6.76553	6.81506
O14734	Acyl-coenzyme A thioesterase 8 [OS=Homo sapiens]	ACOT8	16	4	4	9	4	319	35.9	7.56	23.35	120.2	119.8	106.1	90.1	69.1	92.5	7.67	5.11	1.34	1.86	9.74	7.08	6.87529	6.94251	6.78921	7.05094	6.92481	6.76686	6.92837	6.88387	6.73471	6.72247	6.75087	6.7046	6.51254	6.47573	6.56682	6.45943	6.01346	5.94017	6.22497	6.20945	6.36282	6.56377	6.59991	6.49825
O14735	CDP-diacylglycerol--inositol 3-phosphatidyltransferase [OS=Homo sapiens]	CDIPT	13	3	3	4	3	213	23.5	8.03	6.25	89	93.5	105	118.4	134.3	101.9	3.18	7.97	19.87	6.48	22.54	10.14	6.48382	6.46761	6.39917	6.50621	6.48864	6.60585	6.48864	6.7252	6.66107	6.98413	6.76686	6.26866	6.95303	6.82146	6.77083	7.09381	6.32553	7.08321	7.07146	7.06717	6.45121	6.6014	6.74147	6.77873
O14737	Programmed cell death protein 5 [OS=Homo sapiens]	PDCD5	65	10	10	45	10	125	14.3	6.04	122.34	83.6	86.8	95.6	93.6	95.7	106.8	5.5	6.75	2.5	1.37	2.92	2.41	6.41278	6.35755	6.51728	6.34873	6.50144	6.38024	6.31107	6.51412	6.58796	6.56986	6.55919	6.63952	6.56224	6.5345	6.59991	6.5744	6.65964	6.57137	6.58346	6.57743	6.78398	6.76022	6.71149	6.71699
O14744	Protein arginine N-methyltransferase 5 [OS=Homo sapiens]	PRMT5	28	17	17	55	17	637	72.6	6.29	139.94	107.9	98.7	115.8	118.9	111	125.3	4.2	6.05	5.38	1.11	5.72	3.79	6.78267	6.79701	6.72656	6.66249	6.62059	6.75622	6.62936	6.54844	6.90087	6.74819	6.80993	6.91289	6.90569	6.88264	6.92837	6.88509	6.78136	6.80735	6.74953	6.93428	7.02569	6.89845	6.99095	6.9472
O14745	Na(+)/H(+) exchange regulatory cofactor NHE-RF1 [OS=Homo sapiens]	SLC9A3R1	57	19	19	90	19	358	38.8	5.77	276.07	98.6	92.8	82.2	106.2	96.1	105.6	5.52	6.08	3.89	0.02	5.98	3.43	6.63227	6.51254	6.61324	6.70736	6.50938	6.47411	6.67243	6.56071	6.36982	6.44956	6.3505	6.32012	6.73064	6.732	6.72383	6.65678	6.59246	6.60288	6.41616	6.58045	6.71836	6.62936	6.74012	6.72656
O14757	Serine/threonine-protein kinase Chk1 [OS=Homo sapiens]	CHEK1	43	23	23	49	23	476	54.4	8.25	119.26	98.3	93.7	92.2	111	102	110.9	4.93	7.98	5.76	3.24	5.51	3.36	6.62205	6.74551	6.58796	6.61618	6.48864	6.73335	6.50462	6.59544	6.57592	6.44128	6.47735	6.61912	6.76155	6.82782	6.78005	6.93546	6.67948	6.66676	6.53294	6.7211	6.77742	6.80219	6.78398	6.88142
O14763	Tumor necrosis factor receptor superfamily member 10B [OS=Homo sapiens]	TNFRSF10B	16	5	5	10	5	440	47.8	5.55	35.63	93.6	105.7	100.8	100.4	100.9	94.3	15.07	18.68	18.78	11.75	16.22	18.39	6.41447	6.50779	6.59096	6.89482	6.8505	6.22497	6.82655	6.62059	6.47086	7.03562	6.79961	6.51096	6.52826	6.76951	6.53605	6.7046	6.91049	6.67243	6.64097	6.32912	6.56224	6.71012	6.04876	6.55612
O14773	Tripeptidyl-peptidase 1 [OS=Homo sapiens]	TPP1	20	8	8	19	8	563	61.2	6.48	53.24	131.7	145.5	124.1	118.2	107.4	130.9	17.68	13.76	15.48	5.37	4.78	11.15	6.88753	6.65249	7.19377	7.19967	7.20945	6.83036	7.31651	7.16088	6.7761	7.26772	7.04985	6.85922	6.83036	6.94017	6.73877	6.94134	6.76155	6.732	6.86666	6.71562	6.92955	7.18785	6.84925	7.13545
O14776-1	Transcription elongation regulator 1 [OS=Homo sapiens]	TCERG1	26	36	36	93	36	1098	123.8	8.65	238.21	109.8	108.2	104	109.3	105.6	107.1	5.79	5.45	4.52	1.41	8.61	3.12	6.78529	6.61324	6.79312	6.77083	6.79701	6.66959	6.84423	6.71699	6.69766	6.8009	6.70321	6.64674	6.7866	6.75756	6.76421	6.80735	6.82909	6.77742	6.66818	6.54535	6.76022	6.8009	6.69627	6.72656
O14777	Kinetochore protein NDC80 homolog [OS=Homo sapiens]	NDC80	44	29	29	77	29	642	73.9	5.6	212.91	104.7	106.1	88.6	89	77.5	84.8	6.46	4.35	2.33	4.35	1.95	2.91	6.72928	6.52826	6.732	6.6907	6.75889	6.70044	6.63372	6.77215	6.40599	6.47249	6.48059	6.46597	6.43129	6.52042	6.42962	6.58496	6.30925	6.2724	6.27984	6.24031	6.41616	6.39746	6.39403	6.48382
O14787-2	Isoform 2 of Transportin-2 [OS=Homo sapiens]	TNPO2	26	19	19	63	11	887	100.3	4.98	179.14	84.9	85.3	97.5	90.1	94.7	85.5	3.33	1.45	3.02	0.91	3.35	1.52	6.3837	6.47573	6.43296	6.37156	6.40769	6.42291	6.38543	6.43296	6.58796	6.6279	6.57592	6.67101	6.48382	6.50303	6.50462	6.51254	6.56529	6.65964	6.56377	6.56529	6.39403	6.40939	6.4446	6.42626
O14795	Protein unc-13 homolog B [OS=Homo sapiens]	UNC13B	10	14	14	18	14	1591	180.6	5.99	29.61	115	118.5	94.7	84	82.1	89.4	8.38	4.82	5.83	12.01	2.49	3.52	6.91767	6.63081	6.86171	6.82909	6.91528	6.86171	6.78136	6.94134	6.51254	6.52356	6.6907	6.60733	6.27053	6.5157	6.36107	6.36632	6.36282	6.35579	6.42962	6.35755	6.45615	6.40259	6.50779	6.50938
O14802	DNA-directed RNA polymerase III subunit RPC1 [OS=Homo sapiens]	POLR3A	17	21	21	33	20	1390	155.5	8.48	91.33	87.8	91.9	82.6	94.2	90.2	94.9	2.32	5.43	3.67	5.97	2.45	3.57	6.46923	6.48704	6.40939	6.44294	6.53294	6.50938	6.43296	6.62205	6.32373	6.35403	6.38198	6.44626	6.49665	6.61765	6.53294	6.56529	6.54381	6.47897	6.50938	6.46271	6.56682	6.60733	6.48382	6.56834
O14818-1	Proteasome subunit alpha type-7 [OS=Homo sapiens]	PSMA7	55	14	14	62	14	248	27.9	8.46	185.02	69.4	65.8	63.3	76.6	80.7	82.7	6.74	0.97	4.41	6.27	5.53	10.01	6.11478	6.22304	6.12102	5.98413	6.01792	6.05094	6.04658	6.03562	5.88509	6.03562	6	5.96809	6.32373	6.19574	6.21335	6.2555	6.34696	6.32193	6.3837	6.19574	6.39746	6.40939	6.08534	6.34341
O14828	Secretory carrier-associated membrane protein 3 [OS=Homo sapiens]	SCAMP3	25	6	6	19	6	347	38.3	7.64	56.35	83.4	81.2	92.5	85.3	85.7	84.4	7.21	6.66	3.25	2.76	4.89	1.18	6.32553	6.30012	6.43962	6.52199	6.3837	6.24982	6.30378	6.46761	6.45121	6.54226	6.52199	6.55919	6.38716	6.44294	6.43796	6.25739	6.5345	6.37156	6.42962	6.41109	6.37678	6.41109	6.40939	6.38716
O14832	Phytanoyl-CoA dioxygenase, peroxisomal [OS=Homo sapiens]	PHYH	20	7	7	12	7	338	38.5	8.47	28.73	114	90.2	74.8	113.9	98.4	113	23.93	23.83	13.58	9.7	15.12	12.9	6.84046	6.04876	6.824	6.88631	6.60733	5.78136	6.59544	6.39403	6.1918	6.53916	6.25739	6.10434	6.93074	6.73335	6.80219	6.80478	6.73606	6.54844	6.69209	6.22497	6.80864	7.05853	6.60585	6.83162
O14841	5-oxoprolinase [OS=Homo sapiens]	OPLAH	15	15	15	27	15	1288	137.4	6.58	75.8	105.4	107.5	97.5	76.6	100.4	102.1	10.71	12.81	6	1.48	3.49	6.24	6.81634	6.44294	6.72247	6.71562	6.89724	6.45943	6.6865	6.81121	6.51096	6.72247	6.60733	6.60881	6.24413	6.27426	6.24222	6.4446	6.70044	6.66249	6.63807	6.58045	6.63952	6.70736	6.57289	6.78267
O14867	Transcription regulator protein BACH1 [OS=Homo sapiens]	BACH1	4	3	3	4	3	736	81.9	5.05	10.44	84	84.8	89.1	90.7	89.2	79.7	10.43	6.18	3.32	8.62	3.2	9.12	6.33807	6.45286	6.44626	6.11894	6.46761	6.28725	6.34696	6.46597	6.54535	6.44128	6.50144	6.4545	6.41616	6.59096	6.5744	6.62205	6.49665	6.55305	6.45286	6.46107	6.28355	6.24413	6.3505	6.53294
O14874	[3-methyl-2-oxobutanoate dehydrogenase [lipoamide]] kinase, mitochondrial [OS=Homo sapiens]	BCKDK	13	4	4	5	4	412	46.3	8.82	16.98	118	105.8	106.3	111.5	101.7	110.2	9.2	12.84	5.26	6.05	5.79	6.94	6.853	6.86666	6.90087	7.12516	6.88142	6.58796	6.5157	6.86171	6.81634	6.74551	6.71699	6.63227	6.86171	6.73877	6.732	6.69349	6.66391	6.67384	6.73471	6.53294	6.7046	6.84046	6.72792	6.91767
O14880	Microsomal glutathione S-transferase 3 [OS=Homo sapiens]	MGST3	24	3	3	9	3	152	16.5	9.38	21.99	101.2	125.8	83.2	71.2	73.3	81.9	17.53	16.12	8.83	2.23	7.53	10.34	6.70044	6.57592	6.62059	7.09487	7.06178	6.74551	6.88753	7.27798	6.27053	6.55919	6.33271	6.42459	6.17592	6.12928	5.96578	5.87283	6.03342	6.20163	6.30012	6.1918	6.38716	6.32553	6.30743	6.61765
O14893	Gem-associated protein 2 [OS=Homo sapiens]	GEMIN2	21	4	4	9	4	280	31.6	5.58	28.64	100.6	101.1	74.1	93.1	91.7	104.4	13.05	2.47	3.94	0.53	5.64	3.93	6.88387	6.4363	6.59991	6.7046	6.61324	6.64674	6.69488	6.67384	6.17991	6.30561	6.22689	6.19574	6.54689	6.5345	6.52982	6.46761	6.65678	6.49185	6.54535	6.48382	6.71012	6.80349	6.67525	6.70321
O14908-1	PDZ domain-containing protein GIPC1 [OS=Homo sapiens]	GIPC1	27	8	8	20	8	333	36	6.28	61.07	90.5	83.4	94.4	110.2	97.5	98.9	5.05	7.48	5.65	11.56	5.73	3.04	6.42459	6.4446	6.55612	6.56377	6.38716	6.37851	6.35226	6.57894	6.44791	6.63372	6.52356	6.59694	6.66534	6.90207	6.58195	6.6837	6.73471	6.62936	6.58496	6.54535	6.59544	6.63952	6.61618	6.69627
O14910	Protein lin-7 homolog A [OS=Homo sapiens]	LIN7A	18	4	4	11	2	233	26	8.72	26.65	129.3	73.4	85	96.8	90.4	110	6.68	7.51	9.82	5.47	12.46	10.1	7.03342	6.84925	6.99661	7.07682	6.17792	6.17792	6.39746	6.21917	6.47897	6.50303	6.33985	6.18785	6.65249	6.54071	6.58045	6.46597	6.58646	6.65105	6.41109	6.24413	6.80219	6.56529	6.92362	6.76155
O14920-1	Inhibitor of nuclear factor kappa-B kinase subunit beta [OS=Homo sapiens]	IKBKB	10	6	6	8	5	756	86.5	5.78	21.46	92.5	98.4	101.1	91.8	95.9	106.9	11.65	7.09	13.35	2.39	12.13	7.4	6.71012	6.29646	6.55612	6.50621	6.66534	6.57743	6.5157	6.74819	6.35403	6.76155	6.55612	6.7761	6.49665	6.54535	6.46597	6.80607	6.67101	6.58496	6.25172	6.58346	6.7866	6.83542	6.59096	6.69488
O14929	histone acetyltransferase type B catalytic subunit [OS=Homo sapiens]	HAT1	34	10	10	62	10	419	49.5	5.69	204.94	83.8	82.6	92.9	88.5	96.4	88.8	6.05	9.77	7.49	5.92	3.53	5.43	6.36807	6.22304	6.40939	6.41616	6.41954	6.3147	6.21917	6.54689	6.37851	6.52513	6.54844	6.64241	6.40769	6.52826	6.48059	6.49346	6.59246	6.59096	6.63952	6.51412	6.56224	6.38024	6.50144	6.44128
O14933	Ubiquitin/ISG15-conjugating enzyme E2 L6 [OS=Homo sapiens]	UBE2L6	31	4	4	13	4	153	17.8	7.88	38.63	92.5	83.2	79.3	123.3	107.4	136.9	12.27	8.24	4.11	4.07	4.19	7.32	6.77083	6.52356	6.54071	6.34341	6.56071	6.29462	6.41447	6.34163	6.23266	6.27612	6.34341	6.35931	6.90448	6.98755	6.83036	7.06717	6.74551	6.68089	6.82782	6.74953	7.10224	6.89239	7.09064	7.13237
O14936	peripheral plasma membrane protein CASK [OS=Homo sapiens]	CASK	27	25	25	43	25	926	105.1	6.43	111.76	89.2	111.4	151	81.7	111.9	80.3	1.45	5.63	6.92	2.6	3.57	1.55	6.48382	6.47735	6.43962	6.48059	6.82146	6.64386	6.8189	6.78005	7.10748	7.32823	7.29094	7.18587	6.32553	6.37851	6.3733	6.41278	6.732	6.78921	6.853	6.82273	6.33628	6.35226	6.30012	6.31832
O14939-1	Phospholipase D2 [OS=Homo sapiens]	PLD2	8	6	6	10	6	933	105.9	7.64	20.82	109.2	114.6	99.7	108.3	93	116	6.84	8.4	2.12	6.27	2.33	4.01	6.77347	6.90207	6.66249	6.76818	6.66959	6.824	6.96578	6.85549	6.58346	6.65105	6.63517	6.6453	6.82273	6.69488	6.75489	6.71287	6.55612	6.58796	6.52042	6.51728	6.86913	6.77742	6.91767	6.848
O14949	Cytochrome b-c1 complex subunit 8 [OS=Homo sapiens]	UQCRQ	22	3	3	20	3	82	9.9	10.08	50.22	104.1	103.8	101.6	97.3	98.4	89.7	7.62	9.61	5	4.87	1.52	2.07	6.63081	6.66534	6.73877	6.87406	6.63662	6.47735	6.78921	6.76022	6.58646	6.74819	6.70321	6.63227	6.65535	6.55612	6.54844	6.5345	6.58195	6.61176	6.6279	6.62936	6.43296	6.50144	6.48543	6.48704
O14950	Myosin regulatory light chain 12B [OS=Homo sapiens]	MYL12B	66	10	10	124	4	172	19.8	4.84	431.15	84.6	87.2	93.6	88.4	81	90.2	6.19	7.6	3.67	7.91	3.48	3.32	6.45779	6.30012	6.48864	6.34696	6.4822	6.41109	6.37851	6.62059	6.46923	6.56224	6.53294	6.59544	6.3837	6.54689	6.4363	6.45286	6.35579	6.32373	6.42626	6.31832	6.51254	6.42626	6.53605	6.47573
O14964	Hepatocyte growth factor-regulated tyrosine kinase substrate [OS=Homo sapiens]	HGS	14	13	13	36	13	777	86.1	6.16	106.27	106.7	116.3	103.5	97.4	98.3	108.8	2.75	2.22	1.99	1.47	2.98	2.7	6.71149	6.76155	6.76686	6.6851	6.86913	6.87774	6.85549	6.80607	6.69627	6.63952	6.6893	6.70183	6.62059	6.59096	6.63952	6.59991	6.56834	6.60437	6.63227	6.66959	6.76818	6.69627	6.7866	6.76421
O14965	Aurora kinase A [OS=Homo sapiens]	AURKA	26	8	8	19	8	403	45.8	9.39	55.73	135.5	116.5	106.1	101.3	99.6	121.6	4.82	5.48	8.13	11.81	12.33	12.09	7.04111	7.12412	6.97957	7.12309	6.84549	6.88264	6.75756	6.94837	6.78267	6.53761	6.67666	6.79831	6.54071	6.78267	6.56224	6.91767	6.77347	6.43796	6.50303	6.78136	6.82146	7.06286	6.6893	7.03012
O14972	Down syndrome critical region protein 3 [OS=Homo sapiens]	VPS26C	24	5	5	8	5	297	33	7.68	27.36	89.2	88.1	100.9	102.3	100.9	99.3	7.46	7.81	8.26	10.01	6.81	4.76	6.47249	6.29278	6.54998	6.48543	6.51885	6.40259	6.32553	6.57592	6.58045	6.58796	6.72656	6.82528	6.5744	6.77873	6.58646	6.67807	6.73877	6.56682	6.74416	6.57592	6.74953	6.60733	6.60585	6.65964
O14974	Protein phosphatase 1 regulatory subunit 12A [OS=Homo sapiens]	PPP1R12A	37	40	40	109	40	1030	115.2	5.4	263.12	98.2	94.8	77.1	84.7	77.4	97.1	3.1	2.46	5.23	0.68	6.32	4.38	6.61471	6.53916	6.62059	6.64386	6.57592	6.52669	6.61029	6.55766	6.24793	6.40769	6.26679	6.27053	6.39746	6.41278	6.40088	6.48704	6.43796	6.30012	6.24982	6.24982	6.59544	6.6893	6.53761	6.60585
O14976	Cyclin-G-associated kinase [OS=Homo sapiens]	GAK	19	22	22	43	22	1311	143.1	5.73	121.47	101.5	109	108	93	92	97.9	2.92	2.47	1.64	0.74	3.69	2.75	6.72247	6.67807	6.65249	6.62352	6.7761	6.81634	6.76022	6.73064	6.76951	6.71562	6.74685	6.76288	6.53138	6.54689	6.52042	6.56986	6.54689	6.56834	6.49985	6.44791	6.62644	6.54226	6.6279	6.59842
O14979-1	Heterogeneous nuclear ribonucleoprotein D-like [OS=Homo sapiens]	HNRNPDL	40	20	20	167	18	420	46.4	9.57	442.74	83.5	79.8	93	88.5	87.6	78.6	12.07	8.59	6.96	1.48	10.02	9.49	6.36457	6.70598	6.37851	6.38716	6.24982	6.52669	6.31288	6.32193	6.58045	6.35579	6.50938	6.56986	6.45286	6.48382	6.43796	6.29094	6.25927	6.37504	6.53138	6.57743	6.32012	6.18982	6.50621	6.2724
O14980	Exportin-1 [OS=Homo sapiens]	XPO1	43	40	40	212	40	1071	123.3	6.06	643.15	104.5	98.5	88.6	101	98.4	103.8	5.15	2.13	2.76	0.48	4.34	1.7	6.73877	6.59096	6.75756	6.67666	6.61618	6.56834	6.63952	6.6279	6.41447	6.50938	6.47897	6.46107	6.65392	6.66391	6.69905	6.70736	6.66676	6.61029	6.63081	6.51885	6.71149	6.71699	6.66391	6.6837
O14981	TATA-binding protein-associated factor 172 [OS=Homo sapiens]	BTAF1	20	34	34	68	34	1849	206.8	6.52	198.99	89.3	89.7	93.9	100.7	106.1	93.9	3.37	5.98	3.79	2.83	2.65	2.5	6.52982	6.41109	6.47735	6.48382	6.54535	6.42459	6.43129	6.59694	6.48864	6.54998	6.55459	6.62205	6.62498	6.68229	6.65821	6.69488	6.73064	6.77479	6.68089	6.72928	6.53605	6.50144	6.56834	6.58346
O15013	rho guanine nucleotide exchange factor 10 [OS=Homo sapiens]	ARHGEF10	12	14	14	19	14	1369	151.5	5.68	47.47	105.4	118.5	122.6	89.4	88	101.7	5.61	5.8	5.5	5.63	3.82	4.06	6.79442	6.74551	6.60437	6.69349	6.8936	6.88387	6.73877	6.93546	7.06393	6.8802	6.92719	6.94837	6.42459	6.53916	6.50144	6.5744	6.52042	6.49185	6.42626	6.40259	6.69766	6.56682	6.6879	6.64818
O15014	zinc finger protein 609 [OS=Homo sapiens]	ZNF609	8	10	10	15	10	1411	151.1	8.03	27.85	108.2	106.3	98.3	99.1	97.5	121.5	7.34	4.4	2.6	1.55	2.51	6.82	6.70598	6.848	6.61029	6.80864	6.69627	6.76686	6.63517	6.76818	6.61618	6.65821	6.56682	6.62352	6.61471	6.64674	6.64241	6.62352	6.60437	6.61471	6.61029	6.53761	6.95652	6.89724	6.74012	6.95303
O15020	Spectrin beta chain, non-erythrocytic 2 [OS=Homo sapiens]	SPTBN2	17	39	39	90	27	2390	271.2	6.11	246.66	124.1	114.9	122.2	97.2	79.3	92.3	15.51	10.44	4.36	12.21	6.86	4.07	6.95652	7.3156	6.8189	6.95303	6.84423	7.11894	6.80993	6.84549	7.01235	6.87652	6.96809	6.89845	6.47897	6.72792	6.40429	6.79831	6.3345	6.2211	6.2854	6.45286	6.42459	6.51728	6.55919	6.54071
O15027-1	Protein transport protein Sec16A [OS=Homo sapiens]	SEC16A	9	20	20	44	20	2179	233.4	5.63	108.22	89.4	98.9	110.1	92.4	96.8	91.8	6.67	2.32	5.12	3.91	4.47	5.86	6.51096	6.64674	6.43962	6.4545	6.65535	6.65392	6.59246	6.6014	6.83415	6.67525	6.74281	6.82273	6.49025	6.56986	6.58346	6.54689	6.50144	6.60733	6.58496	6.65678	6.50144	6.35755	6.54071	6.54071
O15031	Plexin-B2 [OS=Homo sapiens]	PLXNB2	13	19	19	29	19	1838	205	6.24	78.17	98.3	96	104.1	91	87.9	90	9.24	1.04	1.44	0.13	2.9	3.66	6.57289	6.79442	6.48704	6.66676	6.58796	6.6014	6.56529	6.58346	6.68229	6.71149	6.72792	6.6907	6.50621	6.50938	6.50779	6.55459	6.41278	6.45779	6.51412	6.45943	6.58195	6.46923	6.50938	6.47411
O15042	U2 snRNP-associated SURP motif-containing protein [OS=Homo sapiens]	U2SURP	26	27	27	80	27	1029	118.2	8.47	259.59	98.6	97.2	106.1	97.7	104.1	94.2	7.46	4.19	3.98	0.85	5.63	4.77	6.61618	6.79831	6.55305	6.63081	6.58195	6.70183	6.62205	6.56834	6.81506	6.68229	6.71287	6.74685	6.6014	6.61912	6.62059	6.63517	6.59694	6.71012	6.69349	6.79572	6.54226	6.42794	6.57894	6.57289
O15049	NEDD4-binding protein 3 [OS=Homo sapiens]	N4BP3	12	5	5	7	5	544	60.4	8.1	17.68	91.4	76.1	81.5	77.6	91.9	82.5	9.42	4.73	9.73	4.63	6.93	7.99	6.53138	6.49665	6.34341	6.67525	6.25172	6.24982	6.1127	6.25739	6.39917	6.30012	6.16993	6.49985	6.23074	6.32553	6.45779	6.10434	6.55919	6.48382	6.48543	6.69209	6.31651	6.17991	6.43962	6.41616
O15056	Synaptojanin-2 [OS=Homo sapiens]	SYNJ2	1	2	2	3	2	1496	165.4	7.34	7.06	108.5	95.9	106.8	97.8	111.1	81.1	16.46	12.53	16.62	4.52	13.17	14.51	6.74147	6.91648	6.78136	6.32733	6.53138	6.84549	6.43296	6.63662	7.01458	6.42626	6.70044	6.7761	6.56529	6.65821	6.57137	6.66391	6.63807	6.81378	6.77873	7.08002	6.1819	6.6014	6.20163	6.48382
O15066	Kinesin-like protein KIF3B [OS=Homo sapiens]	KIF3B	12	8	8	13	5	747	85.1	7.69	39.47	68.8	105.9	92.5	78.6	95.2	79.3	3.09	4.63	2.06	8.18	4.21	2.04	6.06824	6.16189	6.1334	6.07682	6.62936	6.78005	6.69488	6.75756	6.47897	6.53605	6.52669	6.54689	6.21335	6.38024	6.35931	6.45615	6.53916	6.57289	6.57289	6.67666	6.27053	6.31832	6.30012	6.33985
O15067	Phosphoribosylformylglycinamidine synthase [OS=Homo sapiens]	PFAS	38	40	40	151	40	1338	144.6	5.76	429.61	105.1	101.1	110.1	96.6	103.2	113.3	11.41	9.63	6.81	2.99	5.23	9.32	6.78267	6.93546	6.64818	6.56377	6.69349	6.90087	6.62498	6.60881	6.824	6.59991	6.76553	6.8009	6.56377	6.62498	6.66107	6.58796	6.59991	6.73877	6.63807	6.75489	6.8679	6.64097	6.96	6.77873
O15075-1	serine/threonine-protein kinase DCLK1 [OS=Homo sapiens]	DCLK1	14	9	9	21	9	740	82.2	8.66	43.92	144.9	114.2	95.8	95.1	94.9	80.3	12.93	11.44	3.25	1.33	4.12	16.26	7.26866	6.97728	7.3966	7.08852	7.06717	6.86419	6.67807	6.80607	6.61471	6.51096	6.60437	6.56071	6.55766	6.58496	6.67807	6.60288	6.46761	6.58796	6.54844	6.60288	6.45943	6.11894	6.62059	6.19574
O15084-1	Isoform 3 of Serine/threonine-protein phosphatase 6 regulatory ankyrin repeat subunit A [OS=Homo sapiens]	ANKRD28	14	11	11	17	11	1086	116.5	6.18	55.67	110.9	117.1	91.7	100.9	94.6	110.8	4.07	1.61	4.33	0.74	5.37	1.5	6.8009	6.73606	6.87652	6.78398	6.91289	6.86171	6.87774	6.86542	6.59991	6.54689	6.49346	6.45779	6.66391	6.64962	6.71287	6.73606	6.64962	6.58646	6.53916	6.46434	6.79181	6.79181	6.74953	6.79442
O15085-1	Rho guanine nucleotide exchange factor 11 [OS=Homo sapiens]	ARHGEF11	2	2	2	2	2	1522	167.6	5.5	4.89	106.8	118.9	114.1	103.5	94.4	87.5	10.29	11.95	8.97	7.33	19.71	21.93	6.99774	6.73064	6.74819	6.67807	6.82273	6.68229	7.08215	6.96463	6.82528	7.07682	6.84423	6.81762	6.76818	6.61765	6.69488	6.28355	6.34163	6.2384	6.79051	6.77873	6.95652	6.2724	6.4363	6.46761
O15091	Mitochondrial ribonuclease P protein 3 [OS=Homo sapiens]	PRORP	25	15	15	33	15	583	67.3	8.78	88.18	112.7	109.5	103.1	113.4	111	102.7	2.92	2.92	8.26	5.99	7.51	2.59	6.78529	6.84925	6.76686	6.84674	6.80349	6.70736	6.7879	6.76155	6.824	6.5744	6.61176	6.76421	6.88631	6.76421	6.74551	6.6837	6.73471	6.66959	6.85425	6.90689	6.74551	6.6837	6.67948	6.65964
O15111	Inhibitor of nuclear factor kappa-B kinase subunit alpha [OS=Homo sapiens]	CHUK	9	6	6	8	5	745	84.6	6.73	20.97	96.2	102.7	89.9	87.1	90.4	112.5	14.07	8.74	8.11	1.27	5.53	10.03	6.42291	6.53294	6.88509	6.64386	6.59096	6.73335	6.63081	6.86913	6.47897	6.49985	6.70874	6.47411	6.45779	6.43129	6.54226	6.6014	6.55459	6.43796	6.44294	6.59544	6.56071	6.85425	6.89966	6.77347
O15116	U6 snRNA-associated Sm-like protein LSm1 [OS=Homo sapiens]	LSM1	11	2	2	4	2	133	15.2	5.22	8.41	103.5	110.7	110.7	119.5	108.5	108	7.31	7.42	4.93	5.01	3.55	5.12	6.84925	6.59991	6.71149	6.67525	6.8936	6.63807	6.76022	6.82273	6.72383	6.74819	6.87529	6.83415	6.95187	6.84925	6.95768	6.75221	6.76022	6.7211	6.84172	6.76421	6.83162	6.77083	6.65249	6.74012
O15118	Niemann-Pick C1 protein [OS=Homo sapiens]	NPC1	8	9	9	17	9	1278	142.1	5.36	46.9	92.5	77.3	102	119.4	109.8	109.1	11.44	2.28	6.1	1.02	4.35	7.31	6.35226	6.5345	6.52982	6.75221	6.22882	6.26115	6.28355	6.30561	6.61324	6.80864	6.70321	6.64241	6.91049	6.88874	6.84549	6.8936	6.74147	6.7252	6.81506	6.85798	6.6279	6.80219	6.73742	6.87897
O15120	1-acyl-sn-glycerol-3-phosphate acyltransferase beta [OS=Homo sapiens]	AGPAT2	7	2	2	2	2	278	30.9	9.01	4.28	97.5	93	108.6	78.7	71.1	83.7	15.55	36.53	3.81	6.73	15.13	7.7	6.41785	6.52513	6.6907	6.92125	6.82018	6.25927	6.08746	7.22014	6.84298	6.73742	6.78921	6.72383	6.36807	6.23074	6.38198	6.22689	5.99548	6.10014	6.48543	6.20359	6.40599	6.36807	6.57289	6.32733
O15121	Sphingolipid delta(4)-desaturase DES1 [OS=Homo sapiens]	DEGS1	6	2	2	3	2	323	37.8	7.46	9.97	72.7	60.4	133.5	99.3	102.5	71.2	19.61	11.08	12	0.21	6.79	10.84	5.926	6.24793	6.11686	6.57894	5.91169	5.92125	5.77873	6.15381	6.90929	7.29462	6.98413	7.1375	6.63227	6.63662	6.53761	6.76288	6.74147	6.65535	6.51254	6.70321	6.01346	6.35931	6.08108	6.22882
O15126-1	Secretory carrier-associated membrane protein 1 [OS=Homo sapiens]	SCAMP1	22	4	4	13	4	338	37.9	7.42	55.7	101.6	99.7	104.4	101.5	102.7	92.7	5.08	4.41	2.7	1.92	2.3	2.79	6.6893	6.54381	6.6453	6.71287	6.64962	6.52042	6.66391	6.62936	6.63807	6.6907	6.72247	6.7211	6.6851	6.6453	6.67101	6.63227	6.63662	6.6893	6.71562	6.67666	6.53294	6.53605	6.53138	6.61176
O15127	Secretory carrier-associated membrane protein 2 [OS=Homo sapiens]	SCAMP2	8	2	2	5	2	329	36.6	6.1	17.21	81.6	88.6	88.3	76	81.1	73	1.42	5.1	8.5	18.74	9.43	3.38	6.38716	6.33985	6.34873	6.35226	6.50144	6.43796	6.54998	6.38024	6.25739	6.45943	6.55612	6.46761	6.05528	6.44128	6.40088	6.43796	6.45943	6.34341	6.12516	6.34163	6.26115	6.14771	6.17393	6.20359
O15143	Actin-related protein 2/3 complex subunit 1B [OS=Homo sapiens]	ARPC1B	31	10	10	29	10	372	40.9	8.35	83.26	75	68.3	76.1	89.7	82.9	87.2	6.35	15.74	6.17	6.05	5.99	4.36	6.2075	6.09592	6.24982	6.31651	6.21335	5.97269	5.94017	6.41447	6.10852	6.2555	6.24222	6.32373	6.42626	6.54844	6.38543	6.38716	6.4545	6.31832	6.42626	6.27053	6.56682	6.43796	6.44128	6.44956
O15144	Actin-related protein 2/3 complex subunit 2 [OS=Homo sapiens]	ARPC2	39	14	14	73	14	300	34.3	7.36	226.9	94.5	95.6	98	101.2	108.7	96.1	1.54	1.47	1.06	0.09	1.62	0.98	6.52042	6.56986	6.55766	6.56682	6.58346	6.54535	6.57592	6.59544	6.62352	6.63517	6.60585	6.6014	6.66107	6.65964	6.66249	6.66391	6.7252	6.76553	6.76155	6.78136	6.58195	6.56682	6.59246	6.59991
O15145	Actin-related protein 2/3 complex subunit 3 [OS=Homo sapiens]	ARPC3	29	6	6	23	6	178	20.5	8.59	51.58	111.3	108.5	108.5	111.8	121.1	117.2	2.74	2.61	2.65	0.35	0.96	3.29	6.74551	6.8392	6.78529	6.80993	6.75756	6.74685	6.82909	6.76421	6.76818	6.76818	6.75489	6.6879	6.80864	6.8009	6.80349	6.85922	6.92125	6.93192	6.89845	6.91886	6.83162	6.89845	6.848	6.93428
O15160	DNA-directed RNA polymerases I and III subunit RPAC1 [OS=Homo sapiens]	POLR1C	37	9	9	32	9	346	39.2	5.5	131.39	97.1	92.9	81.4	87.9	76.5	101.9	7.98	7.86	6.72	9.27	2.21	5.69	6.55612	6.76951	6.51254	6.64818	6.52199	6.55305	6.40939	6.6837	6.37156	6.2724	6.32193	6.49506	6.36282	6.55305	6.48059	6.34696	6.26491	6.21917	6.29462	6.24793	6.74281	6.59395	6.73877	6.60288
O15162	phospholipid scramblase 1 [OS=Homo sapiens]	PLSCR1	16	4	4	10	4	318	35	4.94	39.12	144.9	144.1	141.7	96.3	89.1	94.6	28.55	13.36	15.97	2.85	19.45	18.36	6.98982	7.72247	6.82018	7.36807	6.9542	7.22207	7.41193	7.11998	7.28355	6.71562	7.13031	7.16189	6.61912	6.56071	6.57894	6.41278	6.14568	6.42122	6.5345	6.82273	6.6014	6.52669	7.00338	6.44294
O15164	Transcription intermediary factor 1-alpha [OS=Homo sapiens]	TRIM24	31	23	23	74	20	1050	116.8	7.11	236.86	107.7	105.3	97.1	110.7	100	96.8	4.94	6.63	9.81	6.83	0.36	5.48	6.76818	6.73471	6.72247	6.87652	6.65964	6.58045	6.77742	6.77742	6.56377	6.83794	6.63952	6.5345	6.7211	6.86047	6.66534	6.82655	6.64386	6.64097	6.6453	6.65392	6.56986	6.4545	6.62352	6.62644
O15173	Membrane-associated progesterone receptor component 2 [OS=Homo sapiens]	PGRMC2	36	7	7	24	5	223	23.8	4.88	77.65	100.1	93.4	102.6	112.7	114.6	100.5	5.56	5.05	3.8	1.23	5.31	4.43	6.59544	6.69488	6.57137	6.74012	6.55459	6.53761	6.67807	6.52199	6.69209	6.76421	6.66818	6.63662	6.82909	6.80349	6.79572	6.79442	6.71287	6.80478	6.87652	6.87652	6.58946	6.67807	6.73471	6.62352
O15182	Centrin-3 [OS=Homo sapiens]	CETN3	28	5	5	9	5	167	19.5	4.74	22.03	88.9	92.4	85.4	94.4	92	82.4	6.53	5.95	10.14	3.28	3.17	8.49	6.51254	6.32733	6.43463	6.54071	6.49185	6.38198	6.56834	6.56682	6.2817	6.6014	6.33985	6.49346	6.52669	6.59395	6.45121	6.52982	6.52669	6.52199	6.50938	6.60881	6.37851	6.27612	6.3505	6.55766
O15212	Prefoldin subunit 6 [OS=Homo sapiens]	PFDN6	57	9	9	36	9	129	14.6	8.88	106.45	89.9	92	93.3	92.2	93.1	103.2	6.97	3.82	5.42	1.8	7.57	4.78	6.56224	6.32912	6.52513	6.45615	6.61176	6.48382	6.51412	6.5345	6.4446	6.63227	6.56529	6.52356	6.54535	6.50779	6.56071	6.63662	6.69627	6.57743	6.50462	6.4446	6.68089	6.77742	6.61029	6.69905
O15213	WD repeat-containing protein 46 [OS=Homo sapiens]	WDR46	32	17	17	33	17	610	68	9.67	101.18	110.5	89.5	93.6	95.9	93.9	99.8	7.53	9.32	4.77	7.24	2.36	9.02	6.5744	6.8189	6.78529	6.79051	6.3837	6.49185	6.69488	6.47573	6.62352	6.54381	6.45615	6.55459	6.65678	6.50938	6.59842	6.4822	6.49825	6.54071	6.57592	6.56377	6.46923	6.78921	6.63807	6.64241
O15226	NF-kappa-B-repressing factor [OS=Homo sapiens]	NKRF	26	20	20	36	20	690	77.6	8.79	84.95	92.4	103.2	112.5	84.2	85.7	85.8	7.88	2.72	4.17	0.49	5.71	2.88	6.46597	6.6907	6.4545	6.59395	6.70598	6.67243	6.64818	6.73742	6.80993	6.71973	6.8189	6.86542	6.40088	6.3906	6.35403	6.32733	6.3837	6.33628	6.45779	6.52356	6.35755	6.44626	6.40259	6.4446
O15228	Dihydroxyacetone phosphate acyltransferase [OS=Homo sapiens]	GNPAT	14	9	9	16	9	680	77.1	6.57	39.51	85.6	83.8	101.6	104	106.1	105.7	3.7	3.52	1.68	2.06	8.12	6.06	6.4446	6.39232	6.3345	6.44956	6.39403	6.44128	6.31832	6.38543	6.6837	6.65105	6.6893	6.63807	6.72247	6.67948	6.74281	6.57137	6.58796	6.65964	6.79831	6.84046	6.77215	6.61324	6.80478	6.67666
O15230	Laminin subunit alpha-5 [OS=Homo sapiens]	LAMA5	3	9	9	12	9	3695	399.5	7.02	26.96	94.5	95.4	105.6	83.9	83.7	93	4.74	5.36	8.77	4.06	2.82	6.09	6.57289	6.51728	6.55305	6.67525	6.62644	6.44956	6.60288	6.54844	6.60585	6.90207	6.75221	6.69209	6.34873	6.43296	6.38024	6.64818	6.43296	6.35931	6.41447	6.3505	6.55919	6.37851	6.51885	6.57743
O15231-3	Isoform 3 of Zinc finger protein 185 [OS=Homo sapiens]	ZNF185	23	13	13	19	5	690	73.6	7.01	53.83	46.3	64	92.7	160.5	129.5	79.1	24.72	30.1	21.81	7.93	13.93	25.45	4.98185	5.4363	5.62936	5.87036	6.35403	5.23266	6.1127	5.88996	6.26303	6.98299	6.46761	6.59991	7.24603	7.40769	7.11894	7.46597	7.10957	7.29002	6.92362	6.848	6.26303	6.3505	5.57289	6.52042
O15234	Protein CASC3 [OS=Homo sapiens]	CASC3	6	5	5	8	5	703	76.2	6.48	15.72	72.9	74.4	101.7	112.3	108.4	84.4	10.97	4.61	5.12	4.91	10.42	8.13	6.06824	6.42962	6.21335	6.15987	6.09592	6.19967	6.24413	6.23458	6.70874	6.58346	6.6279	6.74685	6.76155	6.86171	6.82018	6.96463	6.7761	6.74416	6.69209	7.01792	6.38543	6.36632	6.41447	6.61176
O15235	28S ribosomal protein S12, mitochondrial [OS=Homo sapiens]	MRPS12	38	5	5	10	5	138	15.2	10.29	23.24	81.6	89.7	85	74.1	77.9	76.9	4.51	4.95	5.79	3.14	5.7	1.7	6.24603	6.40088	6.33628	6.36457	6.48864	6.42291	6.48382	6.59395	6.38543	6.35579	6.43129	6.54381	6.24413	6.17991	6.14364	6.07468	6.25172	6.19377	6.3837	6.31651	6.30195	6.24982	6.27798	6.25172
O15258	Protein RER1 [OS=Homo sapiens]	RER1	26	5	5	13	5	196	22.9	9.54	37.33	107	110.5	125.9	127.1	124.5	106.4	7.14	2.6	4.51	5.94	3.23	3.01	6.63372	6.86419	6.6907	6.79181	6.72792	6.81506	6.79831	6.77742	7.07682	7.00787	6.94134	6.94369	7.04985	6.92837	6.97728	7	6.96116	7.02126	6.90809	6.96	6.65535	6.71836	6.74819	6.74953
O15260-1	surfeit locus protein 4 [OS=Homo sapiens]	SURF4	12	3	3	21	3	269	30.4	7.78	58.17	113.4	102.4	110.4	108	107	105.9	2.77	4.02	3.19	1.8	1.93	3.61	6.7879	6.83415	6.81634	6.88264	6.65392	6.59842	6.70183	6.73064	6.84549	6.73335	6.79051	6.78267	6.77347	6.73742	6.80478	6.71562	6.74281	6.732	6.79312	6.74147	6.71149	6.8189	6.74012	6.70736
O15269	serine palmitoyltransferase 1 [OS=Homo sapiens]	SPTLC1	27	16	16	37	16	473	52.7	6.01	93.23	112.2	122	128.3	114.2	108.7	103.1	7.5	5.36	3.94	3.9	2.89	3.02	6.72928	6.96116	6.75355	6.86666	6.88264	6.97842	6.99887	6.83542	7.08428	7.01792	6.98982	6.94953	6.87529	6.79572	6.75087	6.71012	6.732	6.72383	6.79701	6.80219	6.64241	6.6907	6.74819	6.6851
O15270	Serine palmitoyltransferase 2 [OS=Homo sapiens]	SPTLC2	40	17	17	43	17	562	62.9	7.78	115.93	105.1	119.4	89.2	85.5	81.8	94.7	5.16	4.13	1.83	0.22	4.76	1.77	6.64386	6.74685	6.6837	6.81378	6.87406	6.80478	6.92362	6.93782	6.45286	6.48864	6.46923	6.51254	6.41616	6.41954	6.39403	6.25927	6.36807	6.29278	6.4545	6.33985	6.54844	6.55612	6.5744	6.60585
O15294	UDP-N-acetylglucosamine--peptide N-acetylglucosaminyltransferase 110 kDa subunit [OS=Homo sapiens]	OGT	31	29	29	65	29	1046	116.9	6.7	204.07	103	98.7	108	100.1	101.6	105.5	9.61	7.02	8.08	5.64	8.12	7.26	6.71012	6.88509	6.55919	6.66249	6.59694	6.76686	6.52982	6.65392	6.82782	6.60288	6.68089	6.84674	6.58796	6.70321	6.6453	6.67243	6.54998	6.69766	6.63662	6.82528	6.69349	6.51885	6.74685	6.74685
O15305	Phosphomannomutase 2 [OS=Homo sapiens]	PMM2	35	9	9	31	9	246	28.1	6.77	79.63	96.9	99.7	100.8	91.6	96.3	85.1	5.98	4.08	5.38	0.18	3.24	2.29	6.56071	6.63517	6.65105	6.45943	6.63662	6.75087	6.6279	6.64386	6.56986	6.63372	6.67666	6.75355	6.51885	6.5157	6.55919	6.56986	6.59395	6.59544	6.49665	6.58496	6.36107	6.39403	6.43296	6.42794
O15318	DNA-directed RNA polymerase III subunit RPC7 [OS=Homo sapiens]	POLR3G	38	7	7	14	7	223	25.9	4.63	41.07	107.1	111.1	83.4	87.7	103.1	90.6	1.75	8.56	10.14	18.98	7	8.54	6.69627	6.74685	6.75221	6.74012	6.70183	6.91767	6.67948	6.88874	6.41447	6.34873	6.26866	6.60437	6.25927	6.64818	6.52199	6.58346	6.68229	6.69209	6.64386	6.86419	6.37678	6.52826	6.47411	6.66818
O15321-1	Transmembrane 9 superfamily member 1 [OS=Homo sapiens]	TM9SF1	3	2	2	5	2	606	68.8	7.17	11.18	99.7	92.5	133.8	111.8	100.8	101.5	8.64	10.81	3.51	8.84	5.6	9.89	6.61324	6.79701	6.49665	6.66676	6.58346	6.38198	6.74281	6.48059	7.08215	7.04985	7.07788	6.97154	6.71425	6.89603	6.75355	6.80864	6.67101	6.59694	6.78267	6.63952	6.42122	6.76553	6.6893	6.64097
O15344-1	E3 ubiquitin-protein ligase Midline-1 [OS=Homo sapiens]	MID1	28	16	16	29	16	667	75.2	6.8	76.18	89.5	89.5	79.5	80.3	172.2	86.6	8.78	9.81	6	3.87	9.14	8.32	6.47735	6.22497	6.50462	6.48864	6.56071	6.28725	6.40599	6.59842	6.30195	6.45121	6.32373	6.24982	6.2891	6.36807	6.37678	6.43463	7.55612	7.47005	7.38629	7.24222	6.40769	6.49025	6.21529	6.46434
O15347	High mobility group protein B3 [OS=Homo sapiens]	HMGB3	53	15	15	91	14	200	23	8.37	259.7	100.8	128.6	113	97.1	114.3	91.9	5.67	1.44	7.4	1.88	8.96	1.88	6.73606	6.57894	6.71836	6.59395	7.02901	6.98413	7.01903	6.99435	6.80607	6.83415	6.88874	6.63517	6.58195	6.62059	6.63081	6.59246	6.91767	6.86295	6.80993	6.61176	6.50938	6.53761	6.53294	6.47897
O15355	Protein phosphatase 1G [OS=Homo sapiens]	PPM1G	56	26	26	113	26	546	59.2	4.36	328.34	80.6	86.9	82.2	87.3	85	94.9	5.28	4.56	4.29	0.96	1.95	3.92	6.43296	6.2724	6.37678	6.28725	6.43463	6.44956	6.30925	6.44791	6.33807	6.29278	6.3837	6.4363	6.45779	6.43796	6.50144	6.39746	6.40769	6.41278	6.42459	6.36107	6.63662	6.52982	6.60585	6.52199
O15357	Phosphatidylinositol 3,4,5-trisphosphate 5-phosphatase 2 [OS=Homo sapiens]	INPPL1	12	14	14	19	14	1258	138.5	6.54	32.36	83.7	95.3	115.5	73.8	91.9	77	4.71	4.8	2.82	2.69	9.22	4.04	6.48543	6.42459	6.34163	6.3505	6.63517	6.60585	6.47897	6.54226	6.91049	6.85922	6.84298	6.8125	6.17792	6.23266	6.12928	6.31651	6.34873	6.52513	6.51885	6.67525	6.28725	6.24793	6.18785	6.32373
O15371	Eukaryotic translation initiation factor 3 subunit D [OS=Homo sapiens]	EIF3D	48	21	21	90	21	548	63.9	6.05	294.91	104.9	106	104	110.2	101.7	108.4	4.16	1.23	0.88	3.1	5.55	3.74	6.74147	6.63227	6.76818	6.6851	6.70321	6.74416	6.73606	6.71973	6.70044	6.71836	6.70044	6.6879	6.81634	6.75221	6.80864	6.80993	6.78136	6.69905	6.63807	6.59842	6.79831	6.82655	6.71973	6.7211
O15372	Eukaryotic translation initiation factor 3 subunit H [OS=Homo sapiens]	EIF3H	46	19	19	84	19	352	39.9	6.54	251.23	100.4	96.3	95.8	98.3	95.2	102.1	2.42	3.43	2.19	0.1	2.55	1.17	6.65105	6.64818	6.65392	6.58045	6.59395	6.68229	6.57894	6.58496	6.58946	6.57289	6.5744	6.63952	6.61765	6.62059	6.65964	6.62644	6.61618	6.58195	6.52826	6.56529	6.67525	6.69766	6.67384	6.65678
O15379	Histone deacetylase 3 [OS=Homo sapiens]	HDAC3	16	5	5	9	4	428	48.8	5.16	27.5	94	108.7	106.6	109	100.3	97.8	2.49	5.1	8.9	0.46	3.11	4.46	6.57894	6.53138	6.52826	6.59991	6.75221	6.7761	6.89118	6.72792	6.70874	6.86913	6.76421	6.55766	6.77215	6.76288	6.7046	6.848	6.64386	6.65105	6.70874	6.59991	6.59544	6.58796	6.6279	6.7252
O15381-1	Nuclear valosin-containing protein-like [OS=Homo sapiens]	NVL	44	29	29	65	29	856	95	6.48	192.56	102.7	109.9	110.4	97.3	103.4	88.6	10.74	4.24	0.84	4.85	8.85	7.1	6.6279	6.94837	6.63517	6.73064	6.75087	6.80993	6.6865	6.82146	6.79051	6.78136	6.76686	6.79442	6.55459	6.65392	6.57137	6.56834	6.52826	6.66959	6.71562	6.83794	6.42291	6.35931	6.59246	6.5157
O15382	Branched-chain-amino-acid aminotransferase, mitochondrial [OS=Homo sapiens]	BCAT2	25	7	7	14	7	392	44.3	8.65	48.97	92.6	69.7	76.5	119.9	118.4	126.1	6.42	12.99	5.81	6.31	1.89	7.89	6.50621	6.38543	6.56071	6.60288	6.12722	5.94017	6.38543	6.11686	6.27612	6.3505	6.24031	6.14771	6.96924	6.84046	6.9542	6.824	6.86047	6.91886	6.8716	6.90328	6.96809	7.06717	6.79051	6.98982
O15392	baculoviral IAP repeat-containing protein 5 [OS=Homo sapiens]	BIRC5	20	4	4	7	4	142	16.4	5.9	13.29	84.6	79.1	91.2	104.8	98.9	97	4.79	6.85	2.49	2.76	5.03	9.73	6.31107	6.40259	6.40429	6.48059	6.41278	6.2854	6.17193	6.32553	6.48543	6.50938	6.51254	6.56986	6.73877	6.68229	6.63227	6.75489	6.63952	6.55305	6.61618	6.72656	6.59096	6.69209	6.35226	6.60881
O15397-1	Importin-8 [OS=Homo sapiens]	IPO8	15	14	14	28	13	1037	119.9	5.16	84.04	101.3	91.9	98	92.9	100.8	114	11.68	16.28	8.11	2.66	6.57	7.62	6.73877	6.90569	6.54071	6.58496	6.47086	6.8392	6.2854	6.57289	6.68089	6.40939	6.58346	6.64674	6.51096	6.56529	6.52356	6.6279	6.56529	6.71149	6.59842	6.76553	6.81378	6.63081	6.88509	6.853
O15400	Syntaxin-7 [OS=Homo sapiens]	STX7	36	8	8	28	8	261	29.8	5.55	91.44	96.2	97.7	94.3	95.6	94.3	97.5	4.56	2.82	4.91	0.92	4.85	1.35	6.61029	6.52826	6.56529	6.68089	6.62205	6.58946	6.59842	6.67948	6.55459	6.63081	6.56377	6.45779	6.56986	6.58796	6.53916	6.54226	6.58646	6.53138	6.67243	6.52356	6.60585	6.60881	6.61471	6.57137
O15431	High affinity copper uptake protein 1 [OS=Homo sapiens]	SLC31A1	16	2	2	4	2	190	21.1	7.42	15.09	103	98.9	105.9	94.9	109.6	95.4	6.57	6.38	3.12	5.06	4.53	2.12	6.68089	6.80349	6.57137	6.69349	6.63227	6.62205	6.76421	6.54535	6.66391	6.76155	6.70183	6.75221	6.62059	6.51728	6.61765	6.61618	6.82909	6.83415	6.72383	6.71287	6.58646	6.56529	6.52356	6.59096
O15446-1	DNA-directed RNA polymerase I subunit RPA34 [OS=Homo sapiens]	POLR1G	46	12	12	28	12	510	55	8.51	98.62	104.8	115.5	86	93.8	88.3	101.4	28.21	14.72	16.04	10.23	6.29	14.5	6.55305	7.26959	6.37156	6.86913	6.70598	7.04221	6.60733	6.99774	6.67384	6.1416	6.32012	6.53138	6.44791	6.65678	6.45615	6.56224	6.47573	6.45121	6.40259	6.61029	6.7761	6.55152	6.48704	6.93546
O15460-1	Prolyl 4-hydroxylase subunit alpha-2 [OS=Homo sapiens]	P4HA2	11	5	5	8	5	535	60.9	5.71	13.58	117.3	87.7	101.5	102.9	99	84.8	13.96	19.11	12.93	5.85	24.79	1.84	6.92244	6.82655	6.79961	7.2182	6.2854	6.07468	6.66959	6.62352	6.74012	6.59096	6.8505	6.41278	6.62498	6.74416	6.67948	6.70874	6.64818	6.61029	7.2075	6.45286	6.37156	6.4363	6.40088	6.41278
O15484	calpain-5 [OS=Homo sapiens]	CAPN5	13	8	8	10	8	640	73.1	7.64	18.24	137.6	129.2	97	89.7	108.8	106.9	7.67	8.96	9.97	2.62	16.11	2.66	6.99887	7.17891	7.03012	7.22497	6.98527	7.04221	7.224	6.93546	6.76421	6.41447	6.62644	6.57289	6.51412	6.45943	6.49506	6.44626	6.42794	6.72383	6.80864	7.00113	6.69349	6.72383	6.78136	6.75622
O15488-1	Glycogenin-2 [OS=Homo sapiens]	GYG2	9	4	4	7	4	501	55.1	5.1	19.44	94.3	87.5	133.9	94.5	145.7	96.7	18.74	9.26	5.97	0.12	4.68	1.98	6.66107	6.0045	6.59096	6.52826	6.61765	6.29278	6.43296	6.46923	7.05853	6.9472	7.15886	7.07253	6.56071	6.56377	6.47249	6.59694	7.08428	7.18587	7.24888	7.18785	6.55459	6.58946	6.59991	6.62352
O15498	Synaptobrevin homolog YKT6 [OS=Homo sapiens]	YKT6	36	8	8	34	8	198	22.4	6.92	98.77	84	94.5	99.2	103.3	117.6	100.4	7.51	5.01	1.62	0.35	1.73	2.47	6.47086	6.31288	6.5157	6.30378	6.6279	6.54689	6.45286	6.57743	6.63517	6.61029	6.66676	6.62936	6.6879	6.69488	6.76686	6.77742	6.8936	6.90328	6.8505	6.86295	6.66107	6.69627	6.61176	6.63952
O15504	nucleoporin-like protein 2 [OS=Homo sapiens]	NUP42	15	5	5	6	5	423	44.8	9.19	18.28	94.6	98.1	113.9	109.9	109.3	118.6	5.64	6.62	6.59	13.58	10.75	9.9	6.54071	6.6865	6.49985	6.58796	6.61912	6.54226	6.76553	6.61324	6.926	6.82655	6.69209	6.83668	6.64097	6.91886	6.58346	6.72928	6.77215	6.66959	6.77347	7.02126	6.88509	6.69627	6.89482	7.04876
O15511-1	Actin-related protein 2/3 complex subunit 5 [OS=Homo sapiens]	ARPC5	72	9	9	21	9	151	16.3	5.67	71.93	93.4	96.2	96.7	99.6	108.1	102.7	3.09	7.52	7.09	5.51	10.84	3.23	6.53605	6.55305	6.49985	6.60585	6.66818	6.50779	6.50144	6.71287	6.61176	6.47735	6.57894	6.7252	6.58195	6.69488	6.59991	6.56224	6.59395	6.64097	6.8716	6.90087	6.73335	6.62352	6.69905	6.66676
O15514	DNA-directed RNA polymerase II subunit RPB4 [OS=Homo sapiens]	POLR2D	48	4	4	14	4	142	16.3	4.79	54.54	74.1	77.3	87.2	86.7	84.3	83.6	9.49	7.49	1.18	10.01	2.73	2.95	6.12309	6.43129	6.18785	6.23458	6.27426	6.42291	6.16189	6.27053	6.45943	6.43962	6.41954	6.45121	6.33628	6.54071	6.27984	6.38716	6.35579	6.39403	6.45121	6.40259	6.3906	6.35403	6.38198	6.45286
O15523	atp-dependent rna helicase ddx3y [OS=Homo sapiens]	DDX3Y	54	34	34	158	8	660	73.1	7.55	445.16	125.8	113.2	4.7	151.2	2.8	148	7.82	9.84	32.51	1.37	68.24	7.95	7.09592	6.83036	7.01458	6.93546	6.87529	6.77083	6.6879	7.01346	2.848	1.80735	2	2.43296	7.22593	7.25456	7.24888	7.17293	2.74416	0.378512	1.67807	1.26303	7.26866	7.11478	7.36282	7.14873
O15525	transcription factor MafG [OS=Homo sapiens]	MAFG	11	2	2	3	2	162	17.8	10.04	7.04	92.4	107.2	114.9	116.2	115.9	86.6	20.75	25.09	4.56	1.92	15.22	23.52	6.59246	5.89482	6.60437	6.46597	6.96347	6.52513	6.34518	7.13031	6.95187	6.8716	6.81506	6.81378	6.8802	6.84172	6.89845	6.79312	7.19869	6.91886	6.79442	6.71699	6.1127	6.90929	6.44128	6.43296
O15530-1	3-phosphoinositide-dependent protein kinase 1 [OS=Homo sapiens]	PDPK1	7	4	4	6	4	556	63.1	7.36	5.93	98.9	100.8	94.8	64.5	85.1	90.4	6.65	6.19	8.66	11.61	5.27	6.4	6.61029	6.72656	6.6453	6.49346	6.67807	6.80219	6.63227	6.60437	6.56529	6.56834	6.4363	6.73742	5.89239	6.12928	6.21723	6.38198	6.36107	6.5345	6.40259	6.42122	6.37504	6.55459	6.56986	6.44128
O15540	Fatty acid-binding protein, brain [OS=Homo sapiens]	FABP7	37	6	6	18	5	132	14.9	5.59	57.16	29.5	18.9	100.9	85.4	174.8	80.3	20.57	6.72	28.03	19.91	36.01	24.88	4.93546	4.23266	4.848	4.91648	4.1127	4.30012	4.16993	4.30743	6.45121	6.08534	7.02901	6.86171	6.2114	6.62059	6.26115	6.90207	6.50462	7.32463	7.5744	7.88387	6.20359	5.88509	6.45121	6.74012
O15541	RING finger protein 113A [OS=Homo sapiens]	RNF113A	19	5	5	7	5	343	38.8	5.69	17.56	135.3	113.8	100	87.4	91.4	99.8	7.88	3.68	2.52	6.34	5.05	4.15	7.00225	7.15482	7.00562	7.22978	6.83162	6.82909	6.80349	6.92244	6.61618	6.6907	6.62059	6.66676	6.38543	6.51412	6.49346	6.42459	6.48543	6.54381	6.61324	6.44791	6.71562	6.62644	6.65678	6.57289
O43143	Pre-mRNA-splicing factor ATP-dependent RNA helicase DHX15 [OS=Homo sapiens]	DHX15	46	37	37	196	37	795	90.9	7.46	578.76	106.4	101.5	93.4	100.2	93.1	103.2	4.15	3.43	2.06	0.31	3.83	1.46	6.72383	6.63952	6.74147	6.78398	6.65392	6.58045	6.67807	6.69349	6.51096	6.58346	6.54689	6.54226	6.64962	6.64386	6.63081	6.63807	6.60881	6.54071	6.54071	6.47249	6.6879	6.71836	6.6907	6.66818
O43147-1	Small G protein signaling modulator 2 [OS=Homo sapiens]	SGSM2	1	2	2	2	2	1006	113.2	6.67	4.89	81.1	71.5	113.5	115.4	121.1	86.1	32.13	27.31	8.11	2.96	6.6	20.39	5.75489	6.44791	6.23266	6.88753	6.55766	6.4363	5.88509	5.74416	7.02126	6.75756	6.83542	6.81762	6.8802	6.82018	6.82528	6.72383	6.84172	6.82655	6.99887	6.99774	6.57743	6.12516	6.77742	6.27798
O43148-1	mRNA cap guanine-N7 methyltransferase [OS=Homo sapiens]	RNMT	52	27	27	73	27	476	54.8	6.61	188.81	105.7	105.3	102.2	96.1	98.1	89.4	4.5	4.73	4.66	0.77	2.83	0.44	6.73606	6.59694	6.71287	6.73335	6.73742	6.60437	6.76155	6.69905	6.60288	6.75756	6.70321	6.64818	6.57894	6.59395	6.59395	6.65249	6.60437	6.62644	6.63227	6.54226	6.49025	6.47735	6.48704	6.47735
O43156	TELO2-interacting protein 1 homolog [OS=Homo sapiens]	TTI1	15	14	14	39	14	1089	122	5.97	112.77	89.8	93.4	98.7	105.1	97.3	114	3.27	5.77	4.49	1.41	2.7	3.5	6.54226	6.50938	6.46923	6.43296	6.51885	6.65392	6.45943	6.57289	6.62205	6.51728	6.6279	6.67243	6.70044	6.72928	6.74685	6.75355	6.59842	6.63662	6.54381	6.61029	6.848	6.8189	6.78921	6.90689
O43157	Plexin-B1 [OS=Homo sapiens]	PLXNB1	2	3	3	6	3	2135	232.2	5.49	11.25	99.8	114.9	139.4	96.7	137.7	101.9	19.64	9.62	7.33	0.71	20.83	11.31	6.67384	6.94017	6.23266	6.60881	6.86047	6.99661	6.65535	6.82782	7.24031	7.00113	7.07253	7.17293	6.58796	6.60288	6.76686	6.64241	6.80993	7	7.21043	7.49905	6.7046	6.38888	6.63807	6.78136
O43159	ribosomal rna-processing protein 8 [OS=Homo sapiens]	RRP8	29	11	11	18	11	456	50.7	9.42	35.72	125.8	114.4	82.2	80.9	86.8	119.3	5.62	6.89	8.2	7.83	16.78	5.29	6.83542	6.99661	6.95303	7.02126	6.73606	6.7866	6.95652	6.88874	6.25361	6.50938	6.42459	6.29829	6.25927	6.41785	6.29278	6.49665	6.61912	6.59694	6.2817	6.1127	6.8392	7.01792	6.89239	6.90328
O43166-1	Signal-induced proliferation-associated 1-like protein 1 [OS=Homo sapiens]	SIPA1L1	8	14	14	21	13	1804	199.9	8.19	51	106.7	111.5	87.3	109.3	88.6	93.4	4.84	6.43	5.38	2.52	5.3	3.12	6.77347	6.61324	6.72383	6.75087	6.78529	6.62644	6.81634	6.83542	6.45615	6.55152	6.44128	6.36457	6.74551	6.79701	6.66107	6.69209	6.59544	6.49185	6.4446	6.42794	6.50144	6.53138	6.56071	6.60733
O43167-1	Zinc finger and BTB domain-containing protein 24 [OS=Homo sapiens]	ZBTB24	7	5	5	7	4	697	78.2	7.61	14.7	113.8	96.3	85.8	102.3	99.9	111.3	6.79	7.07	5.83	7.23	6.39	11.12	6.79051	6.91648	6.6907	6.87036	6.67807	6.42962	6.60437	6.57592	6.28725	6.49025	6.41616	6.43129	6.75087	6.60288	6.69349	6.88874	6.5744	6.78398	6.66676	6.61765	6.71287	6.80349	6.79312	7.06717
O43169	Cytochrome b5 type B [OS=Homo sapiens]	CYB5B	30	5	5	14	5	146	16.3	4.97	33.07	80.1	86.8	84.7	76.3	95	77.2	3.34	8.07	1.89	6.69	11.62	8.52	6.26866	6.37851	6.34341	6.30378	6.38888	6.56071	6.49025	6.29462	6.44128	6.37851	6.41447	6.39232	6.18587	6.32193	6.2724	6.27053	6.27426	6.5157	6.62498	6.66107	6.22689	6.15785	6.43962	6.31651
O43175	D-3-phosphoglycerate dehydrogenase [OS=Homo sapiens]	PHGDH	50	26	26	351	26	533	56.6	6.71	1179.44	93.1	91.5	82.8	100.7	103.8	116.2	15.1	9.57	4.48	3.31	5.7	6.04	6.57592	6.09381	6.59544	6.50462	6.59991	6.30012	6.4446	6.58646	6.3345	6.4822	6.37504	6.36807	6.61912	6.6879	6.67807	6.75756	6.76155	6.75355	6.59544	6.64241	6.86542	6.85798	6.68229	6.86295
O43181	NADH dehydrogenase [ubiquinone] iron-sulfur protein 4, mitochondrial [OS=Homo sapiens]	NDUFS4	19	3	3	8	3	175	20.1	10.3	22.81	91.6	111.6	105.7	112.1	97.9	77.1	8.77	6.03	10.21	7.22	8.65	5.85	6.47411	6.31288	6.56224	6.60585	6.78529	6.65249	6.82018	6.85549	6.62644	6.96116	6.73471	6.71287	6.88264	6.73606	6.7252	6.73877	6.75756	6.60585	6.62059	6.45121	6.24413	6.42291	6.26491	6.27426
O43237	Cytoplasmic dynein 1 light intermediate chain 2 [OS=Homo sapiens]	DYNC1LI2	32	15	15	48	14	492	54.1	6.38	156.39	87.8	88	87.5	87.1	83.8	90.8	5.36	8.46	6	7.1	4.3	2.19	6.47086	6.33807	6.52356	6.43962	6.54071	6.37851	6.31832	6.56834	6.34518	6.42291	6.47897	6.54998	6.37156	6.51728	6.44294	6.46434	6.42962	6.34696	6.44791	6.32012	6.53761	6.52356	6.47086	6.48382
O43242	26S proteasome non-ATPase regulatory subunit 3 [OS=Homo sapiens]	PSMD3	47	27	27	147	27	534	60.9	8.44	444.81	92.8	92.4	96.9	101.3	106.4	98.6	5.47	1.82	1.14	1.3	3.99	2.56	6.55305	6.40429	6.59096	6.51728	6.54844	6.51254	6.55152	6.49825	6.57592	6.60288	6.61471	6.59395	6.67525	6.64962	6.6879	6.68089	6.76288	6.75756	6.71012	6.63662	6.60881	6.63807	6.57592	6.66107
O43251-8	Isoform 8 of RNA binding protein fox-1 homolog 2 [OS=Homo sapiens]	RBFOX2	20	6	6	16	6	451	47.3	6.62	45.18	120.4	114.5	104.5	108.7	104.4	115	4.77	3.81	4.33	2.67	5.74	4.82	6.92362	6.99095	6.824	6.89966	6.82018	6.85798	6.88264	6.75489	6.67666	6.75756	6.73742	6.61912	6.79051	6.73606	6.76951	6.69209	6.62205	6.70874	6.70321	6.82273	6.85922	6.80993	6.96463	6.83289
O43252	bifunctional 3'-phosphoadenosine 5'-phosphosulfate synthase 1 [OS=Homo sapiens]	PAPSS1	33	19	19	61	17	624	70.8	6.86	188.43	99.8	86	73.6	91.4	99.4	116.1	8.84	7.83	4.86	3.63	3.78	3.76	6.6453	6.37678	6.63662	6.64962	6.51885	6.31651	6.33271	6.52199	6.1127	6.21723	6.18587	6.2817	6.47735	6.55152	6.54535	6.59842	6.72792	6.6453	6.60585	6.62352	6.86913	6.89482	6.76818	6.84925
O43264	Centromere/kinetochore protein zw10 homolog [OS=Homo sapiens]	ZW10	33	20	20	47	20	779	88.8	6.27	143.27	88.1	107.1	99.6	103.7	101.3	112.4	5.75	1.5	1.03	0.44	3.64	4.57	6.46597	6.58796	6.45615	6.39232	6.74685	6.74819	6.73877	6.70183	6.63517	6.61912	6.63952	6.65535	6.70183	6.69209	6.70736	6.73064	6.59395	6.66959	6.65535	6.72247	6.824	6.71012	6.80219	6.8679
O43272	Proline dehydrogenase 1, mitochondrial [OS=Homo sapiens]	PRODH	27	12	12	22	12	600	68	7.87	62.49	146.7	117.3	142.2	66.7	103.9	69.3	19.7	17.68	14.63	22.35	4.24	18.11	6.71699	7.12516	7.26772	7.42038	6.87406	6.54844	6.87283	7.17692	6.86913	7.38974	7.1334	7.16993	5.83036	6.2891	5.56682	6.16993	6.75489	6.60733	6.70874	6.6879	5.87036	6.09592	6.13545	6.48382
O43278	Kunitz-type protease inhibitor 1 [OS=Homo sapiens]	SPINT1	27	14	14	40	14	529	58.4	6.29	127.46	122.6	128	100.9	85.7	81.6	100.7	9	8.07	7.97	8.28	5.77	3.71	6.92244	7.16993	6.89724	6.9542	6.88142	7.13955	7.05853	6.94017	6.85922	6.61029	6.65821	6.65678	6.50462	6.33628	6.43962	6.2891	6.33807	6.34163	6.50779	6.35931	6.65821	6.65105	6.75221	6.63807
O43290	U4/U6.U5 tri-snRNP-associated protein 1 [OS=Homo sapiens]	SART1	54	36	36	106	36	800	90.2	6.13	310.67	104.3	108.4	103.3	105.2	101.7	106.1	2.07	2.83	1.23	1.35	1.18	2.03	6.68089	6.71973	6.6907	6.74685	6.78921	6.71836	6.79961	6.73064	6.70736	6.70044	6.66959	6.67948	6.70321	6.73064	6.74685	6.74685	6.67101	6.66391	6.69766	6.65964	6.72247	6.73742	6.71012	6.77742
O43291	Kunitz-type protease inhibitor 2 [OS=Homo sapiens]	SPINT2	30	6	6	12	6	252	28.2	8.29	24.5	118.4	100.8	98.3	99.3	98.3	102.3	9.07	11.26	9.09	2.07	4.16	5.18	6.69905	6.91169	6.86295	7.01792	6.56682	6.56682	6.89724	6.74416	6.49825	6.80864	6.59842	6.63952	6.65535	6.61324	6.63227	6.60288	6.61618	6.72928	6.59991	6.62352	6.58796	6.76155	6.64818	6.70598
O43292-1	Glycosylphosphatidylinositol anchor attachment 1 protein [OS=Homo sapiens]	GPAA1	8	5	5	12	5	621	67.6	8.06	25.74	94.4	98.1	100.9	90.5	91.5	85.7	6.9	5.61	2.09	1.55	5.24	2.29	6.51096	6.52826	6.59395	6.72656	6.61912	6.53761	6.732	6.61324	6.6893	6.63807	6.67666	6.62644	6.5157	6.48382	6.41954	6.36107	6.50938	6.51728	6.66107	6.5157	6.37156	6.41278	6.44956	6.42962
O43293-1	Death-associated protein kinase 3 [OS=Homo sapiens]	DAPK3	12	5	5	12	4	454	52.5	6.89	29.22	87	73.7	94.4	94.1	90.7	77.4	11.23	6.98	6.82	2.4	5.05	3.69	6.34873	6.61176	6.26115	6.53761	6.03782	6.16189	6.26303	6.24603	6.47086	6.64962	6.48059	6.64097	6.58045	6.53138	6.60585	6.66676	6.48382	6.51254	6.49346	6.63662	6.24793	6.25927	6.29094	6.36457
O43314-1	inositol hexakisphosphate and diphosphoinositol-pentakisphosphate kinase 2 [OS=Homo sapiens]	PPIP5K2	14	15	15	28	11	1243	140.3	8.22	72.8	149	85.4	127.8	77.5	87.4	110.7	6.96	2.15	5.27	6.84	1.87	6.72	7.25267	7.06717	7.30287	7.18488	6.42626	6.36807	6.40599	6.44128	6.853	7.01569	7.01903	6.97957	6.20555	6.34518	6.21723	6.40088	6.4545	6.49346	6.43129	6.44626	6.82909	6.73877	6.75087	6.94603
O43318-2	Isoform 1A of Mitogen-activated protein kinase kinase kinase 7 [OS=Homo sapiens]	MAP3K7	19	10	10	17	10	579	64.2	6.67	45.17	107.5	112.1	103.5	102.8	106.7	114.4	3.37	7.26	7.16	0.95	4.09	6.07	6.76951	6.72792	6.77215	6.66676	6.76022	6.85798	6.89724	6.66107	6.72656	6.66107	6.52982	6.77083	6.69349	6.67384	6.76155	6.79442	6.74953	6.77742	6.63952	6.72656	6.8716	6.80478	6.72383	6.92837
O43324-1	Eukaryotic translation elongation factor 1 epsilon-1 [OS=Homo sapiens]	EEF1E1	51	8	8	34	8	174	19.8	8.54	98.45	64.8	62	62.6	71	65.2	74.6	2.32	6.97	3.7	2.07	2.85	4.68	6.02015	6.01123	6.01346	6.08108	5.96578	5.94486	5.90207	6.12516	5.92362	5.96578	5.97269	6.05094	6.12928	6.16993	6.15178	6.07895	6.08534	6.01123	6.04221	5.99322	6.24793	6.19377	6.17193	6.32193
O43347	RNA-binding protein Musashi homolog 1 [OS=Homo sapiens]	MSI1	32	8	8	32	6	362	39.1	7.85	105.41	122.1	162.8	190.9	111.4	146.1	107	5.96	7.28	4.13	16.24	13.59	11.8	6.87529	7.02348	6.84423	6.98755	7.47897	7.34696	7.34784	7.22207	7.47735	7.59768	7.61176	7.55612	6.63227	6.96578	6.75889	7.00225	6.93074	7.19081	7.19081	7.41532	6.71287	6.54844	6.77083	6.95884
O43353-1	Receptor-interacting serine/threonine-protein kinase 2 [OS=Homo sapiens]	RIPK2	10	4	4	7	3	540	61.2	7.09	20.73	89.9	72.5	51.5	72	123.8	110.2	11.68	14.42	31.09	65.13	11.56	13.02	6.38543	6.57592	6.73877	6.40599	6.12516	6.23266	6.07039	6.51728	6.18982	5.82782	5.54535	5.09592	6.88753	5.44956	6.73877	6.78267	6.74147	6.91169	6.99209	7.14466	6.78136	6.50144	6.78529	6.96809
O43379-1	Wd repeat-containing protein 62 [OS=Homo sapiens]	WDR62	6	10	10	18	10	1518	165.8	5.91	35.51	85.9	81.9	87.7	122.6	113.8	100.2	9.09	6.45	7.85	4.01	5.27	7.76	6.47897	6.19377	6.36982	6.4822	6.39746	6.48704	6.28355	6.31288	6.52513	6.31107	6.3837	6.54998	6.89724	6.97957	6.87283	7.04767	6.78529	6.89482	6.73335	6.87652	6.62205	6.55459	6.67101	6.81506
O43395	U4/U6 small nuclear ribonucleoprotein Prp3 [OS=Homo sapiens]	PRPF3	41	28	28	85	28	683	77.5	9.5	240.89	95	94.6	92.9	99	96.6	98	3.73	3.66	2.26	1.45	3.37	1.59	6.54844	6.58946	6.53761	6.65535	6.56224	6.48059	6.60881	6.56377	6.52356	6.59096	6.55305	6.52199	6.61324	6.64386	6.60288	6.61029	6.65821	6.59544	6.59096	6.54071	6.60288	6.62644	6.6014	6.64962
O43396	Thioredoxin-like protein 1 [OS=Homo sapiens]	TXNL1	50	10	10	63	10	289	32.2	4.96	220.49	98.3	95.2	94.5	101.1	113.4	103.7	5.33	3.29	0.74	2.01	1.13	1.96	6.65821	6.57592	6.73606	6.57894	6.53138	6.6453	6.56986	6.57592	6.56071	6.56986	6.54535	6.56529	6.63952	6.68089	6.69349	6.7046	6.83289	6.83668	6.81634	6.8009	6.71012	6.67807	6.73877	6.6837
O43399	Tumor protein D54 [OS=Homo sapiens]	TPD52L2	66	14	14	54	14	206	22.2	5.36	176.7	94.3	92.2	88.3	94.6	94.8	103.2	3.82	3.69	4.43	3.49	3.89	2.01	6.56071	6.66249	6.55919	6.54689	6.51885	6.58496	6.4545	6.5345	6.47249	6.45286	6.45615	6.58496	6.52826	6.59991	6.54844	6.57137	6.56682	6.51728	6.56682	6.65105	6.6907	6.6879	6.63662	6.70183
O43402	ER membrane protein complex subunit 8 [OS=Homo sapiens]	EMC8	35	7	7	20	7	210	23.8	6.4	66.09	113.2	105.5	114.3	112.1	110.6	109.9	6.28	4.39	2.83	5.08	2.22	1.77	6.70874	6.91886	6.78529	6.86047	6.66959	6.69905	6.81506	6.74147	6.88631	6.84172	6.7866	6.83162	6.86047	6.75622	6.79701	6.74819	6.80864	6.77083	6.74281	6.80864	6.75889	6.8189	6.78529	6.77347
O43414-1	ERI1 exoribonuclease 3 [OS=Homo sapiens]	ERI3	18	6	6	12	6	337	37.2	8.07	26.23	94.6	98	96.8	118.4	111.4	116.4	5.13	2.86	6.4	0.31	1.96	2.72	6.60733	6.45615	6.61029	6.52042	6.6879	6.61029	6.59544	6.61912	6.55305	6.75087	6.62936	6.56682	6.88996	6.88387	6.91289	6.92481	6.81378	6.7866	6.84046	6.77873	6.88264	6.88753	6.80219	6.84549
O43427	Acidic fibroblast growth factor intracellular-binding protein [OS=Homo sapiens]	FIBP	12	5	5	9	5	364	41.9	6.48	21.79	104.9	120	106.8	99	96.1	99.4	3.21	1.04	3.34	1.04	7.67	4.63	6.7046	6.8009	6.71425	6.71012	6.89966	6.91409	6.88874	6.92244	6.76686	6.71012	6.77215	6.67101	6.61912	6.64097	6.61618	6.59395	6.5345	6.63807	6.53294	6.76288	6.58195	6.57289	6.6893	6.69766
O43432	Eukaryotic translation initiation factor 4 gamma 3 [OS=Homo sapiens]	EIF4G3	20	34	34	76	26	1585	176.5	5.38	190.75	85.9	102.2	106.5	93.9	98.6	106.1	2.79	5.83	1.33	6.27	3.85	4.7	6.49025	6.42122	6.39575	6.42962	6.73335	6.72656	6.55766	6.62352	6.76022	6.74147	6.72656	6.71562	6.48864	6.61765	6.52356	6.66249	6.6279	6.64386	6.51885	6.61765	6.75889	6.69905	6.63662	6.79181
O43439	Protein CBFA2T2 [OS=Homo sapiens]	CBFA2T2	8	5	5	7	5	604	67.1	8.05	19.59	107.8	153.9	88.4	83.7	84	85.4	15.33	7.87	12.72	6.25	14.26	7.04	6.67243	6.33092	6.83036	6.83162	7.18982	7.27333	7.44956	7.25833	6.35403	6.57743	6.66959	6.27798	6.32373	6.45121	6.17991	6.60437	6.6453	6.37504	6.41109	6.14364	6.34873	6.48543	6.32553	6.53294
O43447	peptidyl-prolyl cis-trans isomerase H [OS=Homo sapiens]	PPIH	53	11	11	63	10	177	19.2	8.07	158.96	94.1	101.9	102.6	108	111	96.7	2.22	2.61	1.15	0.17	0.31	3.46	6.54844	6.59395	6.56377	6.51728	6.73471	6.64674	6.67101	6.67101	6.6837	6.70321	6.67807	6.66391	6.75622	6.75355	6.75221	6.75622	6.79572	6.79312	6.7866	6.79701	6.60733	6.6865	6.58496	6.58195
O43463	Histone-lysine N-methyltransferase SUV39H1 [OS=Homo sapiens]	SUV39H1	15	6	6	9	6	412	47.9	8.03	21.37	90.6	75.6	90.5	137.7	127.8	120.1	19.92	11.82	10.21	2.2	6.91	9.88	6.93546	6.34518	6.36632	6.63662	6.13134	6.13134	6.47086	6.34873	6.69488	6.44294	6.35931	6.55766	7.12722	7.08215	7.02791	7.05202	6.94251	6.99322	7.00225	7.16591	6.80219	7.06717	6.79181	7.01458
O43464	Serine protease HTRA2, mitochondrial [OS=Homo sapiens]	HTRA2	8	2	2	5	2	458	48.8	10.07	24.88	80.9	88.1	126.3	83.1	109.6	83.5	8.81	6.53	14.08	12.77	8.11	13.85	6.25172	6.42459	6.24982	6.50144	6.56682	6.41447	6.50621	6.35403	6.8802	7.12825	7.08215	6.67101	6.24603	6.50779	6.2211	6.63081	6.82782	6.5744	6.82782	6.7252	6.12102	6.30925	6.45779	6.59395
O43482	Protein Mis18-beta [OS=Homo sapiens]	OIP5	23	4	4	7	4	229	24.7	7.37	15.75	124.2	106.9	79.1	121.8	121.9	130.6	12.95	9.45	9.78	5.22	5.05	6.38	6.88264	7.27426	6.91169	7	6.7046	6.74551	6.98755	6.73335	6.40769	6.15178	6.20359	6.42962	6.98185	6.87529	7.32912	6.98299	6.91049	6.94837	6.90689	7.05961	6.92837	7.05853	6.99887	7.14466
O43488	aflatoxin B1 aldehyde reductase member 2 [OS=Homo sapiens]	AKR7A2	23	8	8	24	8	359	39.6	7.17	66.04	94.7	104.1	98	92.2	106.2	101.5	9.53	8.55	4.87	0.17	5.25	6.4	6.56529	6.30012	6.61765	6.56529	6.80349	6.51254	6.74147	6.66107	6.58045	6.71012	6.65105	6.55612	6.52513	6.52826	6.45779	6.61471	6.8189	6.70874	6.75355	6.63807	6.63952	6.70874	6.49985	6.6907
O43490-1	Prominin-1 [OS=Homo sapiens]	PROM1	21	15	15	32	15	865	97.1	7.27	107.58	139.8	122.6	117.8	78	62.9	96.3	10.86	10.22	5.5	0.87	13.56	3.09	7.14364	7.11166	7.08002	7.40684	6.97154	6.71973	6.90328	7.07682	6.88387	6.96116	6.87774	6.76686	6.27612	6.29462	6.25739	6.24413	6.30012	6.03342	5.91648	5.89239	6.58646	6.51885	6.62498	6.59246
O43491-1	band 4.1-like protein 2 [OS=Homo sapiens]	EPB41L2	49	43	43	177	41	1005	112.5	5.44	535.11	115.4	131.8	93.6	81.1	76.6	93.4	2.51	7.41	5.68	5.44	4.42	1.74	6.88874	6.824	6.8189	6.87897	7.04002	6.92481	7.18488	7.04549	6.65105	6.54071	6.55612	6.45121	6.39746	6.2854	6.3345	6.25927	6.32553	6.27984	6.24031	6.17393	6.53294	6.55919	6.52042	6.57743
O43493-1	Trans-Golgi network integral membrane protein 2 [OS=Homo sapiens]	TGOLN2	29	12	12	33	2	480	51.1	5.73	94.89	89.8	94.6	74.5	68.1	65.6	91.1	14.23	13.86	2.68	5.33	12.44	24.74	6.58496	6.74819	6.39403	6.2891	6.54535	6.43463	6.58045	6.88264	6.20945	6.28725	6.20359	6.23074	6.14364	6.03562	6.11061	6.01346	5.9472	6.03342	6.04002	6.33985	6.77083	6.24793	6.87897	6.16591
O43504	Ragulator complex protein LAMTOR5 [OS=Homo sapiens]	LAMTOR5	55	3	3	10	3	91	9.6	4.87	34.25	76.3	87.3	89.4	82.5	85.9	79.1	6.37	11.25	2.79	8.26	6.48	3.25	6.25927	6.17393	6.24793	6.39232	6.50462	6.23266	6.3906	6.61765	6.44626	6.54226	6.48059	6.48543	6.2817	6.44956	6.37678	6.32193	6.45615	6.2817	6.49985	6.39232	6.3345	6.23649	6.33271	6.27798
O43505	beta-1,4-glucuronyltransferase 1 [OS=Homo sapiens]	B4GAT1	6	2	2	9	2	415	47.1	7.2	19.88	103.6	105.9	127.9	85.4	76.6	111.2	4.77	8.55	1.74	4.14	0.48	9.6	6.63227	6.71149	6.79312	6.67807	6.68229	6.77215	6.88509	6.59991	7.03672	6.99322	6.97842	7.0045	6.45779	6.3733	6.51728	6.36632	6.2555	6.25739	6.27053	6.26303	6.69349	6.90087	6.95303	6.6865
O43583	density-regulated protein [OS=Homo sapiens]	DENR	44	8	8	24	8	198	22.1	5.3	78.87	105.1	109	94.5	94.4	94	111.4	6.75	3.44	4.48	3.79	1.41	3.24	6.8009	6.72928	6.70183	6.56377	6.80478	6.73742	6.70044	6.79701	6.51412	6.52042	6.6453	6.60437	6.52199	6.59991	6.57137	6.64962	6.54844	6.55459	6.55459	6.59246	6.86171	6.77873	6.75756	6.82146
O43592	Exportin-T [OS=Homo sapiens]	XPOT	36	27	27	104	27	962	109.9	5.39	344.84	89.5	85.6	82.6	95.1	102.6	104.1	7.06	8.69	2.16	1.53	2.29	5.39	6.48704	6.30743	6.55152	6.4822	6.52513	6.30925	6.3147	6.53294	6.34163	6.34341	6.40088	6.39232	6.55612	6.58646	6.61618	6.59842	6.71562	6.66249	6.70044	6.64386	6.7211	6.6837	6.55612	6.72792
O43598-1	2'-deoxynucleoside 5'-phosphate N-hydrolase 1 [OS=Homo sapiens]	DNPH1	29	4	4	13	4	174	19.1	5.05	39.54	64.1	82.1	81.7	101.5	144.5	126.4	6.46	10.74	7.16	4.47	1	5.43	6.02901	5.926	6.13955	5.97499	6.52669	6.14364	6.3733	6.34341	6.26679	6.49346	6.30195	6.40259	6.61912	6.71012	6.73335	6.75355	7.16692	7.1639	7.18289	7.19476	7.03672	7.04549	6.88874	6.92719
O43615	Mitochondrial import inner membrane translocase subunit TIM44 [OS=Homo sapiens]	TIMM44	44	24	24	87	24	452	51.3	8.32	263.14	110.4	86	96.7	113.8	108.8	109.5	5.73	3.4	2.56	4.33	7.25	1.65	6.71287	6.84925	6.72383	6.8716	6.39575	6.39746	6.49665	6.45615	6.65249	6.57592	6.57592	6.61471	6.87529	6.7866	6.82909	6.79961	6.74685	6.77742	6.75221	6.96	6.76288	6.76951	6.81634	6.77873
O43617-1	Trafficking protein particle complex subunit 3 [OS=Homo sapiens]	TRAPPC3	38	9	9	22	9	180	20.3	4.96	56.94	95.7	101.5	135.3	137.2	149.9	109.5	10.31	4.38	5.07	1.26	8.32	5.15	6.60733	6.33092	6.6907	6.55459	6.71699	6.56682	6.67807	6.65105	7.00675	7.1809	7.09592	7.06501	7.11374	7.08746	7.07039	7.25456	7.32463	7.29462	7.15987	7.06393	6.75489	6.88631	6.71425	6.79572
O43633	charged multivesicular body protein 2a [OS=Homo sapiens]	CHMP2A	27	7	7	25	6	222	25.1	5.97	81.51	117.3	117.8	104.3	100.5	110.5	103.8	7.52	2.86	3.95	3.08	4.53	8.57	6.89966	6.68089	6.9331	6.848	6.92481	6.853	6.90689	6.8392	6.76022	6.75087	6.65821	6.65535	6.68229	6.61912	6.63517	6.71699	6.83794	6.70598	6.83162	6.74281	6.74147	6.90809	6.65105	6.65392
O43639	Cytoplasmic protein NCK2 [OS=Homo sapiens]	NCK2	24	10	10	22	8	380	42.9	6.95	45.07	98	118.2	104.3	97.3	97.5	92.4	3.79	4.43	5.38	6.36	6.09	2.98	6.63952	6.58946	6.69349	6.5744	6.87897	6.89118	6.7879	6.94369	6.74685	6.68229	6.72792	6.56986	6.66959	6.53916	6.7046	6.58946	6.71149	6.62644	6.58646	6.49985	6.55305	6.50621	6.58496	6.49185
O43657	Tetraspanin-6 [OS=Homo sapiens]	TSPAN6	29	7	7	25	7	245	27.5	8.1	80.3	90.3	74.4	113.3	91.2	103	97.7	18.69	13.8	6.79	17.55	8.34	11.12	6.29094	6.70321	6.24031	6.76288	6.03562	6.39403	6.04876	6.3837	6.81762	6.93664	6.83162	6.69627	6.33092	6.6907	6.33271	6.67666	6.51412	6.61912	6.75489	6.77215	6.29646	6.64962	6.56986	6.65535
O43660-1	Pleiotropic regulator 1 [OS=Homo sapiens]	PLRG1	25	11	11	22	11	514	57.2	9.17	54.61	71.5	72.8	97.1	102.7	94.3	78.2	8.52	13.75	2.87	0.63	5.89	6.35	6.03782	6.21335	6.10643	6.3147	6.28355	6.08534	6.07468	6.48382	6.56529	6.57592	6.62644	6.65249	6.67525	6.6879	6.63807	6.71425	6.45943	6.51412	6.60437	6.64818	6.30195	6.2075	6.27612	6.42459
O43663-1	Protein regulator of cytokinesis 1 [OS=Homo sapiens]	PRC1	12	8	8	14	8	620	71.6	6.68	32.96	82	100.9	104.2	100.1	104.4	95.8	6.19	5.85	2.64	3.35	5.82	9.65	6.31832	6.49825	6.30743	6.39575	6.58195	6.66391	6.64962	6.78267	6.73471	6.69349	6.71425	6.6453	6.61176	6.67948	6.64241	6.79312	6.80735	6.7046	6.6014	6.70736	6.53294	6.69905	6.37156	6.63081
O43670-1	BUB3-interacting and GLEBS motif-containing protein ZNF207 [OS=Homo sapiens]	ZNF207	12	5	5	32	5	478	50.7	9.1	88.66	99.8	100.6	97.4	101.9	103.7	101.9	4.8	4.3	3.11	0.9	5.96	1.88	6.67948	6.74012	6.6014	6.59694	6.62644	6.74281	6.67948	6.60585	6.63807	6.64097	6.55305	6.57289	6.66249	6.68089	6.65821	6.6837	6.76421	6.78136	6.62059	6.62936	6.65678	6.67807	6.66391	6.71699
O43674-1	NADH dehydrogenase [ubiquinone] 1 beta subcomplex subunit 5, mitochondrial [OS=Homo sapiens]	NDUFB5	19	4	4	13	4	189	21.7	9.63	35.9	89.7	92.2	89.5	85.7	69.6	84.4	7.94	10.9	5.34	2.42	6.43	4.52	6.46107	6.51254	6.45615	6.69349	6.58796	6.46761	6.34518	6.71149	6.41447	6.48059	6.48543	6.59694	6.39575	6.44626	6.26679	6.19377	6.12928	6.0045	6.23074	6.1127	6.40088	6.39746	6.42962	6.27984
O43676	NADH dehydrogenase [ubiquinone] 1 beta subcomplex subunit 3 [OS=Homo sapiens]	NDUFB3	21	2	2	8	2	98	11.4	9.2	19.84	107.5	116.6	115.3	114.1	106.1	98.9	5.32	3.53	8.37	6.66	5.36	2.72	6.75355	6.74147	6.69766	6.87406	6.93074	6.82146	6.83668	6.8936	6.81121	6.94251	6.88631	6.65821	6.90207	6.76686	6.96347	6.6893	6.74012	6.71836	6.60881	6.79572	6.59395	6.61912	6.63662	6.6865
O43677	NADH dehydrogenase [ubiquinone] 1 subunit C1, mitochondrial [OS=Homo sapiens]	NDUFC1	28	2	2	7	2	76	8.7	10.2	23.37	82	103.1	110.1	111.5	93	91.4	7.07	4.16	3.43	4.21	4.76	2.38	6.34518	6.31107	6.36982	6.5345	6.71149	6.64674	6.66391	6.78005	6.77347	6.86913	6.79051	6.75889	6.84423	6.75756	6.70183	6.67101	6.65105	6.52982	6.54998	6.49346	6.53138	6.55305	6.47573	6.49825
O43678	NADH dehydrogenase [ubiquinone] 1 alpha subcomplex subunit 2 [OS=Homo sapiens]	NDUFA2	38	3	3	13	3	99	10.9	9.57	47.4	98.9	101.9	107.9	106.5	98.5	78.1	6.71	6.1	2.84	5.62	2.05	5.4	6.60437	6.65249	6.51885	6.74953	6.56682	6.75087	6.72792	6.61471	6.73335	6.82018	6.76951	6.73606	6.79181	6.67807	6.64386	6.66249	6.65105	6.58045	6.6279	6.61618	6.30743	6.26679	6.34518	6.16189
O43681	ATPase ASNA1 [OS=Homo sapiens]	GET3	31	8	8	28	8	348	38.8	4.91	81.76	97	102.1	109	114	111.6	103.9	8.25	8.98	5.73	0.64	0.9	3.46	6.61471	6.36457	6.62936	6.58496	6.70874	6.45943	6.63952	6.76553	6.65678	6.86047	6.76818	6.76818	6.82655	6.8392	6.83415	6.88631	6.81506	6.78398	6.80607	6.79961	6.69488	6.70183	6.61176	6.72792
O43683	Mitotic checkpoint serine/threonine-protein kinase BUB1 [OS=Homo sapiens]	BUB1	9	8	8	14	8	1085	122.3	6.47	32.53	78.6	57.6	80.4	125.1	135.8	121.2	4.04	16.75	6.27	13.46	9.73	2.38	6.27984	6.31288	6.39232	6.26303	5.76288	6.04002	5.46271	5.9331	6.45943	6.24982	6.30561	6.35403	6.82909	7.10538	6.93782	7.23362	7.0864	7.08321	6.96809	7.29737	6.92955	6.91289	6.94953	6.86913
O43684	Mitotic checkpoint protein BUB3 [OS=Homo sapiens]	BUB3	50	14	14	68	14	328	37.1	6.84	223.39	96.4	96.6	94.6	103.9	107.2	104.6	1.45	0.96	2.32	2.21	2.44	1.87	6.61618	6.56682	6.59842	6.58346	6.60437	6.59395	6.57137	6.59395	6.57894	6.60288	6.54689	6.52669	6.67666	6.72247	6.70183	6.69905	6.76421	6.7866	6.71012	6.72383	6.67525	6.72792	6.6907	6.72928
O43687-1	A-kinase anchor protein 7 isoforms alpha and beta [OS=Homo sapiens]	AKAP7	21	2	2	3	2	104	11.5	4.94	4.88	120	119.4	164.1	51.8	57.2	35.7	15.72	23.23	11.09	22.87	20.63	26.82	7.09592	6.55152	6.83036	6.98185	7.13237	6.5345	6.66818	7.22593	7.62352	7.38802	7.32912	7.27333	5.93074	5.45943	6.0045	5.73606	6.18785	5.92362	5.74953	5.47573	5.1819	5.1334	5.78921	4.99095
O43688	Phospholipid phosphatase 2 [OS=Homo sapiens]	PLPP2	18	4	4	8	4	288	32.6	8.35	18.03	129.8	164.1	117.2	137.8	141	136.3	9.7	10.55	8.21	6.66	6.59	7.42	6.99435	6.93192	7.04658	7.24603	7.43879	7.27798	7.24413	7.56834	7.00338	6.92719	6.81762	6.73335	7.03892	7.17493	7.07575	7.15785	7.28725	7.10119	7.17792	7.08002	7.01792	7.17393	6.95652	7.16289
O43707	Alpha-actinin-4 [OS=Homo sapiens]	ACTN4	65	55	55	358	38	911	104.8	5.44	1171.31	106	100.2	85.2	102.7	90.9	110.5	1.81	3.39	3.65	3.25	3.75	5.65	6.7046	6.74551	6.71012	6.75756	6.55305	6.65249	6.65821	6.64097	6.45615	6.36982	6.36632	6.46271	6.71562	6.64962	6.67807	6.7211	6.43463	6.56529	6.49506	6.51728	6.79312	6.94134	6.78267	6.77347
O43708	maleylacetoacetate isomerase [OS=Homo sapiens]	GSTZ1	38	8	8	19	8	216	24.2	8.54	48.73	109.9	106.9	110.1	102.6	110.3	109.9	7.17	7.44	5.77	3.77	4.49	3.3	6.7866	6.57743	6.80993	6.77347	6.80864	6.61176	6.83668	6.67243	6.72792	6.90929	6.8189	6.74685	6.71836	6.64241	6.67525	6.63807	6.79312	6.7761	6.80607	6.66249	6.71973	6.77873	6.78136	6.83668
O43709-1	Probable 18S rRNA (guanine-N(7))-methyltransferase [OS=Homo sapiens]	BUD23	20	4	4	8	4	281	31.9	8.73	21.24	128	121.6	127.9	141	131.9	143.7	14.75	5.76	11.11	0.61	8.23	6.09	6.91767	7.35667	6.93428	7.06501	6.85922	7.05094	6.90207	6.94953	7.11166	6.8679	6.88509	7.18488	7.1467	7.1334	7.1416	7.2817	7.20848	7.08321	7.00338	6.93428	7.0542	7.22689	7.10748	7.23074
O43715	TP53-regulated inhibitor of apoptosis 1 [OS=Homo sapiens]	TRIAP1	55	4	4	13	4	76	8.8	5.48	39.77	94.3	95	109.6	94.7	96.1	75.4	11.73	7.93	3.5	0.27	8.22	2.48	6.31832	6.67525	6.45615	6.66391	6.55152	6.48059	6.74551	6.58796	6.81506	6.73742	6.83162	6.73606	6.56224	6.56682	6.51728	6.40259	6.49506	6.57743	6.59395	6.77083	6.23458	6.2384	6.27798	6.18982
O43716	Glutamyl-tRNA(Gln) amidotransferase subunit C, mitochondrial [OS=Homo sapiens]	GATC	61	6	6	11	6	136	15.1	5.05	35.11	106.5	99.2	105.9	99.4	100.5	102.9	7.68	1.81	4.76	2.36	6.95	6.28	6.66959	6.91767	6.71562	6.75489	6.67807	6.62936	6.61765	6.63372	6.80864	6.64097	6.71973	6.732	6.65964	6.61176	6.66107	6.52826	6.53761	6.62352	6.67807	6.7761	6.6893	6.50462	6.70183	6.68229
O43719	HIV Tat-specific factor 1 [OS=Homo sapiens]	HTATSF1	38	27	27	69	27	755	85.8	4.4	187.83	83.3	85.8	83.9	83.2	88.6	88.4	4.72	2.59	2.2	0.7	3.31	3.37	6.48382	6.32553	6.39746	6.36457	6.43463	6.43129	6.41447	6.35403	6.36632	6.39746	6.43962	6.38198	6.38543	6.36982	6.45286	6.36282	6.45779	6.47897	6.51728	6.40259	6.49506	6.41785	6.52042	6.43463
O43736-1	Integral membrane protein 2A [OS=Homo sapiens]	ITM2A	6	2	2	3	2	263	29.7	5.8	5.99	160.6	119.1	86.5	74.6	59.1	100.1	13.72	9.91	16.69	9.68	26.36	22.89	7.2937	7.61102	7.14771	7.36019	6.72247	6.96809	6.824	7.0433	6.55612	6.07895	6.62644	6.3147	6.12102	6.32012	6.41278	6.01346	5.50144	5.67243	6.33092	6.10014	6.75087	6.31832	7.08002	6.53916
O43747-1	AP-1 complex subunit gamma-1 [OS=Homo sapiens]	AP1G1	32	25	25	81	23	822	91.3	6.8	209.59	101.2	104.4	112.2	107.7	107.6	104.7	5.02	2.93	1.09	1.94	1.54	1.2	6.67948	6.54381	6.71425	6.64241	6.74685	6.69209	6.71973	6.64818	6.80993	6.78005	6.8125	6.81121	6.77083	6.73064	6.78136	6.78136	6.75756	6.77083	6.74147	6.71973	6.71973	6.73471	6.70044	6.69905
O43752	Syntaxin-6 [OS=Homo sapiens]	STX6	42	9	9	22	9	255	29.2	4.93	66.52	101	105.6	92.3	102.3	92	109.8	9.17	14.73	8.81	5.24	11.58	6.01	6.65392	6.44128	6.76421	6.66249	6.82273	6.36632	6.84172	6.62059	6.46761	6.72383	6.59096	6.45779	6.72928	6.62352	6.65964	6.61176	6.70598	6.49825	6.54844	6.29646	6.74819	6.83036	6.63372	6.80864
O43765	Small glutamine-rich tetratricopeptide repeat-containing protein alpha [OS=Homo sapiens]	SGTA	32	10	10	41	10	313	34	4.87	127.87	104.7	109	107.9	100	111.4	109.5	4.16	3.65	5.55	0.72	4.98	4.99	6.66818	6.75221	6.75756	6.63662	6.75756	6.824	6.77742	6.69627	6.7761	6.66818	6.732	6.85798	6.65105	6.63517	6.72792	6.6879	6.79572	6.76288	6.80219	6.92362	6.80478	6.89239	6.74416	6.74147
O43768	alpha-endosulfine [OS=Homo sapiens]	ENSA	79	12	12	51	11	121	13.4	7.24	144.26	83	97	131.5	95.8	106.4	86.7	8.14	6.8	6.03	3.03	2.7	4.91	6.49185	6.25361	6.45615	6.29462	6.64241	6.61324	6.41616	6.58496	6.99661	6.91409	7.08108	7.10748	6.54998	6.61324	6.61324	6.59694	6.75221	6.76421	6.67807	6.71287	6.47086	6.40599	6.40769	6.55459
O43772	mitochondrial carnitine/acylcarnitine carrier protein [OS=Homo sapiens]	SLC25A20	14	4	4	5	4	301	32.9	9.41	9.39	101.2	112.8	121.1	95.4	99.3	95.6	9.98	6.7	5.6	3.51	5.02	7.98	6.63372	6.86913	6.53294	6.6879	6.8009	6.83415	6.77742	6.98755	7.03562	6.85549	6.9542	6.88509	6.61176	6.54071	6.64097	6.58045	6.63517	6.57289	6.63227	6.74416	6.54071	6.61618	6.69209	6.41954
O43776	Asparagine--tRNA ligase, cytoplasmic [OS=Homo sapiens]	NARS1	45	26	26	138	26	548	62.9	6.25	427	114.5	109.1	94.8	83.2	91.1	99.4	3.88	4.16	5.05	3.07	1.47	3.17	6.90207	6.8189	6.86047	6.77083	6.85425	6.80478	6.72928	6.73335	6.48543	6.53605	6.59842	6.65249	6.34873	6.41109	6.40939	6.42291	6.49985	6.53761	6.49025	6.52042	6.66107	6.6865	6.58646	6.61029
O43795	Unconventional myosin-Ib [OS=Homo sapiens]	MYO1B	34	39	39	108	38	1136	131.9	9.38	312.8	91.8	100.2	114.1	99.2	108.3	113.3	7.87	3.61	10.58	0.65	15.18	6.94	6.49346	6.62936	6.35579	6.54844	6.56224	6.64962	6.64241	6.6865	7.00675	6.64386	6.78529	6.88264	6.63807	6.62498	6.59842	6.5744	6.50621	6.73742	6.77873	7.03672	6.80349	6.75087	6.84423	6.98071
O43805	Sjoegren syndrome nuclear autoantigen 1 [OS=Homo sapiens]	SSNA1	42	5	5	18	5	119	13.6	5.38	47.36	95.3	90	113.1	108.5	98.7	102.2	2.32	7.2	4.63	3.19	4.35	0.77	6.57289	6.57592	6.59544	6.51728	6.4446	6.60881	6.37156	6.53916	6.85425	6.71973	6.78921	6.86666	6.72928	6.79442	6.80219	6.87406	6.71287	6.65535	6.57592	6.59544	6.6837	6.66959	6.65964	6.68089
O43809	Cleavage and polyadenylation specificity factor subunit 5 [OS=Homo sapiens]	NUDT21	45	12	12	69	12	227	26.2	8.82	199.64	113.6	109.6	112	115.2	113.9	110.9	0.5	2.71	2.13	2.43	0.96	2.65	6.82146	6.82655	6.82782	6.83794	6.79181	6.76155	6.82909	6.73877	6.80864	6.84046	6.80478	6.76553	6.824	6.87283	6.8716	6.89966	6.83794	6.82528	6.8189	6.8505	6.77873	6.86171	6.78921	6.79572
O43813	LanC-like protein 1 [OS=Homo sapiens]	LANCL1	25	8	8	27	8	399	45.3	7.75	88.92	80.5	78.4	85.4	127.5	130.4	128.1	9.93	7.79	4.74	1.79	4.23	8.18	6.38888	6.10434	6.43463	6.27612	6.34518	6.13955	6.39403	6.2384	6.42122	6.52356	6.41109	6.36282	7.01235	6.97613	7.05094	7.06717	7.04876	7.04111	7.01235	6.91409	7.03452	7.06609	6.79312	6.96924
O43815	striatin [OS=Homo sapiens]	STRN	37	19	19	39	18	780	86.1	5.27	121.39	101.7	109.9	87.9	90.9	80.7	107.1	2.13	5.14	1.84	1.98	5.85	1.15	6.66107	6.64962	6.67525	6.71973	6.82782	6.732	6.69766	6.85175	6.44626	6.43796	6.49665	6.46923	6.52513	6.48543	6.50779	6.46597	6.39917	6.33628	6.33271	6.19574	6.74281	6.71012	6.74416	6.74551
O43818	U3 small nucleolar RNA-interacting protein 2 [OS=Homo sapiens]	RRP9	27	13	13	42	12	475	51.8	7.85	121.82	100	103.5	107.8	103.2	100.1	107.2	8.12	1.73	6.49	3.23	5.83	3.97	6.51728	6.77347	6.57894	6.70874	6.69209	6.69349	6.72928	6.66959	6.80993	6.85175	6.69627	6.65392	6.7211	6.65535	6.64962	6.65821	6.69209	6.70321	6.52356	6.59694	6.70044	6.80864	6.69905	6.7866
O43819	Protein SCO2 homolog, mitochondrial [OS=Homo sapiens]	SCO2	11	3	3	6	3	266	29.8	8.85	18.76	80	97.7	117.8	108.6	95.5	98.8	19.76	3.42	5.08	3.77	5.51	5.01	6.26115	6.82018	6.26303	6.38198	6.59842	6.69766	6.62205	6.59096	6.95652	6.85549	6.78267	6.90569	6.72383	6.8009	6.62644	6.74819	6.48704	6.52356	6.63227	6.64818	6.55766	6.61765	6.73064	6.63662
O43823	A-kinase anchor protein 8 [OS=Homo sapiens]	AKAP8	27	16	16	40	16	692	76.1	5.15	116.2	109.7	106.4	114.8	119.7	108.1	104.2	10.95	4.69	3.68	0.42	1.4	3.6	6.67101	6.98185	6.66959	6.88509	6.70874	6.74551	6.85425	6.7211	6.84549	6.93664	6.8392	6.8189	6.90689	6.89845	6.87036	6.82146	6.74953	6.76818	6.76155	6.72247	6.70044	6.66818	6.7879	6.7046
O43824	Putative GTP-binding protein 6 [OS=Homo sapiens]	GTPBP6	16	7	7	13	7	516	56.8	9.42	33.22	79.9	103	117.2	109.6	98.6	90.9	16.34	2.91	2.52	2.86	3.11	6.06	6.19771	6.66959	6.18785	6.44128	6.6907	6.68229	6.65249	6.75087	6.88509	6.88631	6.86171	6.80735	6.74685	6.80478	6.68229	6.8125	6.61471	6.63227	6.57592	6.6837	6.48864	6.44294	6.52356	6.64386
O43837-1	isocitrate dehydrogenase [NAD] subunit beta, mitochondrial [OS=Homo sapiens]	IDH3B	17	6	6	12	6	385	42.2	8.46	28.78	140.1	132.3	109.5	94.5	98.1	100.7	8.53	3.75	3.21	5.25	3.39	1.61	6.94837	7.21432	7.06178	7.19771	6.97039	7.04876	7.10329	7.04658	6.80993	6.69905	6.76951	6.77873	6.61618	6.50938	6.4822	6.47086	6.61765	6.54381	6.61471	6.66391	6.61324	6.65964	6.64818	6.66534
O43847-1	Nardilysin [OS=Homo sapiens]	NRDC	22	24	24	76	24	1150	131.5	5	230.66	94.3	92.9	104.8	98.9	100.5	97.1	3.86	5.57	6.1	2.75	3.53	4.96	6.57137	6.57743	6.54689	6.4545	6.54689	6.65964	6.46923	6.52826	6.73335	6.53916	6.71836	6.7046	6.59991	6.65535	6.67101	6.70183	6.61618	6.67948	6.62205	6.72247	6.59246	6.46107	6.61029	6.61618
O43852	Calumenin [OS=Homo sapiens]	CALU	60	16	16	81	4	315	37.1	4.64	266.16	60.6	72.3	77.1	78	91.2	61.5	7.07	9.14	2.52	3.52	2.12	4.11	5.9331	5.81762	5.90929	6.06393	6.1416	5.92362	6.21723	6.2114	6.23649	6.32373	6.26679	6.26866	6.24982	6.32193	6.2384	6.25927	6.51412	6.50938	6.56682	6.49985	5.87774	6.0045	5.90689	5.97957
O43854-1	EGF-like repeat and discoidin I-like domain-containing protein 3 [OS=Homo sapiens]	EDIL3	13	6	6	14	6	480	53.7	7.28	35.58	208.6	112.1	105.7	82.9	68.2	76.7	18.33	10.87	2.27	6.85	13.65	9.24	7.5947	7.81442	7.52904	8.0954	6.71425	6.82655	6.79051	7.06501	6.732	6.73606	6.71562	6.66391	6.30378	6.44294	6.16993	6.55152	6.32553	5.95652	6.23074	5.9331	6.15583	6.46271	6.23266	6.29094
O43865	S-adenosylhomocysteine hydrolase-like protein 1 [OS=Homo sapiens]	AHCYL1	40	21	21	99	10	530	58.9	6.89	265.1	113.3	113.6	99.5	103.9	108.7	104.2	6.65	5.53	2.56	1.64	4.65	3.87	6.86047	6.64962	6.85549	6.79181	6.93782	6.78529	6.86913	6.76553	6.59694	6.6453	6.6851	6.62644	6.71562	6.68229	6.73335	6.70598	6.8125	6.74685	6.78136	6.65535	6.76155	6.74416	6.65249	6.66249
O43896	Kinesin-like protein KIF1C [OS=Homo sapiens]	KIF1C	12	13	13	27	6	1103	122.9	6.9	73.52	99.3	94.9	100.9	101.2	97.9	102.5	5.6	5.41	4.79	5.6	10.08	2.36	6.6865	6.53761	6.7046	6.58195	6.65392	6.46434	6.55459	6.58045	6.60437	6.71012	6.71562	6.58195	6.71699	6.60288	6.6453	6.7211	6.67525	6.81762	6.55305	6.49346	6.71836	6.6879	6.67101	6.63662
O43909	exostosin-like 3 [OS=Homo sapiens]	EXTL3	13	10	10	13	10	919	104.7	6.51	22.16	95.1	99	100.1	99.3	100.3	95.4	7.72	3.69	2.46	5.84	4.71	7.78	6.49985	6.73064	6.50779	6.63517	6.61618	6.71012	6.58646	6.64097	6.58796	6.67243	6.63952	6.65249	6.69349	6.57289	6.66818	6.55305	6.67948	6.52982	6.67243	6.62352	6.58946	6.42459	6.69905	6.56071
O43913	Origin recognition complex subunit 5 [OS=Homo sapiens]	ORC5	26	13	13	29	13	435	50.3	7.74	66.51	91.2	84.6	99.1	107.1	102.7	105.6	8.96	6.71	7.47	1.29	8.14	5.73	6.52669	6.74685	6.49665	6.47897	6.41109	6.5345	6.30195	6.39232	6.66676	6.49985	6.59544	6.75355	6.73064	6.75622	6.75489	6.65964	6.58946	6.62352	6.74147	6.84423	6.76553	6.67807	6.83415	6.65535
O43920	NADH dehydrogenase [ubiquinone] iron-sulfur protein 5 [OS=Homo sapiens]	NDUFS5	51	5	5	17	5	106	12.5	9.14	48.67	91.9	111.8	124.7	115.1	102.4	91.7	9.99	4.48	4.86	2.11	1.86	3.24	6.35579	6.55459	6.48864	6.70183	6.80864	6.74551	6.79961	6.89966	6.91886	7.07039	6.99322	6.93192	6.8679	6.82528	6.79051	6.79961	6.67384	6.63227	6.69349	6.6837	6.50303	6.59694	6.49665	6.5345
O43924	Retinal rod rhodopsin-sensitive cGMP 3',5'-cyclic phosphodiesterase subunit delta [OS=Homo sapiens]	PDE6D	29	3	3	5	3	150	17.4	5.67	19.52	109.7	97.8	98.9	112.5	126.2	115.2	18.85	8.36	11.05	2.06	5.57	3.73	6.75489	6.23649	6.90809	6.8009	6.71699	6.43463	6.56682	6.65535	6.60585	6.88387	6.64962	6.52513	6.79312	6.83542	6.8392	6.98185	7.02569	7.06609	6.93428	6.89118	6.87897	6.77215	6.81762	6.88631
O43929	origin recognition complex subunit 4 [OS=Homo sapiens]	ORC4	24	10	10	21	10	436	50.3	8	54.3	94.5	94	98.2	104.6	106.9	106.1	3.6	3.88	1.49	3.92	2.63	1.31	6.52982	6.64674	6.54689	6.57894	6.53605	6.61618	6.48382	6.57289	6.58346	6.62059	6.61618	6.63517	6.74953	6.66818	6.73471	6.73877	6.72247	6.75889	6.76288	6.68089	6.73606	6.70321	6.74685	6.7211
O43933	Peroxisome biogenesis factor 1 [OS=Homo sapiens]	PEX1	8	10	10	17	10	1283	142.8	6.33	36.75	97.2	93.1	97.9	95.4	91	90.4	2.31	6.11	1.29	7.41	5.77	4.34	6.59246	6.57289	6.61471	6.64962	6.56224	6.3906	6.51728	6.59694	6.60288	6.59694	6.63807	6.62352	6.49985	6.65105	6.74685	6.62059	6.49506	6.43962	6.63372	6.52199	6.54071	6.41278	6.45943	6.53761
O60216	Double-strand-break repair protein rad21 homolog [OS=Homo sapiens]	RAD21	37	20	20	50	20	631	71.6	4.65	140.36	99.1	99.4	103.5	102.3	103.2	93.5	2.88	3.87	2.93	0.77	3.44	2.62	6.62936	6.63227	6.57592	6.67807	6.64386	6.55459	6.6893	6.62498	6.66391	6.71287	6.75622	6.67243	6.66959	6.6851	6.67384	6.65105	6.62644	6.66818	6.74147	6.70874	6.56529	6.52042	6.60288	6.52826
O60218	Aldo-keto reductase family 1 member B10 [OS=Homo sapiens]	AKR1B10	5	2	2	4	2	316	36	7.84	4.3	50.9	52.8	70.2	78.1	68	66.7	3.75	6.79	15.06	0.1	14.15	7.43	5.64674	5.69766	5.69488	5.57894	5.71425	5.73335	5.56682	5.80735	5.80219	6.2891	6.24413	6.02237	6.2891	6.2854	6.2211	6.10643	6.43296	6.06178	5.99774	6.11478	6.02459	6.05311	6.06824	6.25361
O60220	Mitochondrial import inner membrane translocase subunit Tim8 A [OS=Homo sapiens]	TIMM8A	46	4	4	13	4	97	11	5.16	34.17	107.2	101.7	99.9	96.5	96.4	104.2	8.58	5.16	1.17	6.97	4.42	8.25	6.6453	6.64097	6.84298	6.8716	6.70044	6.61176	6.63662	6.77742	6.65964	6.65535	6.6279	6.62936	6.66249	6.52042	6.52199	6.37678	6.69766	6.56986	6.61324	6.55919	6.70044	6.80993	6.70598	6.51728
O60231	Putative pre-mRNA-splicing factor ATP-dependent RNA helicase DHX16 [OS=Homo sapiens]	DHX16	23	25	25	57	24	1041	119.2	6.8	131.49	108.1	112.6	99.6	100.6	98.6	112.3	1.5	1.07	2.25	4.14	4.56	1.12	6.75756	6.71836	6.76818	6.75622	6.82018	6.7866	6.81634	6.81378	6.61618	6.63372	6.64097	6.69209	6.69488	6.61029	6.71562	6.62936	6.63081	6.61618	6.55612	6.71425	6.81378	6.80864	6.78005	6.8125
O60232	Sjoegren syndrome/scleroderma autoantigen 1 [OS=Homo sapiens]	ZNRD2	30	4	4	7	4	199	21.5	5.24	22.92	124.1	115.7	78.8	75.4	66.9	126.5	6.26	8.23	17.6	11.8	12.47	1.35	6.92125	6.98982	7.01681	6.81121	6.824	6.88387	6.89724	6.63081	6.3147	6.2854	5.79961	6.42291	6.35579	6.11478	6.25361	6.52042	6.31288	5.91886	5.98185	6.14771	6.97499	6.99095	6.99435	6.95187
O60244	Mediator of RNA polymerase II transcription subunit 14 [OS=Homo sapiens]	MED14	11	11	11	16	11	1454	160.5	8.73	48.28	112.2	108.5	105.8	110.6	104	108.6	3.17	3.9	4.31	0.43	1.23	6.11	6.7211	6.82018	6.80735	6.81378	6.77742	6.74685	6.83162	6.69766	6.71836	6.81762	6.73064	6.66959	6.78529	6.79312	6.77742	6.84674	6.71562	6.70598	6.67384	6.69349	6.67525	6.8802	6.73064	6.79442
O60256-1	Phosphoribosyl pyrophosphate synthase-associated protein 2 [OS=Homo sapiens]	PRPSAP2	41	12	12	39	9	369	40.9	7.44	124.51	123.9	120.8	127.5	119.6	142.1	124.5	7.93	4.47	2.65	3.31	4.06	5.54	7.01011	6.7761	7.02791	6.89603	6.9542	6.87897	6.99548	6.85798	6.9507	7.00675	7.04111	6.98185	6.86913	6.93664	6.99774	7.05961	7.0433	7.13853	7.16289	7.17393	7.01123	7.01681	6.85175	6.91049
O60264	SWI/SNF-related matrix-associated actin-dependent regulator of chromatin subfamily A member 5 [OS=Homo sapiens]	SMARCA5	52	59	59	249	43	1052	121.8	8.09	701.93	100.3	104.6	91.7	90.7	74.1	100.3	3.43	2.27	3.67	1.14	4.78	5.42	6.61471	6.68089	6.59395	6.69488	6.67384	6.74819	6.69349	6.72383	6.59395	6.47411	6.49825	6.53916	6.51412	6.49025	6.49025	6.35579	6.1416	6.17592	6.29462	6.24603	6.65964	6.58796	6.76951	6.63662
O60271	C-jun-amino-terminal kinase-interacting protein 4 [OS=Homo sapiens]	SPAG9	25	28	28	62	25	1321	146.1	5.15	164.28	95.7	94.9	94.8	104.3	111.5	105.7	9.62	3.53	5.38	1.59	9.31	7.09	6.53605	6.43463	6.75889	6.62644	6.55459	6.50303	6.62498	6.58346	6.47249	6.65392	6.59694	6.53761	6.6893	6.7211	6.73335	6.80864	6.95536	6.84298	6.75756	6.63807	6.67243	6.83036	6.6014	6.77479
O60281-1	zinc finger protein 292 [OS=Homo sapiens]	ZNF292	4	10	10	11	10	2723	304.6	7.39	19.13	95.9	89.5	98.8	117.5	101.7	98.7	26.48	20.09	7.3	8.29	8.79	18.59	6.76022	5.98641	6.40599	6.89482	6.39917	6.33807	6.56986	6.9472	6.53294	6.74685	6.69766	6.55612	6.96116	6.79181	6.88142	6.90569	6.61029	6.6014	6.86666	6.7252	6.62936	6.9472	6.62059	6.28725
O60282-1	kinesin heavy chain isoform 5C [OS=Homo sapiens]	KIF5C	43	37	37	122	23	957	109.4	6.19	358.86	95.5	123.9	105.9	77.4	105.2	84	3.14	4.33	3.27	10.96	11.94	5.36	6.56529	6.60437	6.58946	6.50144	6.99435	6.99661	6.87036	6.91169	6.70736	6.71149	6.80864	6.74147	6.16189	6.38543	6.23649	6.32193	6.40599	6.69209	6.8189	6.74416	6.34873	6.2817	6.44791	6.43463
O60287	nucleolar pre-ribosomal-associated protein 1 [OS=Homo sapiens]	URB1	10	20	20	28	20	2271	254.2	6.47	68.36	95.8	103.7	96.2	106.4	89.6	106.4	16.92	5.91	11.27	3.2	7.93	0.61	6.49185	6.98868	6.50303	6.66107	6.55919	6.76421	6.70736	6.6851	6.8392	6.48059	6.53605	6.63807	6.76553	6.70044	6.70044	6.62205	6.41785	6.43129	6.53761	6.65964	6.74147	6.72247	6.73877	6.72928
O60291-1	E3 ubiquitin-protein ligase MGRN1 [OS=Homo sapiens]	MGRN1	11	4	4	4	4	552	60.7	5.15	11.22	80.6	93.3	106.3	97.8	108.6	84.3	10.42	7.99	4.95	3.76	3.19	9.61	6.35931	6.21335	6.56071	6.30561	6.59991	6.3505	6.59842	6.49185	6.67243	6.81506	6.78267	6.68229	6.57289	6.64962	6.64097	6.6851	6.78398	6.79572	6.74147	6.69488	6.41954	6.55305	6.37504	6.21529
O60292	Signal-induced proliferation-associated 1-like protein 3 [OS=Homo sapiens]	SIPA1L3	2	4	4	5	3	1781	194.5	8.32	7.96	96.8	108.7	114.9	117.1	122.2	98.7	8.06	23.13	11.39	4.8	18	22.06	6.51412	6.67948	6.6865	6.4545	6.82146	6.70598	6.03342	6.83415	7.03892	6.73064	6.71149	6.96	6.82273	6.92125	6.9472	6.83289	6.57289	6.93546	6.93074	7.21917	6.72656	6.0268	6.8009	6.52356
O60293	Zinc finger C3H1 domain-containing protein [OS=Homo sapiens]	ZFC3H1	11	19	19	30	19	1989	226.2	8.13	67.01	97.3	95.5	83.7	94.6	84.2	105.6	10.83	10.78	6.58	3.14	7.36	5.07	6.56834	6.34518	6.63952	6.72247	6.64241	6.2817	6.54381	6.61029	6.2211	6.44791	6.3906	6.38198	6.59544	6.53138	6.56986	6.55919	6.54535	6.36282	6.42962	6.30012	6.6893	6.76686	6.60733	6.75756
O60306	Intron-binding protein aquarius [OS=Homo sapiens]	AQR	21	26	26	52	25	1485	171.2	6.37	143.13	102.7	96.8	96	103.9	97.3	101.5	1.01	3.82	1.11	1.76	1.69	2.03	6.65964	6.67807	6.6865	6.69349	6.65821	6.52356	6.59991	6.59544	6.57743	6.59395	6.60288	6.56834	6.71699	6.68229	6.72792	6.67666	6.60881	6.58346	6.64097	6.59842	6.71012	6.67243	6.65821	6.64241
O60313-2	Isoform 2 of Dynamin-like 120 kDa protein, mitochondrial [OS=Homo sapiens]	OPA1	43	41	41	115	41	997	115.8	7.87	335.35	101	101.9	95	100.8	101.3	92.9	8.48	8.48	4.95	6.82	1.33	2.66	6.62936	6.43463	6.6865	6.71699	6.71012	6.52669	6.81634	6.63227	6.55766	6.6865	6.58045	6.52199	6.7252	6.58646	6.6279	6.57592	6.66249	6.66249	6.69209	6.6453	6.51254	6.57137	6.56224	6.49185
O60318	Germinal-center associated nuclear protein [OS=Homo sapiens]	MCM3AP	9	14	14	19	14	1980	218.3	6.39	52.94	99.2	104	111.1	109.1	106.5	93.1	5.38	5.22	0.63	1.2	2.16	3.92	6.5744	6.63952	6.62644	6.75622	6.64962	6.62498	6.75221	6.77742	6.81121	6.79312	6.79181	6.79831	6.78136	6.75756	6.75756	6.71287	6.732	6.70321	6.73877	6.77873	6.48864	6.58195	6.49985	6.59991
O60333	Kinesin-like protein KIF1B [OS=Homo sapiens]	KIF1B	15	24	24	57	2	1816	204.3	5.6	170.48	92.2	102.1	99.6	92	94.8	103.4	12.99	14.84	10.01	5.91	8.18	9.36	6.52042	6.16792	6.61912	6.53138	6.6279	6.7211	7.01346	6.54071	6.36807	6.69488	6.67807	6.59842	6.46434	6.58496	6.44128	6.55305	6.50462	6.62936	6.66534	6.40429	6.72383	6.63662	6.65964	6.92362
O60341	Lysine-specific histone demethylase 1A [OS=Homo sapiens]	KDM1A	39	31	31	113	31	852	92.8	6.52	336.95	97.9	106	105.7	106.1	96	95.3	2.78	3.93	2.66	1.28	2.81	0.92	6.63662	6.56682	6.59096	6.65392	6.76155	6.6279	6.72247	6.732	6.71012	6.75889	6.73877	6.66959	6.74147	6.71562	6.73606	6.6893	6.59096	6.58045	6.65964	6.57137	6.58946	6.55919	6.58045	6.56834
O60343-2	Isoform 2 of TBC1 domain family member 4 [OS=Homo sapiens]	TBC1D4	25	29	29	59	28	1235	139.5	6.93	174.87	104.7	99.8	119.6	100	92.5	107.6	8.05	4.79	4.45	0.87	3.67	4.02	6.76553	6.53605	6.79442	6.65392	6.71425	6.55459	6.61324	6.66959	6.79831	6.8716	6.93782	6.93192	6.65249	6.63517	6.66676	6.71149	6.57137	6.55152	6.51096	6.45121	6.82782	6.76022	6.6879	6.73877
O60346	PH domain leucine-rich repeat-containing protein phosphatase 1 [OS=Homo sapiens]	PHLPP1	8	11	11	23	11	1717	184.6	6.28	71.6	111.9	113.9	87.3	98.5	95.6	107.6	13.25	6.97	5.78	5.72	4.36	6.39	6.74819	7.11582	6.70598	6.86542	6.7866	6.87652	6.73877	6.96463	6.43129	6.33092	6.46271	6.5345	6.56377	6.68089	6.57592	6.62644	6.65821	6.56834	6.50621	6.59096	6.6893	6.62498	6.80993	6.8125
O60427	Fatty acid desaturase 1 [OS=Homo sapiens]	FADS1	19	7	7	19	7	444	51.9	8.87	55.64	102.2	95.4	101.7	113.6	111.3	106.4	13.82	6.31	3.16	0.49	6.69	10.96	6.64097	6.96116	6.49506	6.71012	6.57894	6.67101	6.44626	6.57137	6.74281	6.6851	6.64386	6.65105	6.82273	6.83289	6.77347	6.78136	6.70874	6.72247	6.87406	6.89118	6.56224	6.62205	6.88142	6.84298
O60437	periplakin [OS=Homo sapiens]	PPL	6	11	11	14	11	1756	204.6	5.6	22.69	101.2	103.2	59.2	109	75.3	108	10.66	4.04	19.19	2.36	16.07	6.14	6.62498	6.91528	6.58045	6.69905	6.67525	6.70321	6.59544	6.732	5.7866	6.34163	5.99095	5.78398	6.74416	6.79312	6.59842	6.71149	6.49346	6.10014	6.36632	5.99095	6.68229	6.77083	6.73877	6.88996
O60462-1	Neuropilin-2 [OS=Homo sapiens]	NRP2	3	2	2	3	2	931	104.8	5.17	6.34	111.7	97.2	296.8	139.1	262.7	67.5	15.93	17.38	8.15	22.79	43.04	10.6	6.82909	7.03342	6.46107	6.77873	6.46923	6.93782	6.40429	6.73606	8.25361	7.99266	8.17991	8.24698	6.88509	7.35491	6.82782	6.83162	7.3505	8.05202	8.02237	8.83794	5.93782	5.97039	6.24793	6.17991
O60481	Zinc finger protein ZIC 3 [OS=Homo sapiens]	ZIC3	12	5	5	11	2	467	50.5	8.65	20.44	117.6	117.5	173.4	106.3	97	106.6	5.64	6.27	17.75	11.15	8.09	4.17	6.91289	6.82273	6.84172	7	6.91049	6.84172	6.732	6.93899	6.926	7.51333	7.51806	7.3637	6.61912	6.84674	6.44791	6.75756	6.57743	6.62059	6.39232	6.66534	6.72792	6.62205	6.75622	6.74416
O60488-1	Long-chain-fatty-acid--CoA ligase 4 [OS=Homo sapiens]	ACSL4	45	25	25	84	23	711	79.1	8.38	264.55	114	107	128.6	82.5	137	88.9	9.24	4.66	9.23	0.82	7.36	5.67	6.79181	7.02237	6.71562	6.87406	6.62205	6.7761	6.75489	6.72792	6.93899	6.90689	7.07361	7.19279	6.35931	6.37504	6.33807	6.26866	6.95768	7.08108	7.11582	7.21626	6.47249	6.3837	6.58346	6.47735
O60493-1	sorting nexin-3 [OS=Homo sapiens]	SNX3	40	8	8	26	6	162	18.8	8.66	71.82	108.5	106.9	102.8	107.2	113.8	101.2	3.28	6.69	3.47	3.2	3.98	3.89	6.7866	6.81762	6.73877	6.71149	6.7879	6.88264	6.67666	6.69209	6.71973	6.73877	6.63952	6.64818	6.71149	6.7761	6.70183	6.8009	6.88264	6.82273	6.74281	6.83668	6.75355	6.65821	6.62352	6.66534
O60502	protein O-GlcNAcase [OS=Homo sapiens]	OGA	30	24	24	76	24	916	102.8	4.91	207.48	104.2	113.2	92.6	100.7	93.9	107.2	9.85	6.56	3.71	0.56	4.99	4.35	6.7761	6.4822	6.79312	6.63081	6.87652	6.70044	6.90569	6.76818	6.48543	6.60288	6.56071	6.50621	6.65964	6.64818	6.70736	6.71836	6.60881	6.57137	6.53605	6.43962	6.76951	6.79572	6.65249	6.71973
O60504-1	Vinexin [OS=Homo sapiens]	SORBS3	9	6	6	8	6	671	75.3	9.45	13.86	131.7	95.4	109	85.7	79.8	119.8	8.31	8.38	4.13	8.69	14.84	13.71	7.17792	6.92481	7.11478	6.96809	6.76421	6.54535	6.60733	6.49185	6.67948	6.79831	6.73742	6.80864	6.50938	6.33271	6.42459	6.45615	6.54689	6.41278	6.22497	6.05094	7.0268	7.08534	6.66249	6.78267
O60508	pre-mRNA-processing factor 17 [OS=Homo sapiens]	CDC40	33	16	16	32	16	579	65.5	7.06	77.36	97.7	100.5	97.2	98.3	93.1	95.9	5.52	0.87	2.78	0.29	1.69	1.89	6.57289	6.74281	6.58195	6.63952	6.62936	6.64818	6.65392	6.65678	6.61912	6.6279	6.58646	6.53916	6.62205	6.61618	6.58346	6.61176	6.53761	6.49825	6.55612	6.54226	6.58045	6.58796	6.56071	6.62498
O60513	Beta-1,4-galactosyltransferase 4 [OS=Homo sapiens]	B4GALT4	12	4	4	6	4	344	40	9.07	12.15	112.7	83.3	123.6	121	102	92.8	19.48	15.04	9.65	5.37	5.99	7.91	6.79312	6.71836	6.8392	7.29554	6.48059	6.24031	6.2817	6.70044	6.97269	7.20457	6.92362	6.92719	6.86419	6.97384	6.848	6.8009	6.83415	6.65678	6.6851	6.66107	6.41447	6.49825	6.68089	6.5744
O60518	ran-binding protein 6 [OS=Homo sapiens]	RANBP6	9	7	7	26	4	1105	124.6	5.01	79.41	107.6	88	112.1	88	90.7	84.6	8.19	13.8	5.82	3.86	8.66	2.35	6.74551	6.94953	6.75355	6.6851	6.34873	6.65821	6.2211	6.57137	6.89118	6.76288	6.70736	6.85425	6.41954	6.49825	6.61176	6.75355	6.41447	6.59096	6.41616	6.65964	6.42626	6.41447	6.38888	6.34873
O60524	nuclear export mediator factor NEMF [OS=Homo sapiens]	NEMF	19	22	22	53	22	1076	122.9	6.35	121.65	100.2	100.3	109.7	102.8	109	102.9	1.97	2.59	2.71	1.84	3.33	2.59	6.65964	6.61029	6.67525	6.63372	6.7046	6.63662	6.65964	6.61912	6.78921	6.76686	6.7879	6.7046	6.66534	6.70183	6.66676	6.76155	6.79961	6.80478	6.73742	6.70598	6.70598	6.66107	6.66391	6.73877
O60547-1	GDP-mannose 4,6 dehydratase [OS=Homo sapiens]	GMDS	47	16	16	56	16	372	41.9	7.31	138.41	96.8	78.5	83.7	108.3	97.3	108.8	8.09	2.73	3.3	0.22	9.57	2.85	6.60881	6.39232	6.67101	6.58346	6.32553	6.26303	6.26115	6.3345	6.32912	6.40088	6.37156	6.44128	6.76155	6.75756	6.80864	6.78005	6.72247	6.6837	6.52669	6.42122	6.80607	6.78267	6.71287	6.74685
O60563	Cyclin-T1 [OS=Homo sapiens]	CCNT1	6	4	4	4	4	726	80.6	8.78	9.44	85.8	88.1	108.7	96.6	87.4	97.4	3.14	7.02	6.96	0.86	10.28	4.05	6.37678	6.45121	6.47249	6.39403	6.44128	6.64962	6.46434	6.45779	6.61176	6.70874	6.82528	6.82018	6.58496	6.60288	6.57289	6.38543	6.70874	6.39403	6.47573	6.42459	6.56834	6.52513	6.64241	6.6453
O60566	Mitotic checkpoint serine/threonine-protein kinase BUB1 beta [OS=Homo sapiens]	BUB1B	39	34	34	83	34	1050	119.5	5.27	239.64	112.4	105.8	74.8	95.2	94.6	106.9	7.77	3.06	2.99	1.22	9.31	3.3	6.83289	6.62498	6.89239	6.79051	6.70321	6.80219	6.72792	6.72383	6.2555	6.26303	6.17792	6.19574	6.55919	6.58496	6.60585	6.64097	6.71012	6.63372	6.49185	6.41278	6.73335	6.77083	6.65964	6.74685
O60568	Procollagen-lysine,2-oxoglutarate 5-dioxygenase 3 [OS=Homo sapiens]	PLOD3	24	15	15	24	15	738	84.7	6.05	72.83	111.1	90.9	104.6	110.9	111.3	102.5	7.14	7.77	2.57	4.94	3.84	5.19	6.73877	6.65535	6.85175	6.88142	6.52356	6.38543	6.65535	6.48704	6.74012	6.70736	6.70874	6.65105	6.84298	6.74281	6.78921	6.70183	6.83415	6.74416	6.85922	6.76288	6.66959	6.80864	6.64097	6.6893
O60573	eukaryotic translation initiation factor 4E type 2 [OS=Homo sapiens]	EIF4E2	29	6	6	16	6	245	28.3	8.88	36.59	94.3	92.9	94.5	99.6	98.2	98.1	6.03	2.41	3.06	2.68	1.92	2.95	6.3906	6.58646	6.55766	6.55919	6.48704	6.54381	6.57137	6.52982	6.55766	6.56682	6.54071	6.63952	6.66534	6.61176	6.61471	6.59246	6.63807	6.63662	6.58346	6.59694	6.61029	6.57743	6.62205	6.67807
O60583	Cyclin-T2 [OS=Homo sapiens]	CCNT2	10	6	6	8	6	730	81	8.92	16.53	97.4	121.6	104.2	92.4	95.8	105.6	8.13	7.31	3.56	13.18	3.7	6.17	6.49665	6.59246	6.61765	6.77479	6.96924	6.74819	6.88264	6.98185	6.64241	6.70736	6.76686	6.69766	6.39403	6.66391	6.59544	6.57592	6.53916	6.56377	6.66249	6.59842	6.64097	6.77215	6.83289	6.67384
O60610-1	Protein diaphanous homolog 1 [OS=Homo sapiens]	DIAPH1	35	46	46	111	45	1272	141.3	5.41	294.45	77.1	79.4	96.2	97.2	94.1	82.6	2.76	8	2.93	2.57	4.68	3.96	6.27053	6.19967	6.29462	6.26679	6.33985	6.27984	6.2817	6.51728	6.58346	6.54535	6.59246	6.64674	6.62936	6.57743	6.62205	6.61765	6.64386	6.57894	6.5345	6.48543	6.37504	6.33271	6.36107	6.46271
O60613-1	selenoprotein F [OS=Homo sapiens]	SELENOF	25	3	3	13	3	162	17.8	5.03	49.08	103.8	98.2	95.5	95.6	94.1	95.3	6.66	4.74	3.3	4.53	9.6	4.93	6.64241	6.73606	6.65964	6.8505	6.61324	6.58195	6.73606	6.62205	6.59246	6.50144	6.61176	6.56377	6.62498	6.53294	6.61618	6.41785	6.36282	6.54071	6.57137	6.70321	6.48543	6.53605	6.64097	6.61324
O60637	Tetraspanin-3 [OS=Homo sapiens]	TSPAN3	6	3	3	6	3	253	28	5.81	10.66	87.4	58.6	132.2	127	173	80.7	23.32	3.93	7.42	19.15	24.27	20.61	6.16591	6.75355	6.1416	6.73335	5.84046	5.853	5.88996	5.96578	6.96116	7.13134	6.94837	7.1467	6.79181	7.18488	6.74685	7.15987	7.04221	7.45861	7.41109	7.88631	5.92837	6.44626	6.22304	6.63807
O60645	exocyst complex component 3 [OS=Homo sapiens]	EXOC3	15	11	11	20	11	756	86.8	6.11	56.04	84.1	90.4	98.4	96.5	98.1	86.5	5.39	4.4	2.72	2.87	4.59	3.59	6.41447	6.53138	6.36632	6.3733	6.45943	6.5157	6.48059	6.6014	6.57137	6.66676	6.62498	6.61618	6.56224	6.62059	6.63807	6.64097	6.55152	6.67384	6.56377	6.66959	6.45943	6.38024	6.41109	6.49665
O60664-1	Perilipin-3 [OS=Homo sapiens]	PLIN3	57	19	19	86	19	434	47	5.44	270.65	80.4	74.5	93.5	115.1	121.7	104.1	10.76	5.78	4.17	5.02	5.74	5.93	6.36807	6.02015	6.36107	6.29646	6.32012	6.18388	6.12928	6.25172	6.46923	6.61029	6.57137	6.52513	6.79572	6.89724	6.84674	6.98868	6.97269	6.96809	6.88631	6.79442	6.74551	6.65964	6.59246	6.78267
O60671-1	Cell cycle checkpoint protein RAD1 [OS=Homo sapiens]	RAD1	11	4	4	7	4	282	31.8	4.83	12.44	94.8	91.4	96.2	97.7	98.8	101.1	8.55	14.76	7.23	2.15	1.22	4.24	6.59395	6.72792	6.53761	6.43296	6.52669	6.85425	6.37851	6.50144	6.59991	6.4545	6.5744	6.71012	6.58796	6.63227	6.61324	6.66391	6.62205	6.63372	6.59395	6.63081	6.66534	6.74551	6.65392	6.59842
O60678	protein arginine N-methyltransferase 3 [OS=Homo sapiens]	PRMT3	27	12	12	31	12	531	59.8	5.35	90.43	98.7	105.8	109.3	95.8	83.4	100.1	7.53	1.62	1.09	1.57	9.6	3.01	6.68229	6.53916	6.77347	6.56834	6.76022	6.72247	6.72928	6.7046	6.78005	6.77873	6.76553	6.74685	6.59842	6.56682	6.65392	6.65105	6.56529	6.42962	6.3345	6.24413	6.65678	6.70736	6.63372	6.60585
O60684	Importin subunit alpha-7 [OS=Homo sapiens]	KPNA6	40	20	20	68	13	536	60	4.98	222.4	98.2	94.5	94.9	104.2	98.8	104.7	2.47	1.17	1.98	3.5	3.11	0.88	6.64097	6.58796	6.66107	6.59544	6.54226	6.58346	6.56529	6.56071	6.55459	6.58946	6.52513	6.58045	6.73877	6.66676	6.67666	6.69488	6.69627	6.64097	6.61324	6.59544	6.71562	6.6907	6.71836	6.7046
O60701	UDP-glucose 6-dehydrogenase [OS=Homo sapiens]	UGDH	69	26	26	107	26	494	55	7.12	351.86	93.6	94.4	117.7	91.6	101.7	86.9	4.03	3.05	3.17	3.43	2.23	2.18	6.6279	6.5157	6.58195	6.50621	6.61029	6.59246	6.52826	6.52513	6.86419	6.8189	6.926	6.8936	6.4822	6.55305	6.53605	6.56682	6.61176	6.66107	6.6837	6.67666	6.43463	6.3837	6.45121	6.44791
O60704	Protein-tyrosine sulfotransferase 2 [OS=Homo sapiens]	TPST2	16	4	4	8	4	377	41.9	9.09	21.31	98.8	97.9	79.7	113	112.9	92.3	7.62	9.93	4.02	1.95	5.8	8.02	6.41278	6.63517	6.61912	6.66249	6.56682	6.43962	6.65964	6.77873	6.3345	6.41109	6.2817	6.30012	6.8392	6.79961	6.83162	6.67807	6.90689	6.77479	6.86295	6.7211	6.42794	6.46107	6.67384	6.59544
O60716-3	Isoform 1AC of Catenin delta-1 [OS=Homo sapiens]	CTNND1	44	37	37	137	37	939	104.9	6.87	397.79	112.2	108.4	100.8	103.4	99.2	93.6	4.54	4.23	3.19	1.87	4.86	3.86	6.82146	6.89724	6.74012	6.79701	6.74819	6.77215	6.87406	6.74819	6.73606	6.66249	6.64818	6.63227	6.71149	6.67243	6.66107	6.58796	6.52199	6.59544	6.67101	6.66818	6.54998	6.51096	6.63952	6.54535
O60749	Sorting nexin-2 [OS=Homo sapiens]	SNX2	42	22	22	80	20	519	58.4	5.12	238.48	101.4	102.8	101.5	105.1	115.7	107.5	9.99	6.26	7.63	1.95	7.92	5.85	6.67948	6.41447	6.76288	6.64818	6.68089	6.50779	6.6851	6.71149	6.57743	6.82273	6.71149	6.61765	6.69627	6.73606	6.68229	6.84674	6.97613	6.92481	6.78267	6.73471	6.71562	6.78005	6.61471	6.80864
O60762	Dolichol-phosphate mannosyltransferase subunit 1 [OS=Homo sapiens]	DPM1	47	11	11	34	11	260	29.6	9.57	94.63	99.1	102.9	109.6	115.5	118.7	102.9	7.52	4.56	2.94	5.61	3.23	3.94	6.64241	6.49185	6.62059	6.75756	6.66676	6.65249	6.79572	6.7046	6.82273	6.7866	6.76553	6.7211	6.90809	6.79442	6.82018	6.89239	6.83415	6.87283	6.94251	6.90809	6.65535	6.78267	6.69209	6.67807
O60763-1	General vesicular transport factor p115 [OS=Homo sapiens]	USO1	42	36	36	143	36	962	107.8	4.91	440.6	104.3	101.1	92.6	87.3	73.8	101.2	2.54	4.15	1.63	0.21	3.79	2.49	6.72928	6.66818	6.74281	6.67948	6.63807	6.67948	6.55152	6.67948	6.53138	6.53605	6.50938	6.56682	6.44956	6.4446	6.48382	6.4446	6.26679	6.24413	6.15583	6.16792	6.67807	6.60733	6.6865	6.6453
O60783	28S ribosomal protein S14, mitochondrial [OS=Homo sapiens]	MRPS14	24	3	3	10	3	128	15.1	11.41	29.8	97.8	104.6	111.5	99.5	112.5	96.7	5.73	4.47	2.01	3.53	5.52	6.22	6.59395	6.63081	6.57894	6.75756	6.66959	6.62936	6.76553	6.74953	6.80607	6.8505	6.79572	6.78398	6.67243	6.59991	6.51885	6.56529	6.66391	6.79312	6.83542	6.83668	6.47735	6.64097	6.55152	6.67666
O60784	Target of Myb protein 1 [OS=Homo sapiens]	TOM1	21	9	9	14	9	492	53.8	4.7	43.68	94	93.1	81.3	75.5	87.3	95.1	4.21	7.47	3.11	8.33	7.77	2.88	6.58496	6.45779	6.52513	6.58796	6.66676	6.50144	6.41616	6.58195	6.33092	6.35931	6.2817	6.38888	6.15381	6.32373	6.17792	6.30012	6.38543	6.29278	6.53605	6.51096	6.62936	6.55612	6.53294	6.58646
O60825-1	6-phosphofructo-2-kinase/fructose-2,6-bisphosphatase 2 [OS=Homo sapiens]	PFKFB2	22	10	10	18	10	505	58.4	8.38	42.1	101.1	104.5	97.7	98.7	91.1	90.7	16.97	18.11	8.37	9.16	16.96	5.2	6.63081	6.17393	6.76686	6.6865	6.84549	6.30378	6.56834	6.88753	6.56224	6.82146	6.62352	6.59694	6.53138	6.71836	6.56071	6.66249	6.79572	6.54071	6.47897	6.19377	6.49506	6.59842	6.41616	6.51096
O60828	Polyglutamine-binding protein 1 [OS=Homo sapiens]	PQBP1	47	12	12	40	12	265	30.5	6.33	100.23	99.2	97.5	99.7	101.5	118.1	102.8	5.64	3.03	2.22	2.36	6.54	4.45	6.65964	6.75489	6.56834	6.60585	6.61765	6.6851	6.58946	6.59694	6.67948	6.62352	6.60733	6.65535	6.64241	6.6907	6.65535	6.64097	6.80864	6.91409	6.853	7.02459	6.67243	6.57137	6.7211	6.69488
O60830-1	Mitochondrial import inner membrane translocase subunit Tim17-B [OS=Homo sapiens]	TIMM17B	21	4	4	5	4	172	18.3	9.03	11.53	69	71.4	99.4	100.4	128.8	69.4	6.5	22.24	7.47	19.93	17.51	7.95	6.11478	6.0045	6.10014	6.23074	6.27798	5.79442	6.03782	6.54226	6.77479	6.69627	6.5744	6.54689	6.85425	6.4446	6.66818	6.47249	6.88874	6.92006	7.09908	7.41447	6.24031	5.99548	6.18388	6.04658
O60831	PRA1 family protein 2 [OS=Homo sapiens]	PRAF2	10	2	2	3	2	178	19.2	9.19	7.43	90.9	88.6	86.6	96.4	132.7	81.3	20.04	9.08	10.93	5.39	14.84	7.59	6.42291	5.92362	6.60288	6.58946	6.58946	6.29462	6.5345	6.40429	6.46271	6.59991	6.41109	6.21335	6.5345	6.6453	6.67948	6.43796	6.6851	6.97842	7.12619	7.18982	6.30378	6.4545	6.19771	6.38543
O60832-1	H/ACA ribonucleoprotein complex subunit 4 [OS=Homo sapiens]	DKC1	41	23	23	83	23	514	57.6	9.42	236.8	118.9	117.4	111.9	116.6	109.7	108.9	8.86	5.22	4	0.95	2.74	1.81	6.88509	7.09908	6.80607	6.90087	6.82909	6.92125	6.96463	6.80607	6.84046	6.8505	6.77083	6.72928	6.87406	6.85549	6.83036	6.81634	6.7761	6.78005	6.73335	6.82909	6.78136	6.79572	6.75221	6.74012
O60841	Eukaryotic translation initiation factor 5B [OS=Homo sapiens]	EIF5B	34	47	47	153	46	1220	138.7	5.49	448.54	93.1	97.3	95.4	91.6	97.8	97.2	2.59	0.32	0.46	0.76	3.69	2.69	6.56834	6.51412	6.58496	6.51096	6.59842	6.60288	6.60437	6.61029	6.57743	6.5744	6.58195	6.56529	6.52513	6.50938	6.55766	6.54844	6.67101	6.63081	6.59246	6.54689	6.61471	6.66676	6.57894	6.59246
O60869-1	Endothelial differentiation-related factor 1 [OS=Homo sapiens]	EDF1	64	15	15	80	15	148	16.4	9.95	184.36	98.6	93.1	95.4	103.1	108.1	107	5.27	5.2	3.34	0.43	4.94	1.95	6.66818	6.67807	6.58045	6.51728	6.55152	6.66959	6.50144	6.52982	6.65535	6.55612	6.55305	6.59544	6.69209	6.6837	6.76553	6.732	6.75756	6.75489	6.66676	6.84046	6.74953	6.75889	6.69488	6.73335
O60870	DNA/RNA-binding protein KIN17 [OS=Homo sapiens]	KIN	41	18	18	41	17	393	45.3	8.95	111.25	86.3	88.9	97.1	110.9	110.1	95.4	4.39	3.91	2.03	3.09	2.9	1.73	6.42626	6.54844	6.41109	6.43796	6.46923	6.56834	6.43962	6.47897	6.60733	6.64386	6.5744	6.59694	6.76155	6.824	6.82909	6.87774	6.76951	6.85922	6.7879	6.7761	6.57743	6.57289	6.57592	6.62498
O60879-2	Isoform 2 of Protein diaphanous homolog 2 [OS=Homo sapiens]	DIAPH2	9	8	8	9	8	1096	124.7	6.43	16.12	133.8	131.2	96.4	72	144.7	119	19.2	19.18	8.69	4.29	4.26	20.12	7.26209	6.91289	7.21529	6.64386	7.2891	6.85674	7.21529	6.70183	6.36982	6.59544	6.67243	6.58796	6.12722	6.21529	6.20945	6.3345	7.20848	7.14568	7.22786	7.09276	7.22882	7.00899	6.78136	6.54998
O60884	DnaJ homolog subfamily A member 2 [OS=Homo sapiens]	DNAJA2	49	19	19	90	19	412	45.7	6.48	270.19	99.3	106.9	89.2	84.8	82.9	93	4.49	1.14	1.53	3.31	4.64	1.67	6.58796	6.67948	6.6893	6.56071	6.74416	6.73606	6.76421	6.7252	6.50462	6.46597	6.49185	6.45615	6.44128	6.3733	6.45943	6.40429	6.45121	6.3837	6.36282	6.28725	6.52982	6.54226	6.58195	6.53605
O60885-1	Bromodomain-containing protein 4 [OS=Homo sapiens]	BRD4	21	28	28	80	21	1362	152.1	9.19	206.4	83.2	88.4	90.3	99.6	96.9	95	3.19	2.8	1.22	0.7	2.86	3.42	6.41616	6.32733	6.34341	6.41278	6.46434	6.46761	6.43962	6.53294	6.47897	6.49665	6.49825	6.52199	6.63081	6.6453	6.6453	6.62205	6.6014	6.59544	6.63517	6.53605	6.59842	6.49185	6.59246	6.54535
O60888-1	Protein CutA [OS=Homo sapiens]	CUTA	16	2	2	7	2	179	19.1	5.5	17.45	40.6	38.8	71.6	74.3	74.4	50.6	14.61	23.97	7.97	12.3	3.5	8.62	5.33628	4.89239	5.3505	5.35755	5.50144	5.05311	5.0268	5.72247	6.04658	6.08321	6.24222	6.27798	6.08958	6.33985	6.11478	6.27798	6.21723	6.21529	6.30195	6.18587	5.71973	5.58195	5.60585	5.848
O60906	Sphingomyelin phosphodiesterase 2 [OS=Homo sapiens]	SMPD2	6	2	2	3	2	423	47.6	6.98	4.92	106.6	77.7	88.2	94.5	101	102.6	4.34	14.96	5.19	11.26	8.78	5.51	6.70598	6.66107	6.76553	6.80349	6.30195	6.25739	6.66534	6.23074	6.33271	6.46923	6.45615	6.50938	6.67807	6.44791	6.71973	6.77215	6.71973	6.59694	6.8009	6.5157	6.78398	6.71699	6.6453	6.60437
O60907	F-box-like/WD repeat-containing protein TBL1X [OS=Homo sapiens]	TBL1X	15	7	7	12	3	577	62.5	6.55	33.1	77.9	85.2	113.5	82.3	129.4	88.2	5.14	14.33	5.23	1.12	7.88	4.11	6.26866	6.14364	6.30012	6.30378	6.3837	6.3733	6.44294	6.78529	6.77742	6.9472	6.848	6.80607	6.35226	6.37504	6.41109	6.38716	6.97728	7.0542	6.95187	7.19869	6.40429	6.41616	6.5157	6.50938
O60911	Cathepsin L2 [OS=Homo sapiens]	CTSV	22	6	6	17	6	334	37.3	8.76	51.75	86.8	70.7	77.3	124	83.5	103.5	24.84	12.74	16.19	11.85	5.93	9.12	6.18982	6.41447	6.46597	6.98413	6.10852	5.83542	6.17991	6.28355	5.92125	6.50621	6.26303	6.27984	6.83289	7.07575	6.79181	6.79442	6.44128	6.25739	6.33985	6.42962	6.62936	6.67243	6.91648	6.71425
O60921	checkpoint protein HUS1 [OS=Homo sapiens]	HUS1	11	3	3	4	3	280	31.7	6.84	7.26	95.2	100.7	105.4	100.6	110.3	106.2	6.34	6.81	3.21	2.05	5.94	6.19	6.61324	6.71012	6.53138	6.51254	6.65678	6.82018	6.65105	6.59842	6.74416	6.64962	6.69627	6.74953	6.63227	6.67384	6.55152	6.76818	6.80993	6.84549	6.6453	6.75889	6.6865	6.76553	6.69627	6.87652
O60925	prefoldin subunit 1 [OS=Homo sapiens]	PFDN1	42	7	7	33	7	122	14.2	6.81	86.62	98	108.3	101.5	104.8	107.6	108.5	4.49	2.93	5.16	2.2	6.59	4.73	6.68089	6.57289	6.65535	6.54535	6.80993	6.71973	6.78398	6.73335	6.63517	6.69766	6.73471	6.56377	6.73335	6.6893	6.73471	6.7761	6.86295	6.8125	6.6851	6.67101	6.74953	6.86295	6.70044	6.77347
O60934	Nibrin [OS=Homo sapiens]	NBN	22	15	15	26	15	754	84.9	6.9	68.15	78.9	79.7	94.8	94.5	90.5	80.5	1.8	9.83	2.17	8	3.5	2.94	6.34873	6.30561	6.29829	6.29278	6.3906	6.24222	6.1375	6.45286	6.54998	6.58195	6.59395	6.52513	6.48059	6.64386	6.56986	6.56224	6.49665	6.4822	6.59246	6.50303	6.34696	6.26491	6.31651	6.36107
O60941-1	Dystrobrevin beta [OS=Homo sapiens]	DTNB	9	5	5	8	5	627	71.3	7.91	22.49	84.8	72.6	60.2	58.3	57.2	78.1	15.78	20.16	15.14	19.98	17.86	5.66	6.35403	5.98641	6.45779	6.5345	6.30012	6.06393	5.98185	6.60733	5.76022	5.84298	5.98185	6.24222	5.66107	6.07039	5.78921	5.63227	5.74147	5.57592	6.16792	5.9331	6.29829	6.25927	6.43296	6.27612
O60942-1	mRNA-capping enzyme [OS=Homo sapiens]	RNGTT	18	9	9	16	9	597	68.5	8.13	43.6	88	99.9	99.4	103.7	102.2	105.9	7.96	3.1	2.66	3.31	5.7	2.76	6.58195	6.30378	6.4822	6.4363	6.66818	6.58946	6.61765	6.6865	6.63227	6.59544	6.63807	6.6879	6.66249	6.72928	6.73471	6.93428	6.82655	6.6865	6.65535	6.66249	6.77083	6.75221	6.6879	6.70183
O75027-1	ATP-binding cassette sub-family B member 7, mitochondrial [OS=Homo sapiens]	ABCB7	15	13	13	35	13	752	82.6	9.33	90.43	100.6	98.4	104	105.5	109.7	99.9	3.49	4.52	2.1	5.26	3.49	1.39	6.61324	6.71149	6.61618	6.6893	6.63081	6.58646	6.732	6.60881	6.71699	6.71425	6.65105	6.6879	6.77479	6.66818	6.6907	6.58496	6.71973	6.74416	6.82273	6.81121	6.60585	6.65249	6.6453	6.63807
O75044	SLIT-ROBO Rho GTPase-activating protein 2 [OS=Homo sapiens]	SRGAP2	18	16	16	21	16	1071	120.8	6.7	55.6	84.3	110.4	119	94	109.2	95.6	7.87	3.98	0.91	2.44	3.87	5.73	6.59246	6.37504	6.42122	6.34518	6.85922	6.73064	6.75889	6.81378	6.90207	6.88387	6.88753	6.91169	6.52826	6.57894	6.60437	6.61176	6.71836	6.76553	6.77479	6.85175	6.6279	6.52982	6.4822	6.65821
O75052	Carboxyl-terminal PDZ ligand of neuronal nitric oxide synthase protein [OS=Homo sapiens]	NOS1AP	17	8	8	15	8	506	56.1	6.3	40.44	89.3	98.4	103.7	99.3	137.5	103.8	8.16	5.57	9.55	6.7	12.71	6.83	6.43296	6.56986	6.29829	6.52669	6.60585	6.63372	6.47411	6.65821	6.62498	6.73471	6.65821	6.92362	6.56529	6.70183	6.6865	6.71287	6.86419	7.12928	7.07788	7.31379	6.6837	6.71149	6.60288	6.83794
O75083	WD repeat-containing protein 1 [OS=Homo sapiens]	WDR1	54	31	31	198	31	606	66.2	6.65	596.99	89.9	101.3	103.8	96.4	108.6	105.5	7.73	2.21	5.66	1.41	2.25	2.73	6.53761	6.44128	6.65821	6.41616	6.71287	6.67525	6.64818	6.6453	6.57894	6.77479	6.67666	6.71836	6.57743	6.60585	6.6014	6.65105	6.76818	6.82273	6.75355	6.75756	6.71562	6.76686	6.67101	6.72656
O75084	Frizzled-7 [OS=Homo sapiens]	FZD7	13	7	7	15	4	574	63.6	7.81	33.16	90.5	38	55.4	107.3	111.9	122.8	29.47	21.08	12.33	1.65	19.34	23.14	6.47086	7.12309	6.16993	6.52982	4.926	5.57592	5.06178	5.4363	5.62352	5.92837	5.65249	5.96116	6.76155	6.72792	6.6893	6.47735	6.58496	6.79181	6.82018	7.22304	7.12205	6.62205	7.34784	6.75889
O75113	NEDD4-binding protein 1 [OS=Homo sapiens]	N4BP1	17	14	14	22	14	896	100.3	5.36	58.69	85.7	90	106.2	109.4	107.4	99.4	4.08	2.8	0.77	4.01	3.72	4.4	6.45615	6.38543	6.49985	6.37851	6.52826	6.47573	6.4363	6.50938	6.74281	6.73064	6.71562	6.73064	6.73335	6.81506	6.82909	6.89239	6.82273	6.74685	6.74685	6.69349	6.73064	6.60881	6.59096	6.65964
O75116	Rho-associated protein kinase 2 [OS=Homo sapiens]	ROCK2	29	41	41	82	37	1388	160.8	6.02	208.89	89.4	99.8	107.9	93.9	90.1	90.6	3.48	3.46	2.71	0.42	1.34	2.05	6.47249	6.39403	6.50779	6.49346	6.64241	6.63952	6.58195	6.7046	6.74953	6.6879	6.75756	6.78005	6.54844	6.55766	6.57137	6.55766	6.51885	6.47249	6.49025	6.49665	6.52199	6.45615	6.5157	6.48704
O75127	pentatricopeptide repeat-containing protein 1, mitochondrial [OS=Homo sapiens]	PTCD1	6	5	5	6	5	700	78.8	8.59	14.95	100.3	91.7	101.6	105.5	115.3	86.1	9.06	15.3	6.7	2.12	12.91	9.49	6.63227	6.77742	6.45615	6.66534	6.73064	6.43962	6.20359	6.59694	6.74953	6.59395	6.56224	6.73877	6.74281	6.69905	6.7252	6.8679	6.71287	6.96232	6.73742	7.09592	6.38888	6.35579	6.65249	6.46761
O75128	Protein cordon-bleu [OS=Homo sapiens]	COBL	3	3	3	4	3	1261	135.5	7.75	9.73	123.9	110.4	57.5	124.2	82.7	169.7	39.48	36.66	24.62	0.19	13.43	20.25	6.71149	5.95187	7.41193	7.19377	6.8189	5.61471	7.09381	6.75489	5.70044	6.40769	5.98868	5.69766	6.95884	6.95536	7.01903	7.07682	6.6837	6.45121	6.28355	6.29094	7.25456	7.57061	6.91648	7.55919
O75131	Copine-3 [OS=Homo sapiens]	CPNE3	44	21	21	71	20	537	60.1	5.85	220.44	94.7	86.4	106.6	91.3	96.4	95.2	7.4	4.02	3.78	2.51	5.71	1	6.59991	6.3906	6.63952	6.52982	6.4545	6.38543	6.41278	6.51728	6.66818	6.7252	6.79961	6.74685	6.53761	6.48704	6.54689	6.51885	6.69349	6.61618	6.56529	6.49825	6.56834	6.57743	6.55305	6.58646
O75143-1	Autophagy-related protein 13 [OS=Homo sapiens]	ATG13	6	3	3	4	3	517	56.5	5.12	7.79	101.1	99.9	103.1	109.8	108.1	98.3	4.31	8.57	3.47	3.88	5.4	5.5	6.64962	6.73742	6.58796	6.67101	6.55459	6.732	6.75889	6.51254	6.66107	6.65535	6.76155	6.71425	6.81762	6.73877	6.83415	6.89118	6.70183	6.66391	6.8189	6.8125	6.72792	6.54998	6.58346	6.65392
O75146	Huntingtin-interacting protein 1-related protein [OS=Homo sapiens]	HIP1R	16	14	14	25	12	1068	119.3	6.67	63.64	142.6	193.9	146.8	68.8	59.9	67.5	4.48	2.86	7.1	8.54	5.57	5.16	7.14057	7.27705	7.15076	7.16088	7.56758	7.64169	7.63009	7.56224	7.1918	7.23458	7.20261	7.00113	6.01792	6.1918	5.94953	6.32733	5.94953	5.96347	5.86047	5.78921	5.95884	6.10643	6.04876	6.12722
O75147	Obscurin-like protein 1 [OS=Homo sapiens]	OBSL1	4	8	8	17	8	1896	206.8	5.63	38.37	112.9	94.6	102.8	101.3	73.9	124.3	5.76	3.11	4.29	4.56	2.24	7.62	6.78267	6.96463	6.80735	6.83162	6.53605	6.59096	6.6014	6.50621	6.73064	6.60288	6.72383	6.6453	6.70874	6.61618	6.67948	6.66534	6.24031	6.16792	6.1918	6.22497	7.03012	7.0917	6.88509	6.8679
O75150	E3 ubiquitin-protein ligase BRE1B [OS=Homo sapiens]	RNF40	33	29	29	74	26	1001	113.6	6.23	222.42	96.5	101.1	102.1	99.4	97.3	102.5	1.56	1.11	0.42	2.21	2.12	2.96	6.59694	6.58646	6.55612	6.60733	6.66818	6.65249	6.63662	6.67243	6.67525	6.67101	6.67948	6.66534	6.61324	6.65821	6.64818	6.69209	6.60437	6.63372	6.55919	6.60437	6.67525	6.67807	6.68229	6.76288
O75152	Zinc finger CCCH domain-containing protein 11A [OS=Homo sapiens]	ZC3H11A	37	25	25	65	25	810	89.1	8.37	191.71	100.3	107.5	101.1	96.9	102.2	88.8	4.26	3.94	2.71	4.41	1.91	2.75	6.65105	6.64386	6.61176	6.75221	6.75889	6.6907	6.73742	6.82655	6.62644	6.71836	6.66959	6.65105	6.55305	6.64241	6.55152	6.53916	6.66391	6.66818	6.72383	6.68229	6.47249	6.39746	6.47086	6.48382
O75153	Clustered mitochondria protein homolog [OS=Homo sapiens]	CLUH	43	46	46	111	46	1309	146.6	6.13	305.79	104.8	90.9	91.7	106.7	101.9	118.9	5.36	3.12	6.59	5.26	3.38	2.75	6.67666	6.82146	6.74685	6.64962	6.48382	6.52826	6.47411	6.57137	6.55919	6.36807	6.47897	6.58346	6.79051	6.6837	6.82273	6.71149	6.72247	6.66391	6.60288	6.67807	6.90448	6.89966	6.88874	6.8189
O75164-1	Lysine-specific demethylase 4A [OS=Homo sapiens]	KDM4A	7	8	8	11	8	1064	120.6	5.85	25.91	78.7	97.9	91	99.2	107	82.2	16.1	15.93	11.22	3.15	6.23	14.3	6.24222	6.56682	6.0045	6.35403	6.56071	6.20945	6.66391	6.76951	6.29094	6.4822	6.53138	6.6879	6.59991	6.66391	6.65535	6.71012	6.59096	6.77742	6.79051	6.7046	6.11478	6.32912	6.39403	6.61618
O75165	DnaJ homolog subfamily C member 13 [OS=Homo sapiens]	DNAJC13	14	24	24	41	24	2243	254.3	6.74	117.39	89.7	89.6	107.5	101.3	110.3	97.2	2.79	0.57	5.55	2.16	5.22	3.09	6.51885	6.42291	6.4822	6.49185	6.48704	6.49025	6.47249	6.48543	6.8189	6.64818	6.79572	6.70044	6.64097	6.6851	6.6851	6.75622	6.63517	6.7879	6.79831	6.78398	6.58646	6.55459	6.61765	6.65964
O75170	Serine/threonine-protein phosphatase 6 regulatory subunit 2 [OS=Homo sapiens]	PPP6R2	4	3	3	4	3	966	104.9	4.87	11.08	89.3	102.6	117.2	109.3	119.8	92.8	8.74	9.69	7.61	1.58	12.24	9.63	6.51885	6.24413	6.52356	6.44294	6.75489	6.45121	6.61029	6.75087	6.81506	7.04439	6.92481	6.82018	6.7879	6.75622	6.85798	6.9507	7.02348	7.00899	6.8009	6.64674	6.76686	6.46597	6.50303	6.56986
O75175	CCR4-NOT transcription complex subunit 3 [OS=Homo sapiens]	CNOT3	22	13	13	28	13	753	81.8	6.2	80.48	93.7	101.1	106.3	102.6	101.4	100.7	3.39	4.08	1.28	5.27	2.41	2.57	6.61176	6.52826	6.56986	6.49985	6.70044	6.64818	6.56071	6.66959	6.71836	6.75355	6.71562	6.74416	6.62644	6.73471	6.68089	6.74147	6.67101	6.7046	6.62059	6.65821	6.66676	6.58496	6.65678	6.65105
O75179-1	Ankyrin repeat domain-containing protein 17 [OS=Homo sapiens]	ANKRD17	21	44	44	104	29	2603	274.1	6.52	302.47	92.3	92.5	97.2	107.3	105.3	105.9	2.87	5.09	4.77	1.17	3.37	2.19	6.53138	6.60437	6.51412	6.52356	6.42962	6.60585	6.51412	6.54844	6.65392	6.50938	6.56224	6.6453	6.73335	6.75756	6.76951	6.75221	6.69766	6.73742	6.65105	6.76288	6.73471	6.71973	6.71562	6.78398
O75190	DnaJ homolog subfamily B member 6 [OS=Homo sapiens]	DNAJB6	29	9	9	32	2	326	36.1	9.16	91.18	104.7	127.2	123.2	104.1	101.4	88.7	6.17	8.56	4.94	11.5	6.69	10.28	6.61912	6.77215	6.64674	6.79831	6.78398	6.95187	7.02901	7.07146	6.83668	6.94017	6.94953	7.01011	6.58346	6.8189	6.56682	6.74953	6.75489	6.70736	6.61912	6.53605	6.45615	6.38716	6.48382	6.71699
O75208-1	Ubiquinone biosynthesis protein COQ9, mitochondrial [OS=Homo sapiens]	COQ9	29	7	7	13	7	318	35.5	5.94	42.21	110.3	106.3	98.1	88.9	93.3	103.6	5.04	7.77	2.1	9.34	5	4.22	6.80478	6.71287	6.76686	6.88509	6.71149	6.57137	6.84298	6.75355	6.61176	6.65535	6.62059	6.58195	6.56986	6.37851	6.56071	6.36982	6.44128	6.51254	6.60437	6.57743	6.71699	6.64097	6.78005	6.67243
O75223-1	gamma-glutamylcyclotransferase [OS=Homo sapiens]	GGCT	45	9	9	55	9	188	21	5.14	159.49	91.6	100.2	103.7	104.9	104.5	105.5	7.31	3.95	4.8	1.11	4.19	1.29	6.56529	6.40088	6.64097	6.46923	6.75622	6.64818	6.6453	6.64097	6.6014	6.7252	6.75889	6.66676	6.70183	6.72383	6.77215	6.78921	6.68229	6.77347	6.732	6.63372	6.71699	6.7252	6.6865	6.72656
O75251	NADH dehydrogenase [ubiquinone] iron-sulfur protein 7, mitochondrial [OS=Homo sapiens]	NDUFS7	10	2	2	8	2	213	23.5	9.99	27.46	96.4	108.6	117.7	109.7	104.2	88.7	9.78	4.43	7.63	2.5	1.66	4.57	6.54226	6.39403	6.63952	6.72928	6.75087	6.74012	6.87774	6.77479	6.74953	6.99322	6.93782	6.8189	6.75221	6.80349	6.59544	6.79181	6.70044	6.65964	6.7046	6.71425	6.51728	6.55305	6.42459	6.42459
O75306-1	NADH dehydrogenase [ubiquinone] iron-sulfur protein 2, mitochondrial [OS=Homo sapiens]	NDUFS2	33	13	13	42	13	463	52.5	7.55	112.57	126.9	132.9	115.2	113.5	105.9	116.5	6.51	7.11	2.69	4.57	6.94	5.52	6.87406	7.01235	6.96232	7.09908	7.07146	6.89118	7.13853	7.03782	6.81506	6.89118	6.82018	6.87652	6.87406	6.78005	6.80864	6.79831	6.66249	6.63372	6.79051	6.84298	6.87283	6.95884	6.85425	6.76421
O75312	Zinc finger protein ZPR1 [OS=Homo sapiens]	ZPR1	31	13	13	36	13	459	50.9	4.73	103.9	96.8	99.8	90.8	97.5	97.5	119.1	4.84	3.09	4.27	1.65	1.92	1.31	6.63807	6.57592	6.61912	6.47897	6.65392	6.71149	6.61176	6.6279	6.52826	6.42459	6.48059	6.56682	6.62352	6.58946	6.6851	6.70044	6.59246	6.63372	6.57289	6.62205	6.89845	6.89724	6.89603	6.85922
O75323-1	Protein NipSnap homolog 2 [OS=Homo sapiens]	NIPSNAP2	21	7	7	23	6	286	33.7	9.36	43.54	110.3	122.2	111.3	116.8	90.9	88.9	11.67	14.67	11.31	12.83	9.53	5.52	6.74819	6.46271	6.853	6.82018	7.04002	6.62059	7.09698	6.82655	6.76022	7.02791	6.83542	6.64674	6.99887	6.73742	6.85922	6.75355	6.60881	6.46107	6.55305	6.2854	6.47735	6.60881	6.47086	6.42794
O75330-1	Hyaluronan mediated motility receptor [OS=Homo sapiens]	HMMR	40	23	23	50	23	724	84	5.83	144.97	83.7	86.7	97.5	96.3	88.3	90.5	13.75	14.56	8.04	3.73	5.71	3.49	6.43296	6.70183	6.26303	6.34341	6.40429	6.76553	6.29462	6.47086	6.62644	6.42122	6.58946	6.70183	6.55152	6.6279	6.6279	6.60881	6.41785	6.4446	6.48382	6.6014	6.48543	6.43962	6.55919	6.51254
O75340-2	Isoform 2 of Programmed cell death protein 6 [OS=Homo sapiens]	PDCD6	50	8	8	16	8	189	21.7	5.4	50.84	103.5	119.2	114.8	103.4	125.1	105.8	9.26	4.37	5.26	5.79	3.49	4.84	6.57137	6.74953	6.87283	6.63662	6.97613	6.82273	6.90569	6.88753	6.72928	6.90448	6.8716	6.81506	6.63227	6.75087	6.74416	6.92362	6.94369	6.99095	6.90569	7.02015	6.74012	6.71012	6.68089	6.8392
O75347	Tubulin-specific chaperone A [OS=Homo sapiens]	TBCA	55	11	11	83	11	108	12.8	5.29	262.81	131.9	127	84.8	83.6	92.2	108.9	7.39	5.3	2.57	0.66	6.12	4.9	7.03122	7.05637	7.08534	6.84172	6.9542	7.12205	6.99887	6.97842	6.44626	6.37156	6.43129	6.38024	6.39232	6.37851	6.44626	6.53138	6.64386	6.57592	6.47735	6.45615	6.80478	6.84549	6.72928	6.6893
O75348	V-type proton ATPase subunit G 1 [OS=Homo sapiens]	ATP6V1G1	38	6	6	17	6	118	13.7	8.79	51.81	111.9	114.2	109	106.5	107.8	108.2	5.78	5.38	7.29	0.31	8.3	3.82	6.81634	6.64962	6.84046	6.79442	6.80993	6.732	6.91648	6.85922	6.70321	6.83289	6.83542	6.61765	6.73064	6.73742	6.67243	6.78398	6.94837	6.77742	6.72792	6.68089	6.74147	6.77479	6.6907	6.82273
O75351	Vacuolar protein sorting-associated protein 4B [OS=Homo sapiens]	VPS4B	47	19	19	60	15	444	49.3	7.23	163.15	96.2	106.5	101.7	104.3	103.8	101.2	3.32	2.97	1.05	2.59	2.51	0.51	6.59544	6.58045	6.66534	6.55612	6.78005	6.73471	6.67525	6.73471	6.66249	6.6865	6.67384	6.65105	6.67807	6.73064	6.68229	6.78136	6.73877	6.72383	6.66818	6.67101	6.65392	6.65678	6.66959	6.66534
O75362	zinc finger protein 217 [OS=Homo sapiens]	ZNF217	17	17	17	36	15	1048	115.2	8.48	91.52	84.8	89.6	94.9	109.8	96.7	97.2	4.85	6.98	3.98	2.49	8.74	2.17	6.34696	6.4363	6.37504	6.50303	6.5157	6.4545	6.39403	6.6279	6.54844	6.55459	6.58045	6.66959	6.75355	6.80478	6.80993	6.76155	6.48543	6.54689	6.64386	6.77215	6.61029	6.56529	6.59694	6.64097
O75367-1	Core histone macro-H2A.1 [OS=Homo sapiens]	MACROH2A1	42	16	16	78	14	372	39.6	9.79	201.28	65.7	72.9	125.6	92.6	119.5	85.5	6.8	8.14	8.31	2.26	7.85	6.86	6.07253	6.00225	5.90207	6.1334	6.3345	6.13545	6.06824	6.24222	7.06286	6.77215	6.96463	6.98071	6.50938	6.55612	6.48059	6.49665	6.75489	6.84674	7.01011	6.95536	6.40599	6.38716	6.43129	6.59694
O75368	SH3 domain-binding glutamic acid-rich-like protein [OS=Homo sapiens]	SH3BGRL	91	12	12	52	12	114	12.8	5.25	170.07	84.5	105.5	123.9	108.3	111	107.8	12.4	6.7	4.59	1.43	6.31	1.48	6.58796	6.26115	6.54071	6.25172	6.82655	6.75756	6.6837	6.6014	6.97154	7.00787	6.93428	6.85175	6.77347	6.74416	6.83036	6.82528	6.83036	6.93899	6.75756	6.74147	6.7879	6.74819	6.73877	6.75489
O75369-1	Filamin-B [OS=Homo sapiens]	FLNB	56	125	125	588	110	2602	278	5.73	1840.28	120.7	112.3	84.9	98.1	82.9	94.3	5.47	3.59	2.87	6.26	5.75	2.64	6.92362	6.77347	6.95768	6.90689	6.77215	6.8679	6.8505	6.76951	6.40939	6.45286	6.35226	6.40599	6.67948	6.55152	6.6865	6.54998	6.41109	6.42459	6.3345	6.24031	6.55459	6.56224	6.59991	6.50779
O75376-1	Nuclear receptor corepressor 1 [OS=Homo sapiens]	NCOR1	5	11	11	17	8	2440	270	7.11	34.61	100.2	132.1	115.9	98.7	97.3	112.1	7.94	12.87	5.01	4.16	3.53	10.54	6.44294	6.69488	6.6893	6.60437	7.11894	6.68089	7.03012	7.05961	6.91648	6.88996	6.824	6.75355	6.58346	6.66818	6.61029	6.76288	6.68089	6.56377	6.62205	6.58796	6.55919	6.79442	6.82146	6.93192
O75380	NADH dehydrogenase [ubiquinone] iron-sulfur protein 6, mitochondrial [OS=Homo sapiens]	NDUFS6	60	7	7	18	7	124	13.7	8.28	56.37	102.6	108.2	112.3	111.5	102.5	83.3	8.18	3.3	7.86	1.63	2.43	4	6.4822	6.70598	6.65678	6.76288	6.76155	6.72656	6.83542	6.75221	6.66676	6.94369	6.82273	6.79961	6.81762	6.78398	6.67101	6.75221	6.73877	6.6851	6.67243	6.65964	6.35226	6.48059	6.36982	6.3906
O75381-1	Peroxisomal membrane protein PEX14 [OS=Homo sapiens]	PEX14	14	5	5	26	5	377	41.2	4.94	47.58	123.8	119.6	103.9	96	97.8	117.8	6.31	9.35	6.23	0.38	3.23	3.02	6.84046	7.03122	6.89482	7.00899	6.96924	6.83415	7.10329	6.82018	6.69766	6.86047	6.70044	6.66534	6.58946	6.58195	6.51412	6.52826	6.63517	6.58946	6.66249	6.55766	6.87283	6.88753	6.79572	6.88753
O75385	Serine/threonine-protein kinase ULK1 [OS=Homo sapiens]	ULK1	3	3	3	5	3	1050	112.6	8.79	15.51	117.6	110.2	107.1	105	81.3	112.1	6.9	2.65	9.27	14.39	11.87	7.59	6.91648	6.97957	6.83794	6.74819	6.82146	6.76553	6.80219	6.73471	6.66959	6.87652	6.81506	6.58195	6.56682	6.86171	6.65105	6.70183	6.38716	6.30195	6.2211	6.60733	6.7211	6.76288	6.96463	6.853
O75387	Large neutral amino acids transporter small subunit 3 [OS=Homo sapiens]	SLC43A1	5	2	2	4	2	559	61.4	7.68	7	162.1	109.2	100.1	137.7	134.8	127.8	20.85	32.34	12.57	1.11	26.87	21.63	7.2384	7.78333	7.12516	7.44294	7.01569	6.65964	5.78398	6.88142	6.6014	6.71973	6.6879	6.29829	7.11686	7.09381	7.21432	7.15987	7.34074	6.67101	6.80864	7.47654	6.94837	7.18785	7.04767	6.40259
O75390	citrate synthase, mitochondrial [OS=Homo sapiens]	CS	35	14	14	79	14	466	51.7	8.32	211.92	118.1	118.4	110.4	93.4	92.4	84.3	3.24	5.65	2.13	9.42	1.74	5.23	6.83542	6.94486	6.8679	6.89966	6.86047	6.91409	7.02126	6.84423	6.82146	6.78136	6.79312	6.74685	6.64241	6.44956	6.52826	6.3733	6.51254	6.50144	6.55305	6.54689	6.36982	6.42459	6.47573	6.29829
O75391	Sperm-associated antigen 7 [OS=Homo sapiens]	SPAG7	46	11	11	32	11	227	26	7.91	102.67	103	108.6	102.9	90.4	102.5	104.7	5.95	2.08	1.64	3.71	6.36	4.16	6.83794	6.65392	6.70321	6.66959	6.73742	6.79572	6.78398	6.74147	6.6453	6.68089	6.70044	6.6893	6.46107	6.53605	6.51096	6.54071	6.76421	6.72656	6.63372	6.55919	6.73606	6.6851	6.6279	6.76553
O75394	39S ribosomal protein L33, mitochondrial [OS=Homo sapiens]	MRPL33	42	3	3	6	3	65	7.6	10.8	12.71	108.7	99.4	107.9	102.9	105.9	101.9	7.54	4.68	2.31	0.19	6.88	5.57	6.67948	6.8802	6.67666	6.84925	6.6453	6.59842	6.74953	6.62498	6.77215	6.74551	6.69488	6.76022	6.68229	6.6865	6.63081	6.70874	6.69905	6.63807	6.75355	6.86913	6.5744	6.7252	6.61618	6.73742
O75396	Vesicle-trafficking protein SEC22b [OS=Homo sapiens]	SEC22B	39	8	8	36	8	215	24.6	6.92	129.42	102.2	112.4	123	94.5	105.7	88	7.29	2.71	3.73	2.68	4.97	3.27	6.55919	6.79442	6.62352	6.72792	6.78529	6.8392	6.84674	6.76818	6.99887	6.8679	6.93428	6.9507	6.53605	6.59096	6.50144	6.53605	6.59096	6.70874	6.74953	6.74012	6.38543	6.43796	6.4822	6.48704
O75400	pre-mRNA-processing factor 40 homolog A [OS=Homo sapiens]	PRPF40A	25	27	27	122	25	957	108.7	7.56	380.64	98	95.6	91.7	95.2	96	96.7	2.09	2.45	3.67	1.96	3.03	2.34	6.55766	6.61618	6.62205	6.61324	6.53138	6.59842	6.60881	6.55919	6.49825	6.59395	6.53761	6.47249	6.59395	6.55305	6.57743	6.49985	6.58195	6.58646	6.58646	6.49665	6.5744	6.61765	6.62205	6.55305
O75419	Cell division control protein 45 homolog [OS=Homo sapiens]	CDC45	8	4	4	5	4	566	65.5	5.53	10.24	112.8	114	117.8	101.3	95.2	105.4	8.62	7.38	5.77	1.9	10.89	3.43	6.78267	7.0268	6.76022	6.853	6.69766	6.90569	6.76155	6.91289	6.87529	6.71287	6.88387	6.8936	6.64241	6.68089	6.732	6.74147	6.31651	6.56834	6.57894	6.70321	6.72792	6.71149	6.8125	6.70874
O75420	GRB10-interacting GYF protein 1 [OS=Homo sapiens]	GIGYF1	17	15	15	25	15	1035	114.5	5.39	69.03	93.4	98.3	77.5	92	81.8	108.4	5.32	3.95	5.57	5.24	2.08	6.75	6.54844	6.50303	6.54071	6.67525	6.52982	6.64097	6.59842	6.65821	6.14771	6.32373	6.23649	6.31288	6.46923	6.57592	6.55612	6.5157	6.36282	6.34518	6.36982	6.30378	6.732	6.57743	6.79051	6.7879
O75427	Leucine-rich repeat and calponin homology domain-containing protein 4 [OS=Homo sapiens]	LRCH4	7	3	3	3	3	683	73.4	8.22	10.92	98	101	105.4	102.8	107.6	86	24.39	13.73	4.49	12.24	4.78	18.83	6.19771	6.77873	6.44956	7.00562	6.6851	6.58496	6.63081	7	6.72247	6.83036	6.71699	6.6851	6.55919	6.80864	6.848	6.82909	6.732	6.76818	6.66249	6.82655	6.49665	6.0917	6.35579	6.74551
O75431	Metaxin-2 [OS=Homo sapiens]	MTX2	24	6	6	16	6	263	29.7	6.29	64.31	121.9	111	108.1	104.9	106	110	3.97	6.88	5.47	9.86	3.63	3.4	6.92719	6.87036	6.9331	7.00899	6.80993	6.75889	6.97154	6.77873	6.824	6.76951	6.74281	6.63372	6.81378	6.61176	6.7761	6.70044	6.74551	6.75221	6.71012	6.63662	6.77215	6.83036	6.79051	6.71149
O75436-1	Vacuolar protein sorting-associated protein 26A [OS=Homo sapiens]	VPS26A	44	12	12	33	12	327	38.1	6.57	77.87	109.1	123	104.3	100.5	107.2	112.2	3.69	12.91	1.57	2.88	2.25	6.04	6.73335	6.83794	6.80478	6.732	6.8679	7.01681	7.14771	6.71425	6.6893	6.73606	6.71699	6.6907	6.62205	6.68089	6.6453	6.74147	6.75087	6.76951	6.73742	6.69349	6.72656	6.8802	6.73877	6.88631
O75439	mitochondrial-processing peptidase subunit beta [OS=Homo sapiens]	PMPCB	36	13	13	45	13	489	54.3	6.83	146.8	127.1	113.3	103.8	114.7	106.8	115.3	5.72	4.37	1.65	1	5.6	3.82	6.92362	7.09698	6.94017	7.03892	6.85798	6.77873	6.91289	6.79051	6.69627	6.70044	6.65249	6.7046	6.85175	6.83036	6.80349	6.7866	6.70598	6.60881	6.79181	6.77083	6.8392	6.92955	6.85798	6.79961
O75446	Histone deacetylase complex subunit SAP30 [OS=Homo sapiens]	SAP30	13	3	3	9	3	220	23.3	9.17	30.08	117.2	116.3	110.7	108	104.9	101.2	4.33	6.64	5.13	2.15	4.93	1.36	6.88874	6.85798	6.75355	6.88631	6.90207	6.74551	6.96694	6.82273	6.76686	6.85549	6.81506	6.68229	6.732	6.7761	6.74685	6.67666	6.66249	6.76288	6.79442	6.65249	6.70044	6.66249	6.66107	6.66107
O75448	Mediator of RNA polymerase II transcription subunit 24 [OS=Homo sapiens]	MED24	15	13	13	22	13	989	110.2	6.95	55.47	101.3	100.8	117.5	120.7	114.3	98.8	4.38	2.62	8.82	3.93	14.74	2.15	6.65249	6.67384	6.56529	6.71699	6.63372	6.71973	6.66107	6.64962	7.01458	6.74551	6.79701	6.95536	6.87529	6.95536	6.8802	6.96116	6.73335	6.75622	6.91648	7.17692	6.62644	6.63807	6.56834	6.62644
O75449-1	Katanin p60 ATPase-containing subunit A1 [OS=Homo sapiens]	KATNA1	13	7	7	12	7	491	55.9	6.9	22.2	103.5	99.3	101.8	101.8	108.3	107.6	4.7	4.6	7.81	4.15	5.45	4.31	6.71012	6.67666	6.71836	6.56834	6.72383	6.56377	6.62205	6.64674	6.75489	6.71699	6.62205	6.49825	6.71287	6.6279	6.80864	6.6851	6.85674	6.8125	6.70044	6.7046	6.75889	6.63807	6.74012	6.78267
O75475-1	PC4 and SFRS1-interacting protein [OS=Homo sapiens]	PSIP1	67	43	43	296	19	530	60.1	9.13	887.88	101	101.4	103.5	103.1	105.8	93.2	7.5	4.49	3.3	3.58	4.61	2.34	6.67807	6.47897	6.63662	6.73742	6.74416	6.58496	6.66391	6.66249	6.7046	6.77215	6.6837	6.66534	6.65249	6.7252	6.63517	6.55766	6.66249	6.71973	6.82146	6.72928	6.56377	6.50144	6.57137	6.52199
O75477	erlin-1 [OS=Homo sapiens]	ERLIN1	41	16	16	47	12	346	38.9	7.87	137.65	86.8	98.1	106.3	118.1	133.2	104.8	2.88	8.37	4.73	2.76	3.3	5.51	6.44626	6.42459	6.43463	6.5157	6.62498	6.43962	6.73742	6.60733	6.72792	6.85798	6.73606	6.71425	6.91169	6.85549	6.79442	6.85798	7.09381	7.02126	7.11061	7.02015	6.69766	6.82528	6.63662	6.7252
O75487	Glypican-4 [OS=Homo sapiens]	GPC4	39	19	19	76	17	556	62.4	6.68	277.99	90.8	95.1	113.6	91.8	165.6	78.1	42.06	19.56	14.14	2.99	14.26	16.21	6.49506	7.4814	6.30743	6.51412	6.33807	6.93428	6.41109	6.73064	7.11478	6.65964	6.90689	6.74819	6.49025	6.55152	6.60881	6.5157	7.17991	7.4187	7.32553	7.65964	6.32193	6.11894	6.64674	6.25172
O75489	NADH dehydrogenase [ubiquinone] iron-sulfur protein 3, mitochondrial [OS=Homo sapiens]	NDUFS3	52	12	12	59	12	264	30.2	7.5	162.52	101.9	109	110.7	103.5	98.5	94.1	5.92	4.36	4.22	2.11	3.35	3.79	6.58045	6.68229	6.65821	6.78529	6.79051	6.67948	6.82655	6.74685	6.73606	6.87774	6.80735	6.77347	6.71562	6.67243	6.65392	6.61618	6.65392	6.56682	6.66818	6.58946	6.54689	6.65535	6.56377	6.53761
O75494-1	Serine/arginine-rich splicing factor 10 [OS=Homo sapiens]	SRSF10	33	13	13	47	10	262	31.3	11.27	104.62	83.5	86.7	87.3	86.5	83.9	86.1	1.25	1.52	3.28	3.49	3.57	3.16	6.38543	6.38024	6.39232	6.35226	6.44956	6.41616	6.42626	6.46434	6.41954	6.5157	6.41785	6.47573	6.39917	6.47086	6.36457	6.41278	6.42794	6.40939	6.37156	6.31107	6.41616	6.43796	6.36632	6.47573
O75496	Geminin [OS=Homo sapiens]	GMNN	30	6	6	15	6	209	23.6	4.96	42.93	92.2	86.6	110.4	96.5	117.3	99.8	12.94	18.05	8.67	13.12	7.57	5.23	6.52513	6.75756	6.30195	6.52826	6.41109	6.81121	6.20555	6.46271	6.81634	6.61618	6.75622	6.91886	6.45779	6.72656	6.58346	6.75355	6.9331	6.81634	6.73064	6.97154	6.64386	6.63807	6.62205	6.78005
O75503	Ceroid-lipofuscinosis neuronal protein 5 [OS=Homo sapiens]	CLN5	9	3	3	4	3	358	41.5	7.4	11	94.7	87.2	127.2	99.1	99.3	94.7	13.07	8	7.86	7.72	9.83	7.47	6.34163	6.7866	6.49985	6.62936	6.45286	6.42122	6.43962	6.65964	6.92719	7.0542	7.09487	6.848	6.55152	6.71012	6.44626	6.65821	6.48543	6.55459	6.79442	6.71287	6.49506	6.61912	6.51096	6.72383
O75506	Heat shock factor-binding protein 1 [OS=Homo sapiens]	HSBP1	57	4	4	10	4	76	8.5	4.36	33.8	71.9	74.2	73.8	81.6	84.2	83.9	10.7	12.2	3.82	3.88	5.02	5.69	6.15583	5.853	6.17991	6.19771	6.39917	6.05311	6.08534	6.34163	6.14364	6.23266	6.26866	6.17991	6.31107	6.38888	6.24982	6.43129	6.44626	6.32373	6.46923	6.34518	6.30743	6.32553	6.46107	6.4545
O75521	Enoyl-CoA delta isomerase 2, mitochondrial [OS=Homo sapiens]	ECI2	37	13	13	41	13	394	43.6	9	165.41	124.6	114.4	133	103.9	88.1	92.4	3.04	9.66	9.21	3.14	2.99	3.86	6.98071	6.94251	6.92244	7.02126	7.00899	6.6893	6.89724	6.78005	7.01903	7.24413	7.09064	6.93546	6.66676	6.73064	6.55459	6.63081	6.46271	6.45121	6.54226	6.45943	6.49506	6.59246	6.47573	6.56377
O75525-1	KH domain-containing, RNA-binding, signal transduction-associated protein 3 [OS=Homo sapiens]	KHDRBS3	16	6	6	19	5	346	38.8	7.61	43.5	122.2	110.4	97.8	99.4	111	89.7	7.66	6.64	6.57	3.23	3.54	2.92	6.95187	6.73335	6.91528	6.99095	6.8125	6.64097	6.86913	6.76155	6.55612	6.6851	6.66676	6.4822	6.6014	6.66818	6.62936	6.58496	6.73877	6.79442	6.86295	6.79312	6.48543	6.48382	6.48704	6.56834
O75528	Transcriptional adapter 3 [OS=Homo sapiens]	TADA3	16	6	6	9	6	432	48.9	6.27	27.49	100.1	92.8	95.4	99.6	92.1	97.1	8.26	1.69	4.73	4.09	4.14	5.86	6.56682	6.75355	6.50462	6.72247	6.54998	6.54535	6.49506	6.52826	6.56377	6.67101	6.58796	6.50779	6.67948	6.59694	6.66676	6.61618	6.4822	6.53138	6.51885	6.62059	6.58045	6.52826	6.62352	6.7252
O75529-1	TAF5-like RNA polymerase II p300/CBP-associated factor-associated factor 65 kDa subunit 5L [OS=Homo sapiens]	TAF5L	6	2	2	5	2	589	66.1	5.88	18.71	104	111	125.4	107.8	108.4	100.7	7.32	8.45	3.47	3.63	6.28	9.62	6.65249	6.824	6.58346	6.74819	6.62352	6.88264	6.72247	6.86666	7.03122	6.96809	6.90929	6.97269	6.78921	6.71562	6.7046	6.77215	6.72247	6.79701	6.63807	6.848	6.61471	6.7046	6.69349	6.39403
O75530	Polycomb protein EED [OS=Homo sapiens]	EED	21	9	9	20	9	441	50.2	7.03	48.59	124.5	119.4	118.3	115.2	114.1	115	4.76	3.86	2.13	3.93	5.37	1.78	6.90328	7.01569	6.89482	7.02015	6.90328	6.81121	6.94603	6.89724	6.85549	6.90448	6.8679	6.92125	6.88753	6.80735	6.79572	6.8505	6.76951	6.77215	6.89603	6.91289	6.84298	6.82146	6.848	6.88264
O75531	Barrier-to-autointegration factor [OS=Homo sapiens]	BANF1	49	3	3	29	3	89	10.1	6.09	79.02	89.3	92.7	103.5	108.2	109.8	98.8	7.3	6.69	6.49	3.95	4.31	6.85	6.50621	6.27798	6.50779	6.45615	6.62936	6.39232	6.53605	6.53138	6.62644	6.83162	6.73471	6.65105	6.79831	6.71699	6.77347	6.71836	6.84172	6.79831	6.75889	6.69488	6.63227	6.79961	6.58496	6.62059
O75533-1	splicing factor 3B subunit 1 [OS=Homo sapiens]	SF3B1	50	59	59	264	59	1304	145.7	7.09	869.52	100.5	96.8	98.9	101.1	100	97.8	1.29	3.32	1.04	0.31	0.61	1.27	6.63662	6.66391	6.63662	6.67243	6.61618	6.56224	6.66959	6.57743	6.6279	6.63372	6.6279	6.59991	6.66249	6.65678	6.66249	6.62498	6.63517	6.64962	6.65392	6.63807	6.60585	6.61176	6.6453	6.61176
O75534	cold shock domain-containing protein E1 [OS=Homo sapiens]	CSDE1	53	44	44	199	44	798	88.8	6.25	617.03	97.3	93.4	95.9	92.9	87.7	97.1	4.65	6.03	6.82	1.12	3.99	2.06	6.60585	6.73606	6.60437	6.60288	6.51885	6.65821	6.4545	6.57289	6.60733	6.42626	6.55766	6.65964	6.54844	6.52669	6.56224	6.50462	6.45943	6.40429	6.44791	6.54071	6.59842	6.54535	6.61029	6.60437
O75554	WW domain-binding protein 4 [OS=Homo sapiens]	WBP4	16	5	5	8	5	376	42.5	5.57	17.43	92.9	93.1	95.4	96.3	84.3	94	5.81	13.27	3.54	7.76	4.86	15.07	6.65821	6.56224	6.46434	6.51254	6.72247	6.38543	6.36982	6.69627	6.55766	6.54998	6.59395	6.66107	6.50938	6.66818	6.49025	6.48864	6.3505	6.36807	6.50303	6.42794	6.7211	6.31288	6.38716	6.732
O75569-1	Interferon-inducible double-stranded RNA-dependent protein kinase activator A [OS=Homo sapiens]	PRKRA	35	9	9	29	9	313	34.4	8.41	75.79	101.2	101.7	101.3	107.4	115.7	117	8.78	6.98	4.75	0.02	5.37	3.72	6.66959	6.41616	6.70736	6.65249	6.70321	6.50779	6.74147	6.63372	6.61029	6.76022	6.69488	6.6279	6.74685	6.74685	6.75221	6.86171	6.88631	6.87652	6.83289	6.71425	6.84674	6.8936	6.77873	6.89482
O75586	Mediator of RNA polymerase II transcription subunit 6 [OS=Homo sapiens]	MED6	13	3	3	7	3	246	28.4	8.62	16.93	77.4	96	113.9	113.8	106.8	81.8	8.04	15.73	5.3	7.92	4.56	5.07	6.41109	6.2817	6.26866	6.12722	6.72792	6.7252	6.24982	6.44294	6.92244	6.85175	6.73877	6.81121	6.74953	6.91049	6.8679	6.99774	6.70874	6.75489	6.72247	6.85175	6.46107	6.36457	6.34518	6.2854
O75592-1	E3 ubiquitin-protein ligase MYCBP2 [OS=Homo sapiens]	MYCBP2	2	7	7	10	7	4640	509.8	7.03	15.96	106.5	103.6	109.2	104.2	101.3	107.5	7.16	9.3	4.55	1.41	4.89	5.13	6.74012	6.52513	6.74551	6.73064	6.65964	6.58346	6.89239	6.72928	6.77873	6.81506	6.76288	6.65964	6.6893	6.71699	6.69349	6.81762	6.70598	6.75489	6.61912	6.60733	6.65105	6.76155	6.73335	6.83036
O75600-1	2-amino-3-ketobutyrate coenzyme A ligase, mitochondrial [OS=Homo sapiens]	GCAT	18	4	4	6	4	419	45.3	8.05	17.83	103.7	114.7	114.1	94.1	84.2	86.6	26.4	17.92	16.29	17.32	20.73	17.78	6.88387	6.16591	6.50779	7.05311	6.9507	6.33985	6.91528	6.76818	6.69349	6.97842	6.97499	6.47735	6.73335	6.37851	6.48864	6.5744	6.49185	6.30195	6.56224	5.84046	6.48704	6.38543	6.21723	6.80735
O75607	Nucleoplasmin-3 [OS=Homo sapiens]	NPM3	26	3	3	12	3	178	19.3	4.63	40.44	93.4	94	77.9	71.2	59.1	85.7	4.16	11.81	7.02	3.34	9.12	4.25	6.52669	6.46271	6.56377	6.60437	6.62205	6.48704	6.3906	6.77742	6.23649	6.12102	6.33092	6.34341	6.11894	6.18785	6.18587	6.03562	6.00225	5.79701	5.97269	5.73064	6.46597	6.42794	6.41447	6.31832
O75608	Acyl-protein thioesterase 1 [OS=Homo sapiens]	LYPLA1	26	6	6	40	6	230	24.7	6.77	101.36	96.2	106.4	105.2	95.8	98	90.9	12.21	7.07	10.81	1.37	9.49	4.47	6.61029	6.34696	6.78136	6.56529	6.86419	6.61912	6.71562	6.75221	6.59694	6.94369	6.77873	6.65678	6.59544	6.56834	6.58796	6.59991	6.77347	6.63662	6.59395	6.43962	6.52826	6.59246	6.44294	6.48382
O75616-1	GTPase Era, mitochondrial [OS=Homo sapiens]	ERAL1	19	6	6	14	6	437	48.3	8.84	41.23	94.2	93.2	74.1	79.8	69.7	78.3	3.78	13.51	9.39	0.92	6.28	4.46	6.46107	6.54689	6.56682	6.58646	6.62352	6.2891	6.46107	6.74281	6.20555	6.13134	6.21917	6.4363	6.30743	6.32733	6.2114	6.06609	6.19574	6.03122	6.19771	6.05094	6.39746	6.3147	6.26679	6.26115
O75643-1	U5 small nuclear ribonucleoprotein 200 kDa helicase [OS=Homo sapiens]	SNRNP200	43	85	85	368	84	2136	244.4	6.06	1115.48	97.1	96.8	97.1	99.7	94.9	96.4	3.75	2.52	0.99	2.81	2.77	1.98	6.56224	6.64097	6.54071	6.64674	6.58946	6.58796	6.66391	6.60437	6.59842	6.60437	6.60733	6.57592	6.66818	6.61029	6.65249	6.58195	6.53916	6.55612	6.63081	6.58045	6.58045	6.56986	6.63517	6.6014
O75663	TIP41-like protein [OS=Homo sapiens]	TIPRL	30	8	8	24	8	272	31.4	5.91	69.14	93.8	97.9	93.2	104.4	102.6	107.8	9.87	6.71	4.2	0.35	5.59	5.13	6.58646	6.3837	6.7252	6.5157	6.62205	6.41785	6.60585	6.62498	6.51254	6.63952	6.56834	6.5157	6.71012	6.70183	6.79701	6.84925	6.7879	6.70044	6.66249	6.59694	6.71836	6.78529	6.63807	6.80219
O75665	Oral-facial-digital syndrome 1 protein [OS=Homo sapiens]	OFD1	5	4	4	6	4	1012	116.6	6.1	17.42	119.8	116	132.9	100.5	93.9	100.9	4.81	5.17	5.24	1.82	8.06	7.63	6.78136	6.91886	6.88996	6.94134	6.81634	6.90809	6.74953	6.89966	7.04876	6.98071	7.05961	7.16189	6.67101	6.63372	6.73606	6.6453	6.39232	6.49825	6.60733	6.65535	6.50144	6.69209	6.76155	6.62205
O75674	TOM1-like protein 1 [OS=Homo sapiens]	TOM1L1	5	2	2	4	2	476	53	5.24	4.87	126.7	94.4	69.5	73.3	77.2	95.5	6.07	5.88	17.98	20.52	11.57	5.23	7.10434	6.98071	6.98982	6.89239	6.51885	6.62498	6.6014	6.4363	6.11686	5.97269	6.11894	6.53916	5.98641	6.40769	6.14568	6.23266	5.96809	6.26303	6.3733	6.27984	6.60881	6.5157	6.54535	6.6837
O75683	Surfeit locus protein 6 [OS=Homo sapiens]	SURF6	29	10	10	24	10	361	41.4	10.64	63.85	98.3	91.6	107.9	101.6	101.7	87.3	10	6.96	4.63	8.07	5.36	5.6	6.49346	6.82018	6.56529	6.67384	6.59694	6.43796	6.43296	6.62059	6.6879	6.84549	6.77083	6.73471	6.58346	6.74819	6.55919	6.73742	6.71836	6.70321	6.63372	6.54689	6.39746	6.57137	6.41109	6.48543
O75691	Small subunit processome component 20 homolog [OS=Homo sapiens]	UTP20	21	55	55	117	55	2785	318.2	7.39	321.56	98	87.5	98	108.6	102.9	99.3	12.86	6.24	3.55	2.11	5.1	1.76	6.56071	6.92481	6.5345	6.66676	6.3345	6.55459	6.44294	6.45943	6.69209	6.58496	6.58646	6.64241	6.78529	6.74147	6.75889	6.72792	6.59842	6.66676	6.7046	6.77479	6.62059	6.61765	6.67243	6.64674
O75694	nuclear pore complex protein nup155 [OS=Homo sapiens]	NUP155	29	33	33	125	33	1391	155.1	6.16	394.97	109.1	105.2	102	102.8	100.9	97.1	3.47	5.71	2.99	3.96	1.22	2.67	6.6879	6.77873	6.75889	6.80607	6.72928	6.69905	6.87036	6.7046	6.67807	6.732	6.66676	6.6279	6.72383	6.64386	6.67948	6.63081	6.66107	6.65249	6.6893	6.65105	6.5744	6.66391	6.60288	6.59842
O75695	Protein XRP2 [OS=Homo sapiens]	RP2	19	7	7	12	7	350	39.6	5.12	26.76	122.6	138.8	126.4	76.3	114	91.9	3.32	8.13	4.38	0.52	2.05	2.48	6.86542	6.96924	6.91409	6.96116	7.14057	7.08002	7.32553	7.09276	7.03012	6.98185	6.98299	6.87774	6.24793	6.25927	6.23074	6.25927	6.81506	6.82655	6.88142	6.84046	6.45779	6.50938	6.5345	6.5345
O75717	WD repeat and HMG-box DNA-binding protein 1 [OS=Homo sapiens]	WDHD1	40	43	43	174	43	1129	125.9	5.62	574.84	111.4	110.7	96.8	96.1	85	100.9	9.22	6.15	7.63	14.25	4.73	5.59	6.79312	6.57894	6.80735	6.90328	6.84298	6.71562	6.73742	6.90207	6.49665	6.75756	6.60585	6.58646	6.44128	6.732	6.47249	6.71562	6.46271	6.41447	6.40429	6.29829	6.66676	6.64818	6.64241	6.80864
O75718	Cartilage-associated protein [OS=Homo sapiens]	CRTAP	30	11	11	26	11	401	46.5	5.73	85.28	116.9	84	93.7	106.9	113.2	103.7	8.47	3.2	6.68	3.5	9.52	4.09	6.75355	6.97957	6.76951	6.96809	6.32912	6.41616	6.37156	6.43129	6.63952	6.42794	6.49665	6.60288	6.77479	6.70321	6.78005	6.69349	6.66391	6.78398	6.86295	6.99095	6.59842	6.71012	6.73742	6.68089
O75746	Calcium-binding mitochondrial carrier protein Aralar1 [OS=Homo sapiens]	SLC25A12	25	14	14	41	8	678	74.7	8.38	113.23	110.3	99.2	92.2	100.7	106.9	110.3	3.66	4.77	6.05	0.84	5.44	2.47	6.7046	6.83036	6.77479	6.79701	6.58346	6.64818	6.74147	6.61765	6.67101	6.53916	6.47249	6.5157	6.6453	6.66249	6.55766	6.53605	6.61176	6.74416	6.73606	6.8009	6.71425	6.78267	6.7866	6.78921
O75781	Paralemmin-1 [OS=Homo sapiens]	PALM	11	4	4	5	4	387	42.1	5	12.7	59.3	176.8	137.3	91.6	82	63.4	20.5	11.86	11.18	0.56	9.03	12.45	5.89966	5.64097	6.32373	5.8802	7.54612	7.13955	7.48382	7.44874	7.04002	7.30561	7.16289	6.9331	6.51254	6.52356	6.42291	6.56986	6.1918	6.32553	6.50621	6.3906	5.92362	6.25172	6.04876	5.8505
O75787	Renin receptor [OS=Homo sapiens]	ATP6AP2	16	5	5	14	5	350	39	6.1	34.17	122.3	125.1	104.6	100	104.4	100.2	6.64	8.57	2.41	3.88	3.73	1.88	6.8679	6.86295	7.00113	7.05202	6.96463	6.824	7.12516	6.96924	6.69349	6.74953	6.7252	6.67101	6.6837	6.60437	6.62498	6.60288	6.62205	6.69488	6.74953	6.71836	6.62059	6.6865	6.6453	6.64818
O75792	Ribonuclease H2 subunit A [OS=Homo sapiens]	RNASEH2A	36	10	10	26	10	299	33.4	5.25	91.54	96.7	86.8	94.3	101.1	116.8	104.5	4.57	4.86	3.05	1.17	3.89	2.36	6.69905	6.56834	6.62205	6.55612	6.42122	6.56377	6.41616	6.45615	6.58346	6.49985	6.5345	6.59395	6.64818	6.67243	6.71149	6.66391	6.79442	6.92362	6.84549	6.88996	6.71012	6.7046	6.69905	6.77083
O75794	Cell division cycle protein 123 homolog [OS=Homo sapiens]	CDC123	26	8	8	16	8	336	39.1	4.81	46.4	89.3	84.7	88	112.3	115.3	109.2	10.37	12.55	1.97	1.88	9.91	5.29	6.33628	6.63227	6.58946	6.3733	6.34696	6.71699	6.35226	6.4545	6.47086	6.44791	6.43463	6.49985	6.83036	6.79181	6.88874	6.87652	6.74416	6.85798	6.84046	7.07361	6.70874	6.87036	6.72656	6.81378
O75818-1	Ribonuclease P protein subunit p40 [OS=Homo sapiens]	RPP40	18	5	5	8	5	363	41.8	6.67	30.81	100.7	88.3	111.2	105.3	106.7	109.4	5.32	6.08	2.9	0.26	4.5	6.18	6.65821	6.78136	6.60585	6.64962	6.46107	6.61029	6.41109	6.46923	6.78005	6.8125	6.84674	6.74953	6.71562	6.7211	6.80607	6.67243	6.64818	6.70183	6.77347	6.78921	6.76553	6.78267	6.90929	6.69905
O75821	Eukaryotic translation initiation factor 3 subunit G [OS=Homo sapiens]	EIF3G	50	20	20	93	20	320	35.6	6.13	307.06	93.1	96.4	87.3	87.2	93	94.6	2.4	4.71	3.66	1.18	3.37	1.54	6.57592	6.53605	6.54381	6.49185	6.5744	6.69627	6.53916	6.60881	6.4446	6.44956	6.42794	6.54381	6.43463	6.45943	6.47411	6.49025	6.55152	6.52826	6.45615	6.56834	6.57137	6.55766	6.53294	6.58496
O75822	Eukaryotic translation initiation factor 3 subunit J [OS=Homo sapiens]	EIF3J	40	15	15	61	15	258	29	4.83	175.9	94	92	95.7	93.2	97.7	98.2	9.04	6.64	6.22	1.08	3.94	1.32	6.60585	6.6893	6.50303	6.38543	6.54226	6.65535	6.50303	6.42794	6.68089	6.46923	6.54844	6.61176	6.53138	6.55305	6.59991	6.58195	6.58045	6.63517	6.58496	6.70044	6.63081	6.59694	6.63517	6.60437
O75828	Carbonyl reductase [NADPH] 3 [OS=Homo sapiens]	CBR3	37	8	8	26	6	277	30.8	6.18	91.57	178.4	215.9	84.3	66.2	61.4	88.6	13.38	3.69	19.3	9.49	24.34	14.53	7.38198	7.72315	7.57592	7.29829	7.6575	7.77479	7.76818	7.73944	6.66959	6.20555	6.58946	6.09592	5.95187	6.14568	6.01792	6.1375	6.02901	6.06824	5.8505	5.20945	6.54998	6.56377	6.3906	6.08746
O75829	leukocyte cell-derived chemotaxin 1 [OS=Homo sapiens]	CNMD	20	5	5	9	5	334	37.1	7.56	23.92	171.4	98.8	118.2	102.7	96.3	93.9	11.41	23.85	13.91	10.64	17.33	8.33	7.26866	7.6014	7.30743	7.53528	6.50303	6.6865	7.20065	6.56682	6.60288	7.04111	6.76951	6.99887	6.57289	6.79051	6.42459	6.58496	6.36282	6.62352	6.55459	6.94603	6.3147	6.56986	6.5345	6.58045
O75832	26S proteasome non-ATPase regulatory subunit 10 [OS=Homo sapiens]	PSMD10	41	8	8	14	8	226	24.4	6.1	45.4	85	85.8	115.4	79.8	142.6	87.8	8.77	9.82	11.49	1.19	7.85	3.41	6.43962	6.19967	6.49985	6.38024	6.47897	6.36457	6.65105	6.35403	6.5157	6.87774	6.88631	6.824	6.33092	6.30561	6.33271	6.38198	7.28725	7.18587	7.12619	7.01569	6.4363	6.47573	6.39917	6.51412
O75843	AP-1 complex subunit gamma-like 2 [OS=Homo sapiens]	AP1G2	9	7	7	11	6	785	87.1	6.55	26.27	114.1	116.1	108.1	108.6	87.9	86	5.87	10.99	8.51	6.3	6.01	9.07	6.85798	6.90207	6.80993	6.70183	6.79312	7.1334	6.87406	6.84423	6.74551	6.62205	6.76686	6.92006	6.69905	6.82655	6.67525	6.67948	6.47086	6.44626	6.52669	6.31832	6.40769	6.18982	6.4446	6.49985
O75844	caax prenyl protease 1 homolog [OS=Homo sapiens]	ZMPSTE24	27	12	12	32	12	475	54.8	7.49	85.25	113.7	108.6	111.6	105.7	103.2	102.2	6.25	4.26	3.5	3.31	7.91	5.73	6.79701	6.98641	6.79961	6.85798	6.73606	6.79051	6.85922	6.72656	6.84046	6.72383	6.7879	6.81762	6.75756	6.6907	6.73335	6.61029	6.56529	6.63372	6.74416	6.82018	6.63952	6.66534	6.82018	6.6851
O75845	lathosterol oxidase [OS=Homo sapiens]	SC5D	10	4	4	8	4	299	35.3	8.07	15.96	82	85.5	132.9	86.1	97.3	76.8	5.52	11.84	13.03	9.69	7.36	8.75	6.32912	6.38543	6.24603	6.43296	6.25172	6.3837	6.4545	6.65392	6.89482	7.30195	7.15076	6.95652	6.32912	6.52669	6.21723	6.47249	6.51254	6.56529	6.6453	6.75489	6.1416	6.18388	6.40939	6.33985
O75865-2	Isoform 2 of Trafficking protein particle complex subunit 6A [OS=Homo sapiens]	TRAPPC6A	9	2	2	3	2	173	18.9	5.31	7.32	84.1	85.3	149.9	186.7	178.6	109.6	13.99	9.5	21.82	3.51	20.46	13.75	6.57137	6.26115	6.52669	6.14975	6.60585	6.48543	6.34163	6.3147	7.18587	7.55612	7.26959	6.76818	7.50938	7.58045	7.52513	7.46842	7.6453	7.59991	7.36194	6.9507	6.97728	6.91886	6.63372	6.58195
O75874	Isocitrate dehydrogenase [NADP] cytoplasmic [OS=Homo sapiens]	IDH1	63	29	29	265	26	414	46.6	7.01	766.67	81.3	102.7	96.6	92	94.9	101.4	7.36	3.55	4.73	1.19	1.81	4.3	6.42291	6.26866	6.45286	6.24222	6.67666	6.71012	6.59096	6.6879	6.58496	6.48059	6.64386	6.60288	6.51254	6.53605	6.59246	6.52356	6.59096	6.58195	6.55612	6.53294	6.7046	6.58946	6.71699	6.62498
O75879	Glutamyl-tRNA(Gln) amidotransferase subunit B, mitochondrial [OS=Homo sapiens]	GATB	25	12	12	21	12	557	61.8	8.63	64.44	103.3	98.6	103.6	103.2	103.7	100.8	4.45	5.61	4.5	0.26	6.17	6.41	6.67948	6.72383	6.57592	6.70321	6.6879	6.55766	6.70736	6.55919	6.81634	6.70321	6.67948	6.6865	6.6865	6.69209	6.66391	6.64097	6.59842	6.65678	6.73742	6.8009	6.58496	6.57289	6.72383	6.75221
O75880	Protein SCO1 homolog, mitochondrial [OS=Homo sapiens]	SCO1	14	5	5	11	5	301	33.8	8.88	23.93	120.5	113.4	139.7	150	141.3	115.8	7.03	3.56	2.74	5.23	2.27	5.37	6.8802	6.98071	6.74551	6.94486	6.77479	6.79312	6.88264	6.85674	7.16289	7.09592	7.15684	7.08852	7.2817	7.17493	7.20359	7.09487	7.14873	7.07895	7.14364	7.14057	6.84046	6.85549	7.00113	6.85549
O75882-1	Attractin [OS=Homo sapiens]	ATRN	5	6	6	8	6	1429	158.4	7.31	14.06	91.1	70.3	124.4	109.1	125.9	81.4	8.82	13.68	6.62	8.68	14.03	4.72	6.2891	6.4822	6.59096	6.53605	6.05528	6.02459	6.44128	6.21529	7.01011	6.92362	6.99322	6.79572	6.68089	6.85922	6.67948	6.75221	6.70874	6.84674	7.10538	7.1334	6.31107	6.3505	6.34341	6.46434
O75886	Signal transducing adapter molecule 2 [OS=Homo sapiens]	STAM2	9	5	5	8	3	525	58.1	5.07	14.34	108.7	107.9	90.4	89.1	87.7	99.6	7.71	7.42	7.18	5.55	8.26	3.03	6.63372	6.83162	6.87036	6.69627	6.74012	6.90809	6.76686	6.65392	6.65392	6.41616	6.47086	6.52513	6.53294	6.41954	6.59246	6.48059	6.46923	6.43796	6.34341	6.62644	6.63081	6.64386	6.59544	6.70044
O75909	Cyclin-K [OS=Homo sapiens]	CCNK	16	7	7	11	7	580	64.2	8.41	27.19	105.2	101.4	101.7	109.8	102.1	107	4.18	4.6	4.1	1.07	5.93	3.59	6.7211	6.81762	6.67948	6.71425	6.63517	6.6907	6.75355	6.60288	6.74819	6.67384	6.66391	6.60437	6.78921	6.76686	6.71149	6.6907	6.58946	6.67243	6.67525	6.79572	6.73335	6.83794	6.74819	6.73064
O75915	PRA1 family protein 3 [OS=Homo sapiens]	ARL6IP5	20	3	3	12	3	188	21.6	9.77	43.64	97.1	94	104.7	103.2	103.2	92.4	5.73	10.62	6.87	3.38	7.6	5.26	6.74416	6.56224	6.61471	6.58646	6.61912	6.33807	6.69349	6.49025	6.74819	6.77347	6.67384	6.54844	6.72383	6.65535	6.62936	6.53916	6.59991	6.76553	6.8189	6.61176	6.41278	6.50462	6.58946	6.55459
O75923-1	dysferlin [OS=Homo sapiens]	DYSF	5	8	8	13	8	2080	237.1	5.64	28.73	119.7	100.2	94.7	90.5	129.9	113.3	2.81	8.26	16.13	6.83	8.89	3.29	6.91409	6.94017	6.8936	6.84423	6.8125	6.54998	6.70183	6.59246	6.97384	6.52199	6.61029	6.50621	6.56986	6.42962	6.61765	6.3837	6.80219	6.97957	7.06393	7.09803	6.86542	6.78267	6.86542	6.78398
O75925	E3 SUMO-protein ligase PIAS1 [OS=Homo sapiens]	PIAS1	10	5	5	10	4	651	71.8	7.3	20.97	93.1	102.1	105.9	100.3	91.6	98.4	5.8	6.31	1.83	3.6	12.73	7.34	6.46761	6.54535	6.53761	6.66676	6.49185	6.68089	6.66676	6.6893	6.71287	6.6893	6.74012	6.74685	6.61176	6.6851	6.53294	6.60733	6.40259	6.3837	6.63227	6.75889	6.57592	6.45615	6.66534	6.69627
O75934	Pre-mRNA-splicing factor spf27 [OS=Homo sapiens]	BCAS2	66	16	16	47	16	225	26.1	5.66	141.54	81.2	84.2	111	115	107.3	84.1	4.04	3.11	2.28	0.8	3.38	1.65	6.29094	6.42794	6.32912	6.35579	6.37156	6.37678	6.46923	6.41447	6.8009	6.7879	6.83542	6.75489	6.83668	6.853	6.84423	6.79572	6.69905	6.71149	6.78005	6.79701	6.3733	6.40259	6.42794	6.38543
O75935	Dynactin subunit 3 [OS=Homo sapiens]	DCTN3	55	10	10	29	10	186	21.1	5.47	74.5	95.4	105.3	115.6	102.2	115	94	6.57	4.27	3.98	0.2	3.74	1.24	6.62644	6.41616	6.61324	6.53761	6.79312	6.65249	6.74551	6.6907	6.82146	6.94953	6.8679	6.83794	6.67807	6.67384	6.65105	6.72656	6.85922	6.90689	6.83036	6.77742	6.58796	6.55459	6.54844	6.55612
O75937	DnaJ homolog subfamily C member 8 [OS=Homo sapiens]	DNAJC8	39	13	13	69	13	253	29.8	9.06	199.71	93.2	95.1	103.9	103.8	110.5	100.5	6.19	4.48	5.02	2.59	5.23	3.45	6.59395	6.3837	6.53294	6.54998	6.63227	6.51412	6.52042	6.62352	6.61029	6.77083	6.73742	6.66107	6.67101	6.72383	6.6907	6.84046	6.82655	6.85798	6.74953	6.6907	6.64962	6.65249	6.57592	6.69766
O75940	Survival of motor neuron-related-splicing factor 30 [OS=Homo sapiens]	SMNDC1	30	7	7	17	7	238	26.7	7.24	47.01	102.9	101.8	98.4	96	96	98.2	2.12	3.2	1.39	2.92	2.7	2.44	6.67948	6.74012	6.67384	6.6893	6.62205	6.72928	6.65392	6.6851	6.63662	6.59842	6.63662	6.60585	6.55612	6.61618	6.61471	6.56071	6.57592	6.57137	6.65535	6.59246	6.61912	6.54998	6.6279	6.61618
O75943-1	cell cycle checkpoint protein RAD17 [OS=Homo sapiens]	RAD17	5	3	3	3	3	681	77	7.06	5.76	105.6	121.6	104.4	113.4	104	93.5	17.49	8.17	2.83	6.72	2.02	15.58	6.4446	6.87652	6.98641	6.56986	7.07146	6.88142	6.79831	6.97039	6.68089	6.73064	6.75087	6.66534	6.75622	6.8936	6.86419	6.91767	6.69349	6.70183	6.75489	6.69766	6.85175	6.53138	6.56224	6.3147
O75947-1	ATP synthase subunit d, mitochondrial [OS=Homo sapiens]	ATP5PD	83	14	14	76	14	161	18.5	5.3	230.54	97.4	97.6	111.2	100.9	103.1	91.7	5.32	3.34	0.69	4.47	3.61	2.16	6.54535	6.65249	6.55766	6.70598	6.59544	6.54071	6.65392	6.62352	6.78136	6.80219	6.79312	6.80219	6.70183	6.61029	6.64386	6.54226	6.66391	6.61324	6.732	6.71012	6.47573	6.52826	6.54998	6.50779
O75953	dnaJ homolog subfamily B member 5 [OS=Homo sapiens]	DNAJB5	27	8	8	18	8	348	39.1	9.04	52.12	87.1	74.8	75.8	101.8	119.3	107.9	2.27	5.63	5.86	7.28	6.35	10.93	6.44294	6.40599	6.44626	6.48543	6.1918	6.25927	6.13955	6.32553	6.12516	6.25927	6.22689	6.32912	6.59544	6.74416	6.64818	6.70044	6.88996	6.90809	6.86419	7.06178	6.76686	6.73877	6.71012	7.03562
O75954	tetraspanin-9 [OS=Homo sapiens]	TSPAN9	11	2	2	3	2	239	26.8	7.68	8.01	107	121.6	148.9	145.3	136.4	117.6	21.99	17.85	10.53	19.32	5.8	10	6.70044	7.30561	6.71149	6.77083	6.75889	7.32193	6.85175	6.99887	7.29462	7.14057	7.36019	7.01903	7.38111	6.98413	7.17393	7.03562	7	7.03012	7.15178	7.16591	6.79181	6.6879	6.99661	6.96463
O75955	Flotillin-1 [OS=Homo sapiens]	FLOT1	54	19	19	53	19	427	47.3	7.49	156.46	109.7	116.6	106	101.2	99.3	92	10.29	11.73	7.67	7.15	8.58	6.1	6.76022	6.48704	6.82782	6.79442	6.91886	6.61765	7.02237	6.8125	6.69627	6.83668	6.75889	6.57289	6.73335	6.58796	6.70736	6.57894	6.70044	6.56529	6.73064	6.45943	6.54071	6.62059	6.50462	6.40769
O75962-1	Triple functional domain protein [OS=Homo sapiens]	TRIO	3	6	6	8	6	3097	346.7	6.37	15.82	98.9	103.5	107.1	102.2	108.3	102.7	1.26	6.28	10.38	4.97	9.3	5.49	6.65105	6.62352	6.60733	6.63227	6.70598	6.70321	6.51254	6.6851	6.78921	6.47897	6.69766	6.82655	6.62352	6.7252	6.62498	6.56834	6.57289	6.72247	6.79442	6.89603	6.67807	6.55459	6.6851	6.74685
O75964	ATP synthase subunit g, mitochondrial [OS=Homo sapiens]	ATP5MG	24	3	3	34	3	103	11.4	9.64	89.41	108.9	110.2	113.6	106.8	106.1	100.9	3.75	5.7	3.89	9.32	3.07	2.61	6.69209	6.79572	6.73877	6.81121	6.8125	6.65249	6.84298	6.75489	6.81634	6.88631	6.83794	6.75087	6.83415	6.64386	6.69209	6.58796	6.75355	6.70598	6.76686	6.66959	6.6279	6.71699	6.65678	6.65678
O75970	multiple PDZ domain protein [OS=Homo sapiens]	MPDZ	12	20	20	27	20	2070	221.5	5.06	61.31	99.2	105.1	113.3	106.8	95.3	78.9	9.01	6.59	3.12	0.74	3.32	3.15	6.63081	6.44791	6.63372	6.76818	6.72247	6.54844	6.71012	6.77479	6.84925	6.79831	6.88264	6.78529	6.73064	6.74551	6.75355	6.76686	6.65105	6.56986	6.57894	6.53916	6.24603	6.2724	6.33985	6.33092
O75976	Carboxypeptidase D [OS=Homo sapiens]	CPD	23	29	29	62	29	1380	152.8	6.05	143.99	122.3	118	112.8	92.4	101.1	87.5	8.93	10.72	8.93	0.31	2.41	6.05	6.90207	6.76818	6.96694	7.07895	6.91409	6.56986	6.90809	6.85674	6.76022	7.00113	6.87406	6.71836	6.52669	6.53294	6.44956	6.4822	6.66534	6.65249	6.7046	6.62059	6.30743	6.47573	6.42626	6.51096
O76003	glutaredoxin-3 [OS=Homo sapiens]	GLRX3	43	17	17	76	17	335	37.4	5.39	220.69	95.5	100.6	101.6	105.3	107.5	102.9	3.55	3.24	1.15	0.76	4.61	1.09	6.60585	6.54844	6.61765	6.50621	6.67948	6.67948	6.58195	6.62644	6.66534	6.66249	6.69766	6.66818	6.71012	6.7252	6.75756	6.8009	6.85175	6.77479	6.7211	6.70598	6.69905	6.67666	6.66391	6.69349
O76021	Ribosomal L1 domain-containing protein 1 [OS=Homo sapiens]	RSL1D1	54	43	43	180	43	490	54.9	10.13	475.09	109.1	99	94.5	109.1	102.4	107.2	9.74	5.94	4.53	2.85	5.1	3.18	6.6879	6.98527	6.70598	6.83415	6.49506	6.6851	6.66818	6.59096	6.65964	6.5157	6.5345	6.58796	6.79831	6.74012	6.72247	6.67948	6.62205	6.65105	6.7046	6.7879	6.71149	6.7761	6.79701	6.70598
O76024	Wolframin [OS=Homo sapiens]	WFS1	15	11	11	21	11	890	100.2	8.05	49.76	106.2	100.1	105.7	118.3	126.6	122.4	7.18	4.62	7.38	1.13	4.82	3.56	6.65535	6.83162	6.62644	6.80478	6.61176	6.54844	6.69627	6.67807	6.89118	6.65678	6.6879	6.76155	6.89845	6.87529	6.94017	6.86913	6.8505	7.00675	6.98755	6.98071	6.8505	6.95768	6.96116	6.91289
O76031	ATP-dependent Clp protease ATP-binding subunit clpX-like, mitochondrial [OS=Homo sapiens]	CLPX	40	26	26	69	26	633	69.2	7.58	185.2	102.7	95.8	97.3	91.2	84.6	85.4	8.6	2.86	5.23	1.68	7.19	4.83	6.61324	6.86419	6.61029	6.75087	6.54844	6.59991	6.56377	6.64097	6.65105	6.49825	6.55919	6.65535	6.52826	6.49346	6.48059	6.29646	6.32733	6.35931	6.44791	6.55459	6.41278	6.41954	6.54998	6.40939
O76062	Delta(14)-sterol reductase [OS=Homo sapiens]	TM7SF2	11	4	4	6	4	418	46.4	8.87	18.89	139.3	163.2	111.4	72.5	88.4	152.8	8.15	9.82	5.26	0.67	9.85	12.46	7.16591	6.99661	7.26959	7.07895	7.33092	7.12309	7.46842	7.37069	6.92719	6.75489	6.80349	6.79442	6.17393	6.18587	6.15381	6.33092	6.36282	6.40769	6.52513	6.67525	7.32193	7.00113	7.42626	7.18884
O76070	Gamma-synuclein [OS=Homo sapiens]	SNCG	51	6	6	15	5	127	13.3	4.86	38.8	59.6	67.4	76.2	111.8	216.8	82.5	9.64	7.01	15.8	4.5	8.29	2.66	6.03342	5.78136	6.01346	5.78136	6.20555	5.96116	6.06393	6.08746	5.87283	6.41109	6.16792	6.33628	6.75889	6.8505	6.77215	6.8716	7.75689	7.75422	7.98812	7.76288	6.38543	6.34696	6.34341	6.42459
O76071	Probable cytosolic iron-sulfur protein assembly protein Ciao1 [OS=Homo sapiens]	CIAO1	37	8	8	22	8	339	37.8	4.97	63.51	97.9	107.6	109.6	108.8	115.8	112.6	5.48	3.8	3.46	2.16	0.83	3.39	6.61618	6.60881	6.73471	6.54844	6.73471	6.76553	6.64674	6.76553	6.77083	6.78005	6.85674	6.74147	6.7866	6.74281	6.80478	6.82146	6.8716	6.8505	6.84423	6.86047	6.8716	6.848	6.77347	6.78005
O76074	cGMP-specific 3',5'-cyclic phosphodiesterase [OS=Homo sapiens]	PDE5A	20	16	16	35	16	875	99.9	6.09	108.18	97.6	114	86.9	88.5	64.6	93.4	10.96	7.15	4.59	1.84	12.49	3.7	6.63662	6.32012	6.69488	6.58195	6.83415	6.63952	6.83162	6.8802	6.41616	6.46434	6.54535	6.40088	6.48704	6.44956	6.55612	6.42122	6.14568	6.04439	5.98413	5.70598	6.60585	6.48543	6.56986	6.52199
O76080	AN1-type zinc finger protein 5 [OS=Homo sapiens]	ZFAND5	26	6	6	12	5	213	23.1	8.51	27.73	82.7	73.4	84.7	93	83.2	87.1	9.22	10.16	6.38	6.06	3.04	6	6.47735	6.40939	6.16189	6.32912	6.13134	6.28725	5.96116	6.26491	6.34518	6.33985	6.46434	6.52513	6.47735	6.59991	6.56986	6.69488	6.3906	6.36457	6.30743	6.40939	6.44956	6.28355	6.44128	6.48382
O76094	Signal recognition particle subunit SRP72 [OS=Homo sapiens]	SRP72	41	29	29	107	29	671	74.6	9.26	339.9	94.9	95.5	105.5	100.8	104	95.9	2.11	0.44	0.87	1.01	2.02	0.87	6.53761	6.57289	6.61176	6.56529	6.5744	6.57894	6.5744	6.58796	6.71699	6.7252	6.70183	6.73064	6.6453	6.66676	6.67243	6.67948	6.6837	6.71973	6.65821	6.71562	6.57743	6.56834	6.59694	6.58946
O76095-1	Protein JTB [OS=Homo sapiens]	JTB	14	2	2	3	2	146	16.3	8.28	5.78	96.8	88.3	97.4	99	85.8	96.9	6.26	13.28	6.01	7.69	6.42	5.83	6.54226	6.67666	6.48382	6.65105	6.36632	6.56071	6.2075	6.63807	6.61765	6.59395	6.52826	6.73335	6.54998	6.70736	6.57894	6.56071	6.41954	6.25361	6.42626	6.47086	6.62498	6.57289	6.65392	6.45943
O94760-1	N(G),N(G)-dimethylarginine dimethylaminohydrolase 1 [OS=Homo sapiens]	DDAH1	48	11	11	24	10	285	31.1	5.81	65.77	81.3	73	65.2	88.6	104.1	79.7	7.03	3.31	5.98	4.03	9.67	9.31	6.36807	6.29646	6.51728	6.32193	6.17792	6.2555	6.20359	6.1416	6.01346	6.14568	5.93782	6.04221	6.50938	6.42794	6.54381	6.59991	6.75221	6.79181	6.64962	6.47086	6.30561	6.51885	6.20359	6.32553
O94762-1	ATP-dependent DNA helicase Q5 [OS=Homo sapiens]	RECQL5	7	7	7	8	7	991	108.8	8.56	18.65	112	104.2	105.2	107.1	97.5	124.1	6.49	5.09	3.86	7.41	4.75	2.28	6.80219	6.82909	6.62205	6.8125	6.7211	6.6837	6.78529	6.61029	6.71973	6.77873	6.71425	6.64241	6.66818	6.8189	6.75622	6.83794	6.54071	6.66391	6.66534	6.55152	6.96232	6.89482	6.96809	6.94953
O94763-1	Unconventional prefoldin RPB5 interactor 1 [OS=Homo sapiens]	URI1	17	8	8	15	8	535	59.8	5.05	43.37	92.5	89.9	87.5	94.6	85.8	115.2	8.52	5.27	3.97	2.12	13.1	7.02	6.57592	6.32373	6.48704	6.60437	6.56529	6.3837	6.47249	6.50779	6.45779	6.4446	6.47411	6.34518	6.54226	6.58646	6.65105	6.66818	6.69349	6.43296	6.41447	6.24603	6.93192	6.88387	6.69627	6.81121
O94766	Galactosylgalactosylxylosylprotein 3-beta-glucuronosyltransferase 3 [OS=Homo sapiens]	B3GAT3	6	2	2	4	2	335	37.1	8.27	8.68	81.8	79.2	115.3	95.8	91.7	92.2	13.1	22.53	14.79	5.08	14.18	5.77	6.41785	6.2891	6.03342	6.47735	6.40088	5.72792	6.2114	6.53294	6.84172	7.23649	6.81378	6.85549	6.52982	6.63372	6.47411	6.80993	6.34696	6.48059	6.8189	6.55766	6.51254	6.66391	6.53916	6.47735
O94776	Metastasis-associated protein MTA2 [OS=Homo sapiens]	MTA2	36	27	27	69	23	668	75	9.66	172.3	87.7	100	120.5	108.7	121.8	96.2	12.89	3.24	7.17	3.31	11.5	1.79	6.41616	6.76818	6.3733	6.49185	6.63081	6.69349	6.58045	6.65535	6.9331	6.73471	6.89239	6.97842	6.73064	6.79831	6.73742	6.78136	6.75355	6.87283	6.98299	7.14057	6.59991	6.57592	6.61912	6.56224
O94804	Serine/threonine-protein kinase 10 [OS=Homo sapiens]	STK10	7	7	7	12	6	968	112.1	6.95	26.13	81.1	80.3	109.9	119.6	118	96	6.16	6.91	7.99	3.39	5.36	9.6	6.41785	6.28725	6.22882	6.39575	6.26491	6.47086	6.27053	6.3837	6.8802	6.72928	6.61618	6.83036	6.8679	6.93664	6.9542	6.90207	6.83415	7.00675	6.85798	6.90569	6.60437	6.32193	6.56529	6.64386
O94808	Glutamine--fructose-6-phosphate aminotransferase [isomerizing] 2 [OS=Homo sapiens]	GFPT2	43	24	24	76	22	682	76.9	7.37	235.86	92.2	98.3	84	105	95.6	109.7	4.11	8.88	2.52	4.27	4.51	2.64	6.49825	6.62059	6.49506	6.55459	6.60881	6.62936	6.36457	6.65249	6.39746	6.32012	6.3906	6.39403	6.67101	6.75756	6.76288	6.84549	6.65678	6.53294	6.52826	6.62498	6.848	6.78398	6.76686	6.77083
O94817-1	Ubiquitin-like protein ATG12 [OS=Homo sapiens]	ATG12	19	3	3	5	3	140	15.1	5.1	12.74	87.2	91.8	83.5	82.6	95.1	115	9.69	5.61	2.53	10.51	5.61	11.67	6.49506	6.24793	6.57894	6.39917	6.56682	6.45121	6.47411	6.62352	6.38543	6.39917	6.31651	6.3837	6.26115	6.47573	6.65105	6.72928	6.54226	6.43129	6.59842	6.61324	6.88631	6.80478	6.62498	7.03232
O94822	E3 ubiquitin-protein ligase listerin [OS=Homo sapiens]	LTN1	16	24	24	46	24	1766	200.4	6.25	117.51	98.9	104.4	104	97.8	100.2	99.8	3.93	1.07	2.36	1.96	3.23	2.13	6.66959	6.58496	6.6893	6.58045	6.6865	6.71973	6.69905	6.71425	6.66107	6.70183	6.74416	6.69766	6.63227	6.59096	6.7046	6.65392	6.68089	6.63807	6.65535	6.57137	6.67525	6.60881	6.65964	6.62352
O94826	Mitochondrial import receptor subunit TOM70 [OS=Homo sapiens]	TOMM70	46	27	27	92	27	608	67.4	7.12	264.29	107	111.1	100.2	93.7	93.3	94.1	5.2	5	1.92	9.49	1.76	4.43	6.73064	6.88387	6.73471	6.74819	6.79312	6.79831	6.87406	6.69627	6.66959	6.65964	6.63372	6.60881	6.64674	6.45286	6.55919	6.41785	6.52199	6.55459	6.5345	6.58045	6.52513	6.61176	6.58796	6.46923
O94832	Unconventional myosin-Id [OS=Homo sapiens]	MYO1D	14	12	12	19	11	1006	116.1	9.39	48.68	80.9	92.7	123.9	91.4	99.1	94.8	8.22	10.31	8.23	4.9	7.5	11.91	6.3906	6.1639	6.28355	6.43463	6.54535	6.52356	6.46434	6.78921	7.0433	6.75489	6.94251	6.96463	6.46434	6.56377	6.41447	6.49985	6.52356	6.65821	6.77873	6.60437	6.44626	6.38198	6.6893	6.72928
O94842	TOX high mobility group box family member 4 [OS=Homo sapiens]	TOX4	15	7	7	20	7	621	66.2	5.06	63.68	83.8	82.6	104.7	95.4	93.5	83.7	10.51	11.32	8.36	9.81	11.66	2.47	6.27053	6.58346	6.29278	6.4822	6.43129	6.30378	6.2211	6.59096	6.83289	6.54535	6.67243	6.74819	6.47573	6.67525	6.56377	6.63372	6.47735	6.47897	6.61471	6.82273	6.41616	6.3345	6.37156	6.40259
O94855	Protein transport protein Sec24D [OS=Homo sapiens]	SEC24D	22	20	20	57	18	1032	112.9	7.25	137.6	103.8	74.5	90.8	119.7	129.7	121.4	4.78	8.63	11.37	2.8	10.78	9.95	6.75355	6.75087	6.64386	6.62352	6.05311	6.31832	6.14364	6.29462	6.70321	6.34873	6.41278	6.59694	6.93192	6.87406	7.02791	6.91169	6.80993	7.04985	6.98868	7.18884	6.89724	6.74551	6.94953	7.09381
O94864-1	STAGA complex 65 subunit gamma [OS=Homo sapiens]	SUPT7L	7	3	3	5	3	414	46.2	5.12	10.04	115.6	109.1	115.5	94	107.6	102.2	6.93	10.11	10.28	6.27	3.35	5.74	6.91409	6.82782	6.87897	6.68089	6.69349	6.95884	6.84674	6.64097	6.83415	6.88874	6.86913	6.55459	6.61912	6.49185	6.4545	6.63517	6.7252	6.82273	6.77347	6.7211	6.62644	6.72383	6.56834	6.74551
O94874-1	E3 UFM1-protein ligase 1 [OS=Homo sapiens]	UFL1	37	26	26	59	25	794	89.5	6.79	170.1	103.2	100.5	108.8	97.9	105	93.2	5.84	3.43	2.69	3.82	6.86	1.77	6.55766	6.75489	6.66249	6.71699	6.65821	6.62205	6.73471	6.64386	6.8189	6.72656	6.77215	6.75756	6.65249	6.5744	6.60288	6.52826	6.6014	6.65821	6.81506	6.77083	6.49665	6.55459	6.54998	6.5345
O94875-1	Sorbin and SH3 domain-containing protein 2 [OS=Homo sapiens]	SORBS2	10	9	9	13	8	1100	124	8.31	33.15	24.5	19.1	306.3	69.2	63.7	28.6	14.09	47.07	8.54	11.27	17.23	28.24	4.91169	4.69488	4.53605	4.46597	5.30743	4.06178	3.99095	4.45286	8.23074	8.28725	8.13648	8.42794	5.99774	6.22882	5.94953	6.19771	5.95652	6.03342	5.76818	6.34696	5.15381	5.1819	4.51728	4.37851
O94880	PHD finger protein 14 [OS=Homo sapiens]	PHF14	17	14	14	22	14	888	100	5.33	60.11	97.1	104	104.5	87.1	88.1	95.6	8.48	6.55	1.54	3.88	1.4	5.91	6.52669	6.77083	6.52199	6.67525	6.59395	6.64241	6.75889	6.79312	6.74551	6.7046	6.71012	6.69488	6.40429	6.48382	6.37678	6.42459	6.45121	6.4545	6.49665	6.46597	6.53916	6.58045	6.57592	6.72792
O94885	SAM and SH3 domain-containing protein 1 [OS=Homo sapiens]	SASH1	3	4	4	8	4	1247	136.6	6.09	17.37	93.9	108.6	96.2	94.9	108	128.2	19.09	5.44	11.7	8.25	9.52	10.68	6.52199	6.15583	6.84298	6.58346	6.78267	6.67807	6.86542	6.74416	6.31651	6.73335	6.57137	6.60288	6.48382	6.65249	6.38543	6.61029	6.853	6.86171	6.65535	6.58946	7.02569	6.74819	6.97728	7.12309
O94887-1	FERM, RhoGEF and pleckstrin domain-containing protein 2 [OS=Homo sapiens]	FARP2	2	2	2	3	2	1054	119.8	8.79	8.55	82.6	103.5	126.4	106.9	120.7	117.1	21.29	6.91	6.19	2.55	3.63	8.2	6.03342	6.73606	6.23266	6.50303	6.74147	6.64097	6.848	6.64386	6.98755	7.08215	6.97613	6.86295	6.71425	6.76553	6.85425	6.76951	6.89239	6.93664	6.95536	6.83668	6.7761	6.91049	6.83162	7.04439
O94888	UBX domain-containing protein 7 [OS=Homo sapiens]	UBXN7	31	14	14	41	13	489	54.8	5.16	128.6	93.8	98.1	91.4	105.2	108.3	104.9	8.27	4.62	8.95	2.45	7.61	1.83	6.62498	6.34518	6.58045	6.52356	6.63372	6.59991	6.70044	6.54071	6.44128	6.71287	6.5744	6.45286	6.74281	6.69209	6.75756	6.82273	6.83415	6.82782	6.69209	6.60585	6.71836	6.73471	6.67243	6.70736
O94901-1	SUN domain-containing protein 1 [OS=Homo sapiens]	SUN1	29	17	17	33	16	812	90	7.08	89.7	112.2	123.5	98.3	98.4	92.8	100.8	6.03	13.47	7.84	5.75	7.95	2.32	6.79572	6.75622	6.82273	6.95303	6.91289	6.63807	7.11582	6.98413	6.58195	6.75756	6.65678	6.49185	6.67948	6.56071	6.58946	6.52826	6.56682	6.5157	6.55612	6.31288	6.62205	6.70183	6.66534	6.6453
O94903	Pyridoxal phosphate homeostasis protein [OS=Homo sapiens]	PLPBP	40	9	9	18	9	275	30.3	7.5	43.85	77.1	82.5	92.8	92.6	112.6	129	3.69	3.77	6.14	5.81	7.36	5.37	6.31107	6.20945	6.30925	6.22689	6.3733	6.38024	6.26303	6.35931	6.56377	6.39746	6.50779	6.60437	6.47411	6.59246	6.53605	6.59842	6.69349	6.78267	6.84925	6.94486	7.01346	7.00787	6.94837	7.13031
O94905-1	Erlin-2 [OS=Homo sapiens]	ERLIN2	55	19	19	81	15	339	37.8	5.62	218.81	93.5	91.1	108.1	95.7	95.9	86.8	1.58	1.86	1.75	1.45	4.55	2.34	6.53138	6.56071	6.51885	6.56682	6.49346	6.5157	6.55459	6.50303	6.72383	6.78529	6.75489	6.75756	6.56682	6.59544	6.50462	6.54844	6.54226	6.56071	6.6879	6.60733	6.41616	6.49025	6.42291	6.4545
O94906-1	Pre-mRNA-processing factor 6 [OS=Homo sapiens]	PRPF6	38	37	37	106	37	941	106.9	8.25	300.78	103.2	103	99.9	106.8	98.5	106.1	5.74	1.27	0.8	2.35	3.87	3.35	6.66818	6.79181	6.59395	6.71012	6.69488	6.67948	6.65821	6.69766	6.65678	6.63227	6.63662	6.64818	6.76155	6.71425	6.76421	6.69905	6.53761	6.59842	6.64386	6.66534	6.73471	6.67948	6.79572	6.72247
O94913	Pre-mRNA cleavage complex 2 protein Pcf11 [OS=Homo sapiens]	PCF11	9	14	14	25	14	1555	172.9	8.48	64.75	109.8	103.5	91.3	99.1	92.2	103.1	4.8	9.08	2.46	5.4	5.91	3.89	6.8125	6.87406	6.7211	6.74685	6.57894	6.70183	6.88874	6.6851	6.52042	6.50462	6.48864	6.56986	6.57592	6.6851	6.59246	6.61471	6.42962	6.56224	6.49185	6.62644	6.65678	6.64962	6.71836	6.76818
O94915-1	protein furry homolog-like [OS=Homo sapiens]	FRYL	3	7	7	10	5	3013	339.4	5.58	23.28	138.2	138.3	115	105.9	98.3	120.2	4.71	2.06	0.41	2.08	4.58	3.01	7.07361	7.22689	7.10852	7.11166	7.09592	7.12619	7.14771	7.08108	6.84549	6.84298	6.85674	6.84549	6.70598	6.74819	6.63372	6.86295	6.56377	6.64386	6.71425	6.59395	6.89482	6.90448	6.98868	6.91409
O94916	nuclear factor of activated T-cells 5 [OS=Homo sapiens]	NFAT5	1	3	3	5	3	1531	165.7	5.24	9.4	104	102.9	79.9	80.9	82.7	107.7	20.29	18	7.42	6.45	9.66	8.3	6.66676	6.07253	6.73471	6.77347	6.69349	6.33092	6.67666	6.97728	6.11061	6.3505	6.3345	6.30561	6.2724	6.40429	6.31832	6.52199	6.43296	6.42459	6.31288	6.12309	6.7761	6.7252	6.54535	6.82909
O94925-3	Isoform 3 of Glutaminase kidney isoform, mitochondrial [OS=Homo sapiens]	GLS	26	13	13	48	13	598	65.4	7.88	161.57	138.9	143.9	114.2	75.7	80.9	80.8	8.45	5.06	1.78	0.98	5.87	3.91	6.97269	7.2384	7.04876	7.18785	7.07253	7.20065	7.13648	7.23936	6.85549	6.79701	6.82528	6.84549	6.23266	6.25172	6.12516	6.14975	6.32373	6.28355	6.35226	6.47573	6.22304	6.34163	6.3345	6.33985
O94952-1	Isoform 2 of F-box only protein 21 [OS=Homo sapiens]	FBXO21	11	5	5	8	5	621	71.4	6.01	24.93	92.8	112.6	100	99.7	96.7	106.6	13.69	5.15	6.67	1.3	7.78	10.25	6.61618	6.21529	6.67243	6.4545	6.86295	6.76818	6.87897	6.72383	6.54381	6.74685	6.70321	6.58346	6.65249	6.62644	6.732	6.79701	6.70874	6.57592	6.61324	6.4363	6.67243	6.80219	6.8009	6.47897
O94966-5	Isoform 5 of Ubiquitin carboxyl-terminal hydrolase 19 [OS=Homo sapiens]	USP19	19	19	19	29	19	1419	155.9	6.38	83.86	107.2	112.3	118	111.3	113	112.5	7.09	5.28	2.57	2.64	3.39	4.21	6.79831	6.89118	6.6907	6.67525	6.79701	6.82528	6.71562	6.89966	6.8936	6.8716	6.8392	6.92719	6.77083	6.82528	6.79181	6.82655	6.84549	6.79572	6.79312	6.89603	6.76686	6.77347	6.89118	6.853
O94973	AP-2 complex subunit alpha-2 [OS=Homo sapiens]	AP2A2	38	31	31	95	19	939	103.9	6.96	278.05	103.9	109.3	116.3	97.5	110.2	92.7	3.7	3.87	1.8	4.31	5.27	3.76	6.67384	6.77215	6.65392	6.72247	6.8679	6.74551	6.75622	6.7879	6.83036	6.8936	6.85674	6.86666	6.56377	6.65105	6.53605	6.6851	6.73471	6.732	6.88509	6.83289	6.51412	6.55459	6.45121	6.57592
O94979	Protein transport protein Sec31A [OS=Homo sapiens]	SEC31A	21	23	23	71	22	1220	132.9	6.89	197.9	104.2	104.4	99.5	96.5	96.9	99.8	4.61	3.89	4.13	3.95	4.04	1.84	6.71012	6.74819	6.69488	6.59096	6.71012	6.77215	6.70044	6.63517	6.63227	6.62059	6.63952	6.74685	6.55152	6.63227	6.61618	6.64097	6.59395	6.6014	6.5744	6.70321	6.64097	6.66534	6.64241	6.59991
O94985-2	Isoform 2 of Calsyntenin-1 [OS=Homo sapiens]	CLSTN1	4	3	3	5	3	971	108.6	4.93	13.7	107.9	92.1	107.8	89.4	73.4	80.1	15.59	11.12	11.7	11.88	5.18	8.68	6.74147	6.43129	6.76686	6.99095	6.49665	6.23458	6.55305	6.61618	6.40259	6.78136	6.74012	6.76288	6.36107	6.60288	6.33092	6.40769	6.10014	6.14975	6.2555	6.24603	6.31107	6.12722	6.43463	6.33628
O94992	Protein HEXIM1 [OS=Homo sapiens]	HEXIM1	17	6	6	17	5	359	40.6	4.89	54.7	90.5	82.8	87.2	98	95	106.3	11.77	4.53	5.03	0.36	8.96	8.61	6.55612	6.78921	6.43962	6.4446	6.35403	6.47573	6.32733	6.38888	6.44294	6.42122	6.44956	6.57743	6.61176	6.61912	6.64818	6.57289	6.47086	6.66818	6.45615	6.7046	6.6453	6.58346	6.83415	6.8189
O95059	Ribonuclease P protein subunit p14 [OS=Homo sapiens]	RPP14	29	3	3	10	3	124	13.7	7.75	30.27	96.8	89.1	108.6	102.9	108.6	110.9	5.14	1.76	1.65	5.64	5.91	4.57	6.56377	6.71149	6.55305	6.62936	6.4822	6.49185	6.47086	6.43296	6.73471	6.77083	6.79051	6.75489	6.74147	6.62644	6.71973	6.71425	6.61324	6.74551	6.78005	6.8125	6.82018	6.77742	6.67243	6.80735
O95067	G2/mitotic-specific cyclin-B2 [OS=Homo sapiens]	CCNB2	21	7	7	13	7	398	45.3	8.9	34.81	102.3	89.7	98.8	106.7	120.3	107.7	6.67	11.65	7.02	2.31	6.69	3.43	6.6865	6.84925	6.64241	6.66676	6.4363	6.7761	6.42962	6.53916	6.67243	6.46597	6.58045	6.6907	6.71287	6.76022	6.76686	6.85425	6.87283	6.94837	6.79701	7.02015	6.72383	6.79572	6.6879	6.77873
O95071	E3 ubiquitin-protein ligase UBR5 [OS=Homo sapiens]	UBR5	27	63	63	142	63	2799	309.2	5.85	413.8	106.4	99.8	89.6	95.2	105.2	104.4	8.48	4.75	1.37	0.23	3.7	1.7	6.73335	6.47735	6.73335	6.73335	6.6453	6.5345	6.70044	6.63807	6.44956	6.49025	6.49346	6.47897	6.56986	6.57592	6.59694	6.54844	6.73606	6.72383	6.70874	6.61618	6.71562	6.69627	6.66391	6.71699
O95104	Splicing factor, arginine/serine-rich 15 [OS=Homo sapiens]	SCAF4	17	16	16	33	13	1147	125.8	9.55	102.89	82.4	73.9	87.3	96.2	108.2	92.5	4.84	2.53	3.27	1.59	4.64	3.54	6.3147	6.37504	6.35403	6.47573	6.15987	6.18982	6.22304	6.24413	6.36457	6.47411	6.4545	6.44128	6.57137	6.60288	6.53605	6.49825	6.66676	6.7252	6.81634	6.79051	6.47735	6.49185	6.57289	6.57137
O95139	NADH dehydrogenase [ubiquinone] 1 beta subcomplex subunit 6 [OS=Homo sapiens]	NDUFB6	37	5	5	16	5	128	15.5	9.63	33.42	103.1	101.6	99.7	98.1	88	89.8	3.94	4.17	4.02	3.37	4.36	4.26	6.69488	6.76553	6.6279	6.68089	6.7211	6.70321	6.63081	6.59246	6.67948	6.64241	6.54071	6.63662	6.64962	6.58195	6.61765	6.51096	6.47411	6.4446	6.36107	6.50938	6.50779	6.46761	6.52826	6.38716
O95140	Mitofusin-2 [OS=Homo sapiens]	MFN2	28	20	20	41	20	757	86.3	6.98	139.9	107.8	98.3	105.4	104.2	99.2	101.3	5.67	4.57	2.02	4.01	2.8	1.52	6.69766	6.73742	6.76686	6.88387	6.64818	6.50303	6.64097	6.59842	6.7761	6.7211	6.71973	6.71562	6.74416	6.66249	6.74012	6.58946	6.63081	6.62059	6.63517	6.70736	6.65392	6.70183	6.66534	6.65964
O95149	Snurportin-1 [OS=Homo sapiens]	SNUPN	16	6	6	12	6	360	41.1	6.64	29.45	87.1	104.8	104.7	103.5	108.4	111.2	14.2	11.56	8.37	0.99	6.45	4.1	6.52042	6.7211	6.36982	6.2555	6.73742	6.97499	6.6865	6.59694	6.76686	6.51096	6.65392	6.7761	6.6837	6.70321	6.71973	6.74281	6.70183	6.8189	6.70183	6.88874	6.74551	6.74819	6.8505	6.84674
O95155	Ubiquitin conjugation factor E4 B [OS=Homo sapiens]	UBE4B	27	26	26	46	25	1302	146.1	6.55	148.47	93.9	94.2	111.9	106.5	112.1	100.8	14.22	14.56	6.38	4.93	8.22	6.1	6.56071	6.90569	6.54381	6.47249	6.58195	6.91648	6.47249	6.5345	6.88387	6.66249	6.78529	6.82528	6.6851	6.78529	6.74281	6.78921	6.64674	6.824	6.79312	6.93782	6.63807	6.52513	6.73877	6.67243
O95159	Zinc finger protein-like 1 [OS=Homo sapiens]	ZFPL1	20	4	4	6	4	310	34.1	8.07	15.49	117.8	121.7	118.4	111.2	115.9	90.4	8.87	9.72	3.22	3.93	4.57	8.09	6.97613	6.67948	6.92837	6.83289	6.77347	7.1127	6.94603	6.90929	6.90689	6.8679	6.90809	6.80864	6.83668	6.75622	6.79961	6.67243	6.77083	6.85425	6.85922	6.9331	6.53294	6.46434	6.67384	6.40939
O95163	Elongator complex protein 1 [OS=Homo sapiens]	ELP1	22	25	25	47	25	1332	150.2	5.94	150.34	88.3	93	105.6	100	111.8	108.6	5.15	2.37	3.47	6.24	4.24	4.4	6.47897	6.57743	6.44956	6.40429	6.54071	6.57743	6.49346	6.53761	6.71012	6.66676	6.73471	6.7879	6.58045	6.70874	6.66959	6.7046	6.74147	6.81121	6.79831	6.88874	6.80735	6.67525	6.72383	6.80219
O95168-1	NADH dehydrogenase [ubiquinone] 1 beta subcomplex subunit 4 [OS=Homo sapiens]	NDUFB4	46	5	5	14	4	129	15.2	9.85	46.35	114.9	138.7	142	147.6	114.9	102.5	8.65	5.44	10.83	7.36	4.27	7.4	6.70044	6.87774	6.81121	6.99774	7.16491	7.0268	7.1918	7.06609	6.9542	7.32823	7.19574	7.10434	7.28077	7.13031	7.08958	7.18587	6.93899	6.81634	6.80735	6.87406	6.65105	6.83794	6.59246	6.70736
O95169	NADH dehydrogenase [ubiquinone] 1 beta subcomplex subunit 8, mitochondrial [OS=Homo sapiens]	NDUFB8	23	3	3	7	3	186	21.8	6.8	24.39	123.2	139.2	125.3	121	112.7	103	7.61	14.41	1.8	0.68	5.06	8.61	6.72383	6.95768	6.9331	6.96116	7.24127	7.27705	7	6.82528	6.93664	6.99887	6.97613	6.96232	6.926	6.91169	6.88996	6.91289	6.92244	6.82146	6.81121	6.74819	6.68089	6.8189	6.69349	6.51254
O95182	NADH dehydrogenase [ubiquinone] 1 alpha subcomplex subunit 7 [OS=Homo sapiens]	NDUFA7	46	6	6	12	6	113	12.5	10.18	32.19	87.1	106.1	99.7	99.9	101.6	73.3	7.84	5.78	8.17	2.48	3.37	4.13	6.42291	6.35931	6.46761	6.62059	6.71149	6.65105	6.84925	6.74819	6.53761	6.80349	6.6865	6.59395	6.66676	6.61618	6.56529	6.6279	6.72928	6.65535	6.67807	6.61324	6.17991	6.29094	6.15583	6.2114
O95197	Reticulon-3 [OS=Homo sapiens]	RTN3	5	6	6	22	6	1032	112.5	4.96	59.64	101.9	105.5	105.5	110.1	105	93.1	4.64	1.25	6.43	8.07	3.21	5.53	6.64674	6.62498	6.69627	6.77347	6.71836	6.70183	6.74551	6.72383	6.75756	6.80735	6.6851	6.59246	6.86419	6.70044	6.76553	6.6837	6.65392	6.75889	6.73471	6.69349	6.55152	6.52199	6.6879	6.52982
O95202-1	mitochondrial proton/calcium exchanger protein [OS=Homo sapiens]	LETM1	37	23	23	76	23	739	83.3	6.7	229.06	90.4	93.1	106.7	93.8	92.2	92.9	3.95	5.43	1.84	6.77	1.87	3.49	6.49346	6.48382	6.50303	6.60437	6.57592	6.42626	6.60437	6.50621	6.73742	6.74551	6.73742	6.6879	6.62059	6.4822	6.54381	6.46923	6.57592	6.52356	6.51885	6.52826	6.55919	6.60733	6.51728	6.49346
O95208-1	epsin-2 [OS=Homo sapiens]	EPN2	8	5	5	8	5	641	68.4	7.52	20.61	80.1	64.8	84.7	88	78.6	85.9	7.38	10.37	3.23	7.06	5.44	2.65	6.2075	6.25739	6.38888	6.43296	6.00899	5.97957	6.02901	6.2891	6.40769	6.40088	6.38888	6.48864	6.38888	6.53294	6.38543	6.29829	6.30561	6.26679	6.4363	6.2854	6.37156	6.46434	6.41616	6.43296
O95218-1	Zinc finger Ran-binding domain-containing protein 2 [OS=Homo sapiens]	ZRANB2	46	16	16	49	16	330	37.4	10.01	135.54	82.2	85.1	100.2	100.7	104.9	85.4	4.15	3.52	2.18	5.39	4.46	1.77	6.3837	6.42794	6.2891	6.33628	6.39917	6.44294	6.32553	6.42459	6.64386	6.65105	6.63952	6.70598	6.59991	6.70874	6.64962	6.67807	6.71287	6.6837	6.71287	6.82655	6.4363	6.37851	6.42626	6.40429
O95219	sorting nexin-4 [OS=Homo sapiens]	SNX4	15	6	6	9	6	450	51.9	5.99	18.86	104.9	101.3	99.6	107.1	114.1	104.2	7.55	8.57	8.89	2.32	3.98	3.29	6.72928	6.53761	6.80219	6.69766	6.70321	6.42291	6.68089	6.6453	6.60585	6.8125	6.66959	6.51096	6.71973	6.76686	6.6879	6.67101	6.9331	6.84298	6.82655	6.80349	6.67243	6.6879	6.71836	6.78005
O95229	ZW10 interactor [OS=Homo sapiens]	ZWINT	17	5	5	9	5	277	31.3	5.15	20.68	112.2	113.2	117.6	122.5	121.2	118.5	21.41	10.77	4.8	0.16	8.03	4.52	6.78921	7.31016	6.64674	6.83162	6.79181	7.10014	6.78267	6.853	6.93546	6.82909	6.79572	6.926	6.93782	6.93546	6.97384	7.00113	6.89966	6.94251	6.78398	7.06393	6.824	6.85175	6.96463	6.92719
O95232-1	Luc7-like protein 3 [OS=Homo sapiens]	LUC7L3	35	16	16	61	16	432	51.4	9.79	164.35	88.7	89.8	93.2	86.3	92	93.5	3.22	5.1	1.95	5.47	1.98	0.94	6.49825	6.5345	6.44294	6.43796	6.54071	6.53138	6.3837	6.4446	6.55459	6.52826	6.52356	6.58496	6.37504	6.48704	6.44626	6.50303	6.51728	6.53138	6.47411	6.53916	6.52982	6.53761	6.55919	6.55459
O95235	kinesin-like protein KIF20A [OS=Homo sapiens]	KIF20A	23	17	17	29	17	890	100.2	6.92	82.48	99.8	96.3	88.9	106.7	97.1	100.2	12.7	7.65	2.43	3.03	8.04	7.27	6.54226	6.88631	6.49665	6.73877	6.46434	6.63662	6.54226	6.71699	6.49825	6.4363	6.45121	6.50779	6.70736	6.76818	6.61618	6.8125	6.73742	6.5345	6.48704	6.66818	6.56682	6.7866	6.58646	6.70736
O95237	lecithin retinol acyltransferase [OS=Homo sapiens]	LRAT	14	2	2	4	2	230	25.7	7.46	12.92	64.5	292.3	102.4	62.2	115	184.9	25.52	22.17	22.2	11.37	40.56	9.45	6.42794	6.2854	5.73606	5.71149	8.28031	8.41659	7.62278	8.10224	6.75622	6.25739	6.59991	7.03892	5.84298	6.07468	6.12516	5.61176	6.16591	6.67384	7.01569	7.56377	7.44708	7.61397	7.33539	7.62059
O95239-1	Chromosome-associated kinesin KIF4A [OS=Homo sapiens]	KIF4A	46	51	51	112	51	1232	139.8	6.27	328.57	90.9	90.1	101.2	109.4	105.2	92.1	5.2	5.1	4.15	8.18	3.96	3.8	6.59544	6.53138	6.41954	6.48059	6.49025	6.49825	6.36632	6.54071	6.69905	6.62352	6.61765	6.74147	6.6907	6.85798	6.69905	6.8802	6.68229	6.7252	6.70736	6.81121	6.55305	6.49506	6.49825	6.61029
O95248-1	Myotubularin-related protein 5 [OS=Homo sapiens]	SBF1	4	6	6	8	6	1867	208.2	6.9	22.78	90.1	107.2	123.1	97.2	100.8	86.7	5.23	10.19	10.29	4.05	7.53	2.42	6.50938	6.47735	6.47086	6.62936	6.75622	6.732	6.99774	6.67948	7.08002	6.97957	6.90809	6.7211	6.56224	6.6453	6.36457	6.56986	6.57894	6.53138	6.73064	6.75087	6.4545	6.37851	6.42291	6.45286
O95249-1	Golgi SNAP receptor complex member 1 [OS=Homo sapiens]	GOSR1	22	6	6	22	6	250	28.6	9.42	50.14	93.7	93.2	89.1	91.2	93.7	84.9	7.76	4.11	4.8	0.35	4.14	4.16	6.44128	6.69766	6.50621	6.59395	6.42626	6.54844	6.53761	6.55612	6.56377	6.41109	6.44128	6.51412	6.50621	6.51412	6.5157	6.41109	6.49506	6.51254	6.58646	6.62059	6.35579	6.39575	6.49665	6.41954
O95251-1	Histone acetyltransferase KAT7 [OS=Homo sapiens]	KAT7	32	17	17	53	16	611	70.6	8.85	161.69	99.8	95.9	95.3	100.5	97.1	93.3	3.62	4.38	3.96	3.35	4.17	1.83	6.59544	6.67243	6.60881	6.70598	6.59991	6.56682	6.52042	6.66959	6.67384	6.55459	6.55459	6.59395	6.61618	6.6851	6.63517	6.62498	6.56377	6.59395	6.61029	6.70044	6.54071	6.54689	6.54226	6.59544
O95260	Arginyl-tRNA--protein transferase 1 [OS=Homo sapiens]	ATE1	19	8	8	13	8	518	59.1	7.93	32.55	91.4	95.1	97.9	91.1	91.7	92.5	4.53	5.45	4.52	1.58	1.4	6.46	6.51254	6.49985	6.63662	6.5157	6.59395	6.51412	6.54689	6.69209	6.62352	6.70044	6.60437	6.54226	6.49346	6.52513	6.56986	6.59991	6.52199	6.51728	6.55612	6.51254	6.4822	6.55152	6.51096	6.6879
O95292	Vesicle-associated membrane protein-associated protein B/C [OS=Homo sapiens]	VAPB	57	13	13	50	12	243	27.2	7.3	152.89	92.1	98	94	98.9	96.7	94.7	3.18	3.22	1.75	1.89	3.05	1.41	6.46597	6.56224	6.49665	6.55459	6.64818	6.54071	6.59842	6.62936	6.59694	6.56071	6.54071	6.54844	6.64674	6.60881	6.60881	6.50779	6.59096	6.54226	6.64962	6.59991	6.54689	6.59544	6.56529	6.56682
O95295	SNARE-associated protein Snapin [OS=Homo sapiens]	SNAPIN	32	4	4	9	4	136	14.9	9.31	26.56	80.1	91	116.9	112.4	121.5	83.7	10.13	7.86	1.38	5.31	5.24	11.59	6.32373	6.14975	6.50621	6.32553	6.46434	6.32012	6.57743	6.55305	6.84172	6.87406	6.86295	6.88996	6.75756	6.86666	6.732	6.80607	6.84674	6.9507	6.89724	7.02237	6.19771	6.30925	6.46434	6.57894
O95297-1	Myelin protein zero-like protein 1 [OS=Homo sapiens]	MPZL1	13	3	3	7	3	269	29.1	8.72	22.99	104.2	96.2	102.2	106.8	121.3	110.7	8.1	8.35	3.09	6.3	10.23	3.97	6.63952	6.76686	6.58045	6.83668	6.53761	6.69209	6.63952	6.41447	6.65392	6.60733	6.69627	6.7046	6.80219	6.67384	6.8505	6.67666	6.76686	6.93192	6.91409	7.12309	6.74685	6.75489	6.86542	6.82655
O95298-1	NADH dehydrogenase [ubiquinone] 1 subunit C2 [OS=Homo sapiens]	NDUFC2	17	2	2	7	2	119	14.2	8.98	22.31	85.8	109.6	112.9	110.5	96.7	98.2	5.97	9.77	10.25	4.25	1.12	2.64	6.32373	6.43463	6.41278	6.53294	6.76951	6.54381	6.78398	6.88874	6.8125	7.00562	6.82528	6.6453	6.83162	6.74551	6.66676	6.67101	6.60585	6.60437	6.57137	6.58796	6.60733	6.63081	6.54844	6.6279
O95299	NADH dehydrogenase [ubiquinone] 1 alpha subcomplex subunit 10, mitochondrial [OS=Homo sapiens]	NDUFA10	30	11	11	26	11	355	40.7	8.48	84.53	88.4	105	113.8	114.3	94.6	87.6	4.85	7.32	5.51	5.12	4.27	5.57	6.38198	6.46107	6.47086	6.55152	6.71836	6.53916	6.71012	6.79701	6.76818	6.95187	6.84925	6.81121	6.88874	6.78398	6.72383	6.77215	6.64674	6.56377	6.56377	6.49665	6.40088	6.58045	6.42626	6.47897
O95319-1	CUGBP Elav-like family member 2 [OS=Homo sapiens]	CELF2	14	8	8	28	6	508	54.3	8.76	52.42	100.9	97.3	114.2	82.6	124.7	69.3	9	7.85	6.69	6.66	16.61	7.06	6.62644	6.89482	6.65678	6.65678	6.5157	6.69209	6.72792	6.5157	6.86913	6.67807	6.80219	6.89845	6.30012	6.4363	6.32733	6.4545	6.56834	6.91528	7.01011	7.16189	6.12102	6.07682	6.29646	6.10643
O95336	6-phosphogluconolactonase [OS=Homo sapiens]	PGLS	60	11	11	54	11	258	27.5	6.05	182.2	86.2	91.6	103.2	109.5	122.2	98.1	6.74	7.32	6.44	8.68	2.83	6.19	6.47249	6.2854	6.50462	6.38543	6.66959	6.49665	6.42122	6.53605	6.58646	6.80478	6.71973	6.65964	6.6865	6.86419	6.74685	6.95768	6.85549	6.94134	6.94134	6.92481	6.60881	6.62352	6.5744	6.77083
O95340	bifunctional 3'-phosphoadenosine 5'-phosphosulfate synthase 2 [OS=Homo sapiens]	PAPSS2	26	13	13	26	11	614	69.5	8.03	58.97	91.4	88.8	86.5	100.9	99.6	95.6	7.23	3.85	9.04	0.8	4.86	4.87	6.63952	6.44956	6.57894	6.42122	6.54381	6.49506	6.44956	6.41785	6.6453	6.39575	6.47411	6.35931	6.66534	6.64962	6.74819	6.70874	6.60288	6.75889	6.64962	6.62644	6.56529	6.50462	6.59246	6.67243
O95347-1	structural maintenance of chromosomes protein 2 [OS=Homo sapiens]	SMC2	49	62	62	203	62	1197	135.6	8.43	552.84	96.9	104.5	102	98.8	106.9	92.3	4.15	3.94	3.06	0.76	1.01	2.08	6.62352	6.62205	6.5744	6.49346	6.70598	6.75489	6.61765	6.70874	6.6893	6.59395	6.6879	6.65678	6.61912	6.63517	6.65392	6.66391	6.71287	6.73742	6.74416	6.74281	6.55919	6.49025	6.53916	6.51728
O95352	Ubiquitin-like modifier-activating enzyme ATG7 [OS=Homo sapiens]	ATG7	16	9	9	18	9	703	77.9	6.24	51.53	85.2	96.5	103.5	89.5	113	100.8	3.48	6.41	2.19	5.87	5.73	2.94	6.4822	6.39917	6.42794	6.36457	6.69627	6.58496	6.46923	6.6014	6.66676	6.67525	6.71287	6.73471	6.42291	6.54381	6.53138	6.64818	6.65392	6.82528	6.81378	6.83162	6.69488	6.61912	6.62059	6.6907
O95359-3	Isoform 3 of Transforming acidic coiled-coil-containing protein 2 [OS=Homo sapiens]	TACC2	3	9	9	16	6	2871	300.9	4.78	43.5	100.5	97	100.8	91.4	114.3	88.7	14.52	11.91	12.45	1.47	15.65	11.02	6.64818	7.04221	6.6453	6.65392	6.5744	6.90328	6.62644	6.54844	6.83036	6.42459	6.56529	6.74551	6.49825	6.52826	6.46597	6.42794	6.52513	6.87529	6.79831	7.08108	6.36632	6.33092	6.65535	6.5744
O95363	phenylalanine--tRNA ligase, mitochondrial [OS=Homo sapiens]	FARS2	8	4	4	6	4	451	52.3	7.46	11.86	88.2	92.7	105.7	92.6	89.6	91.1	7.34	17.48	8.17	1.68	9.07	8.73	6.41785	6.50462	6.34696	6.58946	6.86295	6.41616	6.30378	6.65105	6.79701	6.56377	6.64962	6.80993	6.55152	6.5157	6.58195	6.46923	6.2891	6.42459	6.54844	6.58346	6.58496	6.32733	6.59096	6.43463
O95372	acyl-protein thioesterase 2 [OS=Homo sapiens]	LYPLA2	37	8	8	34	8	231	24.7	7.23	99	108.7	127.5	114.4	108.4	102	113.8	5.68	2.1	3.84	0.06	4.24	2.91	6.80993	6.6851	6.86171	6.71836	7.01123	6.98071	7.00787	6.94603	6.73742	6.86542	6.84549	6.83036	6.75889	6.76022	6.80478	6.76421	6.74281	6.6851	6.66107	6.59544	6.87283	6.80993	6.84925	6.77742
O95373	Importin-7 [OS=Homo sapiens]	IPO7	31	27	27	135	26	1038	119.4	4.82	469.79	98.7	106.4	97.3	95.9	86.2	102.4	3.9	2.71	1.52	0.04	5.14	2.05	6.59246	6.65821	6.67101	6.54998	6.74281	6.79181	6.70183	6.72383	6.60585	6.56377	6.60288	6.61324	6.58346	6.58496	6.60881	6.62498	6.55152	6.43296	6.42459	6.38024	6.68229	6.70736	6.63517	6.67525
O95376	E3 ubiquitin-protein ligase ARIH2 [OS=Homo sapiens]	ARIH2	27	10	10	22	10	493	57.8	5.63	70.89	82.9	82.8	81.3	88.1	86.6	86.4	14.42	4.64	7.16	0.41	8.05	4.06	6.42459	6.03782	6.54535	6.32193	6.34163	6.26491	6.41278	6.40088	6.20163	6.4446	6.38198	6.30925	6.46597	6.45779	6.52199	6.49985	6.55612	6.46597	6.40599	6.27612	6.46434	6.36107	6.40088	6.49025
O95379	Tumor necrosis factor alpha-induced protein 8 [OS=Homo sapiens]	TNFAIP8	22	4	4	15	4	198	23	7.93	53.35	116.9	128.6	100.6	78.6	87.5	117	7.18	1.42	10.07	13.94	5.61	5.21	6.90207	6.75355	6.99774	6.83415	7.01792	6.97613	6.99548	7.02015	6.58796	6.64674	6.65821	6.90328	6.15381	6.43962	6.30195	6.44128	6.37156	6.44128	6.56529	6.46271	6.81762	6.92244	6.7879	6.93899
O95391	Pre-mRNA-splicing factor SLU7 [OS=Homo sapiens]	SLU7	11	6	6	7	6	586	68.3	7.14	16.43	99.5	98.7	94.4	97.4	93.4	98.4	9.05	10.89	2.97	2.63	9.53	4.07	6.56682	6.79442	6.50779	6.70598	6.71149	6.53761	6.53761	6.85798	6.6279	6.52669	6.56224	6.56071	6.57894	6.63227	6.44956	6.53916	6.44128	6.62498	6.46434	6.72928	6.59096	6.53761	6.66676	6.65105
O95394	phosphoacetylglucosamine mutase [OS=Homo sapiens]	PGM3	33	19	19	79	19	542	59.8	6.25	212.71	105.9	93.9	86.2	104.7	102.6	115.5	6.2	1.67	1.46	1.82	5.37	6.09	6.7879	6.64962	6.83036	6.66676	6.59246	6.55152	6.55459	6.53605	6.4363	6.44128	6.42122	6.39403	6.72792	6.6907	6.76421	6.83415	6.75489	6.7046	6.65678	6.57137	6.84046	6.95536	6.74147	6.86419
O95396	Adenylyltransferase and sulfurtransferase MOCS3 [OS=Homo sapiens]	MOCS3	16	5	5	6	5	460	49.6	6.21	19.31	91.4	95.6	115.1	108.7	106.4	92.9	6.66	3.12	26.01	0.02	17.15	10.2	6.49346	6.53761	6.5345	6.32733	6.63807	6.59096	6.53138	6.56834	6.68089	6.76022	6.93546	7.45204	6.76553	6.76421	6.71699	6.64962	6.49506	6.61912	6.848	7.04767	6.46761	6.29829	6.62205	6.60881
O95400	CD2 antigen cytoplasmic tail-binding protein 2 [OS=Homo sapiens]	CD2BP2	36	9	9	20	9	341	37.6	4.61	51.04	98	98.7	105.8	111.6	106	103.8	9.36	5.93	2.88	1.45	5.53	3.6	6.65392	6.83542	6.57592	6.54071	6.65821	6.75087	6.59246	6.55919	6.78267	6.70598	6.6907	6.74551	6.7866	6.81634	6.8009	6.89482	6.72247	6.732	6.7252	6.88142	6.66391	6.63081	6.732	6.73606
O95405-1	Zinc finger FYVE domain-containing protein 9 [OS=Homo sapiens]	ZFYVE9	4	4	4	7	4	1425	156.3	5.01	22.53	94.4	85.5	102.6	108.8	118.9	85.4	5.36	1.29	12.75	5.59	9.1	8.1	6.59246	6.55459	6.56834	6.41616	6.43463	6.40769	6.39403	6.42794	6.56377	6.86171	6.79831	6.47411	6.82146	6.70736	6.53138	6.69488	6.86171	7.12722	6.85798	6.926	6.33807	6.55305	6.31651	6.49506
O95409	Zinc finger protein ZIC 2 [OS=Homo sapiens]	ZIC2	12	5	5	12	3	532	55	8.41	30.99	97.8	91.3	105.5	104.9	113	89.8	2.24	13.82	8.19	0.1	7.29	5.2	6.66534	6.59991	6.59395	6.62352	6.44294	6.58045	6.83036	6.40599	6.71973	6.86913	6.72247	6.58045	6.71287	6.71425	6.73606	6.77479	6.63662	6.88142	6.84423	6.79442	6.45286	6.58195	6.41447	6.52669
O95425	Supervillin [OS=Homo sapiens]	SVIL	3	6	6	8	6	2214	247.6	6.98	24.76	110.6	111.4	111.7	89.2	89.3	79.5	7.18	15.47	13.16	14.13	11.54	7.17	6.70598	6.86171	6.71562	6.91169	6.84925	6.70874	6.75087	7.17592	6.70183	6.62644	6.90569	7.04002	6.3345	6.62352	6.36807	6.62352	6.36632	6.30925	6.64818	6.59544	6.25927	6.16189	6.38888	6.36632
O95429	BAG family molecular chaperone regulator 4 [OS=Homo sapiens]	BAG4	19	8	8	21	7	457	49.6	5.12	63.61	97.8	91.9	97	102.7	104.8	100.5	3.53	5.5	2.71	0.89	0.82	3.55	6.63807	6.53138	6.64097	6.58646	6.48382	6.56071	6.63952	6.46923	6.54071	6.63517	6.59395	6.60733	6.69209	6.67384	6.73742	6.71149	6.7211	6.71973	6.70321	6.69766	6.59395	6.70874	6.6279	6.67525
O95433	activator of 90 kDa heat shock protein ATPase homolog 1 [OS=Homo sapiens]	AHSA1	64	20	20	73	20	338	38.3	5.53	228.61	80.5	81.2	82.7	86.8	84.8	87.3	5.93	5.58	3.18	0.85	8.37	2.12	6.34341	6.21529	6.42459	6.32012	6.35403	6.33271	6.2384	6.4363	6.2854	6.3837	6.35579	6.38198	6.44791	6.42962	6.49346	6.46597	6.58346	6.44128	6.3733	6.30561	6.48704	6.46107	6.41785	6.43463
O95453	poly(A)-specific ribonuclease PARN [OS=Homo sapiens]	PARN	26	16	16	43	16	639	73.4	6.2	112.69	86.4	81.5	91.2	95.6	92.8	86	6.49	2.3	6.26	0.22	0.25	3.39	6.29278	6.48059	6.38543	6.49825	6.34341	6.3147	6.39575	6.35579	6.50621	6.6837	6.5157	6.50621	6.58195	6.57743	6.58045	6.59694	6.53761	6.53916	6.5345	6.53138	6.33628	6.44791	6.42291	6.42794
O95456	Proteasome assembly chaperone 1 [OS=Homo sapiens]	PSMG1	27	7	7	22	7	288	32.8	7.17	52.43	81.6	81.5	82.1	83.1	79.6	105.2	5.51	9.13	8.32	5.81	5.25	2.58	6.32733	6.27984	6.46434	6.3733	6.41954	6.27798	6.24222	6.52513	6.29646	6.31288	6.40769	6.55305	6.31832	6.4363	6.35755	6.31288	6.40769	6.27612	6.35403	6.24031	6.73606	6.70321	6.65392	6.73064
O95470	sphingosine-1-phosphate lyase 1 [OS=Homo sapiens]	SGPL1	14	8	8	21	8	568	63.5	9.16	56.08	112.5	116.5	105.6	103.3	109.2	108.1	7.27	4.69	3.59	4.67	4.03	3.24	6.84674	6.99209	6.76951	6.78136	6.82782	6.89845	6.96924	6.83036	6.77742	6.67807	6.76155	6.6837	6.73877	6.64386	6.67525	6.732	6.65678	6.78267	6.77347	6.76818	6.71287	6.82273	6.76951	6.74281
O95478	Ribosome biogenesis protein NSA2 homolog [OS=Homo sapiens]	NSA2	36	8	8	17	8	260	30	10.27	39.56	104	88.9	118.8	120.2	107.8	109.5	32.15	17.53	18.27	8.95	24.66	16.58	6.67807	7.45286	6.51412	6.72383	6.29462	6.83542	6.35403	6.59395	7.2211	6.60437	6.80478	6.98071	7.00113	6.81762	6.98413	6.94953	6.48864	6.76686	6.73606	7.2854	6.74147	6.59694	7.13955	6.80735
O95486-1	Protein transport protein Sec24A [OS=Homo sapiens]	SEC24A	15	13	13	32	12	1093	119.7	7.66	99.92	118.7	111	101	100.9	97.4	101.8	6.24	5.51	4.33	1.69	3.99	3.1	6.76421	6.96694	6.93428	6.848	6.75489	6.83289	6.69905	6.87774	6.66107	6.63227	6.65678	6.76951	6.67384	6.63952	6.76155	6.70736	6.62498	6.51885	6.65249	6.58646	6.65678	6.59246	6.68229	6.69349
O95487-1	Protein transport protein Sec24B [OS=Homo sapiens]	SEC24B	12	11	11	19	10	1268	137.3	6.67	59.04	87.4	94.6	110.9	95.4	102.5	92.2	5.84	3.89	3.03	1.61	2.77	1.27	6.37851	6.40259	6.55919	6.49665	6.57894	6.48382	6.54844	6.61618	6.82146	6.7866	6.79961	6.71836	6.59246	6.55919	6.70874	6.67525	6.66959	6.7211	6.62498	6.6893	6.52042	6.53294	6.50144	6.54381
O95490-1	Adhesion G protein-coupled receptor L2 [OS=Homo sapiens]	ADGRL2	7	8	8	12	8	1459	163.2	6.43	36.78	94.8	78.9	100.8	103.4	95.6	87.1	5.45	5.02	7.48	3.94	3.68	2.81	6.54226	6.46923	6.59246	6.65678	6.30012	6.15583	6.30925	6.30378	6.50144	6.74953	6.69905	6.61029	6.65105	6.732	6.47249	6.64674	6.55459	6.56682	6.67101	6.58946	6.40088	6.48543	6.41785	6.46923
O95544	NAD kinase [OS=Homo sapiens]	NADK	5	2	2	6	2	446	49.2	6.47	14.76	98.8	116.6	123.9	85.2	85.8	88.8	15.91	8.65	2.98	1.81	5.64	11.66	6.71425	6.54071	6.41616	6.93664	6.87897	6.90328	6.853	6.62059	6.91049	7.01235	6.96232	6.94369	6.39403	6.43129	6.41954	6.44791	6.39746	6.30195	6.49346	6.44956	6.56224	6.30743	6.67666	6.3837
O95551-1	Tyrosyl-DNA phosphodiesterase 2 [OS=Homo sapiens]	TDP2	27	7	7	16	7	362	40.9	5.1	54.64	85.2	92.6	96.7	94.2	94.9	106.5	7.46	4.25	3.79	3.84	2.8	4.48	6.48864	6.23074	6.42626	6.40088	6.6279	6.50938	6.49185	6.55766	6.51728	6.58346	6.60733	6.64818	6.51885	6.59694	6.65105	6.6453	6.59246	6.55919	6.57894	6.49985	6.82528	6.71425	6.67525	6.75489
O95571	Persulfide dioxygenase ETHE1, mitochondrial [OS=Homo sapiens]	ETHE1	16	3	3	4	3	254	27.9	6.83	8.34	98.2	102	76.9	102.2	106.3	89.6	10.76	11.67	4.03	9.97	7.43	4.4	6.56986	6.66534	6.43796	6.80607	6.8505	6.48864	6.77215	6.57137	6.32012	6.22304	6.30561	6.20163	6.7761	6.57289	6.80478	6.67101	6.73606	6.56224	6.824	6.72792	6.55152	6.53138	6.42794	6.43962
O95573	long-chain-fatty-acid--CoA ligase 3 [OS=Homo sapiens]	ACSL3	46	26	26	108	24	720	80.4	8.38	334.11	119.8	119.1	98.6	96.8	103.5	106.1	6.43	3.73	4.66	1.15	3.23	0.74	6.88631	7.03452	6.81506	6.92244	6.82018	6.94953	6.90569	6.88631	6.71012	6.55612	6.59544	6.65249	6.58646	6.60881	6.55152	6.58796	6.62352	6.6865	6.70044	6.73471	6.72792	6.71425	6.74012	6.73064
O95602	DNA-directed RNA polymerase I subunit RPA1 [OS=Homo sapiens]	POLR1A	21	29	29	64	28	1720	194.7	7.03	184.24	101.2	96.7	97.7	99.1	94.4	102.4	16.92	6.07	6.26	1.54	5.68	3.29	6.63662	7.05853	6.52826	6.6851	6.50779	6.71699	6.58045	6.61029	6.7211	6.5345	6.55305	6.66818	6.61618	6.64674	6.56834	6.58346	6.56682	6.54535	6.55612	6.71425	6.6014	6.66676	6.71287	6.6893
O95619	YEATS domain-containing protein 4 [OS=Homo sapiens]	YEATS4	27	7	7	13	6	227	26.5	8.41	30.77	82.5	83.9	101.7	93.8	101.1	92.2	8.47	10.9	4.87	8.8	11.19	9.14	6.1918	6.39403	6.33628	6.48704	6.37504	6.40769	6.11894	6.50144	6.63807	6.59246	6.69766	6.75355	6.46107	6.64097	6.54535	6.44626	6.49346	6.54071	6.77742	6.8125	6.51412	6.27053	6.5744	6.53761
O95628-1	CCR4-NOT transcription complex subunit 4 [OS=Homo sapiens]	CNOT4	16	8	8	13	8	575	63.5	7.03	35.84	102.7	100.5	104.9	112.2	109.9	111.2	4.3	4.79	3.75	7.23	4.11	5.28	6.71836	6.74819	6.64818	6.61324	6.66534	6.76022	6.6014	6.63807	6.71836	6.60733	6.70598	6.7252	6.73606	6.88387	6.78529	6.8716	6.69627	6.82273	6.74551	6.81378	6.76022	6.75489	6.91528	6.83289
O95630	STAM-binding protein [OS=Homo sapiens]	STAMBP	21	8	8	20	8	424	48	6.29	58.27	95.9	106.1	98.3	94.1	99.8	119.3	3.64	2.78	2.11	0.6	3.9	3.5	6.60733	6.66249	6.55919	6.54844	6.76686	6.72656	6.66959	6.732	6.58796	6.60881	6.62936	6.65964	6.56224	6.54998	6.65821	6.60733	6.56682	6.64674	6.63372	6.7046	6.94251	6.82018	6.89118	6.90569
O95639	Cleavage and polyadenylation specificity factor subunit 4 [OS=Homo sapiens]	CPSF4	32	7	7	16	7	269	30.2	8.31	40.31	96.5	97.6	98.6	96.6	88.1	98.5	3.92	4.49	0.86	1.33	6.2	1.57	6.53916	6.65964	6.55766	6.62498	6.59694	6.49185	6.62205	6.64097	6.61765	6.63517	6.60733	6.62936	6.60733	6.58045	6.63227	6.47249	6.41954	6.43962	6.61324	6.4822	6.63372	6.59991	6.60881	6.64962
O95671-1	N-acetylserotonin O-methyltransferase-like protein [OS=Homo sapiens]	ASMTL	30	18	18	52	18	621	68.8	6.07	161.24	68.6	67.1	63.5	120	115.3	128.8	17.23	9.38	14.97	0.71	13.17	13.54	6.06178	5.60288	6.19967	6.13955	6.10852	5.80219	6.08321	6.05094	5.7761	6.29094	5.98868	5.98641	6.89966	6.91409	6.86419	7.03232	7.03892	6.87897	6.82146	6.56986	6.95187	7.06717	6.65964	7.11998
O95674-1	phosphatidate cytidylyltransferase 2 [OS=Homo sapiens]	CDS2	19	7	7	13	6	445	51.4	7.09	43.92	85	90.6	88.1	86.2	91.8	81.5	5.98	3.91	3.96	3.74	8.7	4.65	6.39403	6.32193	6.42459	6.52826	6.46923	6.42962	6.55152	6.53294	6.47086	6.48864	6.45121	6.35755	6.46761	6.39232	6.37678	6.35931	6.47086	6.55766	6.73471	6.4822	6.2724	6.31832	6.42459	6.38024
O95684	FGFR1 oncogene partner [OS=Homo sapiens]	CEP43	22	7	7	15	7	399	43	4.81	39.46	92.5	86.3	98.1	102.5	116	111.9	9.17	9.44	10	8.24	14.14	10.69	6.57592	6.73471	6.48864	6.43962	6.42962	6.61765	6.2891	6.43129	6.66534	6.43129	6.56834	6.77347	6.59544	6.76288	6.67948	6.73335	6.62498	6.853	6.86295	7.12102	6.84423	6.49665	6.82655	6.78529
O95696	Bromodomain-containing protein 1 [OS=Homo sapiens]	BRD1	10	11	11	18	11	1058	119.4	8.6	34.87	110.6	113	131.8	119.3	125.1	99.4	11.3	4.24	3.51	3.3	13.67	4.61	6.7211	7.03672	6.6851	6.85674	6.8189	6.82273	6.89118	6.74147	7.13134	7.02126	7.04985	7.03342	6.86419	6.93192	6.84674	6.8802	6.73742	6.8936	7.04111	7.19869	6.62936	6.63952	6.75355	6.60881
O95707	Ribonuclease P protein subunit p29 [OS=Homo sapiens]	POP4	17	3	3	4	3	220	25.4	10.07	10.92	101	100.9	106.5	90.3	113.9	101.2	6.19	3.35	6.23	3.9	2.46	5.17	6.6837	6.79961	6.59842	6.63372	6.57592	6.67384	6.6837	6.63952	6.73064	6.88264	6.67666	6.73742	6.53605	6.45615	6.62059	6.5345	6.80993	6.85425	6.78005	6.85175	6.65105	6.67243	6.58346	6.76288
O95714	E3 ubiquitin-protein ligase HERC2 [OS=Homo sapiens]	HERC2	7	30	30	49	30	4834	526.9	6.28	120.72	108.7	99.5	98.5	98.5	111.1	103.6	3.36	11.58	3.51	4.08	7.66	4.7	6.7761	6.82528	6.75221	6.71012	6.55305	6.72247	6.86171	6.49985	6.6453	6.53916	6.59842	6.64962	6.66249	6.58045	6.75221	6.66676	6.58646	6.79312	6.79831	6.84423	6.60881	6.7046	6.6851	6.77479
O95716	ras-related protein Rab-3D [OS=Homo sapiens]	RAB3D	52	10	10	64	3	219	24.3	4.93	200.86	97.3	91.9	74.1	98.5	90.3	115.9	8.58	7.53	6.14	9.7	4.1	5.41	6.58646	6.35755	6.63372	6.62205	6.51096	6.5345	6.56682	6.31651	6.35579	6.18785	6.23266	6.15987	6.7211	6.52199	6.69488	6.75221	6.4363	6.47249	6.57137	6.52042	6.92955	6.85549	6.73877	6.85798
O95721	Synaptosomal-associated protein 29 [OS=Homo sapiens]	SNAP29	40	10	10	15	10	258	29	5.81	34.39	126.2	107.9	99.3	101.3	104.3	119.5	12.16	16.76	3.45	2.25	4.6	4.93	6.96347	6.99548	7.03012	6.62644	6.65392	7.07788	6.53761	6.853	6.59991	6.64674	6.61912	6.71287	6.63952	6.6851	6.70321	6.73606	6.69766	6.71287	6.69209	6.83036	6.93664	6.91169	6.77215	6.88996
O95747	Serine/threonine-protein kinase OSR1 [OS=Homo sapiens]	OXSR1	34	14	14	41	12	527	58	6.43	137.87	86.2	98	99.9	89.4	93.4	101.9	10.1	4.49	5.72	3.07	6.25	3	6.46107	6.15583	6.49025	6.39917	6.67666	6.52042	6.6014	6.6279	6.49825	6.67243	6.68089	6.61324	6.45121	6.51412	6.45779	6.49185	6.55612	6.5345	6.56682	6.36807	6.71699	6.65964	6.61324	6.68229
O95749	geranylgeranyl pyrophosphate synthase [OS=Homo sapiens]	GGPS1	17	5	5	13	5	300	34.8	6.14	39.81	94.9	92.2	104.3	103.4	118.9	90.1	9.67	6.42	8	4.76	5.41	6.68	6.71149	6.37678	6.60585	6.52982	6.61912	6.41109	6.48059	6.57137	6.62936	6.86913	6.76818	6.63952	6.64386	6.74147	6.72792	6.8716	6.94603	6.96232	6.84298	6.80219	6.52042	6.46761	6.45121	6.65821
O95757	Heat shock 70 kDa protein 4L [OS=Homo sapiens]	HSPA4L	17	13	13	57	10	839	94.5	5.88	167.93	105.7	121.8	101.2	86.5	101	89	14.28	12.49	8.68	0.02	12.38	15.73	6.63952	6.44956	6.93074	6.80864	6.94134	6.56377	6.97842	6.91648	6.70183	6.82909	6.62205	6.53761	6.43463	6.43463	6.48059	6.70044	6.90689	6.69627	6.62059	6.48704	6.29462	6.81506	6.44626	6.50621
O95758-1	Isoform 1 of Polypyrimidine tract-binding protein 3 [OS=Homo sapiens]	PTBP3	27	12	12	72	7	521	56.5	9.22	180.5	98.2	102.8	89.1	87.4	78.1	90.3	2.2	11.22	7.83	4.44	9.46	5.69	6.61471	6.60288	6.61912	6.67384	6.72383	6.48704	6.64241	6.87652	6.30378	6.50938	6.57289	6.44294	6.40429	6.49506	6.34163	6.27798	6.3345	6.24222	6.39403	6.07468	6.41954	6.44626	6.59246	6.54844
O95777	U6 snRNA-associated Sm-like protein LSm8 [OS=Homo sapiens]	LSM8	59	4	4	28	4	96	10.4	4.48	110.09	95.1	95.6	89.3	92	94.4	93.4	1.59	9.63	3.42	4.49	2.04	6.16	6.59544	6.54535	6.55919	6.58195	6.59246	6.34341	6.68089	6.56682	6.42459	6.5345	6.50462	6.45779	6.56986	6.47735	6.50303	6.54071	6.57137	6.54998	6.59096	6.52199	6.5157	6.5744	6.40259	6.60733
O95782	AP-2 complex subunit alpha-1 [OS=Homo sapiens]	AP2A1	43	41	41	154	29	977	107.5	7.03	442.66	95.3	106.6	102.7	109.7	114.4	107.1	1.4	1.16	1.38	1.01	4.38	1.05	6.57743	6.57289	6.61176	6.56834	6.71836	6.73877	6.75889	6.73335	6.66107	6.67948	6.70874	6.6851	6.7866	6.76686	6.7879	6.74953	6.74416	6.80864	6.86542	6.88509	6.73471	6.74281	6.76951	6.74281
O95785-3	Isoform 3 of Protein Wiz [OS=Homo sapiens]	WIZ	19	12	12	27	12	965	102.9	9.52	82.47	91.8	92.7	129.6	112.3	110.3	92.9	5.16	3.96	0.98	4.71	5.6	2.66	6.46761	6.57289	6.45943	6.60585	6.53294	6.53605	6.6453	6.53138	7.03122	7.01792	7.01903	6.99774	6.76288	6.85922	6.8392	6.82146	6.70044	6.75087	6.82146	6.88509	6.55152	6.48864	6.52513	6.57743
O95786	Probable ATP-dependent RNA helicase DDX58 [OS=Homo sapiens]	DDX58	12	9	9	14	9	925	106.5	6.4	41.19	99.3	124.2	151.9	65	56.2	66.9	6.42	10.54	4.2	3.38	3.31	7.75	6.57894	6.63662	6.62936	6.78921	6.94251	6.96924	6.70736	7.08002	7.24603	7.12619	7.25361	7.24888	6.05745	5.98868	5.98185	6.08958	5.80735	5.88509	5.82018	5.77083	6.12928	5.8802	6.11061	6.01792
O95793	double-stranded RNA-binding protein Staufen homolog 1 [OS=Homo sapiens]	STAU1	38	21	21	57	18	577	63.1	9.44	149.71	91.6	91.4	95.8	93.9	96.4	96.6	4.78	4.77	4.25	1.11	4.73	3.97	6.48382	6.63807	6.50779	6.52669	6.48059	6.63372	6.51254	6.51728	6.63807	6.50303	6.54998	6.61471	6.54226	6.56529	6.58796	6.56986	6.56377	6.61618	6.52513	6.68229	6.54226	6.55305	6.65678	6.63372
O95801	Tetratricopeptide repeat protein 4 [OS=Homo sapiens]	TTC4	36	12	12	27	12	387	44.7	5.6	70.31	95.9	90.3	84.6	96	97.1	116.6	4.55	1.81	7.34	3.56	3.65	1.54	6.59544	6.65105	6.56986	6.49185	6.49665	6.54381	6.49665	6.48543	6.44791	6.32733	6.35755	6.55919	6.54844	6.62205	6.59991	6.64386	6.62205	6.57894	6.52513	6.6453	6.85798	6.87406	6.83162	6.88264
O95807	transmembrane protein 50A [OS=Homo sapiens]	TMEM50A	17	3	3	8	3	157	17.4	5.87	23.51	64.1	58	85.7	77.5	71.6	74.7	10.91	19.9	10.9	3.3	14.1	6.6	5.89724	6.03562	5.97269	6.25172	6.00225	5.71699	5.66676	6.26866	6.35931	6.1639	6.52513	6.4822	6.24222	6.30925	6.14975	6.00225	6.04221	5.98641	6.41447	6.2817	6.21917	6.05311	6.27798	6.22689
O95816	BAG family molecular chaperone regulator 2 [OS=Homo sapiens]	BAG2	41	9	9	28	9	211	23.8	6.7	79.82	123	78.4	77.9	93.8	99.5	76	4.34	8.16	6.35	0.87	0.7	5.76	6.81762	6.9507	6.94837	6.93782	6.17792	6.42122	6.21335	6.36982	6.45121	6.26679	6.26115	6.30012	6.54381	6.56071	6.49025	6.62205	6.65392	6.64097	6.63081	6.63372	6.22882	6.36632	6.16993	6.26679
O95817	BAG family molecular chaperone regulator 3 [OS=Homo sapiens]	BAG3	27	11	11	23	11	575	61.6	6.95	49.01	104.4	107.4	96.1	93.6	126.1	95.2	4.09	4.27	3.07	9.5	3.71	8.61	6.69766	6.81378	6.71562	6.6879	6.75221	6.74012	6.63952	6.78529	6.58195	6.59246	6.54844	6.65392	6.45286	6.64674	6.47735	6.69209	6.9472	7.06932	6.97728	6.97842	6.5744	6.56986	6.45286	6.74953
O95819-3	Isoform 3 of Mitogen-activated protein kinase kinase kinase kinase 4 [OS=Homo sapiens]	MAP4K4	16	19	19	46	2	1320	150.9	7.42	130.89	90.3	94.4	101.8	91.1	96.3	98.5	7.03	4.61	4.53	13.64	4.11	7.21	6.50303	6.65678	6.42291	6.49025	6.56377	6.60437	6.44626	6.55919	6.66391	6.56834	6.67666	6.72656	6.36982	6.64818	6.52356	6.40939	6.54998	6.61765	6.56071	6.67807	6.58796	6.43962	6.65821	6.67243
O95822	Malonyl-CoA decarboxylase, mitochondrial [OS=Homo sapiens]	MLYCD	12	5	5	7	5	493	55	8.95	13.6	94.2	98.5	110.2	91.8	96.5	88.2	5.96	2.23	4.92	3.63	5.79	6.03	6.5157	6.56377	6.55305	6.70736	6.59991	6.60585	6.66959	6.63807	6.74281	6.84046	6.6879	6.824	6.55766	6.48382	6.54226	6.42962	6.63227	6.55305	6.66107	6.47411	6.39917	6.4446	6.48059	6.59991
O95825-1	Quinone oxidoreductase-like protein 1 [OS=Homo sapiens]	CRYZL1	26	6	6	9	6	349	38.7	5.78	22.59	100.8	94	94.3	90.4	90.7	107.9	6.77	7.83	3.05	7.01	5.87	10.73	6.70874	6.48059	6.63807	6.67101	6.63662	6.44956	6.67243	6.47249	6.55459	6.56377	6.60585	6.49825	6.42794	6.56986	6.43962	6.60437	6.56529	6.43296	6.59694	6.43962	6.66534	6.84172	6.54381	6.8802
O95831-1	Apoptosis-inducing factor 1, mitochondrial [OS=Homo sapiens]	AIFM1	37	20	20	81	20	613	66.9	8.95	248.08	85	92	128.1	83.3	115.2	84.3	7.38	7.59	9.59	3.89	2.28	2.21	6.37678	6.25172	6.44294	6.50462	6.54381	6.31288	6.55919	6.50303	6.76022	7.06824	7.05745	6.94369	6.42122	6.34163	6.40088	6.31288	6.84549	6.8505	6.88631	6.80607	6.40769	6.41616	6.38716	6.34341
O95837	Guanine nucleotide-binding protein subunit alpha-14 [OS=Homo sapiens]	GNA14	27	8	8	16	4	355	41.5	6.07	48.85	133.2	188.4	97.3	35	110.6	50.6	39.76	15.68	30.93	5.08	22.69	28.33	6.99209	8.01011	7.12205	6.94134	7.4446	7.88509	7.67101	7.41109	7.08321	6.16189	6.91648	6.29094	5.07468	5.17792	5.01346	4.98185	6.8125	6.24413	7.08108	6.76553	5.57289	6.25361	5.74953	5.33985
O95857	Tetraspanin-13 [OS=Homo sapiens]	TSPAN13	11	2	2	4	2	204	22.1	7.93	4.21	87.8	97.7	77.3	43.3	44.7	79.2	7.77	3.17	14.53	3.91	24.78	8.55	6.44128	6.46923	6.38543	6.63952	6.62498	6.54844	6.65678	6.59544	6.1819	6.09381	6.36632	6.55766	5.39575	5.47573	5.90929	5.60881	5.26303	5.70321	5.96116	5.23649	6.06393	6.34163	6.31832	6.29829
O95861-1	3'(2'),5'-bisphosphate nucleotidase 1 [OS=Homo sapiens]	BPNT1	40	10	10	27	10	308	33.4	5.69	62.86	101.7	107.4	105	99.5	100.1	99.7	6.57	2.95	2.29	0.8	3.82	3.02	6.74281	6.59395	6.76686	6.58946	6.8189	6.75489	6.73877	6.72247	6.67525	6.73877	6.74012	6.6907	6.6453	6.62936	6.6893	6.74819	6.6453	6.7046	6.64674	6.56986	6.64818	6.63081	6.61618	6.71425
O95864	fatty acid desaturase 2 [OS=Homo sapiens]	FADS2	22	10	10	52	10	444	52.2	8.82	158.79	86.3	83.7	109	106.7	102.7	97.2	33.82	18.21	19.68	3.29	13.14	14.22	6.42962	7.18388	6.14975	6.43296	6.2724	6.7866	6.2384	6.49985	7.03452	6.37156	6.63952	6.89724	6.70321	6.77083	6.75355	6.64962	6.55612	6.70874	6.65678	6.98185	6.51728	6.38198	6.85175	6.6893
O95865	N(G),N(G)-dimethylarginine dimethylaminohydrolase 2 [OS=Homo sapiens]	DDAH2	46	11	11	37	10	285	29.6	6.01	113.35	86.8	100.6	109.9	91.4	108.3	95.8	15.34	7.19	8.35	1.34	6.21	4.48	6.54381	6.03782	6.52356	6.35403	6.78267	6.53916	6.6879	6.61618	6.71425	6.84423	6.86419	6.60288	6.50144	6.52826	6.57592	6.66249	6.7879	6.78398	6.73335	6.59096	6.61618	6.57894	6.46597	6.58646
O95870-1	Protein ABHD16A [OS=Homo sapiens]	ABHD16A	15	9	9	13	9	558	63.2	8.13	24.92	95.6	100.4	104.4	98.7	98.9	98.4	11.17	7.23	7.12	10.41	11.62	10.31	6.61471	6.83415	6.47411	6.54226	6.65105	6.6279	6.64818	6.84298	6.84172	6.64386	6.6279	6.76818	6.73064	6.51885	6.69766	6.50462	6.32733	6.58646	6.66818	6.72383	6.59991	6.62352	6.89724	6.61765
O95881	Thioredoxin domain-containing protein 12 [OS=Homo sapiens]	TXNDC12	40	6	6	26	6	172	19.2	5.4	87.14	103.1	102.3	99.2	111.9	104.4	107.5	6.64	9.08	4.82	5.85	4.42	6.11	6.64241	6.59544	6.73335	6.80993	6.71287	6.49665	6.81121	6.64097	6.66107	6.71836	6.60288	6.55919	6.86542	6.74551	6.77479	6.7211	6.7761	6.65105	6.75221	6.65964	6.71562	6.86295	6.65964	6.78005
O95897	Noelin-2 [OS=Homo sapiens]	OLFM2	9	4	4	8	4	454	51.4	7.94	18.45	103	83.4	52.5	133.3	97.9	116.2	2.52	7.3	16.04	6.44	16.19	5.84	6.66391	6.71012	6.64674	6.72383	6.36807	6.20163	6.4545	6.39746	5.75489	5.91169	5.67525	5.33985	7.12412	6.99322	7.22304	6.96	6.74281	6.48543	6.74281	6.23649	6.78398	6.84423	6.98299	6.87529
O95905	Protein ecdysoneless homolog [OS=Homo sapiens]	ECD	18	7	7	10	7	644	72.7	4.87	21.42	112.6	103.1	99.5	114.2	127.4	110.6	6.52	8.48	3.5	1.26	8.89	8.78	6.70736	6.92244	6.77215	6.85674	6.55919	6.848	6.65392	6.72247	6.71287	6.64241	6.62936	6.59395	6.82273	6.848	6.75622	6.90809	7.07253	6.99774	6.76553	6.98868	6.63517	6.94134	6.81762	6.76155
O95926	Pre-mRNA-splicing factor syf2 [OS=Homo sapiens]	SYF2	34	8	8	15	8	243	28.7	8.4	30.31	123.4	125.2	111.6	110.2	104.4	114.2	15	4.61	2.33	2.77	5.08	4.44	6.95187	7.32103	6.94134	6.86666	6.92955	7.04876	7.00787	6.90689	6.86419	6.79701	6.80735	6.79312	6.75622	6.8125	6.77742	6.70874	6.72247	6.6907	6.6907	6.84172	6.88996	6.75087	6.87036	6.79961
O95983-1	methyl-CpG-binding domain protein 3 [OS=Homo sapiens]	MBD3	29	9	9	30	9	291	32.8	5.34	82.45	92.8	92.4	100.7	90.8	91.4	91.1	3.82	6.1	3.24	3.47	7.03	2.35	6.46271	6.59395	6.51885	6.55152	6.54998	6.48382	6.50938	6.67807	6.57289	6.67243	6.63517	6.67243	6.46923	6.54071	6.45779	6.35931	6.46597	6.35403	6.56224	6.57894	6.51885	6.44626	6.50144	6.51728
O95985	DNA topoisomerase 3-beta-1 [OS=Homo sapiens]	TOP3B	8	6	6	9	6	862	96.6	8.12	20.79	113.7	109.3	113.4	110.1	116	116.4	4.4	3.97	3.03	0.54	6.12	4.25	6.87774	6.88996	6.78005	6.76951	6.7866	6.75756	6.87406	6.75221	6.90328	6.80735	6.81762	6.83289	6.7879	6.77742	6.82528	6.87897	6.74012	6.824	6.89239	6.94603	6.92362	6.77347	6.8679	6.85798
O95989	Diphosphoinositol polyphosphate phosphohydrolase 1 [OS=Homo sapiens]	NUDT3	34	5	5	14	5	172	19.5	6.34	32.7	83.9	95.3	103.4	103.5	104.8	108.8	7.8	11.17	4.12	5.04	4.26	3.83	6.44791	6.29462	6.54071	6.33271	6.70044	6.61176	6.31107	6.53761	6.61912	6.70736	6.76155	6.67666	6.74416	6.64241	6.75489	6.72247	6.71149	6.78529	6.71012	6.63372	6.84046	6.79831	6.72656	6.73335
O95997	Securin [OS=Homo sapiens]	PTTG1	19	4	4	8	4	202	22	6.6	16.6	103.4	103.7	95.9	92.3	104.1	108.9	10.09	16.96	9.66	13.22	8.71	8.95	6.65105	6.732	6.49346	6.84298	6.58346	6.84046	6.2817	6.80735	6.66107	6.39917	6.50621	6.7046	6.39232	6.66391	6.53605	6.72656	6.7879	6.52356	6.62644	6.77742	6.86047	6.67384	6.66534	6.91648
O95999	B-cell lymphoma/leukemia 10 [OS=Homo sapiens]	BCL10	16	4	4	9	4	233	26.2	5.74	22	101	101.1	108.5	116.3	122.2	104.3	1.98	2.46	2.77	2.03	3.92	5.94	6.6837	6.65678	6.61471	6.65964	6.61176	6.69905	6.66391	6.65678	6.76421	6.80607	6.75889	6.70736	6.88264	6.84046	6.78398	7.00675	6.92481	7	6.86295	6.94134	6.70044	6.70736	6.65535	6.84925
O96000	NADH dehydrogenase [ubiquinone] 1 beta subcomplex subunit 10 [OS=Homo sapiens]	NDUFB10	35	6	6	24	6	172	20.8	8.48	65.08	105.4	103.7	110.2	100.9	90.6	88.7	3.47	3.3	1.67	2	6.59	4.37	6.66818	6.75756	6.6837	6.76553	6.66959	6.72247	6.74953	6.6453	6.82273	6.78136	6.7866	6.76686	6.67666	6.63662	6.65105	6.59991	6.50462	6.42962	6.49825	6.65249	6.42794	6.51412	6.5345	6.40599
O96005-1	Cleft lip and palate transmembrane protein 1 [OS=Homo sapiens]	CLPTM1	17	12	12	25	12	669	76	6.3	71.31	97	94.5	105.2	102.7	98.7	109.1	7.82	7.47	10.85	1.39	8.89	11.29	6.60437	6.8009	6.55766	6.59694	6.50779	6.67525	6.43296	6.61765	6.76553	6.48059	6.66959	6.85549	6.69627	6.66818	6.72928	6.54535	6.51885	6.65105	6.59842	6.81634	6.82528	6.56834	6.95303	6.71287
O96006	zinc finger BED domain-containing protein 1 [OS=Homo sapiens]	ZBED1	12	7	7	12	7	694	78.1	6.1	24.55	90.3	109.9	109.5	104.1	94.5	90.8	2.98	4.22	3.78	4.05	2.45	5.43	6.42626	6.49025	6.50144	6.52826	6.79831	6.71012	6.76022	6.853	6.75489	6.70321	6.83036	6.79572	6.66107	6.74281	6.63517	6.73877	6.55919	6.54226	6.62205	6.56377	6.52826	6.4822	6.46434	6.63662
O96008	Mitochondrial import receptor subunit TOM40 homolog [OS=Homo sapiens]	TOMM40	43	10	10	54	10	361	37.9	7.25	180.52	112.5	107.5	119.7	110	105	105.1	6.22	5.09	1.87	4.66	3.51	3.65	6.72383	6.86913	6.75889	6.91528	6.73335	6.70321	6.86913	6.76288	6.92244	6.88387	6.92837	6.87406	6.82782	6.73335	6.79051	6.70183	6.70044	6.65964	6.72792	6.78005	6.67384	6.76553	6.75756	6.66818
O96011-1	Peroxisomal membrane protein 11B [OS=Homo sapiens]	PEX11B	14	3	3	5	3	259	28.4	9.85	11	90.8	96.1	106.8	103.3	103	94.1	11.08	11.43	5.91	2.64	8.15	3.58	6.46761	6.27053	6.54071	6.65821	6.57894	6.25172	6.59395	6.62644	6.74281	6.75622	6.73471	6.56986	6.71699	6.66391	6.65678	6.72247	6.65821	6.66391	6.89966	6.71012	6.47249	6.54226	6.59246	6.57137
O96013-1	serine/threonine-protein kinase PAK 4 [OS=Homo sapiens]	PAK4	22	11	11	33	11	591	64	9.73	74.29	93.5	96.4	103	113.3	112.9	105.8	4.65	5.71	5.59	3.71	4.29	3.05	6.55612	6.42122	6.57137	6.53761	6.57743	6.47735	6.67807	6.60288	6.65249	6.80735	6.7211	6.62936	6.86171	6.7866	6.89239	6.92955	6.84925	6.90689	6.77347	6.7879	6.63952	6.73471	6.7211	6.73064
O96017-1	Serine/threonine-protein kinase Chk2 [OS=Homo sapiens]	CHEK2	34	18	18	26	18	543	60.9	5.91	64.67	108.8	119.5	100.6	82.9	89.5	87.6	7.8	4.72	1.55	0.6	7.79	3.19	6.92006	6.64962	6.77479	6.75622	7.01011	6.88264	6.85674	6.92125	6.62498	6.64818	6.67807	6.65678	6.36632	6.37851	6.3837	6.40769	6.58646	6.48382	6.4822	6.31107	6.41954	6.49506	6.40429	6.48704
O96019-1	Actin-like protein 6A [OS=Homo sapiens]	ACTL6A	35	13	13	45	13	429	47.4	5.6	150.8	83	88.9	91	89.1	89.3	86.9	4.19	5.02	3.95	1.77	4.6	2.2	6.38716	6.25739	6.36457	6.38543	6.49665	6.35931	6.52669	6.45121	6.49025	6.58646	6.52669	6.4545	6.45943	6.49665	6.47086	6.45779	6.50779	6.4545	6.51885	6.37156	6.38024	6.44956	6.43962	6.44128
O96028-1	Histone-lysine N-methyltransferase NSD2 [OS=Homo sapiens]	NSD2	10	12	12	22	11	1365	152.2	8.69	49.24	77.4	94.5	126.9	109.6	122.4	87.4	8.73	5.91	6.61	2.37	13.85	6.44	6.26679	6.50779	6.2817	6.25361	6.56682	6.71699	6.5345	6.55766	6.96809	6.81121	7.02791	7.00562	6.75221	6.8009	6.64962	6.73335	6.70321	6.85674	7.01458	7.16792	6.41278	6.59991	6.48382	6.40088
P00167-1	Cytochrome b5 [OS=Homo sapiens]	CYB5A	49	5	5	29	5	134	15.3	4.96	103.24	101	99.6	120.2	97.1	103.2	81.7	10.08	9.84	6.88	1.94	8.63	2.26	6.65821	6.37678	6.65964	6.71425	6.84423	6.51728	6.67525	6.59991	6.79961	7.04002	6.91648	6.90207	6.62059	6.58195	6.61618	6.53138	6.73742	6.69488	6.6851	6.44956	6.38543	6.36632	6.31107	6.33807
P00338-1	L-lactate dehydrogenase A chain [OS=Homo sapiens]	LDHA	55	22	22	174	20	332	36.7	8.27	547.91	99.1	116.1	111	76.5	87.6	94.3	9.04	9.79	9.51	13.11	11.06	7.42	6.67807	6.71973	6.58496	6.41785	6.79701	6.92006	6.94486	6.6279	6.77347	6.81378	6.9542	6.61912	6.3906	6.12309	6.42794	6.34341	6.52669	6.38024	6.55919	6.19967	6.59246	6.66249	6.52513	6.40769
P00367	Glutamate dehydrogenase 1, mitochondrial [OS=Homo sapiens]	GLUD1	41	22	22	99	22	558	61.4	7.8	298.92	96.5	96.1	100.4	88.5	86.7	92.2	4.47	5.16	0.97	1.42	4.71	2.63	6.57894	6.50779	6.60585	6.66391	6.63372	6.46271	6.56224	6.60881	6.66959	6.63662	6.65105	6.64818	6.4822	6.4545	6.39403	6.30012	6.4363	6.32373	6.48704	6.43796	6.51885	6.55919	6.5345	6.46923
P00374	dihydrofolate reductase [OS=Homo sapiens]	DHFR	52	9	9	34	9	187	21.4	7.42	103.14	87.9	77.4	105.2	95.4	95.6	106.3	23	26.04	17.91	8.06	12.15	14.23	6.63662	6.92006	6.23266	6.27984	6.25172	6.85549	6.03562	6.29646	6.75756	6.25927	6.67666	6.90328	6.49346	6.65821	6.55919	6.62498	6.33628	6.58496	6.57289	6.76951	6.70598	6.30561	6.75889	6.76951
P00387	NADH-cytochrome b5 reductase 3 [OS=Homo sapiens]	CYB5R3	41	9	9	45	9	301	34.2	7.59	161.15	107.3	81.1	98.9	111.2	107.7	109.9	5.42	5.6	3.41	4.71	6.06	4.45	6.73335	6.60288	6.75889	6.78267	6.37156	6.26679	6.45286	6.31288	6.62498	6.71699	6.63081	6.60881	6.84549	6.74953	6.76818	6.75622	6.86047	6.732	6.76818	6.64962	6.79442	6.89239	6.75355	6.76686
P00390	Glutathione reductase, mitochondrial [OS=Homo sapiens]	GSR	26	10	10	23	10	522	56.2	8.5	66.84	108.3	104.9	86.8	88.9	105.7	104.3	21.24	9.1	6.25	2.48	10.18	8.87	6.67525	7.2891	6.76818	6.75087	6.61765	6.86666	6.61029	6.80735	6.46761	6.28725	6.41278	6.49346	6.49985	6.44956	6.43463	6.47897	6.58946	6.61765	6.83036	6.87897	6.7211	6.75756	6.46107	6.6893
P00403	Cytochrome c oxidase subunit 2 [OS=Homo sapiens]	MT-CO2	19	4	4	24	4	227	25.5	4.82	71.82	96.1	103.8	133.5	93.7	113.1	88.6	32.75	18.63	2.22	34.42	4.27	22.61	6.34518	7.12205	6.04876	6.82782	6.24413	6.87036	6.58195	6.81378	7.05094	7.00562	7.07788	7.07146	6.1918	6.90809	6.35931	6.87529	6.70183	6.81121	6.83162	6.83289	6.25172	6.16792	6.6879	6.8392
P00441	Superoxide dismutase [Cu-Zn] [OS=Homo sapiens]	SOD1	48	9	9	82	9	154	15.9	6.13	221.54	83.4	71.1	78.4	104.3	103.5	109	11.03	1	8.42	4.95	13.28	9.35	6.43962	6.13134	6.50621	6.32553	6.15987	6.16993	6.1416	6.13955	6.25172	6.50303	6.32733	6.2555	6.75489	6.65392	6.74685	6.75355	6.92125	6.73742	6.64962	6.45943	6.81378	6.96	6.65249	6.72247
P00491	purine nucleoside phosphorylase [OS=Homo sapiens]	PNP	72	16	16	68	16	289	32.1	6.95	227.73	91.2	117.3	113.1	80	78.5	81.5	3.67	4.59	6.47	0.86	8.85	4.5	6.49506	6.52669	6.58646	6.46271	6.9331	6.8505	6.77873	6.89845	6.72792	6.9472	6.848	6.79442	6.31288	6.32912	6.32012	6.38716	6.49506	6.3345	6.2555	6.2114	6.32553	6.42962	6.27984	6.3733
P00492	Hypoxanthine-guanine phosphoribosyltransferase [OS=Homo sapiens]	HPRT1	64	10	10	37	9	218	24.6	6.68	120.46	73.5	69.1	116.3	108	161.3	108	6.61	4.31	9.93	0.87	3.73	2.55	6.26491	6.1334	6.29646	6.10434	6.11894	6.16189	6.01123	6.10224	6.60288	6.83794	6.88509	6.94251	6.76421	6.74551	6.80607	6.84674	7.34696	7.41109	7.28448	7.32103	6.7761	6.76951	6.69488	6.74012
P00505	Aspartate aminotransferase, mitochondrial [OS=Homo sapiens]	GOT2	57	25	25	105	25	430	47.5	9.01	294.42	85.1	71.4	100.2	85.7	64.8	59.6	2.28	3.12	0.86	2.61	5.68	6.01	6.39403	6.40939	6.41278	6.46923	6.16591	6.14975	6.1416	6.2384	6.65105	6.64241	6.65392	6.62644	6.39403	6.44791	6.35931	6.33628	6.03562	5.93546	6.12928	5.99774	5.94486	5.94251	5.76022	5.853
P00519	Tyrosine-protein kinase ABL1 [OS=Homo sapiens]	ABL1	9	7	7	10	7	1130	122.8	8.66	21.51	84.4	83.9	91.3	89.2	88.8	96.4	6.56	16.71	3.41	8.58	0.53	10.93	6.46923	6.47573	6.32733	6.29278	6.5157	6.12928	6.26679	6.66534	6.48382	6.51885	6.50779	6.59694	6.3906	6.56682	6.47086	6.45779	6.46923	6.4822	6.46434	6.47411	6.58496	6.26491	6.61471	6.59694
P00558	phosphoglycerate kinase 1 [OS=Homo sapiens]	PGK1	77	32	32	317	27	417	44.6	8.1	996.27	104.7	118.1	98.7	93.4	107.7	100.8	10.01	6.59	14.27	4.75	13.33	5.35	6.81634	6.49025	6.7761	6.64386	6.94017	6.78921	6.99322	6.82782	6.42626	6.83415	6.77479	6.47573	6.59246	6.49665	6.62498	6.6279	6.82909	6.732	6.77083	6.3733	6.6879	6.76022	6.58646	6.62205
P00568	Adenylate kinase isoenzyme 1 [OS=Homo sapiens]	AK1	42	9	9	24	9	194	21.6	8.63	66.73	87.4	83.3	94.7	104.8	111.6	113.4	8.45	10.62	4.16	3.12	3.76	4.3	6.52826	6.2817	6.53294	6.36982	6.65535	6.33807	6.39575	6.36632	6.53761	6.65392	6.59395	6.52356	6.74281	6.67948	6.76288	6.89966	6.7879	6.8679	6.81634	6.73877	6.86295	6.87283	6.74147	6.78921
P00813	adenosine deaminase [OS=Homo sapiens]	ADA	22	6	6	9	6	363	40.7	5.95	20.65	89.3	86.9	97.7	100.9	112.5	124.4	21.02	21.49	8.03	0.48	12.22	19.71	6.41785	5.91886	6.67525	6.54381	6.64674	5.88996	6.54226	6.34163	6.59544	6.80864	6.62644	6.55305	6.65249	6.66249	6.7761	6.83668	6.98413	6.80349	6.82273	6.54689	6.86171	7.30378	6.63517	7.05528
P00918	Carbonic anhydrase 2 [OS=Homo sapiens]	CA2	37	7	7	13	7	260	29.2	7.4	38.12	147.9	129.1	134.2	78.2	73.3	83.2	6.45	10.48	5.03	10.36	2.32	3.73	7.12825	7.30012	7.28355	7.1334	6.90448	7.11686	6.90689	7.20163	7.05637	6.95652	7.08002	7.13237	6.18388	6.39575	6.21529	6.40429	6.2114	6.17792	6.15583	6.23074	6.38716	6.36807	6.47249	6.35226
P00966	Argininosuccinate synthase [OS=Homo sapiens]	ASS1	24	11	11	32	11	412	46.5	8.02	70.09	80.5	74.2	104.2	78.2	82.4	67.9	8.56	16.76	23.69	18.31	8.45	15.66	6.09803	6.30561	6.38024	6.35403	6.32733	6.10014	5.94017	6.48864	6.11061	6.75889	6.64674	6.98299	6.10224	6.47735	6.06609	6.54689	6.4446	6.2854	6.24413	6.49665	6.02015	6.2555	5.70874	6.14975
P01111	GTPase NRas [OS=Homo sapiens]	NRAS	56	7	7	28	2	189	21.2	5.17	92.08	111.5	117.6	90.8	99.8	95	116.2	3.79	5.92	5.05	5.56	8.44	3.95	6.8679	6.76686	6.75489	6.83542	6.97154	6.853	6.90207	6.76686	6.52199	6.55919	6.48864	6.38716	6.69766	6.58346	6.59096	6.43129	6.67101	6.59991	6.53916	6.37851	6.95187	6.8679	6.85175	6.8189
P01116	GTPase KRas [OS=Homo sapiens]	KRAS	56	8	8	29	3	189	21.6	6.77	89.42	100.6	101.2	108.1	102.1	115.6	87.5	0.88	8.01	9.22	6.33	6.25	5.03	6.67525	6.64674	6.65392	6.64962	6.61176	6.70874	6.83289	6.58045	6.70044	6.96347	6.8125	6.67948	6.73877	6.61029	6.7252	6.65105	6.73877	6.94837	6.88753	6.81762	6.46271	6.50462	6.44128	6.33271
P01130	Low-density lipoprotein receptor [OS=Homo sapiens]	LDLR	4	3	3	4	3	860	95.3	5.05	10.47	76.3	75.3	100.2	83.6	91.9	74.3	36.72	23.68	23.42	24.32	30.55	15.48	6.11894	7.00562	5.83794	6.3906	5.82018	6.48704	5.97957	6.50303	6.78136	6.41447	6.51254	7.13853	6.13545	6.63517	6.34163	6.33092	6.33985	6.40429	6.64097	7.22689	6.1375	6.04002	6.29094	6.53916
P01308	Insulin [OS=Homo sapiens]	INS	25	2	2	11	2	110	12	5.3	29.46	148.8	155.6	120.4	134.5	138.5	95	52.3	17.74	31.09	8.93	29.75	17.63	6.97613	8.40599	7.12516	7.30834	6.96924	7.21917	7.58646	7.34341	7.54226	6.54226	6.78529	7.03892	7.16289	6.98071	6.96809	6.30378	7.0268	7.20065	7.01458	7.83794	6.31651	6.47086	6.89724	6.66959
P02545	Prelamin-A/C [OS=Homo sapiens]	LMNA	56	41	41	143	39	664	74.1	7.02	413.81	117.3	119.3	83.4	109.2	92.2	82.8	10.61	7.84	8.73	8.7	2.74	4.77	6.70044	7.03782	6.79051	6.95652	6.6851	6.90809	6.88874	6.9472	6.20945	6.46597	6.29829	6.46434	6.68229	6.85922	6.47897	6.77873	6.55919	6.47086	6.50938	6.54535	6.2555	6.36457	6.38024	6.41785
P02649	Apolipoprotein E [OS=Homo sapiens]	APOE	63	22	22	111	22	317	36.1	5.73	315.79	96.4	95.2	104.2	118.1	91.5	101.9	17.2	10.36	9.41	8.2	8.45	9.14	6.40259	6.52042	6.66107	6.95768	6.52042	6.36282	6.62644	6.71562	6.50938	6.84298	6.6893	6.71699	6.79961	6.96694	6.71562	6.79831	6.51254	6.51885	6.50779	6.74685	6.48543	6.58796	6.76022	6.75221
P02654	Apolipoprotein C-I [OS=Homo sapiens]	APOC1	22	3	3	7	3	83	9.3	8.47	17.73	106.1	90.7	98.3	114.9	120.5	127.3	18.84	6.69	13.6	1.63	12.65	10.25	6.59842	7.17792	6.71012	6.74685	6.55459	6.6453	6.44626	6.44956	6.75489	6.32193	6.51412	6.72383	6.86047	6.82782	6.83542	6.86913	6.81506	6.99887	6.82655	7.19377	6.78398	7.02126	7.14568	6.96232
P02751	fibronectin [OS=Homo sapiens]	FN1	4	9	9	13	9	2386	262.5	5.71	25.76	166.6	110.9	86.3	88.4	50.8	76.3	35.7	26.08	28.29	41.5	16.14	11.61	7.51412	6.65249	7.24603	7.9431	6.8505	6.21529	6.73606	7.16993	7.1375	6.36982	6.49185	6.37156	6.03122	6.90328	5.88264	7.01235	5.97269	5.64386	5.41278	5.6893	6.21723	6.16189	6.52826	6.29094
P02768-1	Serum albumin [OS=Homo sapiens]	ALB	4	2	2	4	2	609	69.3	6.28	6.75	30.2	35.5	30.1	19.9	24.1	35.2	11.16	11.2	65.71	2.11	21.14	18.4	4.853	5.03562	4.66107	4.97728	5.32193	5.07895	4.94953	5.21723	6.24031	4.21723	5.16993	4.65535	4.33628	4.29278	4.2854	4.32193	4.45286	4.73335	5.01346	4.3505	5.25172	5.02237	4.85798	5.46271
P02786	Transferrin receptor protein 1 [OS=Homo sapiens]	TFRC	44	30	30	109	30	760	84.8	6.61	348.02	114.7	99.9	110	85.9	109.5	114.5	15.45	16.22	8.05	3.76	5.08	10.57	6.74416	7.16892	6.6907	6.93782	6.50938	7.02237	6.6279	6.65678	6.79572	6.69209	6.76553	6.96116	6.38716	6.46434	6.3147	6.45286	6.73064	6.78005	6.76818	6.89724	6.75889	6.93074	6.59991	6.91886
P02787	Serotransferrin [OS=Homo sapiens]	TF	32	19	19	52	19	698	77	7.12	164.74	78.7	92.4	122.2	76.2	149.9	90.2	42.69	25.51	17.19	13.84	18.47	17.87	6.12722	7.29737	6.26866	6.32553	6.2854	7.09276	6.48543	6.5744	6.98413	6.59096	6.88264	7.19967	6.11061	6.39403	6.0917	6.2854	6.71836	7.20163	7.25267	7.38198	6.2384	6.62936	6.36107	6.80607
P02792	Ferritin light chain [OS=Homo sapiens]	FTL	13	2	2	5	2	175	20	5.78	14.67	96	66.8	75.5	78.6	75.2	93	35.75	23.56	4.52	18.89	17.53	20.46	5.93546	6.97384	6.19771	6.99661	5.92125	6.20555	5.73877	6.50303	6.14364	6.19967	6.27612	6.2817	6.10224	6.49025	6.02015	6.4446	6.27426	6.12102	6.1918	6.65392	5.98185	6.67525	6.42962	6.64818
P02794	Ferritin heavy chain [OS=Homo sapiens]	FTH1	25	3	3	5	3	183	21.2	5.55	16.42	75.4	83.7	95	90.2	92.4	86.9	7.34	8.98	2.81	11.26	2.35	6.84	6.1819	6.10643	6.34341	6.29094	6.51728	6.42626	6.2075	6.34873	6.58045	6.50938	6.60585	6.55919	6.38024	6.61029	6.56071	6.55305	6.54071	6.56834	6.48864	6.51885	6.44626	6.37678	6.60288	6.43463
P03886	NADH-ubiquinone oxidoreductase chain 1 [OS=Homo sapiens]	MT-ND1	6	2	2	5	2	318	35.6	6.55	24.22	98	110.5	143.1	123.1	118.2	102.8	2.99	10.42	8.63	6.53	4.5	5.91	6.59096	6.62352	6.6893	6.60733	6.64674	6.79312	7.0045	6.78398	6.9542	7.22207	7.22207	7.10014	7.01011	6.87652	6.79701	6.94251	6.96924	6.82528	6.91767	6.85425	6.57743	6.75756	6.63081	6.73606
P03915	NADH-ubiquinone oxidoreductase chain 5 [OS=Homo sapiens]	MT-ND5	3	2	2	5	2	603	67	9.03	19.99	101.4	96.3	153.3	144.6	117.3	88.1	9.13	6.21	20	7.4	16.32	6.94	6.4822	6.63807	6.6907	6.80349	6.54844	6.47735	6.63227	6.68089	6.97269	7.29646	7.22497	7.65464	7.25172	7.10014	7.56148	7.04658	7.14466	6.73335	7.01569	6.64241	6.3733	6.54689	6.37504	6.54998
P04004	Vitronectin [OS=Homo sapiens]	VTN	14	5	5	18	5	478	54.3	5.8	57.72	147.5	145.3	115.1	169	95.1	90.6	63.51	33.56	53.72	31.37	39.17	54.58	6.46107	8.31379	6.39575	7.9472	6.31651	7.35226	7.55766	7.01346	7.46761	5.73606	6.25361	7.44045	7.72588	7.07468	7.22014	5.50779	6.23074	6.96578	5.64097	6.91169	5.53916	6.07895	7.40173	6.92244
P04035-1	3-hydroxy-3-methylglutaryl-coenzyme a reductase [OS=Homo sapiens]	HMGCR	15	11	11	17	11	888	97.4	6.74	34.99	91.1	91.6	108.1	105	104.7	97.1	50.96	17.48	24.2	0.76	30.31	12.63	6.49185	7.69836	6.3505	6.52669	6.42962	6.94953	6.48382	6.55152	7.17093	6.47735	6.51096	7.00113	6.70598	6.72247	6.60437	6.60437	6.51412	6.77742	6.64241	7.41024	6.43129	6.50779	6.83036	6.69488
P04040	catalase [OS=Homo sapiens]	CAT	17	8	8	11	8	527	59.7	7.39	29.61	53.8	98.7	94	87.5	12.6	112	10.75	11.45	6.18	3.54	43.11	9.18	5.73335	5.44956	5.80993	5.76553	6.70598	6.32553	6.67666	6.57289	6.56834	6.67243	6.54226	6.45779	6.48704	6.41447	6.38024	6.2817	4.43962	3.73335	3.56071	2.94486	6.75489	6.93428	6.62644	6.85922
P04049	RAF proto-oncogene serine/threonine-protein kinase [OS=Homo sapiens]	RAF1	21	13	13	23	8	648	73	9.2	70.08	91.9	90.8	107.5	104.5	102.6	96.7	7.78	2.39	4.59	3.8	3	5.75	6.54998	6.66818	6.40088	6.49346	6.46761	6.54535	6.48864	6.52042	6.84674	6.6893	6.74281	6.75355	6.74551	6.66818	6.71562	6.72383	6.66959	6.6893	6.67384	6.76155	6.59395	6.58195	6.75221	6.59694
P04062	glucosylceramidase [OS=Homo sapiens]	GBA	7	4	4	12	4	536	59.7	7.61	31.88	94.2	81.3	106.4	102.2	102	96.9	8.13	5.26	9.26	6.32	3.35	4.54	6.46761	6.50621	6.60881	6.7252	6.33271	6.24603	6.42962	6.35755	6.56682	6.89239	6.75221	6.71562	6.61029	6.74012	6.55459	6.57289	6.67101	6.61912	6.73742	6.67384	6.50938	6.62059	6.57894	6.66391
P04075	fructose-bisphosphate aldolase A [OS=Homo sapiens]	ALDOA	79	26	26	521	21	364	39.4	8.09	1892.89	103.7	115.5	107	103.6	118	110.9	6.23	4.71	3.82	2.7	2.64	2.16	6.70874	6.68229	6.79572	6.57592	6.83415	6.87036	6.88387	6.73064	6.65964	6.77347	6.77347	6.70874	6.72247	6.66676	6.76951	6.80735	6.90448	6.92719	6.84423	6.86047	6.81506	6.824	6.76951	6.76288
P04080	Cystatin-B [OS=Homo sapiens]	CSTB	64	5	5	28	5	98	11.1	7.56	85.53	107.3	117.9	126.5	132.7	107.3	109.5	12.04	6.54	0.96	1.79	6.5	1.74	6.85549	6.5744	6.93782	6.63517	6.90087	6.96116	6.73471	6.86171	6.99435	6.97613	6.96347	6.98982	7.03452	7.07039	7.15279	7.2075	6.89845	6.75889	6.73064	6.6851	6.78921	6.73606	6.76022	6.78921
P04083	annexin A1 [OS=Homo sapiens]	ANXA1	27	7	7	8	7	346	38.7	7.02	21.81	74.4	86.8	136	197.5	62.1	69.3	69.6	63.12	68.99	11.69	93.32	27.15	6.23458	7.77676	5.95187	6.19771	5.45615	7.61692	6.29829	6.58045	7.87774	5.91409	6.29829	8.19574	7.50621	7.74551	6.71149	8.2427	6.02015	5.89239	5.44626	7.96694	6.06393	6.7866	6.1639	6.03122
P04179	Superoxide dismutase [Mn], mitochondrial [OS=Homo sapiens]	SOD2	9	2	2	4	2	222	24.7	8.25	10.36	115	100.9	115.2	114.7	114.4	90.4	13.33	8.65	2.91	17.89	8.82	16.7	6.75087	7.13648	6.74012	6.94134	6.7211	6.45615	6.7252	6.59395	6.8679	6.86913	6.78005	6.82782	7.02569	6.65821	6.68229	6.83415	6.73877	6.79831	6.87774	7.02791	6.54998	6.76818	6.1819	6.4446
P04181-1	Ornithine aminotransferase, mitochondrial [OS=Homo sapiens]	OAT	60	20	20	114	20	439	48.5	7.03	382.21	143.5	131.6	121.9	79	93.4	81.6	6.74	6.68	9.04	6.44	11.4	5.21	7.16491	7.35315	7.16491	7.16491	7.01569	7.16792	7.06501	6.93899	7.02015	6.71699	6.88387	6.97613	6.36982	6.2384	6.31288	6.12102	6.33985	6.56224	6.52982	6.74281	6.35403	6.34696	6.48543	6.32193
P04183	Thymidine kinase, cytosolic [OS=Homo sapiens]	TK1	46	11	11	27	11	234	25.5	8.51	65.44	82	75	80.1	94.6	94.8	118.9	18.43	20.11	8.9	4.92	6.42	7.59	6.36807	6.8189	6.27612	6.34873	6.21335	6.732	6.14771	6.24413	6.35403	6.23649	6.29462	6.52669	6.51412	6.61471	6.6014	6.69627	6.64241	6.50303	6.45615	6.63227	6.853	6.97269	6.7211	6.93546
P04216	Thy-1 membrane glycoprotein [OS=Homo sapiens]	THY1	25	4	4	20	4	161	17.9	8.73	57.01	165.2	148.4	137.9	132.8	168.4	156	3.18	10.25	9.69	8.13	6.16	9.85	7.34163	7.31741	7.39489	7.41616	7.24031	7.08534	7.43045	7.18587	7.33002	7.12619	7.08958	7.01235	7.13648	6.97039	7.12928	7.01681	7.54998	7.37851	7.41363	7.35667	7.27984	7.46352	7.11686	7.29002
P04233-2	Isoform 2 of HLA class II histocompatibility antigen gamma chain [OS=Homo sapiens]	CD74	14	3	3	7	3	232	26.4	9.14	26.24	98.4	61.2	31.9	126.9	125	117.2	10.07	9.8	10.93	11.48	11.77	9.36	6.47411	6.53916	6.78921	6.70183	5.80993	5.82018	6.06824	6.05094	5.01792	4.99095	4.99548	4.66676	7.10434	6.86913	6.95536	6.71699	6.98641	6.94603	7.05094	6.64674	6.90207	6.853	6.60288	6.8936
P04350	Tubulin beta-4A chain [OS=Homo sapiens]	TUBB4A	70	22	22	503	3	444	49.6	4.88	1283.32	119.1	67	64	135.9	140.7	148.4	14.97	8.7	8.12	4.78	8.91	1.09	6.97269	6.50303	7.0045	6.82018	6.25927	6.05961	6.07039	5.96578	6.00899	6.19771	5.99095	5.93782	7.13443	7.03672	7.14262	7.09276	7.15279	7.16591	7.11998	6.8802	7.21917	7.1918	7.2075	7.22786
P04406-1	glyceraldehyde-3-phosphate dehydrogenase [OS=Homo sapiens]	GAPDH	70	25	25	320	25	335	36	8.46	989.37	107.2	103.2	103.4	125.6	113.5	116.3	5.04	2.44	2.65	3.22	3.14	3.68	6.74953	6.66676	6.84298	6.73877	6.64674	6.70321	6.72792	6.67525	6.62059	6.6907	6.69349	6.70598	7.0045	6.93899	7.01903	7.04985	6.84172	6.75355	6.85798	6.80993	6.91528	6.88753	6.79572	6.83542
P04424	argininosuccinate lyase [OS=Homo sapiens]	ASL	29	13	13	23	13	464	51.6	6.48	59.03	97.1	106.5	85.2	91.7	121.8	128.1	12.13	6.57	6.9	3.01	5.8	9.9	6.65105	6.30925	6.72656	6.55305	6.86913	6.71012	6.76022	6.64674	6.40599	6.56071	6.41785	6.32373	6.48704	6.54844	6.48864	6.63081	6.92362	6.9331	6.94251	6.76155	6.94369	7.05961	6.76951	7.09592
P04626-1	Receptor tyrosine-protein kinase erbB-2 [OS=Homo sapiens]	ERBB2	17	19	19	49	17	1255	137.8	5.91	146.29	91.3	75.6	102.5	113.7	128	94.1	21.5	9.28	15.85	9.01	28.85	18.94	6.55919	6.96694	6.26115	6.46434	6.23266	6.49185	6.22304	6.24982	6.7046	6.42291	6.65392	6.97499	6.73606	6.92125	6.81634	6.71973	6.3906	7.02569	6.97499	7.44956	6.50462	6.15583	6.83289	6.60733
P04632	Calpain small subunit 1 [OS=Homo sapiens]	CAPNS1	29	5	5	38	5	268	28.3	5.2	155.73	104.4	110.7	98.4	89.5	95.9	109.5	10.51	1.63	4.43	2.17	3.38	3.51	6.79051	6.62059	6.92362	6.61176	6.77083	6.80219	6.77742	6.82146	6.56682	6.69905	6.66107	6.58195	6.46107	6.50462	6.55612	6.57894	6.58796	6.65535	6.57894	6.53761	6.71287	6.75756	6.83162	6.79312
P04637	Cellular tumor antigen p53 [OS=Homo sapiens]	TP53	5	2	2	3	2	393	43.6	6.79	6.37	94.8	131.1	68.9	104.9	110.3	102	33.68	21.49	18.35	5.68	30.25	21.47	6.35931	5.80993	7.00562	6.77479	6.95768	6.47735	7.24982	7.11061	6	6.55152	6.06393	6.14975	6.65392	6.77083	6.61176	6.96116	7.34873	6.90207	6.66959	6.32733	6.66107	6.98299	6.19967	6.6851
P04733	Metallothionein-1F [OS=Homo sapiens]	MT1F	34	3	3	20	3	61	6.1	7.83	57.8	171	144	97.3	20.1	14.6	29.9	33.71	58.19	19.61	14.28	38.35	24.87	7.11894	8.15785	7.47249	7.3637	6.85425	8.35975	6.60733	7.48543	6.19377	6.68229	6.52513	6.88631	4.18587	4.47249	3.41954	4.26303	4.64962	3.93546	3.40599	3.80735	5.03562	5.18982	4.76553	4.3147
P04792	Heat shock protein beta-1 [OS=Homo sapiens]	HSPB1	80	12	12	51	12	205	22.8	6.4	157.88	100.8	86.2	74.5	89.4	110.9	108	1.77	13.92	8.02	19.58	5.52	9.21	6.65535	6.65535	6.68089	6.61765	6.42794	6.74551	6.29094	6.43129	6.40599	6.20359	6.14364	6.23649	6.2817	6.6837	6.35226	6.74819	6.90207	6.78529	6.8009	6.71012	6.69209	6.81762	6.58946	6.89118
P04818	thymidylate synthase [OS=Homo sapiens]	TYMS	32	8	8	20	8	313	35.7	7.01	60.6	69.8	115.9	124.5	103.5	152	90.1	9.75	7.77	9.2	2.96	10.14	10.07	6.05311	6.20359	6.19771	5.89966	6.87897	6.92955	6.83542	6.66391	6.93546	6.76022	6.98527	7.08321	6.66249	6.72247	6.61176	6.83415	7.24982	7.13648	7.24698	7.47573	6.39746	6.61176	6.31107	6.58796
P04843	Dolichyl-diphosphooligosaccharide--protein glycosyltransferase subunit 1 [OS=Homo sapiens]	RPN1	53	34	34	206	34	607	68.5	6.38	564.75	103.3	99.5	105.6	110.8	106.1	103.2	4.21	4.03	1.59	0.87	2.21	2.42	6.63227	6.72247	6.65821	6.76553	6.59395	6.65678	6.7252	6.61765	6.74012	6.73742	6.70874	6.69349	6.8009	6.78267	6.75221	6.7252	6.69209	6.7046	6.75355	6.75355	6.65821	6.71699	6.72383	6.66107
P04844-2	Isoform 2 of Dolichyl-diphosphooligosaccharide--protein glycosyltransferase subunit 2 [OS=Homo sapiens]	RPN2	40	18	18	103	18	615	67.7	6.06	339.78	91.3	86.5	88.5	94.4	84.2	93.4	5.17	6.43	2.6	3.43	6.28	2.63	6.45943	6.53605	6.48864	6.6279	6.44956	6.40769	6.41954	6.60288	6.46923	6.44791	6.46761	6.53294	6.52513	6.59544	6.46271	6.39575	6.35226	6.32012	6.51885	6.43796	6.56986	6.51254	6.59246	6.52199
P04899-1	guanine nucleotide-binding protein G(i) subunit alpha-2 [OS=Homo sapiens]	GNAI2	56	16	16	78	9	355	40.4	5.54	252.45	99.3	102.3	102.1	111.2	117.9	104.8	5	11.19	9.86	1.36	4.94	5.02	6.61324	6.50621	6.65392	6.66818	6.66959	6.62352	6.96347	6.68229	6.57592	6.84549	6.77083	6.56224	6.81121	6.78267	6.73742	6.74012	6.86419	6.89845	7.01123	6.86295	6.65821	6.76421	6.64386	6.7866
P04921-1	Glycophorin-C [OS=Homo sapiens]	GYPC	27	2	2	6	2	128	13.8	4.84	24.03	155	163	92.6	68.5	73.1	76.2	7.28	14.66	7.84	0.13	6.23	10.39	7.37417	7.32643	7.22497	7.1375	7.16792	7.52904	7.5345	7.15886	6.61471	6.44956	6.65678	6.4363	6.09592	6.09803	6.17393	6.05961	6.14364	6.24031	6.1334	6.32193	6.29094	6.07468	6.43296	6.21335
P05023	Sodium/potassium-transporting ATPase subunit alpha-1 [OS=Homo sapiens]	ATP1A1	46	45	45	292	25	1023	112.8	5.49	1018.5	104.7	100.9	102	101.4	95	96	5.53	2.18	5.16	0.76	1.83	5.07	6.64962	6.77347	6.62059	6.77083	6.60288	6.64386	6.66959	6.66818	6.62352	6.79181	6.6907	6.65535	6.67101	6.65535	6.64097	6.56834	6.54844	6.59395	6.54381	6.59096	6.57137	6.49185	6.66959	6.59991
P05026	Sodium/potassium-transporting ATPase subunit beta-1 [OS=Homo sapiens]	ATP1B1	35	11	11	32	11	303	35	8.53	85.62	105.9	113.9	106.3	99.9	82.6	88.4	11.39	2.2	1.75	0.56	4.19	3.87	6.69349	7.02459	6.70044	6.75221	6.7866	6.83668	6.86295	6.82528	6.70598	6.74147	6.76421	6.7211	6.64818	6.63662	6.54998	6.45943	6.41447	6.33271	6.40429	6.2854	6.45615	6.43129	6.55919	6.47573
P05067-1	Amyloid-beta A4 protein [OS=Homo sapiens]	APP	34	21	21	56	20	770	86.9	4.82	152.88	120.2	103.7	95.6	87.2	72.9	96.2	8.92	8.05	2.48	7.69	7.13	3.13	6.8679	6.9507	6.83668	7.11686	6.68229	6.54844	6.83289	6.70874	6.57743	6.58045	6.62059	6.53294	6.52513	6.36807	6.49825	6.2555	6.31651	6.12102	6.2555	6.10852	6.56224	6.58796	6.66534	6.58796
P05091	Aldehyde dehydrogenase, mitochondrial [OS=Homo sapiens]	ALDH2	38	18	18	56	16	517	56.3	7.05	180.39	104.1	85	99.1	96.5	114.7	98.8	7.33	7.6	6.9	3.73	3.79	5.17	6.62059	6.61912	6.78398	6.8189	6.37851	6.20163	6.4446	6.43962	6.59246	6.75355	6.66959	6.52199	6.63081	6.55459	6.56071	6.51728	6.7879	6.79831	6.88387	6.89118	6.60288	6.75087	6.58946	6.64818
P05114	Non-histone chromosomal protein HMG-14 [OS=Homo sapiens]	HMGN1	66	13	13	70	13	100	10.7	9.6	218.85	85.2	99.8	101	101.8	99.5	99	2.99	2.85	5.32	4.31	1.16	2.67	6.44128	6.40429	6.33985	6.41954	6.64241	6.57137	6.63952	6.66959	6.76951	6.6014	6.69349	6.62352	6.62644	6.71425	6.732	6.6851	6.61912	6.64962	6.64962	6.62205	6.65678	6.59395	6.60288	6.67101
P05141	ADP/ATP translocase 2 [OS=Homo sapiens]	SLC25A5	49	18	18	155	6	298	32.8	9.69	416.32	138.6	137.2	129.4	120.7	118.7	126.9	3.84	4.95	4.15	6.57	3.4	5.01	7.02015	7.11894	7.11061	7.15076	7.07682	7.12309	7.20457	7.04002	7.12412	7.01792	6.99435	7.01346	6.98299	6.848	6.86047	6.80219	6.85922	6.86171	6.92006	6.96	6.95303	7.0268	7.02126	6.87036
P05155	Plasma protease C1 inhibitor [OS=Homo sapiens]	SERPING1	3	2	2	2	2	500	55.1	6.55	4.99	133.1	118.2	85.5	114.1	86.7	122.8	8.5	7.62	11.2	1.29	11.1	6.11	7.1334	6.84172	7.03782	7.07575	6.91886	6.71836	6.97842	6.8505	6.4545	6.38198	6.69905	6.36457	6.82146	6.848	7.02459	6.61618	6.20359	6.45286	6.59991	6.42291	6.78398	6.94837	6.9331	6.99095
P05161	Ubiquitin-like protein ISG15 [OS=Homo sapiens]	ISG15	19	3	3	7	3	165	17.9	7.44	11.4	105.1	82.1	79.7	96.7	130	102.9	6.97	7.04	11.22	3.1	4.72	7.43	6.69905	6.60288	6.84549	6.73064	6.2817	6.33628	6.38024	6.5157	5.99095	6.34518	6.28725	6.35226	6.62644	6.56377	6.54071	6.72928	7.01792	7.02569	7.05961	6.89966	6.6453	6.79312	6.54226	6.72383
P05165-1	Propionyl-CoA carboxylase alpha chain, mitochondrial [OS=Homo sapiens]	PCCA	37	23	23	51	23	728	80	7.52	141.16	111.8	86.8	88.1	118.1	124.4	106.8	20.08	16.11	14.53	0.85	5.6	4.76	6.7879	6.23649	6.82146	6.96232	6.4822	5.97039	6.5157	6.39746	6.42626	6.77347	6.49506	6.29094	6.89239	6.87529	6.85674	6.84298	6.96924	6.94953	6.97728	6.8009	6.71562	6.76155	6.65964	6.82018
P05166-1	propionyl-CoA carboxylase beta chain, mitochondrial [OS=Homo sapiens]	PCCB	44	18	18	57	18	539	58.2	7.64	178.88	102.6	90.5	93	116.9	122.8	105.4	18.66	12.32	10.85	2.3	7.85	6.84	6.63081	6.17991	6.73064	6.84549	6.51885	6.12516	6.50621	6.49185	6.48704	6.78005	6.59246	6.43463	6.89239	6.84549	6.85798	6.83036	7.01346	6.88996	6.99095	6.76155	6.70044	6.74012	6.54381	6.77347
P05186-1	Alkaline phosphatase, tissue-nonspecific isozyme [OS=Homo sapiens]	ALPL	35	16	16	63	16	524	57.3	6.67	175.98	127.6	112.6	141.5	127.6	105.7	114.7	14.42	5.35	10.9	14.38	13.08	8.25	6.89239	7.09908	6.69488	7.16491	6.73606	6.76686	6.86295	6.89845	7.20653	6.91169	7.08215	7.27798	6.84925	7.14364	6.82146	7.02791	6.51885	6.6879	6.76022	6.97039	6.7879	6.7211	6.89603	6.98982
P05198	Eukaryotic translation initiation factor 2 subunit 1 [OS=Homo sapiens]	EIF2S1	72	25	25	88	25	315	36.1	5.08	274.24	87.6	91	87.1	89.7	90.6	92.9	1.25	1.93	3.14	0.72	1.4	2.02	6.43129	6.45779	6.47411	6.44956	6.5157	6.49985	6.49985	6.55766	6.37851	6.43296	6.45615	6.48704	6.48059	6.49506	6.50303	6.47249	6.52513	6.47735	6.49506	6.50779	6.56986	6.5345	6.49825	6.54226
P05204	Non-histone chromosomal protein HMG-17 [OS=Homo sapiens]	HMGN2	73	11	11	90	9	90	9.4	9.99	218.63	90.3	99.6	137.8	124.6	130.1	108.5	4.55	5.89	5	0	2.7	3.55	6.56986	6.54381	6.45121	6.43796	6.62498	6.65105	6.71149	6.50621	7.20261	7.03782	7.13443	7.07788	6.96116	6.96116	6.9472	6.87406	6.99209	7.05637	6.98982	7.0607	6.7866	6.71699	6.83036	6.73742
P05362	Intercellular adhesion molecule 1 [OS=Homo sapiens]	ICAM1	6	3	3	4	3	532	57.8	7.99	6.08	86.9	75.9	88.4	96	118.9	50.1	58.05	55.78	20.77	16.17	20.09	62.69	6.30195	4.55459	6.58045	7.16792	6.70874	5.04002	5.78398	7.04658	5.97269	6.63517	6.62936	6.30195	6.41954	6.74953	6.23074	6.37504	6.98641	6.80219	6.98641	6.31107	5.84046	5.44956	5.12102	6.96463
P05386	60S acidic ribosomal protein P1 [OS=Homo sapiens]	RPLP1	67	3	3	78	2	114	11.5	4.32	295.2	107	102.4	106	106.1	109.7	111	9.1	8.06	4.18	0.61	3.92	0.85	6.74147	6.93664	6.74012	6.62498	6.62352	6.8505	6.732	6.59991	6.80219	6.66959	6.69627	6.75889	6.72383	6.73606	6.7866	6.80607	6.7211	6.82146	6.732	6.82655	6.80607	6.7761	6.79701	6.79181
P05387	60S acidic ribosomal protein P2 [OS=Homo sapiens]	RPLP2	96	11	11	165	10	115	11.7	4.54	586.25	101.3	96	104.6	103.5	105.2	104.9	6.86	4.74	3.23	1.11	3.09	1.25	6.65105	6.80735	6.67384	6.57289	6.6014	6.70736	6.56224	6.56834	6.73877	6.63227	6.69488	6.72383	6.68229	6.70598	6.70736	6.69349	6.70321	6.72928	6.65392	6.76022	6.69905	6.69627	6.732	6.7252
P05388	60S acidic ribosomal protein P0 [OS=Homo sapiens]	RPLP0	52	15	15	219	15	317	34.3	5.97	719.52	99.3	93.3	100.4	101.1	100.3	102.2	5.66	5.65	3.24	2.47	2.39	1.91	6.63081	6.73335	6.63517	6.5345	6.53916	6.69209	6.54844	6.51728	6.65678	6.57743	6.64241	6.6893	6.6851	6.63372	6.70044	6.65105	6.63952	6.65535	6.60585	6.6893	6.6837	6.66676	6.72247	6.66107
P05413	Fatty acid-binding protein, heart [OS=Homo sapiens]	FABP3	56	9	9	26	8	133	14.8	6.8	70	82.6	57.3	71.4	116.8	134.5	97.9	22.11	19.06	9.16	14.75	6.13	12.83	6.2817	5.92125	6.70321	6.45286	5.94017	5.48543	5.74416	6.13955	6.08958	6.38198	6.14771	6.16993	6.71699	7.01903	6.70736	7.02569	7.04658	7.16892	6.95652	7.09592	6.53761	6.42794	6.6879	6.8505
P05423	DNA-directed RNA polymerase III subunit RPC4 [OS=Homo sapiens]	POLR3D	23	9	9	14	9	398	44.4	6.98	33.71	90.2	89.4	84.2	89.2	93.2	97.2	1.41	3.88	2.96	0.25	1.47	2.05	6.50621	6.50779	6.46434	6.48382	6.50621	6.45779	6.40599	6.5345	6.43962	6.33628	6.40599	6.38543	6.4822	6.47735	6.42794	6.46271	6.5157	6.55612	6.52826	6.55919	6.59096	6.62644	6.61471	6.55919
P05455	Lupus La protein [OS=Homo sapiens]	SSB	69	39	39	263	39	408	46.8	7.12	809.9	91.3	84.9	75.6	89.1	92.7	91.3	7.57	3.38	4.09	2.14	7.33	1.87	6.54535	6.30561	6.54226	6.48059	6.40599	6.34341	6.46271	6.40939	6.21917	6.34341	6.26115	6.21917	6.49985	6.45615	6.51728	6.53294	6.60288	6.5744	6.49665	6.36107	6.50462	6.52356	6.46271	6.51885
P05556-1	Integrin beta-1 [OS=Homo sapiens]	ITGB1	32	25	25	111	25	798	88.4	5.39	339.39	108.8	111.3	92.7	84.5	74.8	84.2	7.59	5.56	4.38	3.9	7.09	2.12	6.75221	6.83289	6.57289	6.77873	6.79701	6.79961	6.78921	6.9507	6.63807	6.50303	6.56071	6.50779	6.43962	6.36107	6.35226	6.2891	6.3147	6.14771	6.30195	6.11686	6.41109	6.4363	6.36807	6.38198
P05771-1	Protein kinase C beta type [OS=Homo sapiens]	PRKCB	8	4	4	5	2	671	76.8	7.01	12.17	117.9	80.1	85.4	155.9	184.6	162.9	19.54	17.74	11.64	11.41	10.07	14.96	6.90569	6.27426	6.85798	6.94134	6.3345	5.76553	6.3505	6.31288	6.24222	6.50621	6.32553	6.61029	7.16792	7.40088	7.11894	7.65033	7.4271	7.66818	7.62863	7.3733	7.35755	7.33807	6.88874	7.37851
P05783	Keratin, type I cytoskeletal 18 [OS=Homo sapiens]	KRT18	66	32	32	194	31	430	48	5.45	568.4	123	160.2	115.5	87.7	80.6	70.4	4.38	6.59	5.64	6.62	6.11	4.51	6.94953	6.92955	6.93428	7.0607	7.32823	7.16088	7.32012	7.38974	6.74551	6.88996	6.8125	6.92955	6.38716	6.52199	6.2854	6.51254	6.3906	6.27612	6.42962	6.24793	6.12928	6.14568	6.07468	6.22882
P05787	Keratin, type II cytoskeletal 8 [OS=Homo sapiens]	KRT8	74	41	41	337	35	483	53.7	5.59	934.63	130.6	169.7	119	94	86.3	77.1	4.08	5.55	5.66	6.79	5.4	3.48	7.03782	7.02015	7.02015	7.14057	7.40854	7.27146	7.46271	7.40514	6.7761	6.94134	6.84925	6.94953	6.48543	6.62352	6.37156	6.60437	6.45779	6.40599	6.50621	6.32193	6.25172	6.2854	6.22304	6.33807
P05937	Calbindin [OS=Homo sapiens]	CALB1	54	12	12	41	11	261	30	4.83	136.58	219.6	109.9	87.6	64.6	55.2	59.6	11.1	11.86	20.13	1.25	10.57	11.34	7.89966	7.72178	7.83542	7.52435	6.86047	7.00675	6.6279	6.70044	6.75221	6.08534	6.59246	6.3147	6.00225	6.0268	6.12722	5.96578	5.92362	5.82273	5.74953	5.55459	5.95652	5.84046	6.10643	5.7252
P06132	Uroporphyrinogen decarboxylase [OS=Homo sapiens]	UROD	42	9	9	31	9	367	40.8	6.14	98.67	118.5	136.8	118.2	107.1	116	115.7	10.48	3.37	5.7	2.24	3.86	2.67	6.98299	6.70736	7.02791	6.79312	7.12309	7.02126	7.12205	7.07039	6.86171	6.90929	7.00787	6.8189	6.76553	6.71973	6.80219	6.80993	6.853	6.91289	6.86419	6.77742	6.86419	6.89603	6.84549	6.80478
P06239-1	Tyrosine-protein kinase Lck [OS=Homo sapiens]	LCK	23	9	9	30	7	509	58	5.36	78.84	147.3	114.4	75.2	120.2	116	101.6	5.33	5.31	4.95	4.15	6.04	5	7.21626	7.07575	7.18884	7.25739	6.79572	6.79701	6.9542	6.87774	6.26303	6.29278	6.20359	6.12928	6.95187	6.8679	6.90448	6.83542	6.86295	6.853	6.88753	6.6907	6.72792	6.61324	6.58796	6.71973
P06280	alpha-galactosidase A [OS=Homo sapiens]	GLA	27	10	10	30	10	429	48.7	5.6	87.92	113.6	90.3	163.3	91.5	97.8	91.9	15.12	11.13	12.94	4.91	6.98	3.61	6.6879	6.74953	6.90689	7.15987	6.51412	6.31651	6.48059	6.7046	7.15785	7.57592	7.44294	7.26021	6.46434	6.56529	6.42291	6.44956	6.62644	6.59694	6.77479	6.54535	6.46107	6.56071	6.4822	6.56071
P06396	Gelsolin [OS=Homo sapiens]	GSN	32	22	22	82	22	782	85.6	6.28	240.98	71.9	78.8	95.1	109	148.7	114.3	20.97	11.13	10.45	9.45	5.18	9.2	6.27612	5.53294	6.18785	6.14975	6.47897	6.1127	6.22689	6.3733	6.32553	6.68089	6.61912	6.52513	6.67101	6.86419	6.71425	6.8505	7.15684	7.27705	7.29094	7.15279	6.90929	6.76553	6.71973	7.00675
P06400	Retinoblastoma-associated protein [OS=Homo sapiens]	RB1	20	17	17	27	17	928	106.1	7.94	64.31	92.5	95.4	100.3	99	101.7	96.3	5.3	3.29	4.74	1.66	3.34	2.36	6.65821	6.50779	6.49025	6.55612	6.6014	6.61471	6.51254	6.54844	6.70183	6.54071	6.66391	6.63081	6.61176	6.6453	6.65821	6.71287	6.66391	6.7252	6.67243	6.60733	6.61471	6.56224	6.55459	6.61912
P06454-1	Prothymosin alpha [OS=Homo sapiens]	PTMA	23	6	6	156	6	111	12.2	3.78	495.24	88.2	87.1	89.3	94.9	83.1	91.4	14.27	5.83	6.97	4.89	11.24	4.74	6.62936	6.1334	6.52513	6.39917	6.58496	6.39232	6.44626	6.44294	6.40429	6.63227	6.51254	6.44791	6.51885	6.61912	6.52042	6.60733	6.58045	6.4363	6.31651	6.20359	6.59096	6.47735	6.43962	6.54998
P06493	Cyclin-dependent kinase 1 [OS=Homo sapiens]	CDK1	65	17	17	82	15	297	34.1	8.4	237.26	92.5	98.9	92.4	89.7	82.5	98	1.6	5.71	4.45	3.66	5.36	1.92	6.49985	6.55459	6.52356	6.54071	6.64674	6.61029	6.57289	6.76022	6.48059	6.4822	6.57592	6.60585	6.44956	6.52513	6.45286	6.49985	6.49985	6.38716	6.3345	6.34341	6.61618	6.61324	6.56224	6.62205
P06576	ATP synthase subunit beta, mitochondrial [OS=Homo sapiens]	ATP5F1B	71	24	24	227	24	529	56.5	5.4	749.93	108.6	107.4	112.6	102.7	104.5	99.7	3.14	6.25	3.11	6.76	0.76	2.66	6.71149	6.7879	6.73877	6.81121	6.77347	6.7211	6.88996	6.6879	6.80864	6.8716	6.82146	6.76288	6.75221	6.61324	6.67384	6.59544	6.7211	6.69488	6.70874	6.70736	6.59395	6.6865	6.64962	6.62936
P06703	protein S100-A6 [OS=Homo sapiens]	S100A6	24	3	3	5	3	90	10.2	5.48	5.34	103	83.9	61.9	168.5	20.3	151.5	18.37	2.42	5.46	4.38	5.03	6.33	6.73471	6.18388	6.83668	6.63807	6.37851	6.3837	6.39917	6.45286	6.05528	5.86295	5.94953	5.95652	7.35138	7.44128	7.2317	7.6851	4.40599	4.37156	4.23266	4.3147	7.27426	7.2114	7.12309	7.33807
P06730	Eukaryotic translation initiation factor 4E [OS=Homo sapiens]	EIF4E	24	6	6	29	6	217	25.1	6.15	94.79	100.8	107.8	98	97.2	98.9	101.9	7.75	4.28	3.71	3.22	6.82	3.03	6.69488	6.49506	6.75889	6.61618	6.76818	6.73471	6.824	6.67525	6.58346	6.6907	6.64674	6.57894	6.63517	6.56986	6.67243	6.66249	6.73064	6.67807	6.57743	6.51096	6.7252	6.6865	6.62352	6.65535
P06733-1	alpha-enolase [OS=Homo sapiens]	ENO1	86	40	40	803	13	434	47.1	7.39	2642.37	90.2	85.7	105.6	124.7	131.3	111.5	7.38	3.47	6.73	1.81	3.74	2.09	6.58946	6.33092	6.47735	6.51412	6.49985	6.38198	6.41785	6.42459	6.56682	6.79572	6.75087	6.69488	6.94369	6.98071	6.97499	7.0607	7.05094	7.09276	7.02348	6.96347	6.80864	6.79312	6.76421	6.83668
P06737-1	Glycogen phosphorylase, liver form [OS=Homo sapiens]	PYGL	41	35	35	103	29	847	97.1	7.17	277.65	159.1	157.8	95.9	55.7	66	88.7	13.71	7.36	11.16	4.78	16.09	11.86	7.31107	6.97154	7.46189	7.3156	7.33718	7.09698	7.31651	7.28817	6.54998	6.65821	6.61765	6.2817	5.848	5.74953	5.79442	5.92362	6.31832	6.04221	6.04658	5.74685	6.51728	6.71149	6.3147	6.42459
P06744	glucose-6-phosphate isomerase [OS=Homo sapiens]	GPI	39	25	25	103	25	558	63.1	8.32	309.93	63.9	60.7	67.5	67.4	64.9	153.8	8.78	5.14	8.18	0.38	5.74	3.24	5.99322	5.78921	6.10014	6.00225	5.93074	5.87774	5.91409	6.04658	5.85549	6.10852	6.12102	6.04658	6.07253	6.07895	6.10852	6.24982	6.01569	6.02459	6.10434	5.90207	7.2724	7.25739	7.1819	7.28817
P06746	DNA polymerase beta [OS=Homo sapiens]	POLB	24	8	8	11	8	335	38.2	8.95	29.31	96.7	108.2	95.6	103.1	105.4	101.1	4.94	8.57	7.37	0.91	10.16	6.44	6.66959	6.49506	6.59395	6.59842	6.80993	6.54071	6.81121	6.70598	6.56834	6.6865	6.59096	6.42626	6.69627	6.67807	6.73742	6.74953	6.84298	6.77873	6.66107	6.50144	6.66107	6.74012	6.51254	6.65821
P06748	Nucleophosmin [OS=Homo sapiens]	NPM1	63	21	21	492	4	294	32.6	4.78	1441.68	126.6	110.4	97.6	112.8	93.4	128.5	13.75	16.54	4.69	6.29	5.56	11.89	6.76155	7.10014	6.86913	7.1918	6.75489	6.43962	6.8189	7.03232	6.61176	6.73064	6.58496	6.60437	6.88142	6.75355	6.79181	6.58796	6.69349	6.52356	6.54535	6.54689	6.87406	7.02569	6.98641	7.26959
P06753	Tropomyosin alpha-3 chain [OS=Homo sapiens]	TPM3	64	30	30	231	2	285	32.9	4.72	587.36	102.8	103.1	92.9	113.2	99.8	97.6	2.82	1.98	2.55	2.72	6.2	0.63	6.71699	6.69766	6.66959	6.62205	6.63372	6.69766	6.6837	6.6907	6.52513	6.59395	6.54844	6.51096	6.84925	6.79442	6.8802	6.7211	6.71425	6.61765	6.66534	6.50303	6.60733	6.60585	6.62498	6.61029
P06753-2	Isoform 2 of Tropomyosin alpha-3 chain [OS=Homo sapiens]	TPM3	75	35	35	351	4	248	29	4.78	969.65	89.6	96.3	84.3	90.3	75.8	89.8	5.49	8.43	5.03	4.94	6.35	4.73	6.53294	6.38024	6.54844	6.43796	6.66959	6.50779	6.43129	6.67948	6.2854	6.36107	6.43463	6.44128	6.44626	6.54689	6.46271	6.27426	6.33985	6.16189	6.31107	6.17592	6.53605	6.45121	6.52513	6.38888
P06756	Integrin alpha-V [OS=Homo sapiens]	ITGAV	24	23	23	43	23	1048	116	5.68	112.02	122	103.4	112.9	90.4	82.7	89	4.45	8.99	7.07	4.23	4.18	5.76	6.92125	6.93899	6.86542	7.01903	6.75622	6.49825	6.62936	6.7866	6.99209	6.79442	6.84298	6.77083	6.4545	6.54071	6.44128	6.59991	6.36807	6.30012	6.44791	6.37156	6.43463	6.40599	6.58946	6.5157
P06865	Beta-hexosaminidase subunit alpha [OS=Homo sapiens]	HEXA	27	12	12	23	12	529	60.7	5.16	57.72	97	85.8	100	103.7	109.8	92.1	11.6	8.49	11.23	0.66	7.17	7.86	6.50303	6.43296	6.69766	6.79312	6.4822	6.27426	6.54998	6.36282	6.54535	6.89724	6.70044	6.58796	6.6893	6.70321	6.59842	6.73335	6.7211	6.76553	6.95303	6.79312	6.43796	6.70321	6.52042	6.53138
P07093-1	Glia-derived nexin [OS=Homo sapiens]	SERPINE2	6	3	3	3	3	398	44	9.29	8.84	222.4	214.8	118.5	69.3	80.8	154.4	7.43	5.34	11.02	18.82	10.46	19.15	7.63227	7.81057	7.78398	7.893	7.63952	7.81314	7.78333	7.71012	7.16692	6.84925	6.92955	6.84046	5.92362	6.30925	6.40429	6.58195	6.24603	6.45943	6.1375	6.42626	7.53372	7.24698	6.83794	7.29462
P07099	epoxide hydrolase 1 [OS=Homo sapiens]	EPHX1	33	15	15	35	15	455	52.9	7.25	93.27	148.2	129.7	114	97.6	84.6	107.3	4.69	2.81	4.19	9.75	7.08	5.08	7.19869	7.22497	7.18884	7.3336	6.96	6.99887	7.04002	7.04767	6.90809	6.84925	6.81762	6.76288	6.70874	6.50938	6.72656	6.54381	6.49506	6.35931	6.44626	6.26115	6.6851	6.77479	6.8505	6.71562
P07108	acyl-CoA-binding protein [OS=Homo sapiens]	DBI	76	7	7	46	7	87	10	6.57	117.39	117.3	119.5	156.6	151.4	158.6	149	7.5	4.81	2.51	4.67	6.06	3.29	6.94486	6.74685	6.97039	6.80349	6.95768	6.87652	6.79701	6.926	7.24317	7.30104	7.33002	7.28077	7.19476	7.29002	7.24603	7.43962	7.29737	7.43379	7.22497	7.32103	7.26209	7.15279	7.20065	7.23745
P07195	L-lactate dehydrogenase B chain [OS=Homo sapiens]	LDHB	54	20	20	284	18	334	36.6	6.05	900.37	71.3	90.1	95.6	90.5	91.3	93.3	7.34	5.55	2.77	0.61	4.35	5.62	6.20359	6.12928	6.17991	5.96116	6.51254	6.58646	6.47573	6.39232	6.54844	6.60585	6.6279	6.55152	6.50621	6.49346	6.55305	6.63081	6.56529	6.50938	6.51728	6.41447	6.57894	6.56377	6.39575	6.52513
P07196	Neurofilament light polypeptide [OS=Homo sapiens]	NEFL	7	4	4	11	2	543	61.5	4.65	24.58	108.4	242.7	140.1	50.8	48.4	49.7	6.71	15.23	2.78	1.12	20.3	28.97	6.66534	6.7879	6.89239	6.73335	7.92955	8.04166	7.91707	7.50462	7.12205	7.13853	7.20261	7.11582	5.65535	5.67807	5.40939	5.57289	5.18982	5.44294	5.75221	5.853	5.53294	4.83794	5.73335	5.91886
P07197	Neurofilament medium polypeptide [OS=Homo sapiens]	NEFM	20	17	17	34	14	916	102.4	4.91	93.11	105.6	143.9	145.1	80.8	70.7	70.3	7.95	14.18	9.14	10.22	27.08	3.87	6.74281	6.91648	6.70183	6.66391	7.14975	7.42038	7.18785	6.92125	7.15886	6.92244	7.2182	7.20457	6.23266	6.44128	6.21529	6.36457	5.77347	6.06393	6.2211	6.67666	6.09803	6.12516	6.14364	6.22497
P07199	Major centromere autoantigen B [OS=Homo sapiens]	CENPB	3	2	2	4	2	599	65.1	4.55	7.78	95.3	94.4	127.8	102.6	118	79.8	11.15	9.29	7.35	3.99	12.51	8.5	6.53761	6.85425	6.61176	6.52042	6.48543	6.51096	6.60881	6.77347	7.05311	6.84674	7.08002	6.94251	6.64097	6.72247	6.73335	6.77083	6.73471	6.87283	6.89239	7.15482	6.26866	6.32912	6.30925	6.53294
P07203	Glutathione peroxidase 1 [OS=Homo sapiens]	GPX1	69	12	12	50	12	203	22.1	6.55	156.41	68.3	66.8	79.2	72.4	79.8	67.4	6.5	15.55	4.35	2.94	4.79	5.27	6.05094	5.98868	6.20163	6.13955	6.19771	5.90689	5.926	6.36457	6.25172	6.25361	6.36107	6.36107	6.14771	6.2075	6.19771	6.08958	6.32373	6.23458	6.40259	6.31288	6.16189	6.05094	6.09803	5.98185
P07237	Protein disulfide-isomerase [OS=Homo sapiens]	P4HB	73	37	37	243	37	508	57.1	4.87	694.72	94.6	94	103.7	91.9	88.3	83.3	5.59	3	4.04	0.77	4.69	3.05	6.50303	6.67948	6.52513	6.60288	6.54226	6.63372	6.54381	6.56529	6.70598	6.58346	6.6851	6.71012	6.52982	6.51412	6.49506	6.42794	6.40429	6.40599	6.52199	6.52199	6.37156	6.38716	6.39746	6.29829
P07305	Histone H1.0 [OS=Homo sapiens]	H1-0	24	5	5	20	5	194	20.9	10.84	49.55	143.8	129.1	95.3	77.2	109.7	74	23.25	25.82	33.44	2.59	28.77	10.82	7.09698	6.54844	7.2384	7.39575	6.94603	6.38716	7.33896	7.07895	6.17592	7.17592	6.87774	6.2724	6.29829	6.24413	6.14568	6.23649	6.90328	6.65249	7.27146	6.27798	6.1819	6.3733	6.2384	5.99095
P07311	Acylphosphatase-1 [OS=Homo sapiens]	ACYP1	49	6	6	15	6	99	11.3	9.31	40.24	82.3	92.2	95.7	90.7	87.9	93.7	24.91	18.63	16.41	2.97	17.13	7.62	6.39575	5.59395	6.50621	6.32912	6.73471	6.11686	6.39746	6.65678	6.24222	6.81634	6.64962	6.51096	6.47411	6.5345	6.51885	6.63952	6.72928	6.49346	6.41954	6.11894	6.54998	6.6014	6.34518	6.54844
P07339	Cathepsin D [OS=Homo sapiens]	CTSD	39	12	12	98	12	412	44.5	6.54	335.39	103.9	100.8	103.9	113.6	111.2	106.7	10.75	6.44	13.42	4.56	3.84	5.1	6.56529	6.59842	6.79961	6.88387	6.66391	6.47249	6.67807	6.6453	6.54535	6.97613	6.77083	6.62644	6.78136	6.87529	6.72247	6.84925	6.78529	6.73606	6.86913	6.80993	6.65392	6.82273	6.70598	6.76818
P07355	Annexin A2 [OS=Homo sapiens]	ANXA2	65	28	28	132	28	339	38.6	7.75	367.9	118.4	105.3	94	120.4	61.1	110.4	11.07	16.19	10.51	4.89	18.22	11.3	6.90207	7.14364	6.87283	6.78267	6.4363	7.00787	6.72656	6.71012	6.65105	6.45943	6.38198	6.70183	6.96116	6.86171	6.82909	7.04221	6.27612	5.94486	5.64097	5.92362	6.84172	7.05311	6.70874	6.73064
P07384	Calpain-1 catalytic subunit [OS=Homo sapiens]	CAPN1	36	25	25	100	24	714	81.8	5.67	279.34	112.5	117.3	108.4	97.5	93.2	105.8	8.2	0.87	2.01	0	3.19	2.84	6.87406	6.64818	6.91169	6.75355	6.88631	6.87406	6.87406	6.85674	6.74012	6.78005	6.79442	6.73606	6.60733	6.60733	6.64674	6.65964	6.53294	6.56224	6.55152	6.45779	6.70874	6.68089	6.7761	6.74012
P07437	tubulin beta chain [OS=Homo sapiens]	TUBB	69	22	22	769	4	444	49.6	4.89	2200.35	116.1	126.5	133	127.9	137.4	131.2	8.36	4.58	3.15	5.23	3.87	2.39	6.94369	6.77347	7.00899	6.77347	7.0607	6.98299	6.98299	6.89966	7.05094	7.05961	7.06932	6.96924	6.94603	7.05202	7.02015	7.15886	7.12309	7.17093	7.04111	7.08108	7.03782	7.0433	6.96924	7.03342
P07602-1	Prosaposin [OS=Homo sapiens]	PSAP	42	21	21	136	21	524	58.1	5.17	393.34	104.9	93.3	100.7	107.3	101.1	97	11.44	8.24	7.64	0.19	7.91	4.07	6.63372	6.63952	6.78529	6.97499	6.52513	6.33092	6.61176	6.56377	6.52199	6.77215	6.70598	6.6014	6.74416	6.74819	6.66818	6.60881	6.62498	6.58496	6.8392	6.69349	6.56377	6.66249	6.63517	6.53761
P07686	Beta-hexosaminidase subunit beta [OS=Homo sapiens]	HEXB	30	17	17	44	17	556	63.1	6.76	119.58	102.4	90	90.2	100	101.8	95.4	18.46	14.5	14.94	7.79	11.29	7.15	6.53294	6.32373	6.824	6.92006	6.48704	6.12722	6.49665	6.64674	6.25739	6.75889	6.57289	6.41616	6.56529	6.72383	6.45943	6.56529	6.76553	6.57289	6.8125	6.46107	6.52199	6.74685	6.54689	6.60733
P07737	profilin-1 [OS=Homo sapiens]	PFN1	74	12	12	309	12	140	15	8.27	908.64	99	109.1	102.4	106.2	100.2	111.7	8.39	6.01	1.65	0.8	3.39	3.14	6.6907	6.51885	6.78398	6.56682	6.79181	6.74819	6.60585	6.79701	6.66107	6.65821	6.70598	6.69349	6.73877	6.72247	6.80993	6.732	6.71012	6.62059	6.67384	6.60437	6.83415	6.80993	6.79572	6.72792
P07741-1	Adenine phosphoribosyltransferase [OS=Homo sapiens]	APRT	67	11	11	70	11	180	19.6	6.02	195.34	96.9	98.4	111.4	102.3	104.1	109	8.33	7.03	7.18	2.49	5.99	4.54	6.67384	6.44626	6.69905	6.52199	6.81121	6.60437	6.61324	6.62644	6.66534	6.91648	6.8189	6.77873	6.70183	6.65105	6.72792	6.76421	6.81506	6.74416	6.65964	6.62498	6.77742	6.83289	6.67384	6.75889
P07814	Bifunctional glutamate/proline--tRNA ligase [OS=Homo sapiens]	EPRS1	50	70	70	341	69	1512	170.5	7.33	1060.43	96.1	95.3	90.7	103.3	97.5	108.9	2.94	1.25	1.89	2.48	2.34	2.73	6.63227	6.59395	6.58045	6.52982	6.57743	6.57592	6.57137	6.53916	6.52199	6.4822	6.48543	6.53761	6.71562	6.66534	6.74685	6.6907	6.62936	6.60881	6.54998	6.60437	6.80478	6.79051	6.74281	6.7211
P07858	Cathepsin B [OS=Homo sapiens]	CTSB	19	5	5	20	5	339	37.8	6.3	69.78	145.2	122.4	116.9	78	93.2	76	18.71	13.93	21.01	0.05	16.22	12.38	7.01458	6.79051	7.34873	7.36807	6.96	6.63807	7.13648	6.91169	6.77215	7.2891	6.96578	6.6014	6.2854	6.28725	6.10852	6.36282	6.6879	6.47086	6.61176	6.12722	6.17393	6.50144	6.10643	6.32012
P07900	Heat shock protein HSP 90-alpha [OS=Homo sapiens]	HSP90AA1	66	58	58	1374	33	732	84.6	5.02	4039.52	107.1	124.4	98	95.2	90.1	102.7	5.65	3.91	2.71	1.82	10.8	4.44	6.77083	6.6279	6.82018	6.71425	7.05311	6.95652	6.92362	6.96116	6.55766	6.63227	6.6453	6.59842	6.55459	6.59096	6.56224	6.66959	6.72792	6.54071	6.44626	6.37678	6.6865	6.76022	6.60288	6.67807
P07902	Galactose-1-phosphate uridylyltransferase [OS=Homo sapiens]	GALT	16	5	5	8	5	379	43.3	6.99	23.72	93.7	101.4	122.2	84.8	119.4	90.9	12.43	15.24	11.07	8.1	9.55	8.87	6.63372	6.25739	6.66107	6.46761	6.9331	6.51096	6.49825	6.81762	6.71012	7.09908	6.96809	6.89724	6.32373	6.48864	6.35579	6.61324	7.08215	6.83289	6.96694	6.77873	6.66107	6.43296	6.3837	6.57743
P07910-2	Isoform C1 of Heterogeneous nuclear ribonucleoproteins C1/C2 [OS=Homo sapiens]	HNRNPC	53	22	22	353	13	293	32.3	5.08	1035.07	94.2	91.3	93.6	97.3	91.9	88.6	3.15	2.74	1.56	2.74	4.52	5.24	6.56834	6.54844	6.52356	6.62936	6.51728	6.43962	6.50779	6.52826	6.54071	6.55459	6.57743	6.52356	6.63227	6.57592	6.56529	6.4545	6.50462	6.46107	6.61324	6.54071	6.49825	6.43796	6.59246	6.42962
P07919	Cytochrome b-c1 complex subunit 6, mitochondrial [OS=Homo sapiens]	UQCRH	73	5	5	34	5	91	10.7	4.44	108.57	105.9	104.5	104.9	90.3	85.9	91	4.08	5.99	4.07	5.54	3.93	5.95	6.68229	6.6907	6.80349	6.76155	6.7252	6.62644	6.83036	6.6879	6.70321	6.77479	6.72247	6.63227	6.55305	6.44128	6.48864	6.3147	6.52513	6.42962	6.41954	6.39917	6.50462	6.51254	6.57289	6.36632
P07942	Laminin subunit beta-1 [OS=Homo sapiens]	LAMB1	17	29	29	62	29	1786	197.9	4.94	190.25	127.3	135.2	144.5	64.2	77.4	64.7	15.59	5.2	14.09	12.32	18.25	4.5	6.86419	7.34961	7.05637	6.92837	7.04111	7.20653	7.06178	7.09592	7.26585	6.79181	7.11686	7.2317	5.8802	6.13134	5.79181	6.13545	6.04876	6.23266	6.31651	6.65535	5.96578	5.96347	6.08746	6.06393
P07947	tyrosine-protein kinase Yes [OS=Homo sapiens]	YES1	21	10	10	37	5	543	60.8	6.74	103.24	106.3	116.2	99.3	95.9	94.2	88.6	1.8	3.05	5.57	4.02	5.62	1.98	6.74147	6.6851	6.73877	6.7252	6.85674	6.86295	6.91886	6.81121	6.66676	6.67807	6.59991	6.49985	6.62352	6.54226	6.56224	6.54535	6.62936	6.52669	6.58796	6.44128	6.45121	6.49506	6.48704	6.4363
P07948-1	Tyrosine-protein kinase Lyn [OS=Homo sapiens]	LYN	22	10	10	28	8	512	58.5	7.11	69.12	115.9	88.3	126.1	117.5	129.2	89.6	10.37	3.4	7.92	13.4	19.77	10.15	6.74416	6.98868	6.69905	6.97039	6.43129	6.51885	6.41954	6.49825	6.86047	6.92955	7.02791	7.12102	6.74012	7.01458	6.69627	7.04658	6.75355	7.03122	6.99548	7.42038	6.43463	6.53605	6.3505	6.6865
P07951-1	Tropomyosin beta chain [OS=Homo sapiens]	TPM2	73	32	32	239	12	284	32.8	4.7	640.07	98	65.2	78.1	111.4	104.2	134.6	11.38	15.56	8.8	4.09	12.55	5.65	6.68229	6.85549	6.54844	6.49506	6.02015	6.38543	6.03342	5.88509	6.46923	6.1819	6.24222	6.33092	6.84046	6.75756	6.8009	6.70736	6.67101	6.73335	6.67384	7.03122	7.05961	7.08428	7.10852	6.92244
P07951-3	Isoform 3 of Tropomyosin beta chain [OS=Homo sapiens]	TPM2	54	20	20	153	6	248	28.7	4.63	374.95	89.4	77.2	80.2	115.7	108.6	80	13.65	10.81	4.46	8.7	6.43	14.3	6.44956	6.77479	6.32012	6.51254	6.22689	6.48382	6.12102	6.3147	6.39232	6.33092	6.23649	6.32012	6.94251	6.76553	6.90087	6.76155	6.89239	6.81378	6.69627	6.71287	6.28725	6.66818	6.35755	6.22689
P07954	fumarate hydratase, mitochondrial [OS=Homo sapiens]	FH	46	18	18	86	18	510	54.6	8.76	295.2	101.1	99	108	103.4	110.7	94	3.59	4.56	3.32	4.28	1.28	2.79	6.6279	6.58796	6.69627	6.6907	6.65105	6.56834	6.7211	6.60881	6.74416	6.82146	6.76686	6.70874	6.73606	6.64818	6.66959	6.63662	6.79831	6.7761	6.81762	6.78267	6.5345	6.61765	6.5744	6.5345
P08047	Transcription factor Sp1 [OS=Homo sapiens]	SP1	6	6	6	14	6	785	80.6	7.34	35.58	96	105	116.7	108.7	106.9	92	2.51	7.49	4.4	5.5	3.26	5.85	6.60585	6.58346	6.52042	6.58496	6.71287	6.71562	6.8679	6.60881	6.8392	6.92006	6.8936	6.7761	6.82018	6.70736	6.74551	6.71287	6.73606	6.74819	6.74551	6.64818	6.59096	6.46597	6.58195	6.42122
P08069	Insulin-like growth factor 1 receptor [OS=Homo sapiens]	IGF1R	13	16	16	22	15	1367	154.7	5.8	49.31	110	142.5	121.1	91.4	89.1	90.5	25.89	4.47	4.5	4.37	5.01	7.41	6.73064	7.33002	6.49025	6.83036	7.11478	7.25927	7.13443	7.17393	7.01346	6.86419	6.94369	6.89724	6.55919	6.46923	6.53916	6.44294	6.46434	6.35755	6.49025	6.52826	6.40429	6.58946	6.59694	6.41109
P08133-1	annexin A6 [OS=Homo sapiens]	ANXA6	60	41	41	144	41	673	75.8	5.6	391.63	103.3	95.3	83.9	99	97	120.3	6.06	1.22	4.93	3	7.16	8.39	6.73471	6.57743	6.77215	6.6453	6.58346	6.5744	6.54226	6.57289	6.52356	6.37504	6.38888	6.39403	6.59991	6.66107	6.59246	6.80478	6.76022	6.63227	6.52826	6.56682	6.89239	6.98299	6.69627	6.92837
P08134	Rho-related GTP-binding protein RhoC [OS=Homo sapiens]	RHOC	50	9	9	66	2	193	22	6.58	227.46	106.4	113.8	118.7	124.2	139.1	127	3.79	7.59	1.75	4.21	4.3	4.77	6.66249	6.76421	6.70183	6.78005	6.8505	6.82655	6.61029	6.83542	6.88874	6.93899	6.88509	6.89239	6.91289	7	6.85674	6.93192	7.08321	7.17293	7.15583	7.04002	6.95303	7.04876	6.89603	7.02459
P08195	4F2 cell-surface antigen heavy chain [OS=Homo sapiens]	SLC3A2	27	16	16	110	16	630	68	5.01	322.44	108.1	103.8	77.1	104.2	87.9	119.3	22.89	10.68	6.3	10.78	10.97	6.74	6.70736	7.27798	6.56529	6.80607	6.48704	6.85549	6.64962	6.74551	6.3147	6.13545	6.22304	6.33628	6.81378	6.59246	6.7866	6.63081	6.50144	6.41278	6.29646	6.66818	6.93899	6.95187	6.85922	6.73471
P08236	beta-glucuronidase [OS=Homo sapiens]	GUSB	2	2	2	4	2	651	74.7	7.02	5.63	91.8	102.7	65.6	76.5	77.5	80.7	22.3	9.48	8.57	0.35	3.15	20.74	6.03562	6.71149	6.32912	6.74012	6.82782	6.64962	6.71562	6.49665	5.92362	6.21723	6.04221	6.0268	6.25361	6.26115	6.2075	6.27053	6.33807	6.29094	6.26303	6.23074	5.87036	6.3505	6.31832	6.6279
P08237	ATP-dependent 6-phosphofructokinase, muscle type [OS=Homo sapiens]	PFKM	40	25	25	87	22	780	85.1	7.99	302.16	86.8	88	89	106.8	95.5	114.3	10.08	3.02	3.56	2.83	4.49	1.66	6.50144	6.19574	6.52199	6.37678	6.49346	6.38888	6.46597	6.45286	6.46434	6.56986	6.48543	6.46107	6.76818	6.71012	6.80864	6.80478	6.64241	6.61618	6.50462	6.53761	6.83289	6.86047	6.80219	6.8392
P08238	Heat shock protein HSP 90-beta [OS=Homo sapiens]	HSP90AB1	69	60	60	1691	36	724	83.2	5.03	5237.99	105.9	99.6	100.6	112.8	108	116.7	4.41	4.2	2.65	1.87	5.15	1.91	6.74953	6.7046	6.78921	6.63952	6.65678	6.73335	6.61912	6.59694	6.66249	6.57894	6.65249	6.65392	6.83668	6.79831	6.8679	6.85175	6.85674	6.79701	6.71425	6.69766	6.88753	6.89603	6.84423	6.84549
P08240-1	signal recognition particle receptor subunit alpha [OS=Homo sapiens]	SRPRA	44	25	25	62	25	638	69.8	8.95	193.14	102.3	110	82.8	83.9	78.6	96	10.14	4.06	5.85	2.42	3.43	3.65	6.56377	6.89603	6.63517	6.71973	6.74281	6.87774	6.77083	6.79181	6.47086	6.27426	6.33807	6.40429	6.41616	6.36632	6.38543	6.32912	6.24222	6.26115	6.33271	6.33985	6.55919	6.63372	6.61029	6.51412
P08243-1	Asparagine synthetase [glutamine-hydrolyzing] [OS=Homo sapiens]	ASNS	50	24	24	107	24	561	64.3	6.86	326.31	85.3	107.9	83.1	119.5	155.8	126.5	3.5	11.99	7.15	1.38	13.3	8.94	6.44128	6.44128	6.38716	6.3345	6.8802	6.58646	6.62644	6.92719	6.4545	6.30743	6.24222	6.4446	6.88753	6.91528	6.96924	7.03892	7.27519	7.29094	7.09908	7.55459	7.00787	6.98641	6.72247	6.97957
P08397-1	porphobilinogen deaminase [OS=Homo sapiens]	HMBS	44	14	14	39	14	361	39.3	7.18	110.16	78.7	96.6	76.3	96.5	91.9	92.7	8.43	4.32	4.14	0.34	3.91	1.23	6.35403	6.09592	6.36282	6.24413	6.66107	6.50938	6.6014	6.58796	6.17193	6.31832	6.24603	6.26115	6.59694	6.58946	6.65678	6.65249	6.54689	6.53605	6.50779	6.41954	6.54535	6.53761	6.50462	6.52982
P08473	Neprilysin [OS=Homo sapiens]	MME	9	7	7	13	7	750	85.5	5.73	26.23	141.7	76	74.2	94.3	88.3	135.4	6.09	7.84	7.72	13.74	7.77	2.9	7.15583	7.13545	7.1375	7.31288	6.03342	6.2211	6.27426	6.2854	6.24031	6.18587	6.01346	6.27053	6.70044	6.41954	6.71699	6.49825	6.42122	6.66249	6.46597	6.46107	7.07575	7.16088	7.08746	7.07361
P08559	Pyruvate dehydrogenase E1 component subunit alpha, somatic form, mitochondrial [OS=Homo sapiens]	PDHA1	57	21	21	65	21	390	43.3	8.06	189.9	122.8	117.6	106	101.1	102.3	90	2.11	7.41	2.02	5.89	3.08	4.28	6.92955	6.90207	6.95187	6.97269	6.90809	6.78398	7.03232	6.84674	6.72792	6.78005	6.72656	6.71562	6.71973	6.59991	6.64818	6.56834	6.64818	6.63081	6.72383	6.7046	6.47735	6.55919	6.50621	6.41109
P08574	Cytochrome c1, heme protein, mitochondrial [OS=Homo sapiens]	CYC1	26	6	6	30	6	325	35.4	9	97.48	94.2	95.9	92.8	83.6	81.7	84.3	6.38	8.37	6.43	10.8	4.33	4.69	6.49665	6.44294	6.63227	6.61765	6.55152	6.40259	6.69209	6.61471	6.49825	6.65105	6.5744	6.43796	6.49665	6.27612	6.38024	6.27426	6.44791	6.35755	6.34518	6.30012	6.35403	6.50303	6.42291	6.3733
P08579	U2 small nuclear ribonucleoprotein B'' [OS=Homo sapiens]	SNRPB2	37	8	8	58	6	225	25.5	9.72	176.18	87.7	85.1	85	102.6	81.3	88.2	3.74	8.03	3.69	1.15	5.38	2.78	6.39746	6.44791	6.46271	6.52826	6.43463	6.25172	6.38716	6.5345	6.35579	6.40939	6.48543	6.41109	6.69209	6.66818	6.62644	6.36807	6.35931	6.27612	6.45943	6.33092	6.46271	6.38716	6.46271	6.47897
P08621-1	U1 small nuclear ribonucleoprotein 70 kDa [OS=Homo sapiens]	SNRNP70	43	16	16	91	16	437	51.5	9.94	249.06	102.4	99	99.5	105.1	104.8	100.8	7.09	5.75	4.42	2.1	4.57	2.28	6.69905	6.47411	6.6851	6.67243	6.66959	6.57894	6.75489	6.58796	6.62498	6.72656	6.64962	6.5744	6.73742	6.69488	6.74953	6.73606	6.74685	6.71973	6.70321	6.59395	6.65535	6.71562	6.65392	6.64241
P08648	Integrin alpha-5 [OS=Homo sapiens]	ITGA5	5	4	4	6	4	1049	114.5	5.77	17.06	112.3	103.2	95.4	98	113.6	99.3	10.69	8.87	11.3	1.55	6.75	12.64	6.76421	7.00675	6.64386	6.85674	6.67948	6.61912	6.90448	6.70044	6.49185	6.35226	6.65964	6.71562	6.59991	6.63081	6.5345	6.69766	6.66959	6.83036	6.824	6.90569	6.77347	6.80478	6.4545	6.49346
P08670	Vimentin [OS=Homo sapiens]	VIM	68	34	34	174	28	466	53.6	5.12	476.62	48.9	39.2	131.1	144.2	106.9	72.1	31.96	60.81	47.21	16.79	76.01	14.86	5.70598	6.36457	5.45286	5.51728	4.86295	6.60585	5.41278	5.17393	7.72656	5.93074	6.83162	7.23745	6.99887	7.34341	6.74416	7.50779	5.79442	6.44626	7.03342	8.23122	5.89966	6.27426	6.38888	6.07039
P08708	40S ribosomal protein S17 [OS=Homo sapiens]	RPS17	67	14	14	134	14	135	15.5	9.85	433.8	91.1	86.9	104.8	105.5	106.8	95.5	5.28	5.81	3.14	0.17	2.08	0.78	6.49506	6.61618	6.52356	6.43463	6.41447	6.59246	6.45286	6.42794	6.76022	6.64962	6.7046	6.71836	6.72247	6.71836	6.75889	6.73606	6.73606	6.74147	6.69766	6.77083	6.56377	6.5744	6.58946	6.58195
P08727	Keratin, type I cytoskeletal 19 [OS=Homo sapiens]	KRT19	65	22	22	107	15	400	44.1	5.14	337.17	108.4	92.1	96.2	114.1	96.8	94	6.42	3.42	9.38	3.64	3.36	2.15	6.78398	6.63517	6.73742	6.85798	6.52042	6.51254	6.61765	6.53138	6.39232	6.71836	6.55305	6.62205	6.79701	6.8716	6.74416	6.82528	6.60585	6.62936	6.58796	6.5157	6.57137	6.53138	6.53916	6.59842
P08729	Keratin, type II cytoskeletal 7 [OS=Homo sapiens]	KRT7	22	12	12	59	8	469	51.4	5.48	129.93	73.9	83	101.8	122.8	131	97.1	9.22	8.18	15.39	17.49	21.12	9.86	6.23074	6.1819	6.15381	6.43796	6.52982	6.27984	6.30561	6.44294	6.57894	7.02126	6.56071	6.76022	6.76155	7.11998	6.68089	7.04767	6.62352	7.08534	6.98185	7.37504	6.64097	6.56224	6.52513	6.83415
P08754	Guanine nucleotide-binding protein G(k) subunit alpha [OS=Homo sapiens]	GNAI3	53	14	14	61	7	354	40.5	5.69	187.3	104.7	106.8	114.6	108.1	121.9	94.7	7.9	5.07	4.16	1.85	2.36	3.43	6.71287	6.90689	6.65392	6.70736	6.74685	6.77347	6.72928	6.60437	6.94017	6.86542	6.81378	6.81506	6.77479	6.73742	6.75221	6.69766	6.88874	6.94134	6.91767	6.96809	6.55459	6.57289	6.65821	6.55919
P08758	annexin A5 [OS=Homo sapiens]	ANXA5	68	23	23	150	22	320	35.9	5.05	412.87	100.1	107.9	114.7	96.6	121.6	92.2	3.9	5.22	6.98	9.9	5.64	6.19	6.68229	6.57894	6.69488	6.60881	6.82655	6.74012	6.64386	6.76553	6.66818	6.824	6.85922	6.90689	6.49185	6.69488	6.49506	6.83415	6.81121	6.87897	6.97269	6.98413	6.46761	6.59544	6.41447	6.58796
P08865	40S ribosomal protein SA [OS=Homo sapiens]	RPSA	45	12	12	116	12	295	32.8	4.87	429.63	106.8	100.9	101.9	103.2	100.4	109.1	5.9	3.8	5.3	1.75	2.4	0.8	6.73335	6.84046	6.74416	6.63227	6.66818	6.74953	6.6279	6.6453	6.69349	6.55305	6.64818	6.73335	6.67243	6.70736	6.72383	6.71973	6.6453	6.65249	6.63517	6.71149	6.77742	6.77742	6.76288	6.75355
P09001	39S ribosomal protein L3, mitochondrial [OS=Homo sapiens]	MRPL3	32	9	9	31	9	348	38.6	9.48	79.69	122.1	108.4	113.8	109.3	109.7	103.3	8.22	3.37	5.82	4.78	8.85	2.54	6.92481	7.08852	6.8009	6.93782	6.75889	6.84423	6.73471	6.76155	6.86295	6.72247	6.79961	6.91767	6.82146	6.72383	6.76155	6.7046	6.75489	6.7211	6.79831	6.99661	6.67807	6.73064	6.64386	6.70183
P09012	U1 SMALL NUCLEAR RIBONUCLEOPROTEIN A [OS=Homo sapiens]	SNRPA	43	13	13	89	11	282	31.3	9.83	257.37	91.2	91.9	95.9	101.8	95.5	88.2	8.08	6.26	4.91	1.53	6.88	2.76	6.55459	6.2891	6.5345	6.48704	6.55305	6.40769	6.49025	6.62059	6.49025	6.65535	6.60881	6.55919	6.65392	6.6851	6.5744	6.54689	6.6279	6.52513	6.64674	6.42962	6.52982	6.44956	6.47573	6.44294
P09038-1	Isoform 2 of Fibroblast growth factor 2 [OS=Homo sapiens]	FGF2	19	4	4	9	4	210	22.6	10.54	23.19	114.9	81.3	85.9	135.5	97.2	106.9	59.48	32.48	24.7	17.19	33.74	40.5	6.68229	8.21917	6.82018	6.86913	6.23649	7.10224	6.45286	6.17393	6.92362	6.10434	6.35226	6.49665	7.25833	6.90689	7.14262	6.76553	6.56529	6.63807	6.18982	7.2937	6.66534	6.63952	7.71425	6.81378
P09104	Gamma-enolase [OS=Homo sapiens]	ENO2	50	15	15	120	11	434	47.2	5.03	462.68	95.1	104.5	96	109.6	161	99.6	23.17	18.62	19.83	16.62	8.86	12.99	6.47573	5.96347	6.66534	6.79442	6.81121	6.20359	6.60288	6.82146	6.3837	7.01123	6.67948	6.49185	6.60585	6.9472	6.61471	7.01123	7.34518	7.31741	7.35315	7.07253	6.56071	6.71699	6.39575	6.83289
P09110-1	3-ketoacyl-CoA thiolase, peroxisomal [OS=Homo sapiens]	ACAA1	52	14	14	35	14	424	44.3	8.44	122.59	110.7	117.3	116.7	98.1	115.7	101.6	14.08	6.62	11.42	7.89	5.6	4.31	6.74012	7.15279	6.79572	6.7866	6.8505	6.97842	6.89845	6.74819	7.14364	6.8189	6.91528	6.79701	6.69627	6.5345	6.64818	6.44294	6.73742	6.82018	6.88874	6.92244	6.65678	6.66818	6.78529	6.66534
P09132-1	Signal recognition particle 19 kDa protein [OS=Homo sapiens]	SRP19	51	5	5	21	5	144	16.1	9.85	74.87	86	87.4	94.2	89.2	100.8	90.5	6.23	2.18	3.67	3.44	5.28	1.69	6.32553	6.54535	6.42626	6.42626	6.4363	6.46271	6.42794	6.49665	6.54844	6.56682	6.49825	6.62644	6.44294	6.51254	6.54844	6.62059	6.71012	6.59395	6.6014	6.74416	6.51254	6.48704	6.46597	6.52042
P09211	Glutathione S-transferase P [OS=Homo sapiens]	GSTP1	64	12	12	244	12	210	23.3	5.64	815.73	90.5	115.4	95.7	101.7	101.3	87	14.64	7.11	8.54	7.66	6.44	5.9	6.46761	6.1819	6.7046	6.53294	6.89482	6.6851	6.80607	6.91409	6.54226	6.8009	6.59842	6.56071	6.58946	6.74685	6.62059	6.79831	6.73335	6.70183	6.62498	6.52199	6.39746	6.48704	6.31288	6.49665
P09234	U1 small nuclear ribonucleoprotein C [OS=Homo sapiens]	SNRPC	31	6	6	21	6	159	17.4	9.67	71.59	91.2	90.1	97.8	98.8	96.7	94.1	5.7	8.08	2.07	5.9	1.52	6.92	6.51254	6.35755	6.50938	6.54689	6.55612	6.36632	6.43129	6.62352	6.61176	6.66676	6.60288	6.61029	6.56682	6.6865	6.5744	6.64097	6.59991	6.57137	6.62352	6.59096	6.64241	6.49025	6.62059	6.4363
P09382	Galectin-1 [OS=Homo sapiens]	LGALS1	57	7	7	26	7	135	14.7	5.5	77.46	86.9	80.7	66.5	84	226.4	73.7	12.04	12.2	5.64	7.34	19.15	7.16	6.34873	6.26866	6.64818	6.5345	6.17991	6.21917	6.44956	6.54071	6.07468	6.08321	5.90448	6.03782	6.31832	6.46761	6.21335	6.43129	7.55995	7.69766	8.17692	7.9472	6.13955	6.27612	6.05961	6.26866
P09417	dihydropteridine reductase [OS=Homo sapiens]	QDPR	41	7	7	18	7	244	25.8	7.37	59.2	94.8	117.5	83.8	123.3	102	101.5	6.78	3.67	8.51	5.01	6.7	2.26	6.59991	6.41954	6.64818	6.5345	6.87283	6.88142	6.9472	6.8189	6.60585	6.38024	6.34163	6.39746	6.99774	6.89482	6.98185	7.02126	6.71012	6.7761	6.55152	6.63372	6.64962	6.7211	6.65678	6.67243
P09429	High mobility group protein B1 [OS=Homo sapiens]	HMGB1	58	16	16	141	15	215	24.9	5.74	410.8	96.4	97.7	99.9	99.9	104.6	102.7	8.69	6.69	3.65	2.95	8.62	4.29	6.70874	6.4363	6.66249	6.52042	6.62205	6.59991	6.75355	6.52513	6.61618	6.6879	6.66818	6.56986	6.67243	6.61176	6.74685	6.78136	6.79831	6.83289	6.62059	6.58496	6.66391	6.73606	6.58946	6.69905
P09455-1	Retinol-binding protein 1 [OS=Homo sapiens]	RBP1	67	11	11	37	11	135	15.8	5.11	84.25	92.9	113.3	128.6	56.4	74.1	55.6	19.81	10.32	6.85	7.08	5.85	5.25	6.52669	5.93782	6.63517	6.54689	6.96347	6.71425	6.67101	6.93428	6.82655	7.00113	7.05961	7.01235	5.74685	5.88996	5.73877	5.86295	6.27612	6.18388	6.2384	6.07895	5.81762	5.7761	5.74416	5.91648
P09467	Fructose-1,6-bisphosphatase 1 [OS=Homo sapiens]	FBP1	14	3	3	4	3	338	36.8	6.99	12.46	97.8	134.7	270.2	52.2	81.6	41	19.63	20.29	9.8	24.17	12.51	19.83	6.66959	5.99774	6.60585	6.61765	7.51964	6.98868	7.15785	6.88264	7.96924	8.24982	8.17542	7.98014	5.45615	5.9542	5.50779	6.04658	6.35403	6.34696	6.53605	6.08958	5.27053	5.44626	4.93546	5.63227
P09471-2	Isoform Alpha-2 of Guanine nucleotide-binding protein G(o) subunit alpha [OS=Homo sapiens]	GNAO1	37	12	12	43	8	354	40.1	5.9	124.96	117.2	97.2	89.2	98.7	114.8	115.1	6.33	6.03	8.05	5.62	9.63	9.07	6.93074	6.71425	6.86295	6.88264	6.66391	6.54226	6.67101	6.49665	6.56529	6.46107	6.49665	6.2854	6.68229	6.56682	6.7211	6.4545	6.60585	6.8716	6.81506	6.93899	6.8936	6.70736	7.01123	6.79961
P09486	Sparc [OS=Homo sapiens]	SPARC	27	9	9	24	9	303	34.6	4.84	68.46	100.2	76.4	71.1	105.1	85.3	106.2	15.12	13.72	6.54	3.45	8.08	11.79	6.59096	6.9331	6.41785	6.70183	6.08534	6.54844	6.25361	6.25739	6.18785	6.11686	6.07682	6.2891	6.68089	6.75087	6.62352	6.70183	6.37504	6.40088	6.42626	6.62205	6.66959	6.62352	6.99435	6.79181
P09488	Glutathione S-transferase Mu 1 [OS=Homo sapiens]	GSTM1	39	9	9	17	5	218	25.7	6.7	50.49	65.9	66.7	28.3	282.9	190.8	78.3	19.38	20.62	23.56	4.42	6.85	11.89	5.9472	5.56377	6.2384	6.13955	6.09592	5.46923	6.02015	6.20945	5.34696	4.97269	4.66676	4.66676	8.09908	8.18933	8.14771	8.28263	7.52669	7.54148	7.73877	7.61029	6.50144	6.22689	6.10434	6.35755
P09493-4	Isoform 4 of Tropomyosin alpha-1 chain [OS=Homo sapiens]	TPM1	77	37	37	253	2	284	32.8	4.77	671.11	95.1	90.3	99	125.8	102.6	134.6	10.74	7.85	15.02	0.81	18.48	12.66	6.41785	6.78005	6.52669	6.61471	6.4363	6.55612	6.40769	6.65105	6.65821	6.83036	6.29094	6.6014	6.96694	6.98299	6.77873	7.21432	6.96694	6.62936	6.30925	6.732	7.09908	7.38284	7.04658	6.99095
P09496-2	Isoform Non-brain of Clathrin light chain A [OS=Homo sapiens]	CLTA	39	10	10	88	10	218	23.6	4.53	242.29	98.9	97.5	103	103	108	97.6	4.59	3.12	1.49	3.35	1.73	2.44	6.63372	6.49506	6.62205	6.63372	6.6837	6.58045	6.60585	6.60733	6.66676	6.71562	6.67948	6.69349	6.65249	6.7211	6.64674	6.66818	6.77873	6.71973	6.76155	6.74685	6.56224	6.6453	6.59842	6.62059
P09497-2	Isoform Non-brain of Clathrin light chain B [OS=Homo sapiens]	CLTB	34	9	9	29	9	211	23.2	4.69	64.8	98.6	98.4	103	96.7	105.8	102.1	2.49	5.79	1.22	7.6	1.89	3	6.64818	6.59842	6.66107	6.58796	6.62644	6.61324	6.69209	6.48864	6.6837	6.71149	6.6879	6.66959	6.67243	6.51728	6.61176	6.54226	6.7252	6.77873	6.7252	6.7252	6.67948	6.72928	6.62498	6.66818
P09525	annexin A4 [OS=Homo sapiens]	ANXA4	41	12	12	24	11	319	35.9	6.13	56.18	111.1	55	64.6	129.2	149.7	115.7	8.5	7.38	4.26	1.67	3.52	7.85	6.8505	6.62644	6.90569	6.74012	5.84298	5.71973	5.64097	5.8679	6.12102	5.98868	5.99548	6.03342	6.99661	7.03012	7.08958	7.07895	7.20945	7.26866	7.15076	7.24317	6.89724	6.80864	6.81121	7.04439
P09543-1	2',3'-cyclic-nucleotide 3'-phosphodiesterase [OS=Homo sapiens]	CNP	43	23	23	63	22	421	47.5	9.07	189.78	101.9	97.6	103.5	118.8	112.7	95	4.92	4.97	6.38	6.19	1.44	1.43	6.65535	6.62205	6.6865	6.78398	6.62498	6.52513	6.69766	6.59395	6.69349	6.83036	6.69488	6.61176	6.95536	6.82909	6.88631	6.848	6.8392	6.79961	6.83162	6.8009	6.56224	6.57592	6.59842	6.55152
P09601	heme oxygenase 1 [OS=Homo sapiens]	HMOX1	22	6	6	12	6	288	32.8	8.25	39.22	114.4	56	51	115.1	122.9	161.8	38.3	33.44	23.04	12.49	25.67	18.49	6.70598	7.66888	6.51254	6.97039	5.69488	6.61176	5.90929	5.70598	6.02237	5.41954	5.37504	5.92362	6.71973	6.97499	6.75622	6.9507	6.96694	6.91528	6.50779	7.40769	7.10119	7.60659	7.12825	7.54844
P09622	Dihydrolipoyl dehydrogenase, mitochondrial [OS=Homo sapiens]	DLD	36	15	15	96	15	509	54.1	7.85	333.22	89.8	87.1	89.8	94.3	94	92.7	6.91	5.97	2.23	4.3	4.27	3.83	6.42962	6.39575	6.54689	6.60881	6.44128	6.29278	6.44791	6.49665	6.46761	6.54226	6.4822	6.49665	6.60288	6.51412	6.54071	6.41447	6.53138	6.49506	6.63662	6.57894	6.52982	6.55305	6.53916	6.42962
P09651-1	Heterogeneous nuclear ribonucleoprotein A1 [OS=Homo sapiens]	HNRNPA1	59	25	25	426	8	372	38.7	9.13	1227.74	212.9	200.2	180.6	181.6	178.2	174.7	3.44	12.06	3.01	1.71	4.16	3.38	7.70943	7.80155	7.75956	7.69279	7.55842	7.732	7.87036	7.48864	7.57213	7.48059	7.51175	7.4822	7.48704	7.52199	7.43713	7.55305	7.46679	7.48864	7.36545	7.49825	7.42878	7.46842	7.50224	7.38974
P09661	U2 small nuclear ribonucleoprotein A' [OS=Homo sapiens]	SNRPA1	54	13	13	64	13	255	28.4	8.62	215.22	90.7	90.8	94.3	108	90.2	87.1	3.32	3.78	4.14	1.39	5.11	3.9	6.49506	6.45286	6.56834	6.51254	6.48059	6.41278	6.52669	6.53138	6.47086	6.53294	6.58646	6.60437	6.76818	6.74012	6.79312	6.6279	6.49506	6.47897	6.63372	6.49665	6.46107	6.41954	6.54226	6.42794
P09669	Cytochrome c oxidase subunit 6C [OS=Homo sapiens]	COX6C	37	5	5	13	5	75	8.8	10.39	33.64	154.4	139.9	149.4	123.1	112.8	135.4	51.64	27.02	23.14	19.8	37.41	16.26	7.00899	8.33405	6.77479	7.53138	6.70321	7.63445	7.17792	7.07788	7.53916	6.80735	7.02126	7.42375	6.74012	7.1467	6.75889	6.81762	6.40429	6.56071	7.07468	7.55305	7.10434	6.90809	7.44128	7.05853
P09874	Poly [ADP-ribose] polymerase 1 [OS=Homo sapiens]	PARP1	60	70	70	468	70	1014	113	8.88	1408.63	100.7	99.6	90.2	97.8	100.7	91.8	8.62	6.91	6.92	0.39	5.42	2.09	6.65535	6.39746	6.66676	6.65249	6.63081	6.46761	6.70598	6.64674	6.45121	6.65105	6.53916	6.43796	6.61618	6.60733	6.62352	6.58646	6.64962	6.66249	6.65821	6.49665	6.52199	6.54535	6.47249	6.52042
P09884	DNA polymerase alpha catalytic subunit [OS=Homo sapiens]	POLA1	26	31	31	67	31	1462	165.8	5.85	195.43	84	89.7	108.9	99	147.1	95	15.18	11.83	7.21	5.62	9.49	7.88	6.44791	6.6865	6.17393	6.33628	6.56834	6.70044	6.32012	6.40429	6.79831	6.57592	6.73471	6.80735	6.57137	6.6865	6.66959	6.69627	7.00562	7.23074	7.17093	7.33807	6.55612	6.35579	6.61912	6.58346
P09936	Ubiquitin carboxyl-terminal hydrolase isozyme L1 [OS=Homo sapiens]	UCHL1	57	15	15	163	14	223	24.8	5.48	517.82	92.1	95.5	84	115.9	117.1	111.1	6.13	3.73	3.03	0.02	3.66	3.82	6.56986	6.39403	6.58946	6.4822	6.59694	6.59991	6.4822	6.55766	6.34518	6.41109	6.37678	6.44626	6.85674	6.85674	6.92006	6.8679	6.91049	6.90689	6.83668	6.80349	6.824	6.82146	6.70598	6.76951
P09960-1	leukotriene A-4 hydrolase [OS=Homo sapiens]	LTA4H	47	27	27	145	27	611	69.2	6.18	427.76	90.9	90.3	95.5	102.2	107.9	114.5	5.19	3.59	4.29	0.71	5.24	2.28	6.57894	6.40769	6.54071	6.47411	6.54226	6.51412	6.42122	6.47897	6.50144	6.63952	6.60733	6.54535	6.66818	6.6837	6.71287	6.74685	6.80993	6.78529	6.7211	6.63952	6.84549	6.85425	6.78005	6.83415
P09972	Fructose-bisphosphate aldolase C [OS=Homo sapiens]	ALDOC	65	21	21	168	16	364	39.4	6.87	579	111.2	107.9	90.3	94.2	98.8	115.2	12.41	7.2	10.46	5.96	13.48	3.56	6.84674	6.46107	6.87283	6.74819	6.81121	6.58946	6.80864	6.69766	6.4446	6.69766	6.54844	6.34873	6.61912	6.49825	6.6453	6.61618	6.79051	6.6893	6.56377	6.32553	6.86047	6.91648	6.79442	6.83542
P0C1Z6	TCF3 fusion partner [OS=Homo sapiens]	TFPT	14	3	3	4	3	253	28.3	5.21	11.28	101.1	100.2	70	66.9	71.9	91.6	23.23	11.51	8.55	5.08	27.09	20.13	6.41785	7.16692	6.63807	6.68089	6.52042	6.60437	6.6879	6.89724	6.21335	6.23266	6.04221	5.98185	6.01123	6.11478	6.52042	6.41785	6.29462	6.04002	5.72792	6.64818	6.42122	6.61471	6.3906	6.98755
P0CG08	Golgi pH regulator B [OS=Homo sapiens]	GPR89B	14	4	4	11	4	455	52.9	9.28	41.61	98.9	86.9	91.7	101.2	99.6	92.2	11.92	12.41	8.03	4.08	7.92	7.53	6.52826	6.49346	6.85425	6.72656	6.46923	6.24982	6.41278	6.67807	6.54535	6.35579	6.49346	6.63517	6.70321	6.61912	6.50303	6.64386	6.47249	6.65249	6.75087	6.62205	6.52513	6.41447	6.67666	6.52826
P0CG13-1	Chromosome transmission fidelity protein 8 homolog [OS=Homo sapiens]	CHTF8	21	2	2	3	2	121	13.3	8.18	10.89	81.2	78.7	102.8	113.6	96.2	96.8	11.17	17.65	7.98	2.91	4.73	7.48	6.35755	6.07895	6.33092	6.47411	6.62498	6.27426	6.00899	6.32193	6.60881	6.70183	6.86913	6.66534	6.79831	6.85798	6.6865	6.71149	6.55612	6.61912	6.67666	6.52356	6.6837	6.45121	6.5345	6.65821
P0CG35	thymosin beta-15B [OS=Homo sapiens]	TMSB15B	44	3	3	12	3	45	5.2	5.36	30.32	74.3	73.9	98.9	101.7	120.3	115.6	15.02	7.91	8.43	7.53	4.79	5.11	6.33628	5.88753	6.36107	6.09381	6.41447	6.17792	6.2211	6.19377	6.5157	6.6837	6.7879	6.57137	6.59096	6.74551	6.66959	6.80993	6.87406	6.98868	6.94603	6.83542	6.89482	6.81121	6.74416	6.89966
P0CG39	POTE ankyrin domain family member J [OS=Homo sapiens]	POTEJ	5	4	4	240	2	1038	117.3	5.97	755.86	107	110.8	116.7	102.6	117.3	105.2	5.32	5.16	1.67	0.69	5.97	2.47	6.7211	6.88264	6.73471	6.74819	6.76421	6.8189	6.90087	6.732	6.8716	6.82146	6.86047	6.87529	6.67384	6.6879	6.60733	6.7046	6.70044	6.88264	6.86542	6.88264	6.69905	6.77742	6.70598	6.72656
P0DI83	Ras-related protein Rab-34, isoform NARR [OS=Homo sapiens]	RAB34	18	2	2	4	2	198	21.1	12.16	9.76	131.1	121.5	102	104.3	104.4	125.5	19.88	13.53	12.8	6.86	7.9	13.11	7.07361	7.44128	6.99548	6.77479	6.72928	6.79312	7.05637	7.13031	6.7252	6.44956	6.61912	6.89118	6.77479	6.63372	6.58946	6.77742	6.58946	6.77479	6.63807	6.83415	7.01681	6.60437	7.03782	6.926
P0DJ07	Protein PET100 homolog, mitochondrial [OS=Homo sapiens]	PET100	14	2	2	5	2	73	9.1	6.77	15.87	64.6	79.9	115.8	95.6	103.9	77.2	18.47	22.08	13.94	9.26	5.65	24.84	5.8125	6.17393	5.85549	6.36282	6.08534	6.12722	6.51412	6.73877	7.0607	6.89603	6.81378	6.56834	6.48543	6.67384	6.70736	6.74551	6.78529	6.69349	6.7046	6.58496	6.00899	6.16189	6.37851	6.79572
P0DMV8	heat shock 70 kDa protein 1A [OS=Homo sapiens]	HSPA1A	65	38	38	398	20	641	70	5.66	1147.53	108.6	113.3	91.8	82.9	87.1	99.3	12.6	4.35	7.56	2.61	16.52	9.9	6.66391	6.54535	6.9472	6.86295	6.853	6.79442	6.73742	6.87774	6.52982	6.67101	6.51254	6.40939	6.34696	6.40088	6.34163	6.44294	6.8189	6.4822	6.40769	6.28725	6.56377	6.84925	6.54998	6.7046
P10109	Adrenodoxin, mitochondrial [OS=Homo sapiens]	FDX1	24	4	4	15	4	184	19.4	5.83	35.4	91	81.5	91.5	92.5	90.7	92.2	10.48	6.18	7.23	4.57	4.56	8.1	6.49825	6.74012	6.3906	6.51728	6.33807	6.35755	6.24982	6.46597	6.60288	6.43296	6.40939	6.59991	6.48382	6.57743	6.49025	6.49985	6.46923	6.44128	6.58646	6.53605	6.3733	6.47249	6.63807	6.58045
P10155-1	60 kDa SS-A/Ro ribonucleoprotein [OS=Homo sapiens]	RO60	44	21	21	75	21	538	60.6	8.03	213.9	110.7	108.2	107.2	104.6	108.1	97.5	11.88	5.41	3.67	1	3.59	2.56	6.87036	6.48543	6.85798	6.72383	6.83415	6.69488	6.8189	6.6879	6.6865	6.8125	6.75756	6.72928	6.71973	6.69905	6.72928	6.8189	6.77742	6.7761	6.73471	6.66534	6.60881	6.66249	6.5744	6.60585
P10253	lysosomal alpha-glucosidase [OS=Homo sapiens]	GAA	15	11	11	28	11	952	105.3	6	89.17	121.8	89.3	94.4	86.6	79.9	113.8	19.17	13.59	15.53	9.65	11.89	9.27	6.78529	6.55152	7.07039	7.1809	6.50779	6.09381	6.4545	6.55459	6.39403	6.88142	6.65678	6.46271	6.33807	6.5345	6.32553	6.52826	6.41447	6.22497	6.56986	6.21723	6.78136	7.01346	6.70874	6.87897
P10301	Ras-related protein R-Ras [OS=Homo sapiens]	RRAS	22	4	4	22	2	218	23.5	6.93	80.11	81.2	56.7	41	117.8	124.8	91.2	11.72	19.66	10.59	6.7	20.15	10.53	6.05961	6.34696	6.33985	6.47573	5.86542	5.59096	5.78136	6.24031	5.39575	5.32193	5.42962	5.07468	6.94837	6.81121	6.63662	6.6879	6.99209	6.98868	6.93782	6.31832	6.52669	6.49506	6.2555	6.62644
P10398-1	serine/threonine-protein kinase A-Raf [OS=Homo sapiens]	ARAF	16	9	9	15	5	606	67.5	9.01	45.16	73.3	80.8	101.2	94.1	103.2	86.9	13.91	5.9	2.1	3.88	1.52	6.42	6.27426	5.82782	6.27984	6.11894	6.31288	6.22882	6.35755	6.43296	6.61765	6.64674	6.67666	6.6851	6.5157	6.59544	6.56834	6.65678	6.66534	6.71699	6.69627	6.6837	6.43463	6.44956	6.29462	6.51885
P10412	Histone H1.4 [OS=Homo sapiens]	H1-4	41	16	16	427	6	219	21.9	11.03	1114.39	115.8	110.2	135	104.1	119	110.9	4.99	8.55	6.4	2.08	6.66	5.08	6.86913	6.81378	6.84172	6.97613	6.80607	6.76155	7.00899	6.75756	7.09803	7.06178	7.09276	6.89724	6.72247	6.68089	6.62498	6.61618	6.81634	6.85798	7.03232	6.93192	6.79831	6.83415	6.78921	6.66249
P10515	Dihydrolipoyllysine-residue acetyltransferase component of pyruvate dehydrogenase complex, mitochondrial [OS=Homo sapiens]	DLAT	29	15	15	54	15	647	69	7.84	163.73	130.7	122.7	119.4	109.4	108	59.2	1.69	6.12	2.08	6.77	2.89	3.02	7.03782	7.05853	7	7.02237	6.96116	6.91767	7.09592	6.90929	6.93192	6.91528	6.86542	6.88264	6.84298	6.7046	6.79051	6.73742	6.73877	6.72928	6.77083	6.82146	5.87283	5.90207	5.94953	5.848
P10586-1	Receptor-type tyrosine-protein phosphatase F [OS=Homo sapiens]	PTPRF	13	18	18	34	14	1907	212.7	6.3	103.22	89.7	102.5	92.9	93.5	84.9	87	8.2	0.88	13.31	0.64	8.86	9.19	6.51254	6.46107	6.30925	6.59544	6.68089	6.67948	6.69488	6.66391	6.46107	6.71836	6.61324	6.26679	6.55305	6.53916	6.69209	6.45615	6.36107	6.4545	6.57137	6.27426	6.51885	6.20359	6.45615	6.42962
P10588	Nuclear receptor subfamily 2 group F member 6 [OS=Homo sapiens]	NR2F6	15	4	4	8	4	404	43	7.78	29.99	126.8	132.7	137	121.8	106.6	117	5.31	2.63	3.27	4.12	4.07	4.33	7.02459	7.08428	6.91409	6.94837	7.06717	7.03672	7.06717	6.98641	7.11061	7.0864	7.01346	7.1179	6.97039	6.88631	7.07039	7	6.72656	6.62498	6.74551	6.75489	6.91049	6.89118	6.76818	6.848
P10599-1	thioredoxin [OS=Homo sapiens]	TXN	51	6	6	48	6	105	11.7	4.92	131.88	75.3	80.8	74.9	91.3	85.7	100.3	9.3	5.4	3.91	3.17	4.44	9.02	6.32193	6.09592	6.37678	6.14975	6.40088	6.30925	6.21917	6.36282	6.19377	6.20555	6.24982	6.31651	6.54535	6.48059	6.60881	6.45943	6.44626	6.30195	6.42962	6.41109	6.69349	6.7211	6.6014	6.42459
P10606	Cytochrome c oxidase subunit 5B, mitochondrial [OS=Homo sapiens]	COX5B	36	7	7	45	7	129	13.7	8.81	126.94	113.7	114.2	115.2	99.1	94.1	93	11.96	7.66	3.88	5.67	1.92	5.29	6.7252	6.9507	6.58496	6.9331	6.63952	6.88874	6.8716	6.79831	6.8505	6.90207	6.84549	6.76553	6.57289	6.6893	6.58045	6.64097	6.55766	6.59991	6.55459	6.53294	6.4822	6.48864	6.63662	6.58796
P10619	lysosomal protective protein [OS=Homo sapiens]	CTSA	10	6	6	21	6	480	54.4	6.61	64.22	86.5	82.9	78.6	83.1	76.4	93.9	17.35	17.62	11.35	9.74	9.54	5.16	6.20163	6.30925	6.56071	6.75087	6.35755	6.08746	6.38888	6.70183	6.15381	6.5345	6.32733	6.26491	6.27798	6.47573	6.2555	6.32553	6.30195	6.18587	6.48059	6.2075	6.42794	6.55766	6.54844	6.60733
P10620	Microsomal glutathione S-transferase 1 [OS=Homo sapiens]	MGST1	35	7	7	57	7	155	17.6	9.39	200.22	107.6	98.5	102.5	111	100.6	112.5	3.93	3.77	2.1	4.52	3.16	4.49	6.76553	6.73471	6.7252	6.848	6.57137	6.63807	6.69905	6.60585	6.72928	6.67243	6.6879	6.65964	6.84046	6.74819	6.76022	6.70598	6.60733	6.71149	6.67101	6.63227	6.81634	6.732	6.89118	6.81121
P10644	cAMP-dependent protein kinase type I-alpha regulatory subunit [OS=Homo sapiens]	PRKAR1A	37	14	14	40	12	381	43	5.35	107.75	80.1	77.5	112	93.6	118.5	94.1	21.71	14.91	12.06	13.05	26.57	12.64	6.26115	6.85549	6.22689	6.38888	6.23074	6.42291	5.89966	6.32193	6.93899	6.55612	6.71287	6.90207	6.41447	6.68229	6.50303	6.56986	6.59096	6.8009	6.97728	7.44626	6.4822	6.33092	6.75622	6.62936
P10721-1	Mast/stem cell growth factor receptor Kit [OS=Homo sapiens]	KIT	6	6	6	10	5	976	109.8	6.98	15.28	100.6	123.5	104.5	65.8	47.5	91.1	8.9	7.45	12.94	17.35	15.52	3.64	6.59544	6.6893	6.61618	6.86913	6.7879	6.89724	6.99774	7.02901	6.77083	6.59246	6.64386	6.99774	5.86295	6.21723	5.9472	5.6837	5.69209	5.27426	5.77347	5.44956	6.50462	6.46761	6.59096	6.51412
P10768	S-formylglutathione hydrolase [OS=Homo sapiens]	ESD	32	8	8	45	8	282	31.4	7.02	154.82	96.9	98.5	96.6	96.6	87.3	112.9	10.3	6.61	2.54	3.12	10.18	7.21	6.66534	6.37156	6.71012	6.53294	6.6907	6.48704	6.56834	6.67666	6.5345	6.61471	6.61029	6.57743	6.56224	6.62644	6.56224	6.73471	6.64962	6.46107	6.43296	6.29646	6.8189	6.89239	6.64097	6.8189
P10809	60 kDa heat shock protein, mitochondrial [OS=Homo sapiens]	HSPD1	82	44	44	973	44	573	61	5.87	3533.79	104.4	100.6	101.3	99.4	84.7	96.9	5.43	2.61	2.79	8.64	6.06	5.32	6.61029	6.77479	6.65678	6.75489	6.67101	6.58496	6.65392	6.64962	6.61176	6.70598	6.67807	6.64674	6.72247	6.54689	6.65105	6.48059	6.54535	6.36807	6.44128	6.35931	6.59096	6.71287	6.60733	6.52982
P10909-1	Clusterin [OS=Homo sapiens]	CLU	23	10	10	21	10	449	52.5	6.27	58.35	123.1	130.6	77.2	111	105.6	92.1	14.09	16.98	26.65	14.44	6.13	11.35	6.63807	6.82273	7.06609	7.06824	6.93074	6.63081	7.2075	7.12619	5.92837	6.80478	6.36107	6.17792	6.64674	6.94251	6.50938	6.81121	6.60733	6.73064	6.82273	6.71287	6.24413	6.58796	6.46434	6.61765
P11021	78 kDa glucose-regulated protein [OS=Homo sapiens]	HSPA5	63	46	46	658	43	654	72.3	5.16	2070.28	105.1	92	99.5	102.1	95.5	95.5	7.98	5.7	4.22	2.76	1.83	1.73	6.65249	6.87036	6.62498	6.77742	6.47411	6.62936	6.45779	6.5744	6.67807	6.54844	6.60288	6.67101	6.6453	6.70183	6.57592	6.59544	6.57289	6.57289	6.58195	6.6279	6.56682	6.55152	6.60881	6.58796
P11047	Laminin subunit gamma-1 [OS=Homo sapiens]	LAMC1	27	43	43	124	43	1609	177.5	5.12	375.11	90.8	134.4	107.1	71	68.9	66.4	9.54	15.48	11.47	0.31	2.6	1.61	6.43463	6.2854	6.57289	6.58646	7.32912	6.81634	6.97269	7.16892	6.41785	6.75221	6.80478	6.73335	6.15381	6.14771	6.13134	6.0917	6.1416	6.05094	6.10224	6.1127	6.05528	6.09803	6.05094	6.04876
P11137	microtubule-associated protein 2 [OS=Homo sapiens]	MAP2	7	11	11	21	11	1827	199.4	4.91	55.78	21.6	26.7	303.8	72	96.1	69.2	13.16	34.13	21.19	45.18	45.08	21.44	4.65535	4.42626	4.19377	4.44626	5.36107	5.0268	4.3147	4.45286	7.91289	8.13597	8.35755	8.62388	5.69209	6.64674	6.02459	6.93192	5.80219	6.50938	6.66391	7.39318	6.14568	5.95187	6.07895	6.61324
P11142-1	Heat shock cognate 71 kDa protein [OS=Homo sapiens]	HSPA8	77	50	50	900	34	646	70.9	5.52	2641.86	93.1	89.1	88.7	91.9	92.1	100.6	8.01	6.24	6.24	3.11	4.53	1.81	6.53761	6.73471	6.54381	6.47411	6.45615	6.64241	6.46271	6.49185	6.53138	6.38716	6.40769	6.56986	6.49025	6.55305	6.54226	6.55919	6.55459	6.51728	6.40599	6.53294	6.61765	6.67666	6.64097	6.66391
P11166	Solute carrier family 2, facilitated glucose transporter member 1 [OS=Homo sapiens]	SLC2A1	14	7	7	37	7	492	54	8.72	108.64	67.5	74.8	72.2	91.1	103.8	83.4	4.09	14.44	11.12	7.14	13.55	2.46	6.07468	6.08108	5.96809	6.10224	6.24413	6.08958	6.55612	6.2075	6.04002	6.34163	6.30012	6.04876	6.58195	6.4363	6.6279	6.39575	6.68089	6.71425	7.01235	6.57743	6.40429	6.42626	6.35226	6.35931
P11169	Solute carrier family 2, facilitated glucose transporter member 3 [OS=Homo sapiens]	SLC2A3	17	11	11	66	11	496	53.9	7.2	215.43	88.5	99.8	96.1	87.2	76.7	83	11.17	14.43	7.34	1.37	10.41	4.69	6.43962	6.22689	6.49506	6.62205	6.6837	6.20945	6.66959	6.61324	6.43962	6.62936	6.6837	6.54381	6.45943	6.43129	6.43463	6.36107	6.37678	6.25172	6.2724	6.00899	6.32733	6.36632	6.3837	6.48543
P11171-1	protein 4.1 [OS=Homo sapiens]	EPB41	36	23	23	59	22	864	97	5.58	179.57	91.6	96.2	115.5	100.7	106.6	85.6	4.33	1.67	1.91	6.73	4.28	4.74	6.50303	6.46271	6.53138	6.60881	6.54844	6.57894	6.59544	6.60288	6.79961	6.85549	6.848	6.85922	6.58496	6.72247	6.59842	6.63807	6.67243	6.73335	6.73877	6.82146	6.38198	6.38198	6.45615	6.52356
P11172	uridine 5'-monophosphate synthase [OS=Homo sapiens]	UMPS	44	22	22	62	22	480	52.2	7.24	174.39	95.9	97.2	97.4	92	92.4	102.2	6.75	6.15	6.11	1.32	3.92	2.78	6.59694	6.7046	6.57137	6.46761	6.62498	6.72928	6.52042	6.58195	6.62352	6.47897	6.58796	6.69209	6.50938	6.53605	6.57592	6.55919	6.50144	6.55919	6.47897	6.60288	6.69627	6.60585	6.6851	6.66534
P11177	Pyruvate dehydrogenase E1 component subunit beta, mitochondrial [OS=Homo sapiens]	PDHB	47	12	12	79	12	359	39.2	6.65	261.66	124.8	114.3	111.9	105.7	105.4	96.2	1.89	5.7	3.14	5.76	2.01	2.32	6.95536	6.95768	6.96924	7.01346	6.85922	6.80349	6.97957	6.81506	6.78005	6.87652	6.82782	6.78398	6.78267	6.66534	6.69209	6.65249	6.72656	6.6865	6.75622	6.71149	6.56682	6.64097	6.6014	6.57592
P11182	Lipoamide acyltransferase component of branched-chain alpha-keto acid dehydrogenase complex, mitochondrial [OS=Homo sapiens]	DBT	40	15	15	33	15	482	53.5	8.51	86.1	111	105.7	100.3	108.4	102.6	103.1	3.02	9.95	6.63	4.88	4.84	5.26	6.78921	6.73064	6.79961	6.83542	6.8009	6.46271	6.75087	6.69627	6.68089	6.81121	6.61471	6.61029	6.80993	6.71149	6.732	6.6865	6.73471	6.6279	6.75756	6.62498	6.62352	6.80219	6.67807	6.69766
P11216	Glycogen phosphorylase, brain form [OS=Homo sapiens]	PYGB	48	38	38	127	29	843	96.6	6.86	359.66	94.2	93.2	113.2	103	105.6	102.2	5.22	4.98	4.22	2.58	4.81	4.26	6.57289	6.40939	6.56834	6.54535	6.51412	6.56986	6.48704	6.64962	6.71012	6.84046	6.80349	6.84172	6.65964	6.71149	6.66818	6.77215	6.58946	6.74281	6.70874	6.73471	6.64386	6.57894	6.70598	6.71012
P11217	Glycogen phosphorylase, muscle form [OS=Homo sapiens]	PYGM	19	15	15	30	5	842	97	7.03	68.64	89.4	74.5	72.9	100.1	108	122.4	7.21	11.42	4.55	7.5	2.18	9.33	6.57894	6.32373	6.47086	6.49346	6.22689	5.95187	6.21335	6.35931	6.13545	6.27053	6.14771	6.22882	6.72247	6.56986	6.78005	6.75889	6.76288	6.74551	6.80735	6.73742	6.93546	6.93664	6.79181	7.11686
P11233	Ras-related protein Ral-A [OS=Homo sapiens]	RALA	41	7	7	36	4	206	23.6	7.11	126.95	109.5	105.2	94.7	107.7	97.4	104.1	4.4	8.36	7.58	7.67	5.25	5.62	6.73877	6.69905	6.8125	6.83542	6.7211	6.60881	6.89482	6.71287	6.56377	6.74551	6.56682	6.49665	6.82909	6.67243	6.76155	6.69766	6.73606	6.61765	6.59246	6.56986	6.72383	6.82018	6.67948	6.63227
P11234	Ras-related protein Ral-B [OS=Homo sapiens]	RALB	37	7	7	21	4	206	23.4	6.62	61.81	108.7	104	119.2	88.9	92	81.6	10.16	9.47	8.42	2.69	1.81	6.75	6.75489	6.49025	6.77479	6.83794	6.75489	6.44128	6.72928	6.67101	6.89482	6.89845	6.89966	6.64386	6.50303	6.44791	6.24982	6.40599	6.56224	6.53761	6.50938	6.50779	6.18587	6.40599	6.31288	6.38716
P11274-1	Breakpoint cluster region protein [OS=Homo sapiens]	BCR	22	27	27	54	24	1271	142.7	7.03	127.51	92.6	96.3	107.2	100.3	84.6	106.8	4.62	6.54	1.37	4.34	4.31	3.18	6.57137	6.51728	6.54844	6.41785	6.60881	6.65964	6.43463	6.57137	6.71836	6.76155	6.73471	6.75355	6.60437	6.69209	6.61471	6.76155	6.35579	6.41954	6.3837	6.49825	6.78267	6.68229	6.76288	6.71425
P11279	Lysosome-associated membrane glycoprotein 1 [OS=Homo sapiens]	LAMP1	16	7	7	47	7	417	44.9	8.75	137.21	103.6	99.5	104.3	119.2	114.8	107.9	11.03	5.7	10.79	4.66	6.64	5.48	6.63227	6.61618	6.75889	6.9507	6.60733	6.56071	6.75087	6.66534	6.64386	6.95536	6.76686	6.62644	6.8505	6.94486	6.77347	6.86295	6.85674	6.79572	7.00787	6.82909	6.62936	6.78921	6.71699	6.80478
P11310-1	medium-chain specific acyl-CoA dehydrogenase, mitochondrial [OS=Homo sapiens]	ACADM	39	17	17	57	17	421	46.6	8.37	163.31	116.9	100.6	87.6	109.4	115.2	101.5	5	0.95	4.31	0.62	4.11	0.68	6.8189	6.9472	6.80219	6.92006	6.66391	6.63517	6.66107	6.64241	6.48543	6.52669	6.42122	6.38888	6.78005	6.76686	6.70321	6.7211	6.78529	6.80349	6.8936	6.89845	6.66534	6.66534	6.6837	6.66107
P11362	Fibroblast growth factor receptor 1 [OS=Homo sapiens]	FGFR1	11	8	8	18	7	822	91.8	6.21	40.74	69.2	82.5	105.9	113.6	98.4	104.9	12.91	12.55	10.93	12.58	8.1	11.89	6.14568	6.02015	6.08108	6.42291	6.51254	6.1127	6.26866	6.46597	6.5157	6.85549	6.8189	6.63372	6.69905	6.95652	6.60585	6.94953	6.47897	6.53605	6.70874	6.7046	6.66107	6.39232	6.76553	6.78398
P11387	DNA topoisomerase 1 [OS=Homo sapiens]	TOP1	45	41	41	171	40	765	90.7	9.31	490.16	98.8	99.3	105.7	109	111.5	101.3	2.73	2.56	1.85	2.53	4.22	2.51	6.61176	6.66249	6.57137	6.64097	6.63662	6.58346	6.67243	6.62936	6.75622	6.71425	6.73471	6.69488	6.79442	6.74281	6.78267	6.6865	6.71836	6.77083	6.85425	6.83162	6.67525	6.64962	6.71425	6.63081
P11388-1	DNA topoisomerase 2-alpha [OS=Homo sapiens]	TOP2A	44	75	75	418	60	1531	174.3	8.72	1155.62	102.1	97.1	95.5	108.8	110	99.9	3.15	5.86	7.27	1.49	2.75	1.95	6.66107	6.6851	6.6014	6.70874	6.50462	6.71012	6.59694	6.60437	6.63227	6.45286	6.52199	6.6851	6.75087	6.78136	6.71287	6.69905	6.73064	6.7866	6.7761	6.82782	6.63662	6.64818	6.60585	6.67384
P11413-1	Glucose-6-phosphate 1-dehydrogenase [OS=Homo sapiens]	G6PD	50	24	24	79	24	515	59.2	6.84	245.27	92	106.8	105.7	102.3	102	104.8	6.63	4.07	1.63	2.48	4.67	2.1	6.60437	6.44626	6.59991	6.42626	6.8125	6.76553	6.67807	6.71287	6.72383	6.7211	6.76951	6.7252	6.65105	6.70183	6.67101	6.78005	6.76818	6.70874	6.62352	6.63807	6.74551	6.67666	6.69766	6.72383
P11441	Ubiquitin-like protein 4A [OS=Homo sapiens]	UBL4A	47	6	6	12	6	157	17.8	8.66	29.56	125.1	123	102.7	93.1	87.1	118.6	2.74	1.29	4.05	4.29	6.83	2.88	6.89845	6.97384	6.98982	6.95884	6.94603	6.96924	6.93899	6.92481	6.68089	6.68229	6.72656	6.58646	6.58496	6.49665	6.6014	6.61618	6.58646	6.47086	6.41616	6.35755	6.89239	6.94251	6.84046	6.88753
P11498	pyruvate carboxylase, mitochondrial [OS=Homo sapiens]	PC	20	20	20	36	20	1178	129.6	6.84	91.65	83.4	95.9	124.8	98.3	134.4	99	5.46	3.3	1.18	6.99	11.36	6.24	6.30925	6.44626	6.31651	6.45121	6.61618	6.51728	6.55459	6.61324	6.9331	6.95884	6.96809	6.96924	6.54689	6.6907	6.53916	6.64818	6.8125	7.02126	7.11894	7.20457	6.58496	6.54844	6.67243	6.74819
P11532-1	Dystrophin [OS=Homo sapiens]	DMD	2	6	6	8	3	3685	426.5	5.88	18.51	86.1	78	102.1	63.2	91	80.3	11.53	15.58	20.58	25.76	20.38	1.93	6.31107	6.54381	6.22304	6.55766	6.25739	6.31288	6.41785	5.8679	6.71287	6.11478	6.63517	6.86047	5.71425	6.24793	6.33985	6.35403	6.02901	6.40088	6.61618	6.73742	6.37678	6.32012	6.33271	6.31651
P11586	C-1-tetrahydrofolate synthase, cytoplasmic [OS=Homo sapiens]	MTHFD1	59	52	52	303	51	935	101.5	7.3	890.89	98.6	93.6	81.5	106.3	96.7	118.9	4.28	1.92	1.66	1.42	6.2	3.7	6.66107	6.55766	6.6879	6.58496	6.53916	6.55766	6.50303	6.56682	6.33271	6.3733	6.36457	6.32553	6.74685	6.71699	6.77215	6.77742	6.71149	6.64386	6.54844	6.51728	6.93428	6.90809	6.80864	6.87897
P11717	Cation-independent mannose-6-phosphate receptor [OS=Homo sapiens]	IGF2R	32	64	64	188	64	2491	274.2	5.94	528.06	99	108	103.1	106	115.4	97.1	4.94	2.6	1.54	7.77	4.02	2.93	6.63081	6.56071	6.62936	6.732	6.78529	6.7252	6.7211	6.79051	6.67243	6.70044	6.71836	6.67384	6.64818	6.80735	6.62498	6.732	6.79572	6.82655	6.92837	6.87406	6.59544	6.60733	6.59096	6.67948
P11766	alcohol dehydrogenase class-3 [OS=Homo sapiens]	ADH5	39	15	15	128	15	374	39.7	7.49	366.58	97.9	93.3	88.7	110.5	98.9	107.1	11.49	2.28	5.05	3.99	6.64	1.26	6.71012	6.36982	6.72247	6.5157	6.57289	6.52356	6.56377	6.50303	6.41109	6.56224	6.51728	6.42459	6.82909	6.74685	6.84674	6.83542	6.69209	6.67101	6.58346	6.47897	6.75889	6.74551	6.71562	6.74012
P11802	Cyclin-dependent kinase 4 [OS=Homo sapiens]	CDK4	33	9	9	22	8	303	33.7	7.01	44.05	81	88.1	119.1	110.2	122.2	82.2	17.55	15.2	7.94	15.12	10.12	6.15	6.32193	6.74953	6.19574	6.35755	6.44791	6.70321	6.15987	6.47249	7.0542	6.83668	6.80735	6.95652	6.62936	6.93899	6.74819	7.02791	6.92006	6.9472	6.89966	7.19967	6.38716	6.29278	6.33271	6.49346
P11831	Serum response factor [OS=Homo sapiens]	SRF	5	3	3	3	3	508	51.6	8.1	7.43	83.6	75.6	85	89.6	103.8	107.6	12.62	18.29	6.68	1.02	5.65	10.71	6.38716	6.14568	6.59395	6.3837	6.67101	6.18982	6.11061	6.29278	6.36982	6.45121	6.35579	6.56224	6.47411	6.49506	6.6279	6.59694	6.65821	6.73742	6.79831	6.61618	6.87652	6.6014	6.88387	6.62205
P11908	ribose-phosphate pyrophosphokinase 2 [OS=Homo sapiens]	PRPS2	36	11	11	51	5	318	34.7	6.61	171.51	122.7	121.8	124.3	64.9	91.5	127.4	8.33	3.55	8.9	0.27	4.69	7.6	6.99548	6.75622	7.02569	6.88387	6.95884	6.83794	6.926	6.93074	6.71836	6.926	6.99095	7.01123	6.02237	6.01569	6.02459	6.03562	6.63662	6.49346	6.49985	6.53138	6.96232	7.06609	6.80993	7.02459
P11940-1	Polyadenylate-binding protein 1 [OS=Homo sapiens]	PABPC1	42	31	31	239	22	636	70.6	9.5	751.03	104.9	98.1	103.8	101.9	99.8	107.4	7.55	6.31	5.14	2.67	4.95	2.39	6.71149	6.91409	6.6893	6.71425	6.57592	6.77215	6.59096	6.63952	6.73877	6.60733	6.65535	6.76818	6.64241	6.69766	6.65821	6.66818	6.65392	6.6279	6.61176	6.76686	6.74685	6.6865	6.76686	6.74819
P12004	proliferating cell nuclear antigen [OS=Homo sapiens]	PCNA	64	15	15	167	15	261	28.8	4.69	530.93	92.7	95.3	105.5	101.9	103.7	98.5	1.63	3.04	3.55	1.91	1.76	1.78	6.5744	6.53761	6.52042	6.53138	6.56224	6.63662	6.53294	6.58646	6.65678	6.6865	6.75489	6.76022	6.65249	6.6907	6.6851	6.65392	6.69905	6.69349	6.71012	6.65105	6.62498	6.61912	6.61029	6.66676
P12081	Histidine--tRNA ligase, cytoplasmic [OS=Homo sapiens]	HARS1	42	19	19	76	16	509	57.4	5.88	211.72	88.8	102.6	98.8	94	100.2	101.2	4.39	5	1.82	1.04	2.74	2.47	6.48382	6.50462	6.46271	6.35931	6.71149	6.77479	6.61029	6.64962	6.61324	6.59246	6.64962	6.64097	6.56529	6.54535	6.60881	6.58496	6.68089	6.64818	6.58496	6.64674	6.7211	6.64241	6.67101	6.65249
P12109	Collagen alpha-1(VI) chain [OS=Homo sapiens]	COL6A1	18	15	15	39	15	1028	108.5	5.43	115.25	151.8	162.3	109.9	65.8	61.1	64.3	6.62	4.87	11.95	0.17	10.39	9.37	7.19081	7.15178	7.30104	7.35755	7.41193	7.30287	7.38284	7.25927	6.70183	6.85798	6.87036	6.48704	6.03782	6.04221	6.08321	5.95187	5.92362	5.94251	6.04658	5.68089	5.99322	6.01792	6.24982	5.96809
P12110	Collagen alpha-2(VI) chain [OS=Homo sapiens]	COL6A2	3	3	3	6	3	1019	108.5	6.21	15.19	160.6	128.5	98	93.2	97	125.3	10.84	13.14	12.29	3.2	5.39	6.19	7.22207	7.43296	7.16088	7.4822	6.91886	7.09276	7.26115	6.84298	6.73064	6.62352	6.60437	6.29829	6.57592	6.50938	6.66534	6.64962	6.49665	6.61176	6.6865	6.58796	6.96232	6.89724	6.97613	7.10643
P12235	ADP/ATP translocase 1 [OS=Homo sapiens]	SLC25A4	57	17	17	112	4	298	33	9.76	304.45	123.8	139.1	96.1	97.8	92.5	96.3	13.82	10.16	12.41	4.77	7	10.24	6.84549	6.73335	7.05745	7.17393	7.0864	6.83542	7.1639	7.15482	6.49985	6.87406	6.65964	6.51412	6.66107	6.56377	6.47411	6.63807	6.67384	6.48864	6.5744	6.44791	6.5744	6.853	6.54381	6.60585
P12236	ADP/ATP translocase 3 [OS=Homo sapiens]	SLC25A6	59	18	18	140	3	298	32.8	9.74	373.34	135	130.7	121.4	106.4	106	120.7	16.19	1.68	5.72	2.64	8.6	5.83	6.85922	7.38802	6.98527	7.16792	7.03342	7.0268	7.07682	7.02569	7.05094	6.88631	6.87406	6.96	6.70598	6.76022	6.67948	6.66391	6.71012	6.65249	6.74416	6.93192	6.80993	6.86666	6.96347	6.99209
P12268	inosine-5'-monophosphate dehydrogenase 2 [OS=Homo sapiens]	IMPDH2	45	22	22	144	20	514	55.8	6.9	481.1	102.7	94.3	91.6	105.1	85.5	108	1.7	2.69	1.87	1.59	4.42	8.28	6.67384	6.6879	6.72656	6.67666	6.52356	6.61618	6.56224	6.55612	6.46597	6.5157	6.51885	6.52513	6.69905	6.732	6.67384	6.80349	6.50621	6.3837	6.4545	6.36982	6.75489	6.89603	6.60288	6.75355
P12270	Nucleoprotein TPR [OS=Homo sapiens]	TPR	52	128	128	439	127	2363	267.1	5.02	1351.19	96.6	97.6	100	97.7	94.7	92	3.84	3.06	2.61	0.88	1.69	1.48	6.56834	6.62205	6.55305	6.67384	6.60585	6.58496	6.6851	6.61324	6.65105	6.66676	6.63662	6.57894	6.61912	6.6014	6.58195	6.53605	6.55766	6.55152	6.60585	6.57289	6.49825	6.52669	6.54998	6.51885
P12277	Creatine kinase B-type [OS=Homo sapiens]	CKB	64	16	16	142	16	381	42.6	5.59	512.07	124.2	139.9	112.7	87.8	84	86.5	11.22	5.44	10.02	11.42	12.74	8.2	6.92955	6.73606	7.13237	6.98413	7.19771	7.02348	7.08852	7.16892	6.70321	7.03562	6.84674	6.7866	6.33807	6.57289	6.24603	6.62352	6.51728	6.31832	6.46597	6.0917	6.3906	6.47897	6.27612	6.55305
P12429	annexin A3 [OS=Homo sapiens]	ANXA3	41	13	13	38	13	323	36.4	5.92	114.15	73.7	135.9	63.8	93.5	110.5	69.4	30.68	14.94	19.51	1.35	4.92	30.04	6.06393	6.93899	6.20945	6.19771	7.0433	7.30925	6.78005	7.12928	5.89239	6.10014	5.85549	6.43962	6.53294	6.56071	6.34518	6.77479	6.90087	6.73742	6.77347	6.80349	6.18785	6.83162	6.04658	5.97269
P12532	Creatine kinase U-type, mitochondrial [OS=Homo sapiens]	CKMT1A; CKMT1B	48	15	15	59	15	417	47	8.34	176.59	106.8	90.9	82.8	109.1	115.8	119.4	5.9	8.18	7.73	10.84	6.72	7.9	6.70874	6.68229	6.76818	6.8716	6.57743	6.40769	6.65535	6.4363	6.40599	6.49825	6.33628	6.23266	6.8802	6.65821	6.79181	6.7866	6.89966	6.92955	6.81121	6.71149	6.87406	7.07468	6.8125	6.92481
P12694	2-oxoisovalerate dehydrogenase subunit alpha, mitochondrial [OS=Homo sapiens]	BCKDHA	13	5	5	9	5	445	50.4	8.27	11.51	60.2	61.1	79.1	82.9	83.2	66.9	18.15	12.14	14.36	8.89	6.9	15.41	5.9472	5.36457	5.87774	5.98413	6.01123	5.59694	5.90929	5.95652	6.04876	6.55152	6.34341	6.26679	6.2817	6.46271	6.22689	6.46271	6.47086	6.39917	6.35755	6.23074	6.0045	6.03122	6.09803	6.4545
P12814-1	Alpha-actinin-1 [OS=Homo sapiens]	ACTN1	61	51	51	339	30	892	103	5.41	1135.45	90.3	91.8	90.8	105.1	109.3	106.6	1.19	4.65	2.61	6.37	5.6	2.75	6.48704	6.52513	6.49185	6.50303	6.48543	6.62059	6.47897	6.55459	6.50462	6.50621	6.48059	6.56834	6.64962	6.78005	6.66676	6.79701	6.62936	6.7879	6.75489	6.81634	6.70736	6.73877	6.73471	6.8009
P12830	Cadherin-1 [OS=Homo sapiens]	CDH1	27	20	20	59	17	882	97.4	4.73	163.16	101.5	91.4	102	104.4	90	78.2	3.75	4.28	9.37	3.42	6.43	9.22	6.6453	6.6851	6.58496	6.71149	6.53761	6.46597	6.60437	6.49025	6.56529	6.86913	6.72247	6.62352	6.67101	6.74012	6.59246	6.60881	6.4363	6.56071	6.54535	6.36282	6.26115	6.10643	6.43129	6.3147
P12931	Proto-oncogene tyrosine-protein kinase Src [OS=Homo sapiens]	SRC	20	9	9	24	6	536	59.8	7.42	69.98	105.5	108.6	129.2	109.3	119	108.5	3.02	5.12	6.97	2.96	1.66	3.98	6.64386	6.74012	6.70874	6.73471	6.76553	6.76155	6.88996	6.72247	6.96578	7.18785	7.01681	7.01011	6.74147	6.80219	6.79572	6.97499	6.9331	6.88874	6.89966	6.87897	6.81121	6.74281	6.67666	6.78136
P12955	xaa-Pro dipeptidase [OS=Homo sapiens]	PEPD	28	13	13	41	13	493	54.5	6	120.1	101.1	97.8	106.2	109.8	101.5	116.7	8.65	4.93	5.99	6.82	6.07	5.4	6.6893	6.42794	6.71425	6.6279	6.64674	6.58946	6.48704	6.63517	6.58346	6.76421	6.77479	6.69766	6.70874	6.848	6.77742	6.88509	6.72928	6.75622	6.60288	6.58346	6.87529	6.79572	6.85798	6.98071
P12956	X-ray repair cross-complementing protein 6 [OS=Homo sapiens]	XRCC6	60	39	39	375	39	609	69.8	6.64	1214.6	96.1	95.8	90.4	95.1	97.8	96.8	4.63	4.34	3.52	1.03	3.3	2.04	6.60437	6.46761	6.61912	6.56682	6.61029	6.50303	6.64674	6.55305	6.43796	6.55459	6.52042	6.47735	6.58195	6.56071	6.61765	6.59096	6.62205	6.59991	6.63372	6.52669	6.61324	6.63227	6.56834	6.58195
P13010	X-ray repair cross-complementing protein 5 [OS=Homo sapiens]	XRCC5	49	38	38	317	38	732	82.7	5.81	1071.75	100	99.7	98.7	104.8	104.2	101.4	3.49	3.13	2.57	2	2	2.39	6.65678	6.55152	6.66107	6.63227	6.65821	6.56071	6.65678	6.62205	6.58346	6.66818	6.64097	6.60881	6.73064	6.6907	6.73877	6.6907	6.71973	6.6865	6.73606	6.67384	6.68089	6.67101	6.65535	6.60288
P13051-2	Isoform 1 of Uracil-DNA glycosylase [OS=Homo sapiens]	UNG	28	6	6	15	6	304	33.9	9.52	43.7	73.1	84.7	82.1	93.4	83.7	93.1	9.09	9.95	12.83	4.37	9.83	4.06	6.22497	6.42122	6.14975	6.15785	6.36982	6.43962	6.12309	6.43796	6.35579	6.28355	6.36107	6.67807	6.49985	6.58946	6.52356	6.33985	6.23266	6.30378	6.46923	6.53916	6.57743	6.45779	6.57743	6.50462
P13056-1	Nuclear receptor subfamily 2 group C member 1 [OS=Homo sapiens]	NR2C1	6	3	3	6	3	603	67.3	6.32	2.15	135.5	152	117	118.2	105.7	144	23.63	16.86	6.09	1.34	7.42	23.13	6.94369	7.54226	6.78398	7.22014	7.55919	7.19574	6.97842	7.29921	6.94134	6.79961	6.95303	6.79181	6.89845	6.8716	6.9472	6.80478	6.6865	6.7046	6.74281	6.91409	6.78921	7.03672	7.30378	7.56453
P13073	Cytochrome c oxidase subunit 4 isoform 1, mitochondrial [OS=Homo sapiens]	COX4I1	56	10	10	63	10	169	19.6	9.51	174.93	116.4	113.9	115.9	101.3	98.5	96.3	7.71	8.36	3.4	1.59	1.73	3.37	6.79312	6.9507	6.71836	6.9331	6.68089	6.94953	6.8936	6.76818	6.91409	6.85425	6.85798	6.79312	6.64674	6.67948	6.60733	6.59694	6.63807	6.60437	6.59694	6.64818	6.53294	6.56834	6.64386	6.61029
P13196	5-aminolevulinate synthase, nonspecific, mitochondrial [OS=Homo sapiens]	ALAS1	4	2	2	2	2	640	70.5	8.46	4.98	111.1	119.2	117.6	99	96.8	120	27.51	8.89	4.2	3.68	18.3	14.4	6.86666	7.2724	6.30195	6.72656	6.70736	6.98982	6.83162	6.96347	6.8392	6.80349	6.92837	6.91648	6.66676	6.59246	6.61176	6.58195	6.59395	6.58045	6.59842	7.07895	6.99774	6.81634	6.53916	7.00338
P13284	Gamma-interferon-inducible lysosomal thiol reductase [OS=Homo sapiens]	IFI30	18	3	3	7	3	250	27.9	4.88	21.07	90.1	48.4	34.2	145.7	120.5	113.8	21.33	13.68	28.95	1.7	21.58	14.04	6.28355	6.07253	6.70874	6.7046	5.49506	5.44294	5.70044	5.86542	5.19771	5.79181	4.98185	4.99548	7.20457	7.16993	7.00675	7.06393	7.27891	6.81121	7.01458	6.53916	6.77742	7.15886	6.72247	6.88142
P13385	Teratocarcinoma-derived growth factor 1 [OS=Homo sapiens]	TDGF1	17	3	3	9	3	188	21.2	8.16	12.95	140.9	95.3	58.1	92.4	49.3	79.7	10.64	7.55	10.34	19.27	20.63	3.84	7.02348	7.07253	7.20555	7.35931	6.47897	6.49025	6.65964	6.6851	5.8802	5.84298	5.7866	6.1127	6.72792	6.33271	6.61471	6.20163	5.46271	5.78398	5.43296	6.04439	6.24413	6.33271	6.37678	6.29829
P13473-2	Isoform LAMP-2B of Lysosome-associated membrane glycoprotein 2 [OS=Homo sapiens]	LAMP2	11	5	5	9	5	410	44.9	5.69	9.24	75.7	71.1	81.3	72.5	70.8	75	17.25	25.5	7.75	15.19	19.18	12.02	6.24793	5.88264	6.23649	6.50462	6.27426	5.79181	6.02901	6.63662	6.18785	6.31288	6.37678	6.45615	6.02459	6.3345	6.19967	5.94017	5.97039	6.06609	6.57137	6.22497	6.19377	6.12516	6.50938	6.26115
P13489	Ribonuclease inhibitor [OS=Homo sapiens]	RNH1	53	19	19	79	19	461	49.9	4.82	295.4	86.9	109.2	107.8	110.4	108	103.4	7.69	5.87	4.21	0.13	7.75	4.46	6.47897	6.26115	6.51728	6.40259	6.90328	6.70598	6.76022	6.78136	6.75221	6.81506	6.75221	6.66676	6.7879	6.78529	6.78529	6.92244	6.91648	6.78921	6.71973	6.65964	6.67243	6.74953	6.59842	6.71287
P13591-1	Isoform 2 of Neural cell adhesion molecule 1 [OS=Homo sapiens]	NCAM1	10	9	9	15	9	848	93.3	4.87	28.39	68.1	92.6	167.9	106.6	161.3	76.4	19.7	10.61	13.66	13.94	17.81	13.16	6.18785	6.53294	5.9331	5.99095	6.62059	6.6879	6.44626	6.35403	7.46025	7.02126	7.46516	7.32283	6.59395	6.87897	6.62205	6.74685	6.90929	7.29554	7.37069	7.55152	6.21917	6.01792	6.2891	6.48059
P13611-2	Isoform V1 of Versican core protein [OS=Homo sapiens]	VCAN	5	13	13	32	13	2409	264.9	4.54	68.83	135.7	93.9	96.1	93	105.1	98.4	16.02	18.97	14.84	20.11	25.44	26.08	7.05202	7.18785	6.63081	7.11582	6.28725	6.92244	6.47897	6.62644	6.7879	6.3147	6.46923	6.7046	6.33271	6.74551	6.43129	6.55766	6.29462	6.75355	6.67666	7.1819	6.38024	6.08746	6.90448	6.85922
P13637-1	Sodium/potassium-transporting ATPase subunit alpha-3 [OS=Homo sapiens]	ATP1A3	36	32	32	175	11	1013	111.7	5.38	627.91	169.4	96.8	69.4	101.2	93.1	105.6	6.76	5.91	4.38	0.43	5.11	11.24	7.2555	7.43962	7.36894	7.4822	6.52513	6.55152	6.64241	6.70874	6.17592	6.15381	6.07895	6.04002	6.65535	6.66534	6.55919	6.51412	6.50303	6.61618	6.57894	6.45121	6.6879	6.51254	6.90689	6.75489
P13639	Elongation factor 2 [OS=Homo sapiens]	EEF2	61	53	53	667	52	858	95.3	6.83	2004.83	92.7	93	96.6	97.8	95.8	104.1	8.6	7	5.57	0.81	3.58	0.67	6.51412	6.70874	6.55612	6.41447	6.52669	6.6865	6.44626	6.54998	6.60585	6.49506	6.58346	6.6907	6.60288	6.61912	6.66107	6.65249	6.58646	6.57743	6.5345	6.65821	6.69766	6.71425	6.70736	6.69349
P13640	metallothionein-1G [OS=Homo sapiens]	MT1G	68	4	4	58	3	62	6.1	7.96	187.06	277.6	160.6	93.1	45.8	23.3	57.1	29.43	83.85	21.28	23.95	48.04	28.08	7.96694	8.80445	8.2503	7.98356	7.15987	9.2009	7.05853	7.49426	6.20945	6.93664	6.47086	6.61029	5.76288	5.27053	5.20163	5.1819	5.61765	4.77083	4.29278	4.30743	5.8505	6.37504	5.82018	5.41278
P13667	Protein disulfide-isomerase A4 [OS=Homo sapiens]	PDIA4	59	42	42	387	42	645	72.9	5.07	1095.54	106.8	112.9	109.4	98.7	93.2	90.8	3.44	3.31	4.87	1.84	4.86	2.86	6.72792	6.6879	6.74953	6.80607	6.83289	6.79831	6.90207	6.80478	6.79312	6.80349	6.75355	6.64674	6.64386	6.60585	6.55766	6.56529	6.62936	6.53916	6.54535	6.45779	6.50303	6.58195	6.50462	6.49346
P13693	Translationally-controlled tumor protein [OS=Homo sapiens]	TPT1	38	8	8	61	8	172	19.6	4.93	208.95	108.6	103.1	111.1	112.8	112.4	121.8	12.35	8.38	7.96	2.4	5.14	3.54	6.75355	7.0268	6.77215	6.60881	6.71012	6.90929	6.66534	6.66534	6.926	6.65535	6.75622	6.83415	6.84298	6.79312	6.86666	6.83415	6.81634	6.80864	6.76951	6.93782	6.9507	6.90689	6.98299	6.86542
P13747	HLA class I histocompatibility antigen, alpha chain E [OS=Homo sapiens]	HLA-E	11	3	3	4	2	358	40.1	5.95	14.48	156.7	175.8	116.8	120.1	77.5	133.5	19.15	24.64	6.48	10.66	22.39	2.34	7.15987	6.8802	7.51885	7.42375	7.46842	7.06178	7.91886	7.44791	6.82018	6.91409	6.94837	6.74012	6.79961	7.01681	6.63952	6.94837	6.71973	6.07682	6.47411	6.07468	7.07788	7.04002	7.0433	7.11166
P13796	Plastin-2 [OS=Homo sapiens]	LCP1	13	8	8	31	2	627	70.2	5.43	79.19	90.4	103.7	64.4	91.9	115.2	132	18.81	22.28	4.58	15.74	5.7	23.49	6.45779	6.94603	6.37156	6.53761	6.60288	6.88387	6.79051	6.09381	6.1334	5.99548	6	6.02015	6.6837	6.36107	6.59991	6.51254	6.90929	6.85175	6.71149	6.84423	6.72656	7.49745	6.92719	7.16088
P13797	Plastin-3 [OS=Homo sapiens]	PLS3	53	32	32	138	24	630	70.8	5.6	413.82	60.8	62.1	109.8	106.4	151.6	83.1	7.04	8.37	15.99	9.63	2.42	3.37	5.88753	6.07253	5.96578	5.84298	5.86047	6.1416	5.95652	5.9542	6.44294	7.01569	6.80607	6.75087	6.63517	6.83289	6.64818	6.92362	7.22689	7.26303	7.20457	7.2817	6.3345	6.40769	6.34518	6.43463
P13798	Acylamino-acid-releasing enzyme [OS=Homo sapiens]	APEH	34	22	22	117	22	732	81.2	5.48	366.69	106.6	109.7	105.5	104.4	97.7	113.9	14.57	6.54	9.36	0.98	11.45	5.27	6.77215	6.33628	6.84046	6.70044	6.90448	6.68229	6.75221	6.80219	6.59991	6.8936	6.79181	6.64962	6.69627	6.71699	6.71149	6.80607	6.78136	6.63372	6.58796	6.37504	6.848	6.88264	6.7046	6.81506
P13804-1	Electron transfer flavoprotein subunit alpha, mitochondrial [OS=Homo sapiens]	ETFA	61	15	15	77	15	333	35.1	8.38	248.56	106.6	103.8	108.8	110.3	113.4	101.3	6.75	9.42	6.3	6.21	2.76	4.59	6.71425	6.57894	6.75889	6.81121	6.75355	6.52356	6.83794	6.64097	6.76288	6.89482	6.76686	6.67666	6.84925	6.72247	6.74953	6.69209	6.85922	6.79831	6.85175	6.77742	6.66959	6.76022	6.60288	6.65535
P13807	glycogen [starch] synthase, muscle [OS=Homo sapiens]	GYS1	18	12	12	27	12	737	83.7	6.18	66.92	72.1	87.5	102.1	92.3	112.4	95.2	11.21	9.48	3.47	3.09	6.22	6.74	6.1918	5.8802	6.2724	6.15178	6.56224	6.2817	6.35931	6.54381	6.57894	6.67666	6.6893	6.67101	6.49665	6.55919	6.51885	6.57743	6.8505	6.77347	6.8505	6.65678	6.56224	6.62059	6.39403	6.58346
P13861	cAMP-dependent protein kinase type II-alpha regulatory subunit [OS=Homo sapiens]	PRKAR2A	50	16	16	45	14	404	45.5	5.07	130.94	107.3	113.1	104.4	95.8	97.7	89.3	4.72	5.53	4.6	4.01	2.87	2.47	6.74012	6.63517	6.79831	6.75087	6.86542	6.76022	6.93074	6.77873	6.66959	6.78921	6.74147	6.64386	6.62205	6.54071	6.59544	6.50303	6.59544	6.63227	6.62498	6.54071	6.49506	6.46434	6.51412	6.43296
P13984	General transcription factor IIF subunit 2 [OS=Homo sapiens]	GTF2F2	51	14	14	54	14	249	28.4	9.23	137.81	95.7	98.5	103.2	98.9	99.3	98.4	5.91	4.67	2.67	2.74	1.12	0.97	6.63081	6.68229	6.53138	6.50144	6.63662	6.72656	6.56986	6.60733	6.6893	6.63517	6.6893	6.72928	6.59991	6.65535	6.64818	6.63952	6.65821	6.63372	6.61912	6.63227	6.62936	6.61324	6.62936	6.6014
P13987	CD59 glycoprotein [OS=Homo sapiens]	CD59	25	3	3	11	3	128	14.2	6.48	31.13	116	103.3	121.3	105.9	125.3	103.5	5.44	5.42	7.21	0.71	3.22	2.61	6.84549	6.86913	6.73471	6.92362	6.67384	6.63807	6.81634	6.70736	7.09592	6.96463	6.88142	6.8802	6.71973	6.73471	6.60437	6.66818	7.01235	6.98868	6.9507	6.90689	6.62936	6.67807	6.71149	6.70874
P13995	Bifunctional methylenetetrahydrofolate dehydrogenase/cyclohydrolase, mitochondrial [OS=Homo sapiens]	MTHFD2	48	12	12	34	12	350	37.9	8.73	103.93	105.3	101.2	78.2	117.6	86.7	109.9	16.86	6.85	19.49	8.97	15.2	8.37	6.67243	7.13443	6.63517	6.76553	6.65105	6.82909	6.60881	6.66959	6.58045	5.89482	6.21335	6.36632	6.96924	6.7866	6.89845	6.58646	6.44791	6.42794	6.41278	6.8392	6.78267	6.77742	6.91648	6.61912
P14174	Macrophage Migration inhibitory factor [OS=Homo sapiens]	MIF	36	4	4	47	4	115	12.5	7.88	128.42	83	100.1	100.8	100.5	96.2	89.6	14.01	11.47	7.95	2.05	5.83	3.88	6.44128	6.04658	6.52982	6.30925	6.84674	6.48382	6.55919	6.732	6.48382	6.74685	6.70183	6.61029	6.67243	6.62936	6.74953	6.83036	6.59694	6.57894	6.59842	6.41954	6.46271	6.54071	6.41278	6.50938
P14209	CD99 antigen [OS=Homo sapiens]	CD99	13	2	2	3	2	185	18.8	4.75	8.26	148.2	120.6	66.8	14.1	58.6	76.5	12.87	18.06	22.38	26.51	9.15	12.72	7.35403	6.89845	7.18289	7.24127	7.13545	6.63081	7.11478	6.71425	5.94251	6.00675	6.11894	6.6014	3.54844	4.09592	3.45943	3.29278	5.73064	5.78921	6.00899	5.95652	6.51254	6.13134	6.36107	6.15381
P14314	Glucosidase 2 subunit beta [OS=Homo sapiens]	PRKCSH	42	22	22	121	22	528	59.4	4.41	342.66	94.1	90.3	106.6	101.7	106.4	90	7.15	3.21	2.61	0.84	3.97	3.37	6.49185	6.71699	6.5157	6.59694	6.49025	6.50303	6.57592	6.47249	6.74953	6.78136	6.72383	6.69349	6.67666	6.65964	6.62205	6.6014	6.67384	6.69766	6.76951	6.79442	6.43962	6.47411	6.55305	6.51096
P14316-1	Interferon regulatory factor 2 [OS=Homo sapiens]	IRF2	5	2	2	3	2	349	39.3	7.52	7.89	84.5	72	85.3	85.1	92.5	86	21.07	5.36	4.73	0.94	12.96	3.31	6.39232	5.82528	6.59694	6.40939	6.15785	6.17991	6.12102	6.29829	6.30925	6.47086	6.39575	6.43129	6.42122	6.40259	6.41109	6.39917	6.62352	6.44294	6.62059	6.21335	6.47411	6.44956	6.36632	6.40259
P14324	Farnesyl pyrophosphate synthase [OS=Homo sapiens]	FDPS	21	9	9	49	9	419	48.2	6.15	160.04	80.4	79.7	98.1	100.2	107.9	103.4	7.2	2.51	2.72	3.46	3.37	5.64	6.44956	6.2384	6.39746	6.25927	6.37156	6.30561	6.32733	6.28725	6.61912	6.59246	6.68229	6.61176	6.61176	6.68229	6.69766	6.79831	6.76022	6.84423	6.74147	6.74819	6.69209	6.54535	6.69209	6.73606
P14373	Zinc finger protein RFP [OS=Homo sapiens]	TRIM27	15	7	7	11	7	513	58.5	6.21	27.94	105.4	112.3	105.4	115.1	69.9	117.1	16.75	6.54	7.8	1.93	11.37	5.48	6.73606	7.13237	6.62644	6.70321	6.76421	6.85922	6.65821	6.85922	6.848	6.61029	6.65105	6.78921	6.86666	6.82655	6.89482	6.84298	6.11061	6.06609	6.1416	6.41278	6.85922	6.88264	6.86047	7.02015
P14406	Cytochrome c oxidase subunit 7A2, mitochondrial [OS=Homo sapiens]	COX7A2	28	2	2	11	2	83	9.4	9.76	33.06	103.1	101	128.5	95.7	98.1	88.2	27.94	15.02	2.29	27.94	2.97	18.19	6.49665	7.13648	6.2075	6.87774	6.31832	6.83036	6.57592	6.74012	6.96694	7.02348	7.04002	6.98755	6.29094	6.86913	6.34163	6.78398	6.59991	6.63227	6.64962	6.55152	6.3505	6.23266	6.5744	6.81634
P14543-1	Nidogen-1 [OS=Homo sapiens]	NID1	4	5	5	13	5	1247	136.3	5.29	30.19	65.7	64.9	47.9	48.6	60.9	63.6	15.93	14.11	15.95	5.65	16.45	13.14	6.02015	5.63227	6.20359	6.05311	6.02901	5.61765	6.00899	6.10224	5.22497	5.7866	5.64386	5.52042	5.66107	5.54535	5.65249	5.70044	6.04439	5.92125	5.93546	5.46597	5.99774	6.1334	5.66676	5.98185
P14550	alcohol dehydrogenase [NADP(+)] [OS=Homo sapiens]	AKR1A1	72	20	20	90	19	325	36.6	6.79	257.93	99.7	101.9	83.6	98.4	94.9	106.9	16.11	10.31	11.31	0.87	13.92	8.44	6.65392	6.14568	6.68229	6.62498	6.78005	6.4363	6.61029	6.73064	6.26303	6.63081	6.43296	6.33807	6.61176	6.62936	6.62644	6.79961	6.79961	6.61618	6.52199	6.31288	6.72928	6.76818	6.49665	6.74953
P14618	Pyruvate kinase PKM [OS=Homo sapiens]	PKM	67	37	37	535	2	531	57.9	7.84	1844.18	84.3	72.6	60.5	86.5	74.3	93.5	12.49	15.16	10.07	5.11	16.32	5.1	6.31651	6.10224	6.47735	6.50938	6.24222	6.11478	6.11894	6.55612	5.65249	5.91886	5.92125	6	6.3837	6.48704	6.38024	6.32553	6.43296	6.08746	6.34518	5.90929	6.59096	6.54535	6.41616	6.54844
P14625	Endoplasmin [OS=Homo sapiens]	HSP90B1	54	50	50	556	48	803	92.4	4.84	1582.78	106.4	113	95.3	96.5	99	97.8	2.76	4.16	3.38	2.07	2.91	2	6.69488	6.74551	6.72247	6.78921	6.82909	6.81121	6.92125	6.7866	6.63807	6.58796	6.56071	6.52199	6.61324	6.57137	6.56682	6.50144	6.65392	6.60733	6.65105	6.56529	6.60585	6.65678	6.61912	6.58946
P14635	G2/mitotic-specific cyclin-B1 [OS=Homo sapiens]	CCNB1	30	12	12	49	12	433	48.3	7.47	168.9	94.8	94.3	88.1	91.1	93.7	101.5	3.74	9.15	9.58	9.3	11.6	8.22	6.51254	6.60585	6.52826	6.61912	6.52356	6.67807	6.36107	6.59395	6.43796	6.30378	6.48382	6.63807	6.41447	6.60437	6.46434	6.54689	6.84172	6.48704	6.53138	6.56986	6.58496	6.76686	6.52513	6.74551
P14649	Myosin light chain 6B [OS=Homo sapiens]	MYL6B	36	8	8	49	6	208	22.8	5.73	161.38	80.4	90.5	87.3	99.1	92.1	105.5	8.44	6.47	8.15	1.67	7.77	4.82	6.41278	6.13134	6.3733	6.28725	6.58646	6.38024	6.44956	6.54844	6.41278	6.60288	6.48543	6.32733	6.64818	6.61324	6.71562	6.67243	6.58946	6.54998	6.49985	6.32733	6.8125	6.6893	6.65678	6.75355
P14678-1	Small nuclear ribonucleoprotein-associated proteins B and B' [OS=Homo sapiens]	SNRPB	33	9	9	74	9	240	24.6	11.19	219.39	100.4	100.9	98.2	100.2	97.2	100.7	3.88	4.43	2.75	1.25	3.28	0.87	6.67243	6.6279	6.61912	6.74012	6.64097	6.55919	6.71149	6.67384	6.60585	6.65105	6.6279	6.55766	6.65964	6.63372	6.63372	6.6279	6.60881	6.59842	6.67525	6.56377	6.63807	6.65105	6.65678	6.66959
P14735	insulin-degrading enzyme [OS=Homo sapiens]	IDE	27	31	31	94	31	1019	117.9	6.61	252.22	94.4	93.8	113.8	91.6	118.6	88.1	4.06	4.46	2.64	4.1	2.59	3.08	6.58946	6.47735	6.60585	6.53138	6.58195	6.53761	6.4363	6.56529	6.78921	6.81634	6.87774	6.84549	6.47573	6.55919	6.55305	6.56529	6.82528	6.91169	6.88509	6.89603	6.47086	6.38716	6.45286	6.49185
P14854	Cytochrome c oxidase subunit 6B1 [OS=Homo sapiens]	COX6B1	67	6	6	38	6	86	10.2	7.05	128.08	90.9	92.8	125.7	90.8	91.7	81.7	27.19	17.71	3.76	27.61	5.21	11.57	6.27984	6.92837	6.06178	6.732	6.32553	6.78136	6.31288	6.74685	6.95303	6.9542	6.99435	7.06717	6.21917	6.78921	6.25739	6.56071	6.48864	6.4363	6.60881	6.54998	6.25927	6.18587	6.4446	6.54844
P14859-1	POU domain, class 2, transcription factor 1 [OS=Homo sapiens]	POU2F1	15	8	8	26	8	743	76.4	6.81	81.71	98.7	103.8	104.3	100.9	96.6	107.2	6.79	8.19	5.68	9.55	5.41	0.46	6.63807	6.43796	6.61176	6.65964	6.81634	6.57289	6.61912	6.7761	6.65392	6.81762	6.65249	6.75756	6.55919	6.75355	6.66391	6.72656	6.71836	6.62352	6.54689	6.56377	6.74685	6.74551	6.74147	6.732
P14866	Heterogeneous nuclear ribonucleoprotein L [OS=Homo sapiens]	HNRNPL	42	21	21	212	20	589	64.1	8.22	737.98	104.9	104.1	102.8	105.3	100	99.2	3.99	5.31	2.05	0.94	3.69	2.14	6.69349	6.65678	6.73064	6.79051	6.69209	6.58496	6.77083	6.71149	6.65678	6.71699	6.70321	6.66391	6.72792	6.70874	6.69488	6.61324	6.63227	6.65678	6.73471	6.61618	6.6279	6.61176	6.68229	6.63807
P14868	Aspartate--tRNA ligase, cytoplasmic [OS=Homo sapiens]	DARS1	65	31	31	164	31	501	57.1	6.55	476.48	100.1	102.1	105	102.1	103.4	104.4	5.76	0.4	2.38	2.46	1.49	2.34	6.71149	6.54071	6.70044	6.59096	6.68089	6.67384	6.67525	6.66676	6.69905	6.75355	6.72928	6.67525	6.69905	6.64818	6.70598	6.67243	6.70183	6.69209	6.69349	6.65249	6.732	6.72656	6.6851	6.66249
P14902	Indoleamine 2,3-dioxygenase 1 [OS=Homo sapiens]	IDO1	9	3	3	6	3	403	45.3	7.3	18.79	136.4	37.7	36.5	124.3	154.4	210.1	21.24	21.21	6.66	16.76	30.37	21.89	7.47816	6.78398	6.96232	7.22014	5.1375	5.33628	4.77083	5.52042	5.30378	5.20163	5.07039	5.17792	6.7866	7.12928	6.95768	7.08002	6.61618	7.50859	7.03342	7.63445	7.60066	7.10434	7.82972	7.8505
P14923	Junction plakoglobin [OS=Homo sapiens]	JUP	47	27	27	88	23	745	81.7	6.14	276.38	128.5	119.7	106.5	103.3	91.9	81.5	10.02	3.75	0.64	3.96	6.95	7.24	6.97728	7.2384	6.91409	7.03452	6.85425	6.92481	6.97728	6.88264	6.74012	6.74685	6.72792	6.72928	6.73064	6.64962	6.65821	6.54689	6.33092	6.52826	6.51412	6.56224	6.40088	6.29094	6.50938	6.29829
P14927	Cytochrome b-c1 complex subunit 7 [OS=Homo sapiens]	UQCRB	68	9	9	45	9	111	13.5	8.78	128.07	103.7	99	107.3	107.7	102	82	7.23	4.95	2.49	7.92	3.63	5.25	6.63807	6.54226	6.76553	6.75355	6.64962	6.50303	6.66249	6.60881	6.70321	6.77215	6.77215	6.71836	6.83162	6.66959	6.71425	6.59842	6.73335	6.63807	6.70736	6.62498	6.35226	6.44626	6.36282	6.25927
P15104	Glutamine synthetase [OS=Homo sapiens]	GLUL	17	7	7	21	7	373	42	6.89	59.9	71	95.8	108.9	108.7	86.7	87.8	26.81	22.28	8.5	25.07	9.97	16.78	5.95884	6.33985	5.67807	6.56529	6.45943	6.70321	6.08321	6.85922	6.5744	6.79181	6.74281	6.87036	6.50621	7.02237	6.51885	7.25456	6.62059	6.27612	6.40769	6.46923	6.50779	6.40599	6.36807	6.8679
P15121	aldose reductase [OS=Homo sapiens]	AKR1B1	52	15	15	90	14	316	35.8	6.98	256.05	84.1	86.6	95.7	111.6	118.7	111.9	8.78	5.78	1.71	0.24	3.43	3.61	6.49506	6.21335	6.45779	6.33092	6.53294	6.39917	6.34163	6.47249	6.54535	6.59395	6.59991	6.56834	6.80478	6.79961	6.87529	6.88142	6.92006	6.94134	6.86171	6.83542	6.89603	6.80993	6.77873	6.80219
P15170-3	Isoform 3 of Eukaryotic peptide chain release factor GTP-binding subunit ERF3A [OS=Homo sapiens]	GSPT1	43	29	29	113	13	637	68.7	5.33	290.52	96.4	94.5	101.5	97.8	105.1	101	5.64	3.37	2.83	1.14	2.6	0.83	6.59991	6.58045	6.67525	6.47735	6.55305	6.62352	6.50462	6.56986	6.65105	6.61912	6.67807	6.71425	6.62205	6.59991	6.66249	6.63807	6.70321	6.732	6.64962	6.72792	6.67525	6.64818	6.65392	6.66107
P15311	Ezrin [OS=Homo sapiens]	EZR	63	46	46	334	32	586	69.4	6.27	926.56	108.7	123.4	94.3	104.8	94.8	103.6	3.7	5.32	3.96	0.91	4.63	1.76	6.74953	6.78005	6.79701	6.67525	6.95652	7.09276	6.93899	6.93664	6.53605	6.6279	6.49665	6.58346	6.7211	6.70183	6.71562	6.74953	6.64674	6.5744	6.48382	6.55919	6.69349	6.70044	6.69627	6.64674
P15374	Ubiquitin carboxyl-terminal hydrolase isozyme L3 [OS=Homo sapiens]	UCHL3	31	7	7	18	7	230	26.2	4.92	68.15	97.9	109.8	107	109.9	116.4	113.3	7.19	3.91	5.2	0.34	3.43	4.25	6.62644	6.59991	6.8009	6.58195	6.83036	6.69766	6.76155	6.79572	6.62936	6.78529	6.78529	6.69766	6.77742	6.78398	6.87529	6.86295	6.89966	6.91767	6.82782	6.82018	6.80219	6.8716	6.72928	6.84549
P15559-1	NAD(P)H dehydrogenase [quinone] 1 [OS=Homo sapiens]	NQO1	23	8	8	17	8	274	30.8	8.88	45.33	20	82.3	56	159.6	25.6	184.6	29.66	26.83	7.22	10.35	14.63	18.53	3.67807	4.7761	4.32193	4.32193	6.23074	7.00787	6.40259	6.32193	5.89966	5.6837	5.74147	5.87529	7.42375	7.21237	7.39832	7.48382	4.89239	4.50462	4.50462	4.848	7.57818	7.93133	7.33002	7.47735
P15586	N-acetylglucosamine-6-sulfatase [OS=Homo sapiens]	GNS	13	7	7	19	7	552	62	8.31	50.12	93.6	102	112.4	112.5	122.3	102.9	18.41	12.84	15.89	2.83	4.72	8.36	6.39575	6.21917	6.70321	6.80219	6.74012	6.30561	6.65392	6.6907	6.74281	7.14771	6.88264	6.63227	6.78398	6.84172	6.63517	6.89724	6.94251	6.92719	6.98641	6.82273	6.60288	6.77215	6.52982	6.76951
P15735-1	Phosphorylase b kinase gamma catalytic chain, liver/testis isoform [OS=Homo sapiens]	PHKG2	8	3	3	6	3	406	46.4	6.38	15.36	93.1	92.5	93.4	93	96.8	103	1.94	5.7	1.97	2.65	6.9	2.65	6.56834	6.49985	6.54226	6.54071	6.66676	6.51096	6.54998	6.4822	6.52669	6.59096	6.53761	6.55459	6.56682	6.51254	6.54535	6.80349	6.6453	6.73064	6.54998	6.51254	6.74819	6.67948	6.65964	6.69209
P15848	arylsulfatase B [OS=Homo sapiens]	ARSB	4	2	2	2	2	533	59.6	8.21	5.02	134	173	85.8	123.4	104.5	60.1	28.66	17.88	4.14	4.73	11.72	26.21	6.97728	7.06717	7.06393	7.77347	7.45039	6.87529	7.4187	7.47005	6.38024	6.51885	6.41954	6.42459	6.89966	6.99548	6.74685	6.65249	6.61324	6.60733	6.95303	6.8009	5.73877	5.35403	6.07895	6.2555
P15880	40S ribosomal protein S2 [OS=Homo sapiens]	RPS2	52	16	16	191	16	293	31.3	10.24	541.14	106.3	100.4	107.5	111.1	108.1	111.7	6.15	5.19	6.14	1.99	4.3	1.39	6.72928	6.84674	6.73335	6.63081	6.61176	6.77873	6.63662	6.66249	6.82273	6.61765	6.71287	6.78267	6.81634	6.77479	6.824	6.85798	6.72656	6.7866	6.72383	6.85425	6.76686	6.80478	6.8125	6.80349
P15882	N-chimaerin [OS=Homo sapiens]	CHN1	9	4	4	4	4	459	53.1	6.98	2.54	81.5	86.3	113	106.6	124	85.9	5.24	8.04	6.95	15.1	8.83	3.13	6.42291	6.24793	6.38024	6.31832	6.45615	6.40599	6.24413	6.52356	6.8679	6.95536	6.77347	6.73335	6.58195	6.88996	6.95884	7.224	6.84298	7.04439	6.86542	7.09698	6.46434	6.36107	6.40429	6.44294
P15884	Transcription factor 4 [OS=Homo sapiens]	TCF4	6	4	4	10	2	667	71.3	7.01	16.62	114.5	117.2	88.7	99	92.6	121	12.16	13.91	10.75	5.69	7.7	6.79	6.96694	7.00675	6.71149	6.65821	6.89603	7.23936	6.8505	6.84549	6.63372	6.26115	6.51412	6.42794	6.57137	6.6879	6.75221	6.99209	6.63227	6.46434	6.39746	6.60288	6.8189	6.86171	7.02901	6.97728
P15907	Beta-galactoside alpha-2,6-sialyltransferase 1 [OS=Homo sapiens]	ST6GAL1	9	3	3	5	3	406	46.6	9.01	9.67	156.2	127.4	119.2	109.3	102.1	154.8	26.11	9.95	7.39	7.96	9.46	28.3	6.65105	7.62205	7.33002	7.24508	7.04439	7.14975	6.81121	6.94134	6.74953	7.01123	6.90809	6.88753	6.6907	6.853	6.83415	6.65964	6.67384	6.49825	6.67384	6.83415	7.64169	6.62498	7.41193	7.13648
P15923	Transcription factor E2-alpha [OS=Homo sapiens]	TCF3	8	5	5	12	4	654	67.6	6.47	30.82	95.5	91.3	94.8	108.9	94.6	113.9	18.7	19.05	8	4.35	9.48	6.36	6.6279	6.98413	6.37851	6.52669	6.49346	6.95303	6.35226	6.53138	6.65535	6.39403	6.5157	6.61765	6.72247	6.81121	6.80219	6.88264	6.50144	6.62644	6.46761	6.76421	6.82146	6.67525	6.89482	6.84298
P15924-1	Desmoplakin [OS=Homo sapiens]	DSP	42	128	128	326	128	2871	331.6	6.81	897.42	136.4	149.6	133.6	81.1	70.8	62.7	6.48	3.41	2.46	7.1	8.05	3.04	7.09592	6.90328	7.10538	7.0864	7.28448	7.17493	7.20065	7.24888	7.05637	7.09698	7.06609	7.01123	6.27053	6.41447	6.20555	6.40769	6.23266	6.14771	6.14364	5.94953	5.97269	6.0268	5.91886	5.97039
P15927-1	Replication protein A 32 kDa subunit [OS=Homo sapiens]	RPA2	54	8	8	37	8	270	29.2	6.15	109.77	98.2	99.7	109.8	115.3	121.5	113.6	4.32	4.9	4.67	0.98	2.59	1.85	6.71562	6.61471	6.56834	6.62205	6.75087	6.59694	6.61029	6.66959	6.71149	6.8505	6.73471	6.82146	6.8392	6.85922	6.80864	6.87774	6.93074	6.98185	6.91886	6.8936	6.83289	6.82273	6.79831	6.86295
P15954	Cytochrome c oxidase subunit 7C, mitochondrial [OS=Homo sapiens]	COX7C	29	2	2	18	2	63	7.2	10.27	53.96	81.5	84.7	101.2	88.6	76	74.7	8.97	10.16	3.68	9.93	4.58	5.64	6.29462	6.39917	6.29646	6.56224	6.32912	6.48059	6.29462	6.60881	6.62644	6.63372	6.6893	6.74012	6.36807	6.57137	6.35403	6.33092	6.2854	6.20945	6.32912	6.18587	6.23649	6.15987	6.34873	6.20945
P16083	Ribosyldihydronicotinamide dehydrogenase [quinone] [OS=Homo sapiens]	NQO2	54	11	11	26	11	231	25.9	6.29	79.24	71.1	92.6	52.1	95.2	28.4	175.4	10.79	8.26	13.21	7.78	18.15	14.43	6.12309	5.85549	6.21723	6.1819	6.59246	6.34696	6.47249	6.60881	5.34696	5.8125	5.69766	5.70598	6.49346	6.65249	6.49025	6.85798	5.1375	4.79701	4.86295	4.49825	7.38543	7.59171	7.09908	7.52278
P16104	Histone H2AX [OS=Homo sapiens]	H2AX	45	10	10	256	4	143	15.1	10.74	523.17	91.7	111	114.3	92.2	97.6	80.5	5.24	6.88	4.15	2.54	4.36	4.76	6.50303	6.40259	6.5345	6.58346	6.75221	6.74281	6.95303	6.83794	6.80993	6.86171	6.90448	6.76686	6.50144	6.55305	6.34163	6.42122	6.63517	6.58346	6.66676	6.52199	6.27984	6.3837	6.38716	6.2555
P16152	Carbonyl reductase [NADPH] 1 [OS=Homo sapiens]	CBR1	74	17	17	75	15	277	30.4	8.32	252.63	130.9	171.6	105.9	62.3	74.9	118.2	6.65	7.05	6.66	9.41	17.38	6.08	7.06609	6.91049	7.13545	6.99774	7.43045	7.41532	7.36457	7.5932	6.6893	6.76288	6.88509	6.68229	6.05745	5.86542	6.05528	5.94953	6.50621	6.2724	6.1819	5.88996	6.91767	7.02901	6.85175	6.84172
P16219	Short-chain specific acyl-CoA dehydrogenase, mitochondrial [OS=Homo sapiens]	ACADS	5	2	2	3	2	412	44.3	7.99	6.51	123.8	106.2	95.2	84.3	107.3	67.5	8.02	19.3	10.34	8.34	13.48	15.61	6.93782	6.76288	6.96578	7.04439	6.71836	6.11686	6.76288	6.74416	6.39746	6.73064	6.64962	6.49665	6.48382	6.31288	6.43962	6.26303	6.71973	6.77215	6.86666	6.39403	5.7252	6.20163	6.21529	5.9542
P16220-1	Cyclic AMP-responsive element-binding protein 1 [OS=Homo sapiens]	CREB1	18	5	5	14	3	341	36.7	5.57	39.27	96.4	106	84.8	90.5	87	111.3	8.34	11.53	7.19	0.27	5.17	3.19	6.52199	6.64386	6.53761	6.77742	6.80864	6.6453	6.51412	6.88996	6.5744	6.41954	6.39232	6.33985	6.49665	6.50303	6.42794	6.55305	6.52982	6.43296	6.34873	6.4545	6.84549	6.73877	6.78136	6.81634
P16278	Beta-galactosidase [OS=Homo sapiens]	GLB1	14	7	7	31	7	677	76	6.57	93.12	99.8	98.2	84.8	102.7	106.5	97.8	17.3	15.3	18.66	4.45	8.71	9.59	6.4822	6.32193	6.79961	6.85425	6.5744	6.18388	6.70321	6.66107	6.31651	6.81121	6.49665	6.22497	6.63662	6.72792	6.61176	6.74551	6.79442	6.67384	6.84046	6.55766	6.49985	6.75489	6.50144	6.72383
P16298	serine/threonine-protein phosphatase 2B catalytic subunit beta isoform [OS=Homo sapiens]	PPP3CB	13	6	6	26	2	524	59	5.91	57.99	97.5	100.9	100	96.9	84.4	101.6	9.15	3.6	4.96	0.8	10.21	4.27	6.84549	6.58045	6.63372	6.57743	6.67948	6.57289	6.6879	6.63517	6.65535	6.70044	6.63372	6.52982	6.60733	6.59096	6.66818	6.65105	6.59246	6.47411	6.32373	6.2724	6.65535	6.62644	6.67948	6.76686
P16333-1	Cytoplasmic protein NCK1 [OS=Homo sapiens]	NCK1	24	10	10	20	8	377	42.8	6.47	53.26	102.6	99.9	103.7	107.1	110.7	106.3	3.54	5.68	4.2	0.02	3.81	4.09	6.63662	6.65392	6.74685	6.70874	6.67243	6.75355	6.56529	6.61176	6.62498	6.77215	6.69349	6.69905	6.74281	6.74281	6.81762	6.79831	6.85425	6.83036	6.75221	6.74551	6.76686	6.75355	6.63372	6.70874
P16401	Histone H1.5 [OS=Homo sapiens]	H1-5	36	15	15	414	12	226	22.6	10.92	1036.25	107.6	107.8	101.2	96.1	102.5	101.6	4.68	6.21	1.86	0.62	8.36	2.35	6.73606	6.76288	6.65678	6.82018	6.7252	6.67948	6.88509	6.78005	6.68089	6.61912	6.65249	6.66959	6.58045	6.59246	6.52042	6.43796	6.56224	6.59842	6.80993	6.76022	6.68229	6.63517	6.71012	6.64962
P16402	Histone H1.3 [OS=Homo sapiens]	H1-3	47	19	19	360	11	221	22.3	11.02	979.59	89.9	83.5	140.1	147.9	84	63.1	6.18	7.27	7.2	4.99	11.69	2.64	6.55766	6.3906	6.42459	6.56377	6.55152	6.33807	6.42794	6.32912	7.07253	7.18884	7.21626	6.99095	7.25927	7.15684	7.16792	7.07039	6.47897	6.35755	6.42626	6.07895	5.9542	5.93546	6.0045	6.01346
P16403	Histone H1.2 [OS=Homo sapiens]	H1-2	42	17	17	408	8	213	21.4	10.93	1060.14	95.3	98.4	124.2	88.3	102.3	93.5	8.25	7.48	10.11	8.99	7.7	6.4	6.75489	6.48704	6.5345	6.61324	6.66391	6.57743	6.74416	6.49346	6.91169	7.05528	7.00113	6.71287	6.55766	6.3733	6.44626	6.27798	6.66534	6.6893	6.73335	6.47249	6.60733	6.48704	6.63081	6.43962
P16422	Epithelial cell adhesion molecule [OS=Homo sapiens]	EPCAM	42	10	10	72	10	314	34.9	7.46	261.56	125.9	133.1	119.5	104.7	101.3	134	6.19	6.31	2.05	1.1	8.2	2.91	6.97613	7.14262	6.95536	6.97728	7.05961	7.02126	7.21917	7.05311	6.91528	6.94837	6.88753	6.88509	6.7211	6.69905	6.78921	6.63372	6.81121	6.63662	6.6865	6.52669	7.00113	7.07253	7.10119	7.05961
P16435	NADPH--cytochrome P450 reductase [OS=Homo sapiens]	POR	43	31	31	104	31	677	76.6	5.58	298.61	118.2	107.8	119.3	96.7	103.6	107.7	8.3	3.52	6.78	1.94	7.86	4.04	6.79961	7.02569	6.79181	6.97154	6.69349	6.79181	6.79051	6.71562	7.05853	6.87283	6.84172	6.92481	6.61618	6.57592	6.5744	6.51728	6.64962	6.63662	6.74012	6.87774	6.74416	6.75756	6.84298	6.70598
P16455	Methylated-DNA--protein-cysteine methyltransferase [OS=Homo sapiens]	MGMT	35	5	5	17	5	207	21.6	8.1	51.57	53.4	69.4	76.7	109.8	99.7	143	8.3	8.24	11.93	2.27	13.12	10.69	5.76553	5.51096	5.78136	5.70874	6.14975	5.9542	6.08321	6.2384	6.29646	6.54535	6.22689	6.16993	6.80219	6.75489	6.87652	6.93428	6.90087	6.65105	6.6279	6.44956	7.15987	7.29554	6.91409	7.15987
P16615	Sarcoplasmic/endoplasmic reticulum calcium ATPase 2 [OS=Homo sapiens]	ATP2A2	40	42	42	204	33	1042	114.7	5.34	644.29	89.6	84.2	86.8	93.4	85.4	87.8	4.59	3.45	1.92	1.54	3.42	2.74	6.39232	6.49185	6.47897	6.55305	6.35226	6.3906	6.40088	6.47086	6.42626	6.43296	6.44791	6.48704	6.52982	6.56071	6.47897	6.39575	6.42626	6.36807	6.48543	6.40429	6.46434	6.44626	6.51254	6.41954
P16885	1-phosphatidylinositol 4,5-bisphosphate phosphodiesterase gamma-2 [OS=Homo sapiens]	PLCG2	4	3	3	4	3	1265	147.8	6.64	13.85	89.7	75.2	130.6	122.3	142.5	102	20.64	16.83	9.03	27.42	9.48	15.07	6.44626	5.83289	6.52982	6.52826	6.35403	5.75756	6.22497	6.2384	6.9472	6.99209	7.06609	7.23649	6.65105	7.21723	6.88631	7.37417	7.41109	7.15583	7.13853	7.15381	6.59096	6.77083	6.27426	6.75489
P16930	Fumarylacetoacetase [OS=Homo sapiens]	FAH	19	7	7	15	7	419	46.3	6.95	25.09	90.2	93.8	100.2	121	102.5	117.8	6.87	2.47	4.79	0.31	5.49	16.69	6.6014	6.48382	6.50621	6.35755	6.56529	6.49506	6.53916	6.57592	6.65964	6.52356	6.63372	6.6837	6.92125	6.91528	6.87897	6.9542	6.59395	6.62498	6.75489	6.73471	6.90207	6.85922	6.36282	6.91169
P16949-1	Stathmin [OS=Homo sapiens]	STMN1	77	21	21	218	21	149	17.3	5.97	534.16	111.1	119.3	108.1	109.5	110.2	111.9	15.82	5.72	6.27	0.63	9.17	4.38	6.90809	6.39232	6.89482	6.69905	7.00787	6.80993	6.91169	6.88509	6.73471	6.77742	6.77742	6.58195	6.78136	6.76818	6.79572	6.86295	6.87036	6.8125	6.75489	6.55612	6.84046	6.84298	6.70874	6.77215
P16989-1	Y-box-binding protein 3 [OS=Homo sapiens]	YBX3	31	10	10	117	2	372	40.1	9.77	414.97	82.7	75.8	76.7	99.9	86.5	88.1	6.95	11.96	5.58	2.35	4.92	3.55	6.37678	6.52982	6.36457	6.29646	6.26115	6.55459	6.22689	6.20359	6.38888	6.20359	6.24413	6.27984	6.66676	6.61912	6.66818	6.66107	6.50938	6.42459	6.33628	6.4446	6.49025	6.43296	6.5157	6.40429
P17028-1	zinc finger protein 24 [OS=Homo sapiens]	ZNF24	37	9	9	17	8	368	42.1	6.21	41.48	76.5	70.5	100.4	93.6	81.6	78.8	4.23	5.02	4.21	0.05	3.1	10	6.21529	6.30012	6.18982	6.3147	6.15583	6.10224	6.12516	6.26303	6.60585	6.59395	6.71287	6.69349	6.54998	6.54844	6.55766	6.49665	6.30378	6.3906	6.3837	6.31651	6.36282	6.4545	6.12102	6.2384
P17050	alpha-N-acetylgalactosaminidase [OS=Homo sapiens]	NAGA	15	5	5	9	5	411	46.5	5.19	26.26	100.9	91.9	86.2	69.3	64.6	94.5	13.98	15.72	10.64	10.59	16.66	21.05	6.61765	6.39403	6.69488	6.88631	6.42291	6.19574	6.62059	6.72383	6.2384	6.61471	6.4363	6.42291	6.00675	6.22304	5.89966	5.98413	6.1639	5.83794	6.32733	5.86542	6.58646	6.8125	6.04002	6.53761
P17096-1	High mobility group protein HMG-I/HMG-Y [OS=Homo sapiens]	HMGA1	69	10	10	153	4	107	11.7	10.32	450.98	81.5	82.4	78.9	84	81.2	81.9	7.17	3.77	3.5	2.06	2.63	6.33	6.3147	6.46761	6.2211	6.38198	6.2891	6.35579	6.42122	6.3733	6.37504	6.33092	6.27426	6.26866	6.37156	6.41447	6.39232	6.41616	6.40259	6.36107	6.32373	6.32373	6.33271	6.37851	6.25739	6.47573
P17096-2	Isoform HMG-Y of High mobility group protein HMG-I/HMG-Y [OS=Homo sapiens]	HMGA1	66	8	8	98	2	96	10.7	10.32	224.52	100.1	100.9	102.9	112.5	103.1	109.3	7.99	4.81	5.92	0.42	4.42	7.44	6.58796	6.78529	6.52982	6.70321	6.63807	6.63952	6.78267	6.67384	6.76421	6.63807	6.73064	6.57592	6.80993	6.81762	6.67807	6.8009	6.65964	6.74685	6.71699	6.6014	6.7211	6.82528	6.63517	6.87774
P17098	Zinc finger protein 8 [OS=Homo sapiens]	ZNF8	18	11	11	17	10	575	64.9	7.39	29.23	104	100.2	106.6	109.6	103.7	114.1	3.56	3.6	4.89	0.67	9.16	4.64	6.67666	6.7252	6.64962	6.76421	6.69349	6.65678	6.63662	6.56834	6.61912	6.74819	6.7252	6.7879	6.76951	6.78267	6.86913	6.77479	6.59991	6.79181	6.6014	6.85674	6.85674	6.70598	6.83542	6.83289
P17152	Transmembrane protein 11, mitochondrial [OS=Homo sapiens]	TMEM11	20	4	4	12	4	192	21.5	7.36	25.75	120.3	116.2	109.2	101.2	105.3	106.1	4.07	6.48	1.45	4.05	6.88	2.37	6.83036	6.96694	6.88874	6.9331	6.80735	6.77742	6.97842	6.91169	6.75355	6.79701	6.75756	6.78267	6.70321	6.62059	6.73064	6.64962	6.55152	6.67525	6.76022	6.76951	6.73064	6.6879	6.72792	6.77215
P17174	Aspartate aminotransferase, cytoplasmic [OS=Homo sapiens]	GOT1	46	19	19	71	19	413	46.2	7.01	209.88	93.2	101	98.4	89.9	98.3	99.3	14.23	6.44	7.9	3.45	8.26	7	6.56682	6.18785	6.69488	6.52042	6.75622	6.5345	6.62936	6.6879	6.47735	6.74416	6.66391	6.57743	6.4545	6.52513	6.47735	6.58346	6.79312	6.6453	6.59395	6.5157	6.64386	6.71425	6.46923	6.62352
P17252	Protein kinase C alpha type [OS=Homo sapiens]	PRKCA	15	9	9	12	7	672	76.7	7.05	23.64	85.8	118.5	175.3	60.6	108.2	59.3	14.41	13.86	10.74	9.48	6.18	13.08	6.43296	5.98413	6.41278	6.45779	7.05637	6.65392	6.74685	7.03122	7.16792	7.54071	7.45286	7.4545	5.82273	6.01792	5.80735	6.3733	6.6865	6.79051	6.7252	6.88753	5.88753	5.89239	5.64674	6.11061
P17301	Integrin alpha-2 [OS=Homo sapiens]	ITGA2	6	6	6	8	6	1181	129.2	5.31	12.89	126.4	104.6	95.8	93.3	82.1	92.9	8.22	8.77	9.01	0.19	8.43	1.41	6.98641	6.89118	6.97842	7.16692	6.70874	6.47573	6.70874	6.77479	6.56224	6.67948	6.6014	6.36457	6.54071	6.54535	6.58646	6.61029	6.39575	6.16591	6.4545	6.32373	6.54844	6.54844	6.52669	6.50621
P17302	Gap junction alpha-1 protein [OS=Homo sapiens]	GJA1	33	11	11	34	11	382	43	8.76	106.58	204.6	121.2	114.4	106.2	70.7	108	10.72	7.02	13.19	14.2	17.71	13.32	7.59694	7.75622	7.58195	7.90448	6.90569	6.8009	6.93782	7.04658	6.46107	6.91169	6.82782	6.848	6.58496	6.87529	6.55766	6.85425	6.10434	6.12928	6.15785	6.60288	6.64818	6.53294	6.95536	6.86171
P17480-1	Nucleolar transcription factor 1 [OS=Homo sapiens]	UBTF	42	35	35	105	35	764	89.4	5.81	278.62	100.6	98.7	105.5	108.9	108	101.5	8.98	4.28	4.33	4.65	6.39	3.6	6.64818	6.86913	6.57894	6.65678	6.59096	6.71836	6.65964	6.59246	6.79701	6.66107	6.6851	6.75622	6.71973	6.81378	6.72247	6.6851	6.67807	6.73335	6.77742	6.89239	6.67525	6.61618	6.74012	6.65535
P17535	Transcription factor jun-D [OS=Homo sapiens]	JUND	4	2	2	3	2	347	35.2	7.37	6.28	95.7	105.6	97.1	122.4	126.2	96.4	16.44	8.1	8.5	18.75	10.2	10.53	6.45779	6.94486	6.6907	6.47086	6.71425	6.732	6.92955	6.67807	6.70736	6.66107	6.54226	6.43129	7.12825	6.74281	7.04876	6.83542	6.90328	7.14975	7.05637	6.824	6.53294	6.76951	6.64818	6.41616
P17568	NADH dehydrogenase [ubiquinone] 1 beta subcomplex subunit 7 [OS=Homo sapiens]	NDUFB7	32	4	4	7	4	137	16.4	8.92	16.27	96.8	106.7	107.2	110.6	93.9	80.8	3.68	3.63	7.84	8.07	5.49	5.12	6.59694	6.59544	6.57137	6.6907	6.72928	6.74147	6.83668	6.73335	6.71012	6.89118	6.78005	6.62644	6.8716	6.70736	6.66534	6.72928	6.66818	6.58346	6.52513	6.48864	6.27798	6.39403	6.26303	6.40088
P17612	cAMP-dependent protein kinase catalytic subunit alpha [OS=Homo sapiens]	PRKACA	32	11	11	28	6	351	40.6	8.79	75.16	102	132.3	115.8	111.7	112.2	102.5	8.47	55.6	2.63	1.88	5.06	7.56	6.88142	6.63081	6.71425	6.6279	8.29921	6.77347	7.01681	7.07895	6.86419	6.85549	6.85425	6.78136	6.78398	6.82273	6.76951	6.79701	6.75889	6.75756	6.90207	6.86047	6.60733	6.83162	6.61471	6.74416
P17655-1	Calpain-2 catalytic subunit [OS=Homo sapiens]	CAPN2	13	9	9	22	8	700	79.9	4.98	49.88	70.3	75.7	100.6	90.9	152	89.2	3.69	3.47	3.29	16.27	8.47	10.18	6.13955	6.1334	6.18982	6.05961	6.31107	6.22497	6.25927	6.19377	6.63227	6.67243	6.58796	6.69627	6.33985	6.67243	6.47897	6.80219	7.08215	7.16892	7.3336	7.32733	6.54071	6.41616	6.25172	6.58796
P17677-1	Neuromodulin [OS=Homo sapiens]	GAP43	76	11	11	28	11	238	24.8	4.72	97.46	176.7	132.1	62.6	89.4	88.1	87.4	13.01	16.79	7.74	8.18	5.29	6.15	7.49825	7.79312	7.40429	7.43212	6.83542	7.38198	7.12928	6.96116	5.97499	5.79701	6.07039	5.96116	6.56529	6.39746	6.46434	6.35579	6.3906	6.42122	6.55766	6.50303	6.46761	6.44626	6.45121	6.2724
P17706-1	Tyrosine-protein phosphatase non-receptor type 2 [OS=Homo sapiens]	PTPN2	32	13	13	23	13	415	48.4	8.29	64.43	93.6	89.7	95.6	102.4	100.1	96.1	5.48	3.53	2.73	1.98	3.05	2.45	6.55612	6.38888	6.54071	6.55612	6.57592	6.48704	6.48704	6.46271	6.50779	6.57743	6.58195	6.59694	6.69766	6.65678	6.65105	6.70874	6.62644	6.7211	6.63227	6.65964	6.56682	6.56986	6.64097	6.60437
P17812	CTP synthase 1 [OS=Homo sapiens]	CTPS1	40	24	24	105	20	591	66.6	6.46	272.99	95.9	90.4	99.9	113.2	114.6	120.3	5.91	5.24	3.4	0.85	3.53	2.11	6.58346	6.58496	6.58496	6.40769	6.53294	6.61618	6.46434	6.45286	6.65964	6.59694	6.62498	6.71012	6.83162	6.81378	6.86047	6.86047	6.84298	6.8392	6.7866	6.91049	6.91648	6.92244	6.90569	6.85549
P17844	probable ATP-dependent RNA helicase DDX5 [OS=Homo sapiens]	DDX5	58	38	38	268	29	614	69.1	8.92	788.52	102.9	92.4	102.1	102	94.9	102.2	16.58	6.57	8.82	0.84	7.57	4.57	6.66959	7.10329	6.61176	6.70183	6.49506	6.69905	6.51728	6.54226	6.79961	6.51412	6.61029	6.73742	6.66391	6.68089	6.65535	6.61618	6.54071	6.58796	6.54998	6.76686	6.63517	6.62205	6.76022	6.71699
P17858-1	ATP-dependent 6-phosphofructokinase, liver type [OS=Homo sapiens]	PFKL	35	25	25	82	19	780	85	7.5	235.13	108.5	121.6	121.7	102.7	106.8	98.3	10.49	7.18	7.19	2.7	5.64	5.41	6.84925	6.53294	6.853	6.67243	7.00787	6.76022	6.94837	6.90448	6.84549	7.05745	6.99435	6.86047	6.65392	6.70874	6.66249	6.79312	6.80349	6.74953	6.72928	6.60733	6.63372	6.69905	6.50938	6.60437
P17900	Ganglioside GM2 activator [OS=Homo sapiens]	GM2A	25	4	4	16	4	193	20.8	5.31	40.01	108.3	97.4	87	115.9	96.5	106	19.23	12.97	16.35	0.96	12.02	7.4	6.6279	6.39232	6.89118	7.03232	6.61324	6.2114	6.6279	6.59842	6.34163	6.75489	6.54535	6.22882	6.84674	6.86666	6.71012	6.76288	6.75221	6.53605	6.64818	6.33807	6.66391	6.8802	6.66249	6.79051
P17931	Galectin-3 [OS=Homo sapiens]	LGALS3	12	3	3	5	3	250	26.1	8.56	12.67	191.3	87.3	92	136.7	92	148.1	6.52	16.37	3.35	3.39	11.96	3.39	7.50224	7.51964	7.69558	7.64024	6	6.57592	6.41109	6.48543	6.54381	6.54535	6.44128	6.50303	7.12928	7.0607	7.04111	7.27705	6.66534	6.66107	6.34341	6.38543	7.17792	7.16189	7.26209	7.24317
P17948-1	Vascular endothelial growth factor receptor 1 [OS=Homo sapiens]	FLT1	5	8	8	12	6	1338	150.7	8.38	20.64	96.3	100.8	99.9	77.9	83.9	86.1	16.77	7.53	10.49	5.71	18.68	6.52	6.48704	6.96463	6.46107	6.6907	6.58946	6.75756	6.52669	6.72247	6.7211	6.45943	6.56224	6.79701	6.22497	6.34163	6.29094	6.37156	6.19771	6.3733	6.40939	6.80478	6.49985	6.27426	6.41109	6.4446
P17980	26S proteasome regulatory subunit 6A [OS=Homo sapiens]	PSMC3	69	27	27	163	27	439	49.2	5.24	533.51	98.2	99.8	94.8	104.2	101.2	103.3	3.39	1.52	0.84	0.07	2.07	1.07	6.64674	6.58195	6.6851	6.58946	6.64962	6.64241	6.63807	6.59991	6.56529	6.57743	6.56682	6.54844	6.70321	6.7046	6.7252	6.72792	6.70044	6.66959	6.65392	6.62936	6.71425	6.69209	6.6893	6.67807
P17987	T-complex protein 1 subunit alpha [OS=Homo sapiens]	TCP1	67	29	29	265	29	556	60.3	6.11	861.67	101.2	107.4	104.5	99.1	94.4	99	3.75	1.92	1.34	1.26	7.34	2.14	6.6865	6.63517	6.72656	6.60437	6.76818	6.74281	6.75221	6.70321	6.69488	6.72656	6.71973	6.6865	6.64386	6.61765	6.65249	6.63662	6.69488	6.59544	6.52513	6.44791	6.63807	6.67101	6.59842	6.61912
P18031	Tyrosine-protein phosphatase non-receptor type 1 [OS=Homo sapiens]	PTPN1	43	15	15	35	15	435	49.9	6.27	114.04	111.9	106.1	103.2	106.1	111.8	103.9	4.19	3.25	1.31	1.2	6.56	3.38	6.74281	6.87652	6.77479	6.83794	6.74416	6.69349	6.79961	6.71425	6.6879	6.70598	6.66107	6.69209	6.74147	6.71699	6.72383	6.64097	6.74416	6.74416	6.86419	6.93428	6.63372	6.7046	6.75221	6.69349
P18065	Insulin-like growth factor-binding protein 2 [OS=Homo sapiens]	IGFBP2	33	8	8	31	8	325	34.8	7.5	98	117.1	102.1	105.1	95.7	123.2	88.5	10.55	22.36	7.72	13.21	26.29	11.08	6.87406	6.56071	6.86913	6.90328	6.72928	6.61912	7.22497	6.58346	6.68229	6.78136	6.74953	6.52513	6.71562	6.4446	6.71836	6.44956	6.76022	7.12928	7.49185	6.70736	6.47897	6.65392	6.4545	6.26115
P18074-1	Tfiih basal transcription factor complex helicase xpd subunit [OS=Homo sapiens]	ERCC2	26	19	19	41	19	760	86.9	7.15	102.79	97.9	92.9	95.2	110.5	102.5	106.4	11.9	7.18	2.17	0.57	3.32	4.91	6.65249	6.85798	6.45779	6.57289	6.55766	6.68229	6.4363	6.5157	6.57289	6.53138	6.57289	6.60881	6.78267	6.79442	6.84172	6.84298	6.66391	6.64674	6.69627	6.75489	6.76686	6.60585	6.71699	6.74953
P18077	60S ribosomal protein L35a [OS=Homo sapiens]	RPL35A	59	10	10	74	10	110	12.5	11.06	163.79	108.5	97.5	110	108.9	104.3	111.8	18.4	11.86	14.38	1.29	19.5	6.21	6.75221	7.23458	6.71287	6.77083	6.59842	6.89724	6.52356	6.61765	6.90328	6.48382	6.65964	6.93192	6.78005	6.75355	6.84298	6.7866	6.52356	6.61471	6.79181	7.1334	6.82273	6.7866	6.94953	6.74685
P18084	Integrin beta-5 [OS=Homo sapiens]	ITGB5	16	11	11	24	11	799	88	6.06	63.25	122.2	118.8	78.9	72.4	45.9	85.3	21.17	10.75	21.35	15.83	24.35	13.39	6.93546	7.4545	6.83289	6.93074	6.78921	7.09487	6.7879	6.99661	6.68229	6.11686	6.48704	6.03562	6.33985	6.01569	6.36107	5.84046	6.02237	5.38198	5.66107	5.25927	6.42626	6.40429	6.66107	6.1918
P18085	ADP-ribosylation factor 4 [OS=Homo sapiens]	ARF4	64	10	10	50	6	180	20.5	7.14	172.31	94.5	90.1	104.1	109.5	103.5	96.4	6.79	7.19	1.79	1.23	3.4	1.49	6.49825	6.43129	6.63227	6.62644	6.52826	6.37156	6.45779	6.61471	6.6851	6.71699	6.66818	6.72247	6.76155	6.7866	6.80864	6.82655	6.7761	6.6865	6.70044	6.66534	6.55766	6.57894	6.60437	6.6014
P18124	60S ribosomal protein L7 [OS=Homo sapiens]	RPL7	48	17	17	168	17	248	29.2	10.65	437.36	109	101	111.1	112.8	113.1	116	6.37	7.31	5.24	1.63	5.13	2.04	6.79442	6.92006	6.74281	6.71836	6.57743	6.82146	6.64097	6.67525	6.84925	6.67807	6.76421	6.82782	6.83542	6.80219	6.83036	6.8679	6.74685	6.85425	6.7879	6.91528	6.80993	6.84674	6.87529	6.86913
P18206	Vinculin [OS=Homo sapiens]	VCL	71	84	84	654	84	1134	123.7	5.66	1977.01	83.4	71.7	82.5	108	114	102.6	4.35	10.14	7.94	2.85	3.15	5.51	6.38716	6.43463	6.37678	6.2817	6.13545	6.3906	6.05745	6.1918	6.2854	6.40429	6.32733	6.54071	6.72656	6.78398	6.71562	6.86171	6.79831	6.88509	6.79961	6.8679	6.70044	6.78529	6.59544	6.66107
P18433	Receptor-type tyrosine-protein phosphatase alpha [OS=Homo sapiens]	PTPRA	2	2	2	3	2	802	90.5	6.7	4.61	100.5	125.2	109.2	75.4	96.1	93.5	9.56	3.86	4.39	7.82	6.54	17.26	6.59991	6.41954	6.70183	6.73471	7.00562	7	6.88753	6.93782	6.77742	6.80607	6.76421	6.65821	6.15785	6.31651	6.2891	6.40599	6.42122	6.64241	6.56682	6.60437	6.37678	6.71699	6.2817	6.79442
P18583-5	Isoform D of Protein SON [OS=Homo sapiens]	SON	21	42	42	122	41	2459	266.9	5.73	343.67	97.7	92	94.5	99.2	97.6	95.3	4.7	4.34	3.98	0.91	1.89	3.78	6.53605	6.66107	6.55766	6.66676	6.4446	6.49506	6.58646	6.55305	6.61471	6.6014	6.52356	6.49825	6.64241	6.62352	6.58346	6.53916	6.58496	6.59246	6.64241	6.62498	6.47411	6.55919	6.58946	6.59395
P18615	Negative elongation factor E [OS=Homo sapiens]	NELFE	56	15	15	37	15	380	43.2	9.33	115.32	100.4	99.4	99.2	94.5	100.5	112.6	8.81	4.76	1.29	8.57	2.72	1.99	6.76022	6.7252	6.48864	6.57289	6.66959	6.69627	6.54381	6.59842	6.65392	6.62352	6.61029	6.63952	6.47411	6.64962	6.60585	6.62352	6.66107	6.64097	6.63372	6.71973	6.78398	6.79961	6.84674	6.83036
P18621	60S ribosomal protein L17 [OS=Homo sapiens]	RPL17	50	11	11	101	10	184	21.4	10.17	308.28	89.5	86.4	111.6	114.6	110.2	97.7	4.64	6.95	12.25	1.2	12.2	2.02	6.47249	6.58346	6.49506	6.42459	6.3837	6.48059	6.31651	6.54226	6.91409	6.54071	6.69627	6.90809	6.82909	6.853	6.86171	6.84172	6.64674	6.77083	6.79572	7.05311	6.58796	6.57894	6.63227	6.63517
P18669	Phosphoglycerate mutase 1 [OS=Homo sapiens]	PGAM1	73	16	16	248	11	254	28.8	7.18	853.34	85.3	94.6	94	88.5	93.3	98.4	8.83	3.57	7.45	0.53	7.26	2.2	6.50303	6.26491	6.52042	6.32553	6.60881	6.50462	6.52826	6.59842	6.3505	6.5744	6.59395	6.5345	6.46107	6.47249	6.52199	6.51254	6.62498	6.53761	6.54998	6.36982	6.63372	6.64241	6.57137	6.60733
P18754-1	Regulator of chromosome condensation [OS=Homo sapiens]	RCC1	26	9	9	33	9	421	44.9	7.52	125.19	102.5	105	125.9	116	104.5	99.7	4.49	3.06	1.01	1.67	3.78	2.75	6.6893	6.78529	6.63662	6.66959	6.67666	6.76818	6.74147	6.6865	6.98299	6.95187	6.97154	6.98185	6.84046	6.87529	6.84925	6.83542	6.65964	6.69627	6.71836	6.7879	6.6279	6.64962	6.6837	6.58946
P18827	syndecan-1 [OS=Homo sapiens]	SDC1	20	5	5	10	5	310	32.4	4.63	30.77	94.7	111	122.3	70.1	88.2	97	43.49	16.07	17.76	4.73	17.67	10.09	6.66959	7.53372	6.26866	6.46107	6.73606	7.18982	6.85175	6.71562	7.16591	6.60437	6.78529	7.08428	6.08321	6.17991	6.15583	6.04439	6.19574	6.50144	6.42459	6.80219	6.52199	6.41785	6.74012	6.67807
P18858	DNA ligase 1 [OS=Homo sapiens]	LIG1	43	35	35	104	35	919	101.7	5.62	318.57	80.3	90.9	103.8	98.7	108	95.2	7.18	3.97	3.25	5.35	4.93	4.67	6.44128	6.29094	6.36457	6.19771	6.52826	6.58796	6.48382	6.45779	6.69349	6.63081	6.70044	6.74551	6.56986	6.67948	6.65964	6.71425	6.6453	6.78136	6.72928	6.80864	6.5744	6.43463	6.56986	6.5744
P18859	ATP synthase-coupling factor 6, mitochondrial [OS=Homo sapiens]	ATP5PF	51	5	5	34	5	108	12.6	9.52	102.05	73.6	76	86.7	76.2	79.4	71.7	5.3	3.18	2.79	4.96	3.41	3.11	6.11894	6.23649	6.16591	6.29094	6.2384	6.15785	6.2555	6.25739	6.36282	6.4545	6.43296	6.44128	6.30195	6.20163	6.30195	6.1375	6.2817	6.26115	6.36632	6.33985	6.10224	6.14771	6.1819	6.20555
P18887	DNA repair protein XRCC1 [OS=Homo sapiens]	XRCC1	24	16	16	45	16	633	69.4	6.39	103.09	105.3	103.3	108.4	109.8	108.9	107.2	6.39	4.6	1.54	2.33	3.31	0.76	6.74685	6.55919	6.76951	6.6907	6.79701	6.65678	6.7211	6.65964	6.75489	6.76553	6.79442	6.74147	6.75489	6.80219	6.8189	6.82909	6.67807	6.78398	6.76686	6.76818	6.75087	6.73606	6.75889	6.73742
P19022	Cadherin-2 [OS=Homo sapiens]	CDH2	11	8	8	9	8	906	99.7	4.81	16.79	66.2	119.2	147	87.3	84.4	66.6	29.01	13.32	16.44	3.76	17.95	8.16	5.96116	6.67101	5.75489	6.1375	6.8009	7.15482	6.73877	6.99435	7.35667	6.76553	7.20065	7.19967	6.40939	6.48543	6.30378	6.46434	6.22689	6.18982	6.57137	6.71425	6.02901	5.84046	6.08534	6.11061
P19174-2	Isoform 2 of 1-phosphatidylinositol 4,5-bisphosphate phosphodiesterase gamma-1 [OS=Homo sapiens]	PLCG1	21	22	22	50	22	1291	148.6	6.05	135.56	88.1	95.1	94.4	84.3	90.5	89.5	4.18	6.85	3.62	2.76	2.79	1.97	6.51728	6.38543	6.49346	6.42794	6.66249	6.49346	6.47573	6.64962	6.5345	6.58496	6.64386	6.53605	6.36982	6.42626	6.43796	6.45615	6.52042	6.49506	6.50303	6.42794	6.48059	6.44626	6.5157	6.48704
P19338	Nucleolin [OS=Homo sapiens]	NCL	49	55	55	837	55	710	76.6	4.7	2302.31	98.6	93.1	90	95	90	94.2	2.01	1.58	1.34	1.55	4.48	2.02	6.64818	6.59096	6.60288	6.6453	6.53761	6.52669	6.57894	6.54381	6.50462	6.50462	6.46597	6.47897	6.58646	6.55459	6.57137	6.50938	6.58195	6.50144	6.4822	6.42626	6.58796	6.57743	6.52826	6.53761
P19367-1	Hexokinase-1 [OS=Homo sapiens]	HK1	44	39	39	206	35	917	102.4	6.8	597.85	121	94.9	84.1	102.8	79.5	111.8	7.52	5.78	5.29	14.59	11.36	7.83	6.89845	6.70736	6.93782	6.94603	6.54071	6.43296	6.62498	6.59544	6.30925	6.46271	6.34163	6.44626	6.83289	6.5345	6.732	6.47573	6.56986	6.3505	6.27426	6.20359	6.81762	6.92719	6.79051	6.64962
P19387	DNA-directed RNA polymerase II subunit RPB3 [OS=Homo sapiens]	POLR2C	55	11	11	32	11	275	31.4	4.92	117.54	88.6	86.4	98.9	97	92.6	92.1	7.82	3.23	1.38	0.75	3.08	3.91	6.42122	6.62205	6.36982	6.51728	6.3837	6.45121	6.41447	6.49185	6.62936	6.62498	6.59694	6.64386	6.59246	6.60733	6.54226	6.61176	6.52356	6.54381	6.47735	6.58346	6.51096	6.45121	6.53916	6.58796
P19388	DNA-directed RNA polymerases I, II, and III subunit RPABC1 [OS=Homo sapiens]	POLR2E	36	7	7	35	7	210	24.5	5.95	106.04	105.9	101.8	92.8	97.5	92.2	107.9	6.64	3.32	1.87	0.76	3.41	0.66	6.67384	6.86171	6.65964	6.77873	6.65249	6.75355	6.6851	6.65392	6.57894	6.52513	6.51885	6.54535	6.59991	6.61471	6.61029	6.52669	6.50621	6.46434	6.57743	6.54689	6.75889	6.74819	6.76288	6.74281
P19404	NADH dehydrogenase [ubiquinone] flavoprotein 2, mitochondrial [OS=Homo sapiens]	NDUFV2	46	10	10	31	10	249	27.4	8.06	100.5	85.8	93.3	95.1	89.7	80.9	72.8	5.84	5.24	5.85	1.88	3.85	3.48	6.31107	6.45615	6.38888	6.50621	6.49185	6.44791	6.59395	6.59991	6.46107	6.65535	6.60733	6.53605	6.46761	6.50621	6.39746	6.4363	6.3345	6.27984	6.41447	6.33985	6.15785	6.24222	6.1334	6.21335
P19447	TFIIH basal transcription factor complex helicase XPB subunit [OS=Homo sapiens]	ERCC3	15	10	10	17	10	782	89.2	7.23	45.52	108.7	105.1	106	108.3	102.5	113	10.63	4.3	3.47	1.77	4.7	1.04	6.71149	6.97384	6.62059	6.81634	6.65105	6.76288	6.77083	6.66959	6.7252	6.67101	6.79312	6.73064	6.74147	6.77742	6.74819	6.74551	6.64097	6.65392	6.78921	6.7046	6.80478	6.83162	6.80993	6.83542
P19474	E3 ubiquitin-protein ligase TRIM21 [OS=Homo sapiens]	TRIM21	14	6	6	10	6	475	54.1	6.38	28.07	127.5	124.3	95.4	100.5	114.8	115	6.14	7.47	10.07	0.11	4.31	2.44	7.00899	7.13545	6.9331	6.97842	6.86047	7.10852	6.92244	6.99209	6.65678	6.34873	6.49506	6.65678	6.65249	6.64962	6.79961	6.71973	6.76022	6.8802	6.80607	6.89118	6.80864	6.88631	6.82782	6.86419
P19525	interferon-induced, double-stranded RNA-activated protein kinase [OS=Homo sapiens]	EIF2AK2	30	14	14	41	14	551	62.1	8.4	103.12	114.7	93.4	95.5	117.5	108.3	107.6	8.86	3.49	3.84	1.11	7.31	5.95	6.85922	6.59991	6.89482	6.82528	6.52669	6.45779	6.56834	6.56224	6.52982	6.66249	6.5744	6.58045	6.88753	6.86542	6.87897	6.98071	6.88387	6.80349	6.71425	6.64241	6.72247	6.80993	6.61029	6.77742
P19532	Transcription factor E3 [OS=Homo sapiens]	TFE3	7	5	5	6	5	575	61.5	5.58	12.59	92.4	86.8	80.9	88	164.8	110.3	21.25	23.15	3.9	5.51	3.3	13.86	6.33271	6.8505	6.20163	6.72656	6.4822	6.31832	6.39575	6.99887	6.24982	6.38543	6.33985	6.3345	6.40259	6.5157	6.60585	6.52356	7.37591	7.35403	7.34252	7.44708	6.72928	6.75489	6.81634	7.13853
P19623	spermidine synthase [OS=Homo sapiens]	SRM	34	8	8	25	8	302	33.8	5.49	74.33	111.5	108.1	99.6	96.1	98	119.8	7.45	6	2.79	6.27	3.67	1.94	6.77742	6.82528	6.82655	6.59246	6.8189	6.86171	6.69488	6.69349	6.67243	6.5744	6.63372	6.64241	6.65105	6.52356	6.74012	6.70874	6.58195	6.65249	6.54381	6.64962	6.90929	6.90328	6.90569	6.84925
P19784	casein kinase II subunit alpha' [OS=Homo sapiens]	CSNK2A2	55	16	16	55	14	350	41.2	8.56	164.02	103.8	102	99.9	103.9	102	105.6	4.97	3.43	2.17	2.78	1.59	1.58	6.66249	6.73471	6.75756	6.59842	6.61176	6.7046	6.71287	6.63807	6.6851	6.61324	6.63081	6.65535	6.72792	6.67101	6.7252	6.72792	6.67807	6.67807	6.62936	6.66818	6.70044	6.75221	6.73064	6.71287
P19838	Nuclear factor NF-kappa-B p105 subunit [OS=Homo sapiens]	NFKB1	3	2	2	2	2	968	105.3	5.4	6.19	113	108.8	144.1	96.9	133.2	113.5	3.29	11.87	7.05	7.16	4.35	17.69	6.83162	6.80993	6.85922	6.74685	6.63662	6.58796	6.92006	6.89482	7.0864	7.24317	7.10014	7.2891	6.67101	6.52513	6.47897	6.69349	7.03672	7.07895	6.94369	7.08002	6.95884	6.59544	6.69488	7.15178
[truncated: 4,679 more rows]
