# Supplementary material for: Adjusting PSC culture for neural organoid generation
Source: Stem Cell Reports. 2025 Dec 4;21(1):102724. doi: 10.1016/j.stemcr.2025.102724 (PMC12925955; doi:10.1016/j.stemcr.2025.102724)
Supplement: Table S3. Abundance of peptides in all samples (phosphoproteomics), related to Figure 1 [file mmc4.xlsx]

## Sheet: Only phosphopeptides
Master Protein Accessions	Master Protein Descriptions	Gene names	Annotated Sequence	Modifications	# PSMs	Positions in Master Proteins	Modifications in Master Proteins	# Missed Cleavages	Theo. MH+ [Da]	Ions Score (by Search Engine): Mascot	XCorr (by Search Engine): Sequest HT	Abundances (Grouped): BURB1	Abundances (Grouped): FIAJ1	Abundances (Grouped): SOJD3	Abundances (Grouped): H1	Abundances (Grouped): H9	Abundances (Grouped): KOLF2	Abundances (Grouped) CV [%]: BURB1	Abundances (Grouped) CV [%]: FIAJ1	Abundances (Grouped) CV [%]: SOJD3	Abundances (Grouped) CV [%]: H1	Abundances (Grouped) CV [%]: H9	Abundances (Grouped) CV [%]: KOLF2	Log2 Abundances (Scaled): F1: 126, Sample, BURB1	Log2 Abundances (Scaled): F1: 128N, Sample, BURB1	Log2 Abundances (Scaled): F1: 129C, Sample, BURB1	Log2 Abundances (Scaled): F1: 131N, Sample, BURB1	Log2 Abundances (Scaled): F1: 127N, Sample, FIAJ1	Log2 Abundances (Scaled): F1: 128C, Sample, FIAJ1	Log2 Abundances (Scaled): F1: 130N, Sample, FIAJ1	Log2 Abundances (Scaled): F1: 131C, Sample, FIAJ1	Log2 Abundances (Scaled): F2: 129N, Sample, SOJD3	Log2 Abundances (Scaled): F2: 129C, Sample, SOJD3	Log2 Abundances (Scaled): F2: 130C, Sample, SOJD3	Log2 Abundances (Scaled): F2: 131C, Sample, SOJD3	Log2 Abundances (Scaled): F2: 126, Sample, H1	Log2 Abundances (Scaled): F2: 127C, Sample, H1	Log2 Abundances (Scaled): F2: 127N, Sample, H1	Log2 Abundances (Scaled): F2: 128N, Sample, H1	Log2 Abundances (Scaled): F2: 128C, Sample, H9	Log2 Abundances (Scaled): F2: 130N, Sample, H9	Log2 Abundances (Scaled): F2: 131N, Sample, H9	Log2 Abundances (Scaled): F2: 132N, Sample, H9	Log2 Abundances (Scaled): F1: 127C, Sample, KOLF2	Log2 Abundances (Scaled): F1: 129N, Sample, KOLF2	Log2 Abundances (Scaled): F1: 130C, Sample, KOLF2	Log2 Abundances (Scaled): F1: 132N, Sample, KOLF2
A0AVK6	Transcription factor E2F8 OS=Homo sapiens OX=9606 GN=E2F8 PE=1 SV=1	E2F8	[K].DCIHEHLSGDEFEK.[S]	1xCarbamidomethyl [C2]; 1xTMTpro [K14]; 1xTMTpro [N-Term]; 1xPhospho [S8(100)]	3	A0AVK6 [95-108]	A0AVK6 1xPhospho [S102(100)]	0	2404.11	35		111.6	91	127.8	106.2	112.6	100.8	19.03	21.7	12.78	1.25	8.22	13.68	6.853	7.06501	6.38024	6.75221	6.55459	7.0542	6.4446	6.46107	7.10434	6.66107	6.96232	7.03232	6.71699	6.74281	6.8505	6.6837	6.73064	6.80993	6.82018	7.00338	6.57289	6.48864	6.92837	6.73606
A0FGR8	Extended synaptotagmin-2 OS=Homo sapiens OX=9606 GN=ESYT2 PE=1 SV=1	ESYT2	[K].EPTPSIASDISLPIATQELR.[Q]	1xTMTpro [N-Term]; 2xPhospho [S8(100); S11(100)]	4	A0FGR8 [751-770]	A0FGR8 2xPhospho [S758(100); S761(100)]	0	2602.27	78		186.9	127.4	134.2	164.3	224.4	117.3	21.41	26.21	26.73	25.9	46.84	18.52	7.36282	7.7211	7.37069	7.98641	6.35226	7.2075	7.19869	6.7866	7.47168	6.52669	6.94837	7.18686	7.62717	7.09276	7.47005	6.78529	6.56986	7.42794	8.27146	8.1918	6.91767	6.65105	7.26397	6.83036
A0FGR8	Extended synaptotagmin-2 OS=Homo sapiens OX=9606 GN=ESYT2 PE=1 SV=1	ESYT2	[K].EPTPSIASDISLPIATQELR.[Q]	1xTMTpro [N-Term]; 1xPhospho [S8(100)]	5	A0FGR8 [751-770]	A0FGR8 1xPhospho [S758(100)]	0	2522.31	47	1.17	124.2	113.2	88.5	116.4	149.9	119.6	14.55	22.54	14.54	3.37	32.05	4.72	6.98982	6.8392	6.92362	7.29829	6.47249	6.97728	7.20653	6.66676	6.57592	6.07682	6.42122	6.51412	6.89724	6.82909	6.88631	6.33985	6.34873	7.2182	7.59021	7.23745	6.95303	6.79051	6.89603	6.90809
A0JLT2	Mediator of RNA polymerase II transcription subunit 19 OS=Homo sapiens OX=9606 GN=MED19 PE=1 SV=2	MED19	[R].TQDPVPPETPSDSDHKK.[K]	2xTMTpro [K16; K17]; 1xTMTpro [N-Term]; 1xPhospho [S11(100)]	5	A0JLT2 [184-200]	A0JLT2 1xPhospho [S194(100)]	1	2870.48	17		98.1	99.2	106.7	100.3	99.3	95.8	3.34	6.5	5.21	1.21	12.28	6.14	6.63952	6.58946	6.59395	6.69209	6.57289	6.69209	6.71287	6.51728	6.62352	6.80478	6.72383	6.75221	6.63662	6.66107	6.59694	6.58346	6.8125	6.58195	6.38543	6.6865	6.56682	6.732	6.53605	6.59544
A0JLT2	Mediator of RNA polymerase II transcription subunit 19 OS=Homo sapiens OX=9606 GN=MED19 PE=1 SV=2	MED19	[K].NRHSPDHPGMGSSQASSSSSLR.[-]	1xTMTpro [N-Term]; 1xPhospho [S4(100)]	3	A0JLT2 [223-244]	A0JLT2 1xPhospho [S226(100)]	1	2666.21	66		157.6	149.7	134.6	129.3	160.2	165.2	13.41	18.38	11.3	11.41	13.79	13.66	7.30834	7.59768	7.29186	7.15381	7.07361	7.49745	7.37764	6.91528	7.16088	7.22786	6.98527	6.86666	7.13134	6.89845	7.1639	7.41193	7.3345	7.40939	6.93428	7.31198	7.11894	7.58496	7.29921	7.43713
A0JNW5	UHRF1-binding protein 1-like OS=Homo sapiens OX=9606 GN=UHRF1BP1L PE=1 SV=2	BLTP3B	[K].SASDTNLQK.[G]	1xTMTpro [K9]; 1xTMTpro [N-Term]; 1xPhospho [S3(100)]	5	A0JNW5 [951-959]	A0JNW5 1xPhospho [S953(100)]	0	1651.85	33	2.3	113.5	116.9	111.1	104.2	106.1	126.4	6.33	8.98	16.15	10.6	13.39	16.71	6.87406	6.82909	6.82528	6.66107	6.76553	7.06609	6.88874	6.84925	7.06178	6.49506	6.74281	6.848	6.81121	6.59395	7.01681	6.52513	6.46597	6.65535	6.92244	6.80219	7.32103	7.02569	6.75756	6.93899
A0MZ66	Shootin-1 OS=Homo sapiens OX=9606 GN=SHTN1 PE=1 SV=4	SHTN1	[K].VTAEADSSSPTGILATSESK.[S]	1xTMTpro [K20]; 1xTMTpro [N-Term]; 1xPhospho [S9(97)]	3	A0MZ66 [486-505]	A0MZ66 1xPhospho [S494(97)]	0	2639.33	55		127.4	115	109.2	118.3	107.2	131.1	17.2	13.91	8.29	5.62	9.88	6.42	7.37504	6.98868	6.99774	6.8125	6.81378	7.12516	6.65105	6.87774	6.84925	6.69627	6.6014	6.84674	6.82909	6.94369	6.79701	6.8505	6.87652	6.75489	6.73335	6.52513	7.06178	6.97728	7.18289	7.00562
A1L020	RNA-binding protein MEX3A OS=Homo sapiens OX=9606 GN=MEX3A PE=1 SV=1	MEX3A	[R].AGPPGAHRSPATSAGPELAGLPR.[R]	1xTMTpro [N-Term]; 1xPhospho [S9(100)]	5	A1L020 [420-442]	A1L020 1xPhospho [S428(100)]	1	2551.31	47		99.1	117.8	103.5	103.4	99.6	111.5	8.18	6.08	3.46	1.9	6.5	3.02	6.66107	6.82909	6.59991	6.57289	6.8505	6.91049	6.96347	6.75756	6.62936	6.7252	6.73064	6.65964	6.67243	6.71149	6.84172	6.74953	6.58346	6.78005	6.59096	6.6865	6.77347	6.78398	6.81762	6.86913
A1L020	RNA-binding protein MEX3A OS=Homo sapiens OX=9606 GN=MEX3A PE=1 SV=1	MEX3A	[K].LGGGGLRSPGGGR.[D]	1xTMTpro [N-Term]; 1xPhospho [S8(100)]	3	A1L020 [455-467]	A1L020 1xPhospho [S462(100)]	1	1524.8	10	1.71	112	142.9	153.8	143.7	141.8	143.6	8.07	5.77	7.28	4.96	9.71	4.93	6.9542	6.84549	6.76951	6.68089	7.17792	7.26585	7.06609	7.13955	7.30652	7.10224	7.224	7.34252	7.11582	7.21723	7.16289	7.20848	6.93782	7.16289	7.13237	7.28263	7.16088	7.03672	7.20163	7.16993
A1L020	RNA-binding protein MEX3A OS=Homo sapiens OX=9606 GN=MEX3A PE=1 SV=1	MEX3A	[K].ILEYNNENDFLAGSPDAAIDSR.[Y]	1xTMTpro [N-Term]; 1xPhospho [S14(100)]	5	A1L020 [295-316]	A1L020 1xPhospho [S308(100)]	0	2808.3	100		85.4	91.1	120.5	107.4	111.2	105.4	10.58	11.95	5.28	1.32	17.85	6.34	6.44294	6.65678	6.38888	6.31288	6.43129	6.76421	6.58646	6.39575	7.02126	6.84423	6.88874	6.93664	6.73335	6.76022	6.76686	6.848	6.58045	6.92481	6.66959	7.13853	6.65105	6.61471	6.79181	6.7866
A1L020	RNA-binding protein MEX3A OS=Homo sapiens OX=9606 GN=MEX3A PE=1 SV=1	MEX3A	[R].QNSLGCIGECGVDSGFEAPR.[L]	2xCarbamidomethyl [C6; C10]; 1xTMTpro [N-Term]; 1xPhospho [S3(100)]	2	A1L020 [336-355]	A1L020 1xPhospho [S338(100)]	0	2537.11	69	1.53	74.9	91.8	140.7	100.1	150.9	102.7	12.85	10.4	20.07	13.26	20.86	14.3	6.18388	5.9472	6.39917	6.27053	6.29829	6.50779	6.53138	6.66959	6.94017	6.89724	7.33271	7.4814	6.50938	6.78136	6.6837	6.76421	6.79831	7.06609	7.40854	7.46679	6.77215	6.29462	6.61912	6.74551
A1L170	Uncharacterized protein C1orf226 OS=Homo sapiens OX=9606 GN=C1orf226 PE=1 SV=1	C1orf226	[R].RASSPSLIER.[N]	1xTMTpro [N-Term]; 1xPhospho [S3(100)]	2	A1L170 [220-229]	A1L170 1xPhospho [S222(100)]	1	1499.79	33		103.8	102.1	122.8	121.1	103.5	124.2	17.64	10.84	15.59	1.56	8.21	22.05	6.89239	6.86913	6.36632	6.52513	6.72656	6.62059	6.44791	6.82018	7.17393	6.71836	6.78398	7.09803	6.93664	6.90448	6.96232	6.67384	6.64674	6.61471	6.87406	6.74147	7.0864	7.14364	6.38888	6.82655
A1L170	Uncharacterized protein C1orf226 OS=Homo sapiens OX=9606 GN=C1orf226 PE=1 SV=1	C1orf226	[K].LSLSPISLAESWEDGSPPPQAR.[T]	1xTMTpro [N-Term]; 2xPhospho [S4(100); S11(100)]	5	A1L170 [234-255]	A1L170 2xPhospho [S237(100); S244(100)]	0	2801.31	95		117.4	127.8	103.3	95.5	120.3	124.6	16.61	8.54	3.97	11.97	10.59	9.36	6.42459	6.98299	6.95536	6.79572	7.01123	7.22978	6.98527	6.98413	6.60733	6.65535	6.72656	6.7252	6.4545	6.69905	6.47086	6.74012	6.72656	7.03012	6.8009	7.02015	6.97384	6.94953	6.81506	7.1416
A1L170	Uncharacterized protein C1orf226 OS=Homo sapiens OX=9606 GN=C1orf226 PE=1 SV=1	C1orf226	[K].LSLSPISLAESWEDGSPPPQAR.[T]	1xTMTpro [N-Term]; 1xPhospho [S16(100)]	9	A1L170 [234-255]	A1L170 1xPhospho [S249(100)]	0	2721.35	69	3.91	98.4	115.1	108.7	98.6	114.2	95.9	9.08	6.7	4.98	7.64	9.15	6.44	6.63517	6.73877	6.41785	6.60585	6.65249	6.848	6.86295	6.84423	6.80219	6.72656	6.71973	6.87036	6.54535	6.70183	6.64241	6.65678	6.77083	6.88509	6.78529	7.04985	6.55766	6.53605	6.61029	6.73877
A1L170	Uncharacterized protein C1orf226 OS=Homo sapiens OX=9606 GN=C1orf226 PE=1 SV=1	C1orf226	[R].RASSPSLIER.[N]	1xTMTpro [N-Term]; 2xPhospho [S3(100); S4(100)]	4	A1L170 [220-229]	A1L170 2xPhospho [S222(100); S223(100)]	1	1579.76	30		128.2	123.4	162.7	141.1	152.2	133.5	12.35	8.51	9.53	1.35	6.51	11.31	7.0433	6.96116	6.88142	7.27984	6.95652	6.93664	6.84549	7.1334	7.42122	7.16892	7.47168	7.27053	7.15381	7.12619	7.09698	6.95884	7.2317	7.1179	7.26866	7.34607	7.10014	7.02126	6.82146	7.21723
A1L170	Uncharacterized protein C1orf226 OS=Homo sapiens OX=9606 GN=C1orf226 PE=1 SV=1	C1orf226	[R].ASSPSLIER.[N]	1xTMTpro [N-Term]; 1xPhospho [S3(99)]	5	A1L170 [221-229]	A1L170 1xPhospho [S223(99)]	0	1343.69	23	2.43	66.4	81.6	94.3	93.6	118.6	79.4	3.49	6.53	13.02	4.67	14.98	10.6	6.05745	6.04658	6.00899	6.12928	6.41616	6.33628	6.1918	6.36282	6.45943	6.50779	6.60881	6.86419	6.50144	6.59694	6.65392	6.61029	6.7252	6.91289	6.86666	7.22014	6.34163	6.19967	6.2817	6.54844
A1L390	Pleckstrin homology domain-containing family G member 3 OS=Homo sapiens OX=9606 GN=PLEKHG3 PE=1 SV=1	PLEKHG3	[R].SSSVLSLEGSEKGLAR.[H]	1xTMTpro [K12]; 1xTMTpro [N-Term]; 2xPhospho [S6(100); S10(100)]	2	A1L390 [638-653]	A1L390 2xPhospho [S643(100); S647(100)]	1	2388.21	10		214.9	197	141.2	169.8	160.8	218.3	12.99	12.85	6.13	10.34	14.16	7.33	7.71012	8.06663	7.67101	7.78463	7.34961	7.79442	7.68018	7.56453	7.1416	7.01903	7.14262	7.23649	7.51333	7.30195	7.46761	7.25456	7.07895	7.20065	7.45861	7.51254	7.75822	7.57061	7.81314	7.78202
A1L390	Pleckstrin homology domain-containing family G member 3 OS=Homo sapiens OX=9606 GN=PLEKHG3 PE=1 SV=1	PLEKHG3	[R].SSSVLSLEGSEK.[G]	1xTMTpro [K12]; 1xTMTpro [N-Term]; 1xPhospho [S6(100)]	4	A1L390 [638-649]	A1L390 1xPhospho [S643(100)]	0	1911	44	1.46	88.8	92.4	88.3	100.4	87.4	104.3	4.74	3.4	6.48	3.41	2.74	6.08	6.43962	6.50621	6.56682	6.41616	6.44294	6.54226	6.55152	6.51728	6.44128	6.29278	6.48543	6.50462	6.6837	6.61471	6.66959	6.5744	6.39917	6.44626	6.49506	6.45286	6.70598	6.70321	6.57743	6.79312
A1L390	Pleckstrin homology domain-containing family G member 3 OS=Homo sapiens OX=9606 GN=PLEKHG3 PE=1 SV=1	PLEKHG3	[K].GPLPSPTAGLEESSGQGPSSPVALLGQVQDFQQSAECQPK.[E]	1xCarbamidomethyl [C37]; 1xTMTpro [K40]; 1xTMTpro [N-Term]; 1xPhospho [S/T]	15	A1L390 [1150-1189]		0	4767.35	86		103.5	112.2	91.2	109.6	101.9	130.9	22.2	10.23	12.86	1.27	7.75	3.09	6.67243	7.27053	6.6893	6.69627	6.77215	7.05637	6.84674	6.73877	6.77347	6.42794	6.36807	6.59246	6.76288	6.78921	6.82528	6.88874	6.58346	6.68089	6.66107	6.84423	7.03452	7.03122	6.98868	7.09698
A1L390	Pleckstrin homology domain-containing family G member 3 OS=Homo sapiens OX=9606 GN=PLEKHG3 PE=1 SV=1	PLEKHG3	[K].SSGFGSPR.[L]	1xTMTpro [N-Term]; 1xPhospho [S6(100)]	4	A1L390 [626-633]	A1L390 1xPhospho [S631(100)]	0	1178.55	16	1.08	114.3	108.2	109.8	157.7	116.8	118.5	14.57	6.87	4.26	10.57	11.92	5.58	6.77083	7.20457	6.85798	6.81506	6.64386	6.79442	6.87529	6.7211	6.7866	6.65535	6.78005	6.7761	7.40854	7.19279	7.27798	6.94134	6.73471	6.70183	7.03012	7	6.78398	6.89118	6.98185	6.88631
A1L390	Pleckstrin homology domain-containing family G member 3 OS=Homo sapiens OX=9606 GN=PLEKHG3 PE=1 SV=1	PLEKHG3	[K].ALSSEEEEEMGGAAQEPESLLPPSVLDQASVIAER.[F]	1xTMTpro [N-Term]; 2xPhospho [S3(100); S4(100)]	4	A1L390 [574-608]	A1L390 2xPhospho [S576(100); S577(100)]	0	4132.89	59		90.3	95.5	95.4	96.5	95.3	99.7	12.06	5.62	2.11	10.26	6.46	17.77	6.49825	6.6851	6.49665	6.25361	6.50938	6.60881	6.54689	6.69209	6.51885	6.58346	6.58496	6.56834	6.48864	6.69766	6.56377	6.68089	6.67243	6.44294	6.57137	6.57592	6.83289	6.732	6.21917	6.54689
A1L390	Pleckstrin homology domain-containing family G member 3 OS=Homo sapiens OX=9606 GN=PLEKHG3 PE=1 SV=1	PLEKHG3	[R].RSSVAQEDSK.[S]	1xTMTpro [K10]; 1xTMTpro [N-Term]; 1xPhospho [S3(99.5)]	4	A1L390 [616-625]	A1L390 1xPhospho [S618(99.5)]	1	1794.92	25	1.73	215.7	188.8	203.1	255.4	231.1	234.1	83.35	25.89	42.28	41.1	50.77	26.68	7.66747	9.64187	7.57061	7.8392	7.1639	8.02126	7.71218	7.40854	8.224	6.59096	7.49985	7.83289	8.42836	7.56529	8.34163	6.87406	6.61029	7.36894	8.3733	8.33628	8.04111	7.70044	8.44253	7.64746
A1L390	Pleckstrin homology domain-containing family G member 3 OS=Homo sapiens OX=9606 GN=PLEKHG3 PE=1 SV=1	PLEKHG3	[R].RPSGRSPTSTEK.[R]	1xTMTpro [K12]; 1xTMTpro [N-Term]; 1xPhospho [S6(98.6)]	5	A1L390 [483-494]	A1L390 1xPhospho [S488(98.6)]	2	1991.06	14	4.09	128.1	141.1	127.6	175.2	147.9	166.7	12.21	5.79	6.66	3.87	5.23	1.66	7.02459	7.29646	6.97728	6.91409	7.1334	7.14771	7.2182	7.01458	7.16993	6.98071	7.01123	6.96809	7.49185	7.41363	7.46271	7.46189	7.16692	7.27612	7.11166	7.24982	7.33539	7.38284	7.37938	7.38716
A1L390	Pleckstrin homology domain-containing family G member 3 OS=Homo sapiens OX=9606 GN=PLEKHG3 PE=1 SV=1	PLEKHG3	[K].GPLSPFNSR.[A]	1xTMTpro [N-Term]; 1xPhospho [S4(100)]	4	A1L390 [73-81]	A1L390 1xPhospho [S76(100)]	0	1358.68	21		95.5	102.7	100.4	116.4	110.3	109	20.64	11.57	4.13	2.92	9.88	9.98	6.47086	7.07895	6.62936	6.52513	6.45121	6.72656	6.85425	6.63662	6.66676	6.63227	6.54071	6.67101	6.89239	6.83289	6.87283	6.77215	6.63517	6.81506	6.75489	6.97499	6.67525	6.65249	6.94603	6.86171
A1X283	SH3 and PX domain-containing protein 2B OS=Homo sapiens OX=9606 GN=SH3PXD2B PE=1 SV=3	SH3PXD2B	[K].KNSGEPLPPKPGPGSPSHPGALDLDGVSR.[Q]	2xTMTpro [K1; K10]; 1xTMTpro [N-Term]; 1xPhospho [S15(98.3)]	3	A1X283 [277-305]	A1X283 1xPhospho [S291(98.3)]	2	3856.06	19		124.8	136.5	113.3	103	109.4	136.9	6.55	3.96	5.55	5.13	11.22	7.82	7.03342	6.99322	6.8125	6.93428	7.13031	7.15178	7.03342	7.05528	6.71425	6.89482	6.86047	6.7866	6.63372	6.73877	6.7211	6.94953	6.95187	6.82782	6.71836	6.56834	6.90929	7.06717	7.12722	7.17493
A1X283	SH3 and PX domain-containing protein 2B OS=Homo sapiens OX=9606 GN=SH3PXD2B PE=1 SV=3	SH3PXD2B	[K].NSGEPLPPKPGPGSPSHPGALDLDGVSR.[Q]	1xTMTpro [K9]; 1xTMTpro [N-Term]; 1xPhospho [S14(100)]	7	A1X283 [278-305]	A1X283 1xPhospho [S291(100)]	1	3423.76	45		68.6	85.1	87.9	90	85.4	85.6	1.04	16.77	7.54	11.27	6.66	9.51	6.11061	6.0917	6.11061	6.07895	6.42794	6.39403	6.04002	6.6453	6.40088	6.41278	6.50462	6.63227	6.37678	6.60733	6.51728	6.42459	6.55919	6.36982	6.46271	6.35403	6.44956	6.20945	6.3906	6.54226
A1X283	SH3 and PX domain-containing protein 2B OS=Homo sapiens OX=9606 GN=SH3PXD2B PE=1 SV=3	SH3PXD2B	[K].LRPAKSQDK.[S]	2xTMTpro [K5; K9]; 1xTMTpro [N-Term]; 1xPhospho [S6(100)]	2	A1X283 [670-678]	A1X283 1xPhospho [S675(100)]	1	2035.19		4.03	72.6	104.5	127.7	121	167.9	120.1	30.68	16.58	9.35	22.12	18.65	12.33	6.32733	6.03782	6.44956	5.32193	6.64818	6.99322	6.76818	6.41785	6.98641	6.89603	7.00787	7.2075	7.1467	6.69209	7.40939	6.90328	6.95652	7.60363	7.29646	7.48704	6.98185	6.83542	6.99887	6.59842
A1XBS5	Protein FAM92A OS=Homo sapiens OX=9606 GN=FAM92A PE=1 SV=2	CIBAR1	[K].DQQAEDDEDDELDVTEEENFLK.[-]	1xTMTpro [K22]; 1xTMTpro [N-Term]; 1xPhospho [T15(100)]	2	A1XBS5 [268-289]	A1XBS5 1xPhospho [T282(100)]	0	3314.46	79		100.8	100.7	103.1	96.4	97.3	95	10.83	6.24	4.19	11.88	6.23	3.13	6.75087	6.48864	6.82018	6.55919	6.64818	6.51885	6.73877	6.65821	6.70183	6.67384	6.73064	6.58946	6.46923	6.71149	6.56529	6.71287	6.62498	6.72656	6.58346	6.51412	6.5157	6.56377	6.62498	6.5744
A2AJT9	BCLAF1 and THRAP3 family member 3 OS=Homo sapiens OX=9606 GN=BCLAF3 PE=1 SV=1	BCLAF3	[R].GNIYYQSYEHRSPSPNIR.[N]	1xTMTpro [N-Term]; 2xPhospho [S12(100); S14(100)]	3	A2AJT9 [67-84]	A2AJT9 2xPhospho [S78(100); S80(100)]	1	2645.19	27	1.38	115.2	123.4	115.7	116.4	141.8	112	6.24	15.32	8.2	2.47	6.08	9.25	6.73471	6.80219	6.93664	6.89239	6.77347	7.07788	7.23458	6.81634	6.93899	6.92362	6.78529	6.6865	6.88753	6.83794	6.8936	6.88874	7.01569	7.22786	7.13134	7.16491	6.88142	6.73335	6.73471	7.00675
A2AJT9	BCLAF1 and THRAP3 family member 3 OS=Homo sapiens OX=9606 GN=BCLAF3 PE=1 SV=1	BCLAF3	[R].GYSPGRGDSNR.[R]	1xTMTpro [N-Term]; 1xPhospho [S3(100)]	4	A2AJT9 [98-108]	A2AJT9 1xPhospho [S100(100)]	1	1549.71	20	0.87	173.5	160	157.3	165.5	258.5	147.6	8.81	4.38	12.85	9.67	14.69	10.11	7.33985	7.53761	7.30652	7.54689	7.32373	7.31922	7.42962	7.28633	7.61324	7.26866	7.32553	7.2182	7.46923	7.27146	7.37504	7.08534	7.61471	7.94486	8.08321	8.10119	7.29094	7.12102	7.35931	7.0433
A2AJT9	BCLAF1 and THRAP3 family member 3 OS=Homo sapiens OX=9606 GN=BCLAF3 PE=1 SV=1	BCLAF3	[K].VQGGHSPDDHR.[V]	1xTMTpro [N-Term]; 1xPhospho [S6(100)]	6	A2AJT9 [134-144]	A2AJT9 1xPhospho [S139(100)]	0	1588.72	60		95.7	102.6	114.3	113.4	154.3	101.5	2.44	5.15	8.82	7.66	4.01	3.05	6.57592	6.58646	6.51728	6.59694	6.77873	6.63227	6.73064	6.63081	6.91289	6.88874	6.78529	6.62644	6.90328	6.74685	6.87406	6.7211	7.19967	7.28355	7.33807	7.25456	6.58946	6.6893	6.65535	6.67525
A2RRD8	Zinc finger protein 320 OS=Homo sapiens OX=9606 GN=ZNF320 PE=1 SV=1	ZNF320	[K].AFNSPSHLIR.[H]	1xTMTpro [N-Term]; 1xPhospho [S4(100)]	3	A2RRD8 [449-458]	A2RRD8 1xPhospho [S452(100)]	0	1525.78	71		116.1	130	105.6	104.8	100.9	116.1	7.76	4.36	6.52	5.09	10.4	2.91	6.84046	6.72383	6.99435	6.87774	7.02901	6.94953	7.01569	7.10224	6.58195	6.79701	6.76155	6.68229	6.65964	6.76421	6.64386	6.84298	6.77083	6.76155	6.55152	6.46923	6.84423	6.91648	6.8189	6.87529
A2RRP1	Neuroblastoma-amplified sequence OS=Homo sapiens OX=9606 GN=NBAS PE=1 SV=2	NBAS	[R].AGEEDEGEEDSDSDYEISAK.[A]	1xTMTpro [K20]; 1xTMTpro [N-Term]; 1xPhospho [S11(100)]	15	A2RRP1 [463-482]	A2RRP1 1xPhospho [S473(100)]	0	2863.22	72		113.1	109.5	107.6	98.6	107.3	101.6	7.35	8.19	6.15	1.42	3.27	7.01	6.86913	6.62498	6.80219	6.84172	6.84549	6.63807	6.89118	6.70321	6.76288	6.82909	6.73606	6.61324	6.63807	6.60881	6.62059	6.6907	6.77479	6.75622	6.73335	6.66676	6.66959	6.77873	6.52982	6.66534
A2RRP1	Neuroblastoma-amplified sequence OS=Homo sapiens OX=9606 GN=NBAS PE=1 SV=2	NBAS	[R].AGEEDEGEEDSDSDYEISAK.[A]	1xTMTpro [K20]; 1xTMTpro [N-Term]; 2xPhospho [S11(100); S13(100)]	9	A2RRP1 [463-482]	A2RRP1 2xPhospho [S473(100); S475(100)]	0	2943.18	78	0.57	59	55.5	64.6	73.5	61.9	64.9	8.55	16.62	11.63	9.92	7.15	1.78	5.79961	5.83794	5.926	6.07039	5.87774	5.61765	5.71149	6.14771	5.77347	5.97499	6.05311	6.1819	6.09803	6.30012	6.04221	6.02237	6.00899	5.89724	6.07039	5.84549	6.05745	6.01792	6.02459	5.99774
A2RU67	Protein FAM234B OS=Homo sapiens OX=9606 GN=FAM234B PE=1 SV=1	FAM234B	[K].SPLGEAPEPDSDAEVAEAAKPHLSEVTTEGYPSEPLGGLEQK.[A]	2xTMTpro [K20; K42]; 1xTMTpro [N-Term]; 1xPhospho [T/S/Y]	15	A2RU67 [52-93]		1	5324.66	32		123.1	114.8	111.8	97.5	99.2	117.9	3.35	17.35	4.87	2.18	6.83	7.65	6.88509	7.00225	6.93546	6.95187	6.78136	6.90448	7.26115	6.74281	6.70183	6.84674	6.848	6.76421	6.62936	6.58496	6.58045	6.51728	6.62644	6.63662	6.43796	6.65678	6.76553	6.82528	7.01011	6.93664
A2RU67	Protein FAM234B OS=Homo sapiens OX=9606 GN=FAM234B PE=1 SV=1	FAM234B	[K].SPDLGEYDPLTQADSDESEDDLVLNLQK.[N]	1xTMTpro [K28]; 1xTMTpro [N-Term]; 2xPhospho [S15(99.9); S18(97.7)]	10	A2RU67 [16-43]	A2RU67 2xPhospho [S30(99.9); S33(97.7)]	0	3874.77	69		101.6	107	104	98.4	95.6	107.8	13.83	8.97	4.49	3.58	3.99	7.23	6.74012	6.52513	6.59544	6.96463	6.71287	6.62352	6.92719	6.76951	6.62498	6.75221	6.65392	6.74819	6.65678	6.58496	6.57894	6.57743	6.67243	6.5744	6.53916	6.58346	6.75756	6.66534	6.91049	6.74551
A2RU67	Protein FAM234B OS=Homo sapiens OX=9606 GN=FAM234B PE=1 SV=1	FAM234B	[K].SPDLGEYDPLTQADSDESEDDLVLNLQK.[N]	1xTMTpro [K28]; 1xTMTpro [N-Term]; 1xPhospho [T11(98.3)]	7	A2RU67 [16-43]	A2RU67 1xPhospho [T26(98.3)]	0	3794.8	32		90.1	96.9	100.3	102	99.7	91.5	12.54	4.33	8.38	11.83	10.96	4.96	6.49985	6.30378	6.48864	6.73877	6.62936	6.56986	6.6907	6.55612	6.69349	6.6014	6.55305	6.824	6.55152	6.79312	6.72928	6.52982	6.7046	6.83162	6.57592	6.46761	6.50462	6.52669	6.50144	6.64962
A3KN83	Protein strawberry notch homolog 1 OS=Homo sapiens OX=9606 GN=SBNO1 PE=1 SV=1	SBNO1	[K].LYSLLGIDLTAPSNNSSPRDSPCKENK.[I]	1xCarbamidomethyl [C23]; 2xTMTpro [K24; K27]; 1xTMTpro [N-Term]; 1xPhospho [S/Y/T]	6	A3KN83 [677-703]		2	3969.06	12	2.94	104.1	102.8	101.7	99	99.2	104.2	9.22	2.28	9.58	14.07	7.01	5.97	6.65964	6.90087	6.6014	6.74551	6.66249	6.71012	6.70598	6.64241	6.55919	6.64097	6.69488	6.87774	6.48543	6.77347	6.51885	6.60585	6.59544	6.66959	6.51254	6.74953	6.62205	6.67666	6.72928	6.82146
A3KN83	Protein strawberry notch homolog 1 OS=Homo sapiens OX=9606 GN=SBNO1 PE=1 SV=1	SBNO1	[K].LYSLLGIDLTAPSNNSSPRDSPCKENK.[I]	1xCarbamidomethyl [C23]; 2xTMTpro [K24; K27]; 1xTMTpro [N-Term]; 2xPhospho [T10(92.9); S21(100)]	44	A3KN83 [677-703]	A3KN83 2xPhospho [T686(92.9); S697(100)]	2	4049.03	40		107.8	116.1	123.3	113.3	115	118.3	9.55	6.16	6.84	20.36	10.94	10.07	6.75756	6.74685	6.64386	6.96463	6.86171	6.85674	6.6851	6.88264	6.98755	6.84172	6.90328	7.06717	6.61471	7.03342	6.6893	7.16591	7.12619	6.81121	6.80349	6.8802	6.96809	6.80349	6.7046	7.02237
A3KN83	Protein strawberry notch homolog 1 OS=Homo sapiens OX=9606 GN=SBNO1 PE=1 SV=1	SBNO1	[K].LYSLLGIDLTAPSNNSSPR.[D]	1xTMTpro [N-Term]; 1xPhospho [S17(99.2)]	8	A3KN83 [677-695]	A3KN83 1xPhospho [S693(99.2)]	0	2402.23	57		89.6	103.3	106.8	104.8	99.4	99.8	8.42	9.65	10.38	10.66	1.78	11.28	6.51096	6.31832	6.46107	6.61324	6.69766	6.59395	6.6837	6.91289	6.71149	6.76818	6.98641	6.65535	6.60288	6.82018	6.52669	6.63952	6.66534	6.61029	6.64962	6.62059	6.62059	6.65964	6.5345	6.90207
A4D1P6	WD repeat-containing protein 91 OS=Homo sapiens OX=9606 GN=WDR91 PE=1 SV=2	WDR91	[R].NASLSQSPR.[V]	1xTMTpro [N-Term]; 1xPhospho [S7(100)]	2	A4D1P6 [250-258]	A4D1P6 1xPhospho [S256(100)]	0	1343.66	28		120.9	100.9	31.6	31.3	152.9	34.8	3.27	24.38	4.6	3.7	13.63	9.25	6.84298	6.92837	6.90689	6.9542	6.77742	6.53605	6.25172	7.08002	5.08746	4.93074	4.98641	4.98185	5.0045	4.93074	5.14975	5.06178	7.09698	7.08958	7.45204	7.41616	5.12102	5.24031	5.11686	4.91169
A4D1S0	Killer cell lectin-like receptor subfamily G member 2 OS=Homo sapiens OX=9606 GN=KLRG2 PE=1 SV=3	KLRG2	[R].ASPAEGSAGSPGSPTCCR.[C]	2xCarbamidomethyl [C16; C17]; 1xTMTpro [N-Term]; 1xPhospho [S7(100)]	9	A4D1S0 [203-220]	A4D1S0 1xPhospho [S209(100)]	0	2132.91	89		86.3	86.7	87.9	111.9	113.5	122.3	4.26	9.27	11.08	9.65	8.38	4.51	6.36282	6.40939	6.50621	6.45286	6.49825	6.24031	6.54535	6.38024	6.37678	6.72792	6.46271	6.45286	6.90448	6.70736	6.93782	6.6851	6.74416	6.94953	6.90929	6.70321	6.94017	6.98641	6.82909	6.92837
A4D1S0	Killer cell lectin-like receptor subfamily G member 2 OS=Homo sapiens OX=9606 GN=KLRG2 PE=1 SV=3	KLRG2	[R].TESGCDAEGRASPAEGSAGSPGSPTCCR.[C]	3xCarbamidomethyl [C5; C26; C27]; 1xTMTpro [N-Term]; 2xPhospho [S12(100); S17(100)]	3	A4D1S0 [193-220]	A4D1S0 2xPhospho [S204(100); S209(100)]	1	3275.28	46	0.64	47.1	78	82.9	113.1	109.8	144.9	28.02	22.1	14.15	2.45	6.26	20.55	5.1819	5.72247	5.39232	6.08746	6.46761	6.10224	5.80219	6.51096	6.29646	6.7046	6.2817	6.45121	6.79701	6.84674	6.71562	6.67384	6.67101	6.73335	6.82273	6.87406	7.23362	6.56986	7.29002	7.12412
A4D1S0	Killer cell lectin-like receptor subfamily G member 2 OS=Homo sapiens OX=9606 GN=KLRG2 PE=1 SV=3	KLRG2	[K].KKPPSPRPGSPR.[V]	2xTMTpro [K1; K2]; 1xTMTpro [N-Term]; 2xPhospho [S5(100); S10(100)]	6	A4D1S0 [68-79]	A4D1S0 2xPhospho [S72(100); S77(100)]	1	2376.31		3.96	52.3	73.8	108.4	113.7	175.7	154.4	8.25	10	9.01	0.35	7.37	17.99	5.51096	5.79701	5.7252	5.6893	5.99322	6.17393	6.23649	6.34341	6.62644	6.90569	6.83668	6.68229	6.82528	6.83289	6.69905	7.0607	7.28725	7.52513	7.50383	7.41024	7.20945	7.1639	7.33181	7.70252
A4D1S0	Killer cell lectin-like receptor subfamily G member 2 OS=Homo sapiens OX=9606 GN=KLRG2 PE=1 SV=3	KLRG2	[R].VKPVGAAGGSSTPSPRPSTR.[F]	1xTMTpro [K2]; 1xTMTpro [N-Term]; 2xPhospho [T12(100); S14(100)]	2	A4D1S0 [130-149]	A4D1S0 2xPhospho [T141(100); S143(100)]	2	2677.37	22	3.33	48	60.4	118.2	109.9	170.1	93.3	13.63	18.88	12.27	21.35	14.27	30.88	5.51412	5.65249	5.49825	5.90689	5.94953	5.88509	5.8505	6.39403	6.62936	7.02237	6.97842	6.79181	6.56071	7	6.32733	7.10957	7.02015	7.47249	7.49426	7.34784	6.48059	6.51254	6.5744	7.31198
A4FU01	Myotubularin-related protein 11 OS=Homo sapiens OX=9606 GN=MTMR11 PE=2 SV=2	MTMR11	[K].AGQGSGSR.[K]	1xTMTpro [N-Term]; 1xPhospho [S5(100)]	2	A4FU01 [182-189]	A4FU01 1xPhospho [S186(100)]	0	1103.52	20		268.5	267.8	135.4	125.5	106.7	87.3	17.69	19.02	2.89	24.24	24.96	16.4	8.10538	7.93899	8.03177	8.48704	7.88448	7.69975	8.24555	8.27612	7.05637	7.1375	7.10538	7.04985	7.2211	6.7211	6.6893	6.58646	6.54381	6.84423	7.30012	6.63227	6.0917	6.33271	6.63081	6.56377
A5YKK6	CCR4-NOT transcription complex subunit 1 OS=Homo sapiens OX=9606 GN=CNOT1 PE=1 SV=2	CNOT1	[R].TASPQQR.[E]	1xTMTpro [N-Term]; 1xPhospho [S3(100)]	2	A5YKK6 [1479-1485]	A5YKK6 1xPhospho [S1481(100)]	0	1171.58	26	1.86	89.3	109.2	108.1	100.3	92.8	88	22.36	17.89	11.15	9.46	16.33	14.43	6.44956	5.97269	6.79051	6.51254	6.98185	6.35226	6.69488	6.84674	6.58946	6.92362	6.86047	6.65105	6.74416	6.55152	6.7046	6.54535	6.64097	6.46923	6.60288	6.08746	6.60881	6.69488	6.31107	6.2817
A5YM69	Rho guanine nucleotide exchange factor 35 OS=Homo sapiens OX=9606 GN=ARHGEF35 PE=1 SV=1	ARHGEF35	[R].YYSPCEEHPAETNQNEGAESGTIR.[Q]	1xCarbamidomethyl [C5]; 1xTMTpro [N-Term]; 1xPhospho [S3(100)]	2	A5YM69 [182-205]	A5YM69 1xPhospho [S184(100)]	0	3123.33	58		99.1	157.4	128.3	73.6	101	75.4	27.9	23.92	16.39	11.4	10.44	8.6	6.45779	7.2854	6.59395	6.66676	7.19673	7.87406	7.19476	7.39917	7.10538	6.59395	6.90207	7.13545	6.08534	6.31832	6.26679	6.34341	6.65249	6.66391	6.45286	6.824	6.2555	6.16189	6.43962	6.21723
A6H8Y1	Transcription factor TFIIIB component B'' homolog OS=Homo sapiens OX=9606 GN=BDP1 PE=1 SV=3	BDP1	[K].ATGNESSPR.[E]	1xTMTpro [N-Term]; 1xPhospho [S7(99.2)]	2	A6H8Y1 [959-967]	A6H8Y1 1xPhospho [S965(99.2)]	0	1302.6	25		87.8	91.1	79.3	88.1	87.6	84.3	1.09	7.36	3.86	3.2	3.72	7.62	6.45943	6.46597	6.45286	6.42962	6.52513	6.47086	6.69766	6.49346	6.40429	6.32912	6.28725	6.2891	6.49346	6.42794	6.43463	6.47897	6.49506	6.47573	6.43129	6.3733	6.37504	6.33807	6.41785	6.58045
A6ND36	Protein FAM83G OS=Homo sapiens OX=9606 GN=FAM83G PE=1 SV=2	FAM83G	[K].AKSVDEIAK.[I]	2xTMTpro [K2; K9]; 1xTMTpro [N-Term]; 1xPhospho [S3(100)]	2	A6ND36 [354-362]	A6ND36 1xPhospho [S356(100)]	1	1953.12	10		274.8	236.1	148.3	210.4	240	211.1	6.76	11.87	16.29	24.37	19.75	12.44	8.11686	8.26772	8.05148	8.08693	7.61397	7.95128	8.01123	7.81506	7.43296	6.84423	7.22593	7.19869	7.96867	7.46597	7.8586	7.11582	7.44294	7.75422	8.07735	8.05907	7.78986	7.6532	7.96982	7.56453
A6ND36	Protein FAM83G OS=Homo sapiens OX=9606 GN=FAM83G PE=1 SV=2	FAM83G	[R].RPSVASSVSEEYFEVR.[E]	1xTMTpro [N-Term]; 2xPhospho [S3(98.8); S7(98.8)]	3	A6ND36 [608-623]	A6ND36 2xPhospho [S610(98.8); S614(98.8)]	1	2306.04	82		125.6	109.9	101.8	105.6	114.1	114.6	11.63	13.86	6.15	6.28	6.92	10.54	7.06501	7.09276	6.88142	6.72656	6.47249	6.95536	6.83794	6.72247	6.68229	6.49665	6.65821	6.6907	6.65964	6.7866	6.69209	6.7211	6.848	6.90569	6.82018	6.66676	6.7252	6.98641	6.95536	6.69349
A6ND36	Protein FAM83G OS=Homo sapiens OX=9606 GN=FAM83G PE=1 SV=2	FAM83G	[R].RPSVASSVSEEYFEVR.[E]	1xTMTpro [N-Term]; 1xPhospho [S3(100)]	10	A6ND36 [608-623]	A6ND36 1xPhospho [S610(100)]	1	2226.08	88	3.08	89.6	102.6	99.4	105.9	93.1	107.1	7.35	4.35	3.33	2.67	5.66	5.94	6.47735	6.49185	6.60288	6.34163	6.68089	6.71425	6.56834	6.67948	6.58195	6.62644	6.6453	6.69766	6.69905	6.75355	6.67525	6.75087	6.60585	6.57137	6.51096	6.41785	6.70321	6.78529	6.59991	6.78267
A6NDB9	Paralemmin-3 OS=Homo sapiens OX=9606 GN=PALM3 PE=1 SV=2	PALM3	[R].ERGDESPLGAEGAK.[T]	1xTMTpro [K14]; 1xTMTpro [N-Term]; 1xPhospho [S6(100)]	7	A6NDB9 [370-383]	A6NDB9 1xPhospho [S375(100)]	1	2104.06	43		163.2	111.5	87.3	104.1	103.2	105.2	4.53	6.78	9.08	4.01	3.17	4.37	7.41278	7.26115	7.37504	7.32553	6.84298	6.6851	6.90929	6.75756	6.6014	6.51096	6.38543	6.30743	6.74281	6.66107	6.65105	6.67525	6.67243	6.77083	6.67948	6.70044	6.71012	6.83794	6.72383	6.71012
A6NDB9	Paralemmin-3 OS=Homo sapiens OX=9606 GN=PALM3 PE=1 SV=2	PALM3	[K].RASLPAGLVGTPPESPSEPR.[E]	1xTMTpro [N-Term]; 1xPhospho [S3(100)]	3	A6NDB9 [141-160]	A6NDB9 1xPhospho [S143(100)]	1	2402.24	46	1.28	127	103.5	96.3	94.7	86.9	114.6	11.63	7.74	2.54	5.77	6.78	4.82	6.96116	7.26679	6.89966	7.01569	6.56682	6.83668	6.67525	6.71287	6.62936	6.54689	6.57137	6.60585	6.50779	6.62498	6.5744	6.59544	6.41447	6.34163	6.57137	6.46761	6.85798	6.71425	6.86913	6.82273
A6NDB9	Paralemmin-3 OS=Homo sapiens OX=9606 GN=PALM3 PE=1 SV=2	PALM3	[R].GDESPLGAEGAK.[T]	1xTMTpro [K12]; 1xTMTpro [N-Term]; 1xPhospho [S4(100)]	3	A6NDB9 [372-383]	A6NDB9 1xPhospho [S375(100)]	0	1818.91	32		115.5	89	70.1	82.2	81.7	89	6.47	12.09	10.73	1.4	5.17	2.53	6.90328	6.76155	6.80219	6.96578	6.39917	6.19771	6.59395	6.55305	6.36807	6.04658	6.2075	6.05528	6.34696	6.37678	6.2555	6.21529	6.31651	6.38716	6.41785	6.24982	6.45779	6.52513	6.44626	6.49506
A6NDB9	Paralemmin-3 OS=Homo sapiens OX=9606 GN=PALM3 PE=1 SV=2	PALM3	[R].VPEVVQTSSPR.[L]	1xTMTpro [N-Term]; 1xPhospho [S9(100)]	9	A6NDB9 [295-305]	A6NDB9 1xPhospho [S303(100)]	0	1582.82	40	2.8	110.6	93	66.6	72.1	78.3	86.5	4.68	9.78	8.53	1.9	3.59	7.13	6.79051	6.91409	6.76951	6.7879	6.43129	6.64818	6.67807	6.40769	6.22882	6.08958	6.02459	5.94017	6.1918	6.15381	6.20945	6.10434	6.2724	6.30925	6.2114	6.33092	6.4446	6.42459	6.41616	6.62644
A6NDB9	Paralemmin-3 OS=Homo sapiens OX=9606 GN=PALM3 PE=1 SV=2	PALM3	[R].ASLPAGLVGTPPESPSEPREDVLGFLPGPR.[Q]	1xTMTpro [N-Term]; 2xPhospho [T10(100); S14(97.1)]	6	A6NDB9 [142-171]	A6NDB9 2xPhospho [T151(100); S155(97.1)]	1	3506.73	19		141.3	112.7	102.8	104.7	115.1	123.2	4.68	9.29	5.32	0.21	4.59	6.23	7.11374	7.24413	7.09592	7.17093	6.78921	6.6453	6.97039	6.84298	6.78005	6.67948	6.6879	6.59246	6.71287	6.70874	6.67384	6.76288	6.83036	6.96232	6.8189	6.86419	6.92362	7.03562	6.8189	6.96578
A6NDB9	Paralemmin-3 OS=Homo sapiens OX=9606 GN=PALM3 PE=1 SV=2	PALM3	[R].QPEPSAPTEGEEASGPK.[Q]	1xTMTpro [K17]; 1xTMTpro [N-Term]; 1xPhospho [S14(100)]	2	A6NDB9 [647-663]	A6NDB9 1xPhospho [S660(100)]	0	2399.16	48		107.8	97.3	89.8	103.2	111.3	99.7	5.82	8.08	3.98	10.71	6.22	3.74	6.74147	6.76155	6.74012	6.91049	6.52356	6.67525	6.76288	6.53294	6.46434	6.51412	6.53294	6.40429	6.79831	6.57894	6.70598	6.58195	6.79831	6.61912	6.81506	6.79831	6.62644	6.65249	6.57894	6.70736
A6NDB9	Paralemmin-3 OS=Homo sapiens OX=9606 GN=PALM3 PE=1 SV=2	PALM3	[R].ASLPAGLVGTPPESPSEPR.[E]	1xTMTpro [N-Term]; 1xPhospho [T10(100)]	2	A6NDB9 [142-160]	A6NDB9 1xPhospho [T151(100)]	0	2246.14	44		99.4	100.3	103.6	97.3	106.6	95.3	5.71	3.55	5.79	1.25	3.59	6.99	6.63081	6.49346	6.6893	6.63807	6.65105	6.57894	6.7046	6.64386	6.72792	6.67243	6.71836	6.54226	6.61765	6.59246	6.61324	6.76022	6.74685	6.63517	6.74012	6.732	6.55305	6.46597	6.70736	6.59694
A6NDB9	Paralemmin-3 OS=Homo sapiens OX=9606 GN=PALM3 PE=1 SV=2	PALM3	[R].ASLPAGLVGTPPESPSEPR.[E]	1xTMTpro [N-Term]; 2xPhospho [T10(100); S14(98.5)]	2	A6NDB9 [142-160]	A6NDB9 2xPhospho [T151(100); S155(98.5)]	0	2326.11	28	1.64	104.4	96.8	110.5	115	116	96.7	12.25	16.58	5.05	1.07	4.89	5.58	6.7046	6.70874	6.38716	6.81762	6.64818	6.45615	6.97728	6.54381	6.79312	6.83162	6.78267	6.65964	6.85549	6.83415	6.91648	6.96809	6.90809	6.86542	6.8505	6.74012	6.44294	6.57894	6.61176	6.61912
A6NFI3	Zinc finger protein 316 OS=Homo sapiens OX=9606 GN=ZNF316 PE=1 SV=1	ZNF316	[R].GGDAKSPVLQEK.[G]	2xTMTpro [K5; K12]; 1xTMTpro [N-Term]; 1xPhospho [S6(100)]	4	A6NFI3 [107-118]	A6NFI3 1xPhospho [S112(100)]	1	2221.24	30	4.18	94.5	88.6	86.9	88.1	93.2	104.2	5.53	3.05	7.57	4.7	6.36	3.76	6.54689	6.71012	6.54844	6.5744	6.42626	6.48543	6.52826	6.4545	6.52356	6.42626	6.45615	6.26115	6.41278	6.50779	6.44791	6.62352	6.65249	6.59544	6.49025	6.45615	6.65105	6.75756	6.66391	6.74147
A6NIX2	Wilms tumor protein 1-interacting protein OS=Homo sapiens OX=9606 GN=WTIP PE=1 SV=3	WTIP	[R].AAVPELSAQPAGSPR.[A]	1xTMTpro [N-Term]; 1xPhospho [S13(100)]	2	A6NIX2 [76-90]	A6NIX2 1xPhospho [S88(100)]	0	1834.94	36		122.4	107.3	89.1	100.7	99	109.3	5.36	11.23	7.05	13.34	4.1	2.17	6.8189	6.89724	6.98755	6.97384	6.65105	6.64386	6.97384	6.84172	6.49985	6.54535	6.30561	6.4545	6.79051	6.51728	6.86047	6.62352	6.6851	6.6279	6.54071	6.63227	6.74819	6.74012	6.8009	6.79442
A6NKD9	Coiled-coil domain-containing protein 85C OS=Homo sapiens OX=9606 GN=CCDC85C PE=1 SV=1	CCDC85C	[R].SSIDSQASLSGPLSGGAPGAGAR.[D]	1xTMTpro [N-Term]; 1xPhospho [S]	4	A6NKD9 [178-200]		0	2427.18	140		122.3	119.3	128.2	118.8	129.1	109.5	6.62	4.99	9.18	2.38	7.6	5.87	6.85674	6.97842	6.88874	7.06717	6.90689	6.8802	6.88996	7.03122	6.82146	7.04767	7.13443	6.95536	6.8679	6.91648	6.80864	6.93074	7.04549	6.81762	7.06717	6.97957	6.71287	6.68089	6.83668	6.84674
A6NKF1	SAC3 domain-containing protein 1 OS=Homo sapiens OX=9606 GN=SAC3D1 PE=1 SV=2	SAC3D1	[R].TLEEVVMAEEEDEGTDRPGSPA.[-]	1xTMTpro [N-Term]; 1xPhospho [S20(100)]	5	A6NKF1 [383-404]	A6NKF1 1xPhospho [S402(100)]	1	2745.21	81		95.5	96.5	119.4	119.1	117	109.7	4.91	1.96	3.29	0.32	3.49	3.47	6.58646	6.53916	6.56986	6.69905	6.59991	6.58346	6.62936	6.56224	6.98413	6.88387	6.91049	6.88753	6.89966	6.8936	6.86913	6.88509	6.84925	6.85549	6.88631	6.95768	6.83036	6.74147	6.73064	6.81378
A7E2V4	Zinc finger SWIM domain-containing protein 8 OS=Homo sapiens OX=9606 GN=ZSWIM8 PE=1 SV=1	ZSWIM8	[R].KQSAGPNSPTGGGGGGGSGGTR.[M]	1xTMTpro [K1]; 1xTMTpro [N-Term]; 2xPhospho [S3(100); S8(100)]	2	A7E2V4 [46-67]	A7E2V4 2xPhospho [S48(100); S53(100)]	1	2612.21	53		110.6	111	110.2	117.3	126.9	114.2	17.37	3.15	3.29	0.21	10.62	13.01	6.81762	6.35755	6.76155	6.98413	6.80349	6.78529	6.74953	6.85798	6.82909	6.73335	6.75087	6.81634	6.8716	6.87652	6.82018	6.72792	6.75087	7.12516	7.01569	6.96116	6.91049	6.60437	6.76155	7.04221
A7E2V4	Zinc finger SWIM domain-containing protein 8 OS=Homo sapiens OX=9606 GN=ZSWIM8 PE=1 SV=1	ZSWIM8	[R].KQSAGPNSPTGGGGGGGSGGTR.[M]	1xTMTpro [K1]; 1xTMTpro [N-Term]; 1xPhospho [S8(100)]	4	A7E2V4 [46-67]	A7E2V4 1xPhospho [S53(100)]	1	2532.24	92		98.4	94.1	111.6	123	122.1	115.3	13.03	5.94	6.39	6.86	6.65	5.4	6.6907	6.26491	6.68229	6.55766	6.66534	6.46271	6.53294	6.57894	6.6865	6.90689	6.82528	6.77873	6.87283	7.01235	6.85175	7.1179	7.00562	7.02459	6.84172	6.85798	6.86171	6.83668	6.76951	6.95652
A7E2V4	Zinc finger SWIM domain-containing protein 8 OS=Homo sapiens OX=9606 GN=ZSWIM8 PE=1 SV=1	ZSWIM8	[K].QSAGPNSPTGGGGGGGSGGTR.[M]	1xTMTpro [N-Term]; 1xPhospho [S7(100)]	4	A7E2V4 [47-67]	A7E2V4 1xPhospho [S53(100)]	0	2099.94	69		71.6	79.6	88.9	87.2	91.6	89	10.3	10.26	3.17	4.14	7.2	8.45	6.17592	5.88753	6.14771	6.24222	6.43796	6.20359	6.15178	6.42794	6.44128	6.52826	6.43962	6.50938	6.40429	6.48864	6.39917	6.54071	6.61471	6.56071	6.37504	6.47249	6.46597	6.48382	6.41954	6.6851
A7KAX9	Rho GTPase-activating protein 32 OS=Homo sapiens OX=9606 GN=ARHGAP32 PE=1 SV=1	ARHGAP32	[R].SAKSEESLTSLHAVDGDSK.[L]	2xTMTpro [K3; K19]; 1xTMTpro [N-Term]; 1xPhospho [S4(100)]	2	A7KAX9 [703-721]	A7KAX9 1xPhospho [S706(100)]	1	2953.53	34		124.3	136.6	130.6	117.9	129.9	116	6.08	11.41	17.95	0.64	11.39	5.71	7.00562	6.8009	6.97269	6.94134	7.04767	7.14057	7.23458	6.8392	7.19574	7.12722	6.93192	6.58346	6.87406	6.88753	7.1809	7.14466	7.10329	7.2075	6.84046	6.93782	6.75489	6.8716	6.84298	6.95536
A7KAX9	Rho GTPase-activating protein 32 OS=Homo sapiens OX=9606 GN=ARHGAP32 PE=1 SV=1	ARHGAP32	[R].DATNRSPTQIVK.[M]	1xTMTpro [K12]; 1xTMTpro [N-Term]; 1xPhospho [S6(100)]	3	A7KAX9 [947-958]	A7KAX9 1xPhospho [S952(100)]	1	2018.09	16	2.01	100.4	95.1	119.6	112.5	107.7	88.7	5.3	3.32	5.03	1.72	1.33	3.67	6.71287	6.62644	6.53294	6.67243	6.61324	6.56986	6.49825	6.57289	6.84925	7.00562	6.93899	6.86419	6.79572	6.83162	6.72656	6.75489	6.75756	6.732	6.77742	6.74551	6.4363	6.41954	6.50462	6.52982
A7KAX9	Rho GTPase-activating protein 32 OS=Homo sapiens OX=9606 GN=ARHGAP32 PE=1 SV=1	ARHGAP32	[K].DAETGSSQCQTPGSTASSEPVSPLQEK.[L]	1xCarbamidomethyl [C9]; 1xTMTpro [K27]; 1xTMTpro [N-Term]; 1xPhospho [S22(100)]	2	A7KAX9 [835-861]	A7KAX9 1xPhospho [S856(100)]	0	3466.62	65		93.5	91.6	123	108.7	117.3	91	7.47	5.4	13.03	7.49	13.23	17.63	6.74685	6.5345	6.56071	6.52513	6.47249	6.59096	6.42291	6.56377	7.03452	6.85175	7.20359	6.79831	6.6879	6.84172	6.48543	7.07146	7.05637	6.85674	6.89118	6.58346	6.23649	6.51412	6.50303	6.848
A8MTJ6	Forkhead box protein I3 OS=Homo sapiens OX=9606 GN=FOXI3 PE=2 SV=3	FOXI3	[K].SEEGLSSGLGSGVGGKPEEESPSTLLRPSHSPEPPEGTK.[S]	2xTMTpro [K16; K39]; 1xTMTpro [N-Term]; 1xPhospho [S/T]	15	A8MTJ6 [257-295]		2	4895.48	42		93	102.5	117.6	106.9	96.8	97.4	14.91	13.69	22.07	15.4	10.8	5.48	6.4822	6.21723	6.59694	6.74147	6.59096	6.47411	6.92125	6.76686	6.49346	7.27053	6.84925	6.90448	6.58195	6.89724	6.65105	7.0433	6.81121	6.60437	6.4363	6.59096	6.55459	6.5157	6.68089	6.65821
A8MVW0	Protein FAM171A2 OS=Homo sapiens OX=9606 GN=FAM171A2 PE=1 SV=1	FAM171A2	[R].RDSLTSPEDELGAEVGDEAGDKK.[S]	2xTMTpro [K22; K23]; 1xTMTpro [N-Term]; 1xPhospho [S3(98.3)]	3	A8MVW0 [787-809]	A8MVW0 1xPhospho [S789(98.3)]	2	3410.71	37	5.99	94.3	108.8	142.6	113.2	111.7	131	10.27	9.63	7.51	9.5	11.71	8.22	6.50462	6.80478	6.61324	6.49506	6.65105	6.95187	6.83668	6.69488	7.14771	6.95768	7.21335	7.16289	6.72656	6.92006	6.86171	6.72247	6.63662	6.67525	6.93074	6.96347	6.88874	6.96	7.13955	7.10643
A8MVW0	Protein FAM171A2 OS=Homo sapiens OX=9606 GN=FAM171A2 PE=1 SV=1	FAM171A2	[R].RDSLTSPEDELGAEVGDEAGDK.[K]	1xTMTpro [K22]; 1xTMTpro [N-Term]; 1xPhospho [S3(100)]	5	A8MVW0 [787-808]	A8MVW0 1xPhospho [S789(100)]	1	2978.41	61		83.4	91.2	124.8	103.2	106.2	107.3	10.04	6.32	4.06	8.1	12.15	5.03	6.31832	6.57743	6.25361	6.4446	6.48864	6.55919	6.34873	6.53294	6.93664	6.8679	6.99095	6.99322	6.60733	6.77215	6.58646	6.7046	6.49025	6.62644	6.83415	6.8679	6.71287	6.63952	6.7761	6.80478
B1AK53	Espin OS=Homo sapiens OX=9606 GN=ESPN PE=1 SV=1	ESPN	[R].RSSSSTGSTK.[S]	1xTMTpro [K10]; 1xTMTpro [N-Term]; 1xPhospho [S2(99.2)]	5	B1AK53 [632-641]	B1AK53 1xPhospho [S633(99.2)]	1	1685.87	12	2.25	151.1	145.8	117.8	96.3	122.5	115.9	10.46	25.62	9.4	2.72	38.57	10.96	7.41616	7.26866	7.04985	7.20945	7.33718	7.03892	6.80219	7.64818	6.92955	6.8505	6.90929	6.62205	6.56071	6.61618	6.65392	6.57137	7.1127	6.76155	7.24793	5.74416	6.83794	6.87529	6.55305	6.92362
B1AK53	Espin OS=Homo sapiens OX=9606 GN=ESPN PE=1 SV=1	ESPN	[R].SSSSTGSTK.[S]	1xTMTpro [K9]; 1xTMTpro [N-Term]; 1xPhospho [S2(100)]	3	B1AK53 [633-641]	B1AK53 1xPhospho [S634(100)]	0	1529.77	29	1.33	117.1	118.9	101.2	83.3	95.6	87.8	8.04	27.35	5.47	2.83	36.82	10.61	7.05637	6.79572	6.84298	6.90087	7.11582	6.67101	6.43129	7.31016	6.71149	6.55305	6.71287	6.60881	6.35226	6.40939	6.48543	6.26679	6.79831	6.36107	7.17493	5.90689	6.55919	6.45286	6.18785	6.46107
B3KU38	IQCJ-SCHIP1 readthrough transcript protein OS=Homo sapiens OX=9606 GN=IQCJ-SCHIP1 PE=1 SV=2	IQCJ-SCHIP1	[R].DDRSPAREPGDVSAR.[T]	1xTMTpro [N-Term]; 1xPhospho [S4(100)]	2	B3KU38 [190-204]	B3KU38 1xPhospho [S193(100)]	2	2011.95		4.13	77.8	69	82.1	66.5	73.5	77.6	7.16	5.61	4.26	4.59	11.43	4.27	6.09592	6.33985	6.29462	6.27053	6.05961	6.17193	6.00225	6.15785	6.27426	6.42459	6.36457	6.35579	6.00675	6.10224	6.27984	6.33807	6.33807	5.99322	6.0917	6.30561	6.26679	6.21335	6.36107	6.2891
C9JLW8	Mapk-regulated corepressor-interacting protein 1 OS=Homo sapiens OX=9606 GN=MCRIP1 PE=1 SV=1	MCRIP1	[R].SPPSSSEIFTPAHEENVR.[F]	1xTMTpro [N-Term]; 1xPhospho [S1(100)]	14	C9JLW8 [21-38]	C9JLW8 1xPhospho [S21(100)]	0	2368.11	124		107.6	108.9	110.5	94.7	103.2	104.7	3.09	6.01	15.6	10.17	4.99	1.8	6.75489	6.75355	6.74685	6.66107	6.69627	6.84046	6.83668	6.68089	6.98413	6.50462	6.64674	6.92837	6.46107	6.66959	6.55305	6.59991	6.70321	6.66249	6.67384	6.81634	6.66534	6.7252	6.70874	6.71149
C9JLW8	Mapk-regulated corepressor-interacting protein 1 OS=Homo sapiens OX=9606 GN=MCRIP1 PE=1 SV=1	MCRIP1	[R].TSSPRSPPSSSEIFTPAHEENVR.[F]	1xTMTpro [N-Term]; 1xPhospho [T/S]	35	C9JLW8 [16-38]		1	2896.38	73		101.4	108.3	115.2	110.1	108.4	110.1	4.14	3.94	4.4	6.74	2.35	4.11	6.66107	6.70321	6.56224	6.66818	6.71973	6.84298	6.73064	6.7866	6.8189	6.75489	6.87774	6.89603	6.71425	6.85175	6.69488	6.83036	6.77479	6.73606	6.74416	6.80993	6.79312	6.74281	6.77347	6.87897
C9JLW8	Mapk-regulated corepressor-interacting protein 1 OS=Homo sapiens OX=9606 GN=MCRIP1 PE=1 SV=1	MCRIP1	[R].TSSPRSPPSSSEIFTPAHEENVR.[F]	1xTMTpro [N-Term]; 2xPhospho [T1(96.7); S6(96.7)]	20	C9JLW8 [16-38]	C9JLW8 2xPhospho [T16(96.7); S21(96.7)]	1	2976.35	80		74.2	74.5	96.4	97.3	98.5	89.6	3.22	5.57	7.01	9.73	3.3	6.09	6.22497	6.24222	6.13545	6.20163	6.08958	6.2854	6.21335	6.22497	6.60288	6.42122	6.58045	6.66391	6.50462	6.7046	6.65678	6.63081	6.67666	6.56529	6.60585	6.63952	6.4446	6.34341	6.52513	6.53761
O00139	Kinesin-like protein KIF2A OS=Homo sapiens OX=9606 GN=KIF2A PE=1 SV=3	KIF2A	[K].EIDLESIFSLNPDLVPDEEIEPSPETPPPPASSAK.[V]	1xTMTpro [K35]; 1xTMTpro [N-Term]; 1xPhospho [S/T]	2	O00139 [53-87]		0	4448.22	19		91.7	87.3	91.9	97.3	98.7	101.5	3.59	14.02	8.35	15.25	11.31	6.43	6.48704	6.44791	6.55305	6.55152	6.3837	6.12309	6.60733	6.51096	6.47897	6.6865	6.40939	6.56377	6.44791	6.76022	6.61765	6.64674	6.67101	6.67666	6.30925	6.57894	6.50303	6.71973	6.68089	6.64962
O00148	ATP-dependent RNA helicase DDX39A OS=Homo sapiens OX=9606 GN=DDX39A PE=1 SV=2	DDX39A	[K].NCPHVVVGTPGR.[I]	1xCarbamidomethyl [C2]; 1xTMTpro [N-Term]; 1xPhospho [T9(100)]	2	O00148 [163-174]	O00148 1xPhospho [T171(100)]	0	1676.83	47		100.4	99.5	88.3	90.1	86	101	7.62	9.38	5.06	3.86	2.65	11.59	6.51885	6.7211	6.74819	6.57894	6.61029	6.74953	6.42122	6.66249	6.54689	6.40259	6.41278	6.51728	6.4545	6.53294	6.40429	6.47573	6.42794	6.42291	6.49665	6.41616	6.66107	6.84925	6.43796	6.65535
O00151	PDZ and LIM domain protein 1 OS=Homo sapiens OX=9606 GN=PDLIM1 PE=1 SV=4	PDLIM1	[R].SAMPFTASPASSTTAR.[V]	1xTMTpro [N-Term]; 1xPhospho [S8(100)]	5	O00151 [123-138]	O00151 1xPhospho [S130(100)]	0	1966.93	49		123.4	100.4	89.9	91.3	90	115.4	29.11	9.39	5.31	2.95	9	6.67	6.83668	7.65678	6.96116	6.9331	6.45121	6.66818	6.78398	6.62936	6.52669	6.38888	6.4545	6.56071	6.4822	6.54226	6.52982	6.56986	6.45286	6.51728	6.46761	6.72383	6.82528	6.76022	6.87529	6.98527
O00161	Synaptosomal-associated protein 23 OS=Homo sapiens OX=9606 GN=SNAP23 PE=1 SV=1	SNAP23	[R].AHQITDESLESTR.[R]	1xTMTpro [N-Term]; 1xPhospho [S8(100)]	3	O00161 [13-25]	O00161 1xPhospho [S20(100)]	0	1870.89	67		77.3	84.3	85	81.3	61	71	18.99	16.9	10.55	16.35	15.17	7.08	6.15987	5.79961	6.38716	6.43962	6.41785	5.87036	6.42626	6.37504	6.32553	6.49346	6.6014	6.27426	6.51254	6.17792	6.45121	6.3505	5.82782	6.03122	6.2555	5.79442	6.07253	6.15178	6.31107	6.14975
O00161	Synaptosomal-associated protein 23 OS=Homo sapiens OX=9606 GN=SNAP23 PE=1 SV=1	SNAP23	[K].TTWGDGGENSPCNVVSK.[Q]	1xCarbamidomethyl [C12]; 1xTMTpro [K17]; 1xTMTpro [N-Term]; 1xPhospho [S10(100)]	7	O00161 [101-117]	O00161 1xPhospho [S110(100)]	0	2496.17	66		93.5	110.3	109.4	93.8	83.6	89.3	19.12	17.74	4.92	16.17	6.08	12.15	6.41447	6.79181	6.15583	6.67948	6.63807	6.9331	6.46761	7.03012	6.79701	6.66107	6.74953	6.824	6.38716	6.71836	6.35403	6.52669	6.35226	6.2891	6.41954	6.49346	6.42794	6.2211	6.53294	6.64097
O00161	Synaptosomal-associated protein 23 OS=Homo sapiens OX=9606 GN=SNAP23 PE=1 SV=1	SNAP23	[R].AHQITDESLESTRR.[I]	1xTMTpro [N-Term]; 1xPhospho [S8(100)]	7	O00161 [13-26]	O00161 1xPhospho [S20(100)]	1	2026.99	35	2.47	140.6	149	161.9	154.9	157.3	112.5	16.59	17.83	4.76	1.62	8.28	8.56	7.02015	6.76686	7.31288	7.25172	7.26115	6.7866	7.42794	7.17792	7.43879	7.29554	7.37678	7.30104	7.25833	7.29094	7.2937	7.45697	7.22978	7.26209	7.33181	7.49185	6.79312	7.01681	6.83415	6.73877
O00178	GTP-binding protein 1 OS=Homo sapiens OX=9606 GN=GTPBP1 PE=1 SV=3	GTPBP1	[K].LLQTTNNSPMNSKPQQIK.[M]	2xTMTpro [K13; K18]; 1xTMTpro [N-Term]; 1xPhospho [S8(100)]	6	O00178 [573-590]	O00178 1xPhospho [S580(100)]	1	3034.66	41		115.3	120.8	89.5	106.4	97.9	113.5	15.7	9.5	7.67	1.34	11.7	2.16	6.94369	6.40259	6.8802	6.8189	6.86047	6.7046	7.02015	6.97269	6.32373	6.58946	6.51096	6.4545	6.71973	6.74685	6.69209	6.87897	6.7761	6.66534	6.55919	6.37156	6.82018	6.84674	6.77479	6.83415
O00178	GTP-binding protein 1 OS=Homo sapiens OX=9606 GN=GTPBP1 PE=1 SV=3	GTPBP1	[R].LHGGFDSDCSEDGEALNGEPELDLTSK.[L]	1xCarbamidomethyl [C9]; 1xTMTpro [K27]; 1xTMTpro [N-Term]; 1xPhospho [S/T]	10	O00178 [38-64]		0	3580.63	63		98.9	95.2	94.4	92.1	97.8	84.2	21.45	9.66	16.08	2.51	21.14	1.98	6.66534	5.97499	6.73471	6.58946	6.76818	6.43796	6.59694	6.54844	6.34341	6.86913	6.64962	6.47086	6.49985	6.55152	6.48059	6.79701	6.87406	6.80219	6.41954	6.21723	6.39403	6.39917	6.36807	6.43796
O00178	GTP-binding protein 1 OS=Homo sapiens OX=9606 GN=GTPBP1 PE=1 SV=3	GTPBP1	[R].SAMDSPVPASMFAPEPSSPGAAR.[A]	1xTMTpro [N-Term]; 1xPhospho [S18(100)]	10	O00178 [8-30]	O00178 1xPhospho [S25(100)]	0	2644.21	53	0.89	106.2	103.2	102	106.9	108	109.3	4.5	2.54	3.13	1.62	4.51	4.7	6.73335	6.62352	6.72792	6.77873	6.66391	6.74416	6.70598	6.67243	6.61912	6.7252	6.6893	6.65678	6.75622	6.72383	6.78921	6.85922	6.87652	6.74281	6.76818	6.74281	6.74416	6.65678	6.8009	6.80478
O00178	GTP-binding protein 1 OS=Homo sapiens OX=9606 GN=GTPBP1 PE=1 SV=3	GTPBP1	[R].LHGGFDSDCSEDGEALNGEPELDLTSK.[L]	1xCarbamidomethyl [C9]; 1xTMTpro [K27]; 1xTMTpro [N-Term]; 2xPhospho [S7(100); S10(100)]	23	O00178 [38-64]	O00178 2xPhospho [S44(100); S47(100)]	0	3660.59	61	2.8	99.1	106.4	98.9	93.4	103	105.2	9.3	4.37	2.86	4.36	1.7	3.81	6.55766	6.42291	6.70321	6.71012	6.75889	6.6453	6.70736	6.79051	6.55459	6.62936	6.62644	6.64962	6.50144	6.59096	6.59395	6.62936	6.69488	6.64386	6.69766	6.67807	6.74281	6.62936	6.69209	6.74819
O00192	Armadillo repeat protein deleted in velo-cardio-facial syndrome OS=Homo sapiens OX=9606 GN=ARVCF PE=1 SV=1	ARVCF	[R].FQAEPYGLEDDTRSLAADDEGGPELEPDYGTATR.[R]	1xTMTpro [N-Term]; 1xPhospho [T/S/Y]	5	O00192 [254-287]		1	4069.81	52	3.49	102.5	118.5	125.7	99.8	136.1	134.2	53.43	28.53	24.61	8.42	40.1	19.93	6.59395	7.92955	6.54071	6.76553	6.26679	7.27891	7.04111	6.73742	7.24793	6.42291	6.79442	7.15381	6.72656	6.55459	6.71287	6.52826	6.37156	6.95768	7.21917	7.78529	7.2182	6.71562	7.36457	6.91767
O00192	Armadillo repeat protein deleted in velo-cardio-facial syndrome OS=Homo sapiens OX=9606 GN=ARVCF PE=1 SV=1	ARVCF	[R].RSPSVDSAR.[K]	1xTMTpro [N-Term]; 1xPhospho [S4(100)]	10	O00192 [342-350]	O00192 1xPhospho [S345(100)]	1	1358.67	35	3.83	110.6	121.5	152.7	131.5	181.8	117.7	5.17	2.93	4.68	0.01	12.67	10.15	6.79831	6.78005	6.70598	6.88631	6.98299	6.90929	6.94134	6.88509	7.3672	7.21917	7.27612	7.23362	7.03892	7.03892	7.05311	6.90569	7.20945	7.46516	7.54767	7.65392	6.79831	6.65821	6.96116	6.97269
O00192	Armadillo repeat protein deleted in velo-cardio-facial syndrome OS=Homo sapiens OX=9606 GN=ARVCF PE=1 SV=1	ARVCF	[R].SPSVDSAR.[K]	1xTMTpro [N-Term]; 1xPhospho [S]	2	O00192 [343-350]		0	1202.57	21	2.5	174.2	187.9	197.9	190.2	319.8	119.6	13.42	7.27	17.97	4.95	25.2	13.02	7.47168	7.41785	7.11582	7.59171	7.40854	7.507	7.64746	7.6014	7.94603	7.31379	7.65964	7.59842	7.62132	7.52042	7.51096	7.21335	7.74079	8.10748	8.5345	8.54574	6.9331	6.59694	7.05853	6.8716
O00193	Small acidic protein OS=Homo sapiens OX=9606 GN=SMAP PE=1 SV=1	SMAP	[R].SASPDDDLGSSNWEAADLGNEERK.[Q]	1xTMTpro [K24]; 1xTMTpro [N-Term]; 1xPhospho [S3(100)]	5	O00193 [15-38]	O00193 1xPhospho [S17(100)]	1	3251.5	54		270.9	253.1	208.4	228.5	237	253.5	8.03	13.54	3.21	0.21	4.47	8.56	8.14568	8.00056	8.24365	8.01737	7.99095	7.97613	8.2854	7.83731	7.71562	7.64097	7.69139	7.75154	7.83794	7.83415	7.69836	7.54535	8.00506	7.88448	7.89239	7.86542	7.97671	8.04549	7.75556	7.99435
O00193	Small acidic protein OS=Homo sapiens OX=9606 GN=SMAP PE=1 SV=1	SMAP	[R].SASPDDDLGSSNWEAADLGNEER.[K]	1xTMTpro [N-Term]; 1xPhospho [S3(100)]	52	O00193 [15-37]	O00193 1xPhospho [S17(100)]	0	2819.2	105	1.77	114.2	106.3	112.9	117	127.1	114.9	1.92	2.63	3.69	2.52	4.25	6.06	6.848	6.79961	6.86295	6.82273	6.71699	6.73064	6.8009	6.73471	6.80735	6.71836	6.83542	6.83036	6.89603	6.84423	6.92244	6.86419	6.92006	6.9542	7.0542	7.02348	6.86295	6.73335	6.94486	6.82655
O00203	AP-3 complex subunit beta-1 OS=Homo sapiens OX=9606 GN=AP3B1 PE=1 SV=3	AP3B1	[K].EGDELEDNGKNFYESDDDQKEK.[T]	3xTMTpro [K10; K20; K22]; 1xTMTpro [N-Term]; 1xPhospho [S15(100)]	15	O00203 [262-283]	O00203 1xPhospho [S276(100)]	2	3900.88	42	3.69	74.3	83	96	79.8	87.5	78.4	5.88	6.85	3.75	7.53	1.65	6.38	6.26115	6.06393	6.23458	6.19771	6.42122	6.34163	6.19967	6.40769	6.54381	6.55152	6.61912	6.65535	6.24031	6.39575	6.27984	6.32553	6.40429	6.45286	6.45286	6.44791	6.35403	6.18388	6.23266	6.3733
O00203	AP-3 complex subunit beta-1 OS=Homo sapiens OX=9606 GN=AP3B1 PE=1 SV=3	AP3B1	[K].NFYESDDDQKEK.[T]	2xTMTpro [K10; K12]; 1xTMTpro [N-Term]; 1xPhospho [S5(100)]	7	O00203 [272-283]	O00203 1xPhospho [S276(100)]	1	2510.23	47		43.6	49.9	59.1	52.1	51.8	48.9	4.63	13.18	10.35	6.75	6.99	8.77	5.4363	5.3147	5.46271	5.45286	5.71425	5.56986	5.36807	5.81762	5.83036	5.83036	5.94251	6.1375	5.63227	5.77083	5.69209	5.55152	5.71149	5.55152	5.79701	5.67525	5.73064	5.42291	5.59991	5.62352
O00203	AP-3 complex subunit beta-1 OS=Homo sapiens OX=9606 GN=AP3B1 PE=1 SV=3	AP3B1	[K].GKSDSEDGEKENEK.[S]	3xTMTpro [K2; K10; K14]; 1xTMTpro [N-Term]; 2xPhospho [S3(100); S5(100)]	4	O00203 [748-761]	O00203 2xPhospho [S750(100); S752(100)]	2	2928.44	27	2.59	47.5	55.6	72.2	60.5	61.8	54	5.9	10.42	4.45	3.18	4.11	4.74	5.67525	5.49185	5.61471	5.52042	5.79961	5.89724	5.53294	5.79442	6.07895	6.16189	6.23266	6.18587	5.88509	5.94953	5.93074	6	6.01569	5.94017	5.95652	5.87283	5.78398	5.62936	5.76553	5.74416
O00220	Tumor necrosis factor receptor superfamily member 10A OS=Homo sapiens OX=9606 GN=TNFRSF10A PE=1 SV=3	TNFRSF10A	[K].FIYLEDGTGSAVSLE.[-]	1xTMTpro [N-Term]; 2xPhospho [S10(100); S13(100)]	2	O00220 [454-468]	O00220 2xPhospho [S463(100); S466(100)]	0	2064.91	85		146.3	141.7	134	143.4	149.9	126.2	12.65	5.14	8.45	15.92	3.77	5.61	7.13237	7.26397	6.8505	7.25361	7.1334	7.11061	7.27426	7.15987	7.15987	6.98982	6.90328	7.1416	7.32643	7	7.47411	7.19967	7.22207	7.16189	7.23362	7.29462	6.98982	6.82146	6.97039	6.99887
O00264	Membrane-associated progesterone receptor component 1 OS=Homo sapiens OX=9606 GN=PGRMC1 PE=1 SV=3	PGRMC1	[K].EGEEPTVYSDEEEPKDESARK.[N]	2xTMTpro [K15; K21]; 1xTMTpro [N-Term]; 1xPhospho [S9(100)]	6	O00264 [173-193]	O00264 1xPhospho [S181(100)]	2	3416.66	15	2.55	115	122.1	101.3	109.1	93	125.3	1.41	5.87	7.24	2.19	8.78	3.01	6.85549	6.82146	6.83415	6.86542	6.91049	6.88996	7.07575	6.95187	6.59395	6.65678	6.66818	6.83289	6.74685	6.79181	6.51254	6.43129	6.54381	6.45779	6.5345	6.74551	7.02901	6.94134	6.94134	6.99774
O00264	Membrane-associated progesterone receptor component 1 OS=Homo sapiens OX=9606 GN=PGRMC1 PE=1 SV=3	PGRMC1	[K].LLKEGEEPTVYSDEEEPK.[D]	2xTMTpro [K3; K18]; 1xTMTpro [N-Term]; 1xPhospho [S12(100)]	4	O00264 [170-187]	O00264 1xPhospho [S181(100)]	1	3084.58	26	3.68	121.6	122.3	119.2	111.1	116.4	122.2	4.19	2.41	4.16	0.91	5.07	10.36	6.82146	6.94251	6.90929	6.96	6.88387	6.93428	6.96809	6.93546	6.8802	7.00675	6.91049	6.88264	6.80607	6.7866	6.79312	6.73335	6.82782	6.96924	6.81121	6.89845	6.94017	6.853	7.18388	6.926
O00264	Membrane-associated progesterone receptor component 1 OS=Homo sapiens OX=9606 GN=PGRMC1 PE=1 SV=3	PGRMC1	[K].LLKEGEEPTVYSDEEEPKDESAR.[K]	2xTMTpro [K3; K18]; 1xTMTpro [N-Term]; 1xPhospho [S12(100)]	30	O00264 [170-192]	O00264 1xPhospho [S181(100)]	2	3642.82	67	4.58	168.7	166.2	171.3	158.5	164.7	170.6	4.79	3.17	4.51	0.37	2.62	7.34	7.39232	7.40429	7.30287	7.47249	7.3672	7.38629	7.39146	7.29186	7.507	7.36807	7.45615	7.38457	7.31198	7.30469	7.30834	7.29278	7.32823	7.36632	7.36019	7.4187	7.46516	7.31107	7.54689	7.3637
O00264	Membrane-associated progesterone receptor component 1 OS=Homo sapiens OX=9606 GN=PGRMC1 PE=1 SV=3	PGRMC1	[K].IVRGDQPAASGDSDDDEPPPLPR.[L]	1xTMTpro [N-Term]; 1xPhospho [S13(100)]	12	O00264 [45-67]	O00264 1xPhospho [S57(100)]	1	2788.31	51	2.36	141.7	127.8	131.4	145.2	139.5	148.8	6.99	7.03	1.3	3.01	3.27	3.72	7.26115	7.12412	7.01681	7.16892	6.96463	6.89118	7.12928	7.03012	7.02901	7.04767	7.04985	7.00899	7.21335	7.15178	7.1809	7.21917	7.13648	7.1819	7.06932	7.11061	7.21917	7.26209	7.21626	7.13237
O00264	Membrane-associated progesterone receptor component 1 OS=Homo sapiens OX=9606 GN=PGRMC1 PE=1 SV=3	PGRMC1	[R].GDQPAASGDSDDDEPPPLPR.[L]	1xTMTpro [N-Term]; 1xPhospho [S10(100)]	71	O00264 [48-67]	O00264 1xPhospho [S57(100)]	0	2420.06	138		103.7	86.4	99.9	108.4	106.6	109.5	3.54	7.6	3.74	2.57	0.75	5.68	6.67948	6.65249	6.71287	6.77083	6.38198	6.47573	6.61324	6.38888	6.64386	6.68089	6.64241	6.55152	6.73471	6.7866	6.80349	6.79961	6.73064	6.73877	6.75489	6.73335	6.74819	6.73471	6.79961	6.91289
O00264	Membrane-associated progesterone receptor component 1 OS=Homo sapiens OX=9606 GN=PGRMC1 PE=1 SV=3	PGRMC1	[K].EGEEPTVYSDEEEPKDESAR.[K]	1xTMTpro [K15]; 1xTMTpro [N-Term]; 1xPhospho [S9(100)]	87	O00264 [173-192]	O00264 1xPhospho [S181(100)]	1	2984.35	53	2.45	67.3	68.5	84.4	77.7	78.9	72	5.74	3.49	1.71	1.98	1.7	9.18	6.08958	6.05745	5.9331	6.12928	6.08321	6.11478	6.03782	6.15785	6.4363	6.38024	6.38716	6.41109	6.25927	6.30012	6.25361	6.19377	6.30195	6.2724	6.33271	6.30195	6.1375	5.95187	6.26866	6.20163
O00264	Membrane-associated progesterone receptor component 1 OS=Homo sapiens OX=9606 GN=PGRMC1 PE=1 SV=3	PGRMC1	[K].EGEEPTVYSDEEEPK.[D]	1xTMTpro [K15]; 1xTMTpro [N-Term]; 1xPhospho [S9(100)]	5	O00264 [173-187]	O00264 1xPhospho [S181(100)]	0	2426.11	44	1.65	49.7	50.5	69.8	62.1	63.1	54.3	5.03	2.81	3.63	0.79	4.05	10.16	5.59395	5.67807	5.53916	5.69488	5.62936	5.69488	5.61471	5.6865	6.07682	6.08321	6.16591	6.17393	5.96347	5.9472	5.86542	5.79961	5.9472	5.89966	6.0268	6.01123	5.72792	5.50779	5.85549	5.79701
O00267	Transcription elongation factor SPT5 OS=Homo sapiens OX=9606 GN=SUPT5H PE=1 SV=1	SUPT5H	[R].SAAGSEKEEEPEDEEEEEEEEEYDEEEEEEDDDRPPKKPR.[H]	3xTMTpro [K7; K37; K38]; 1xTMTpro [N-Term]; 1xPhospho [S5(99.9)]	3	O00267 [32-71]	O00267 1xPhospho [S36(99.9)]	2	6092.72		9.38	135.4	113.9	126	113.1	107.2	117.7	11.16	10.65	9.05	7.06	13.41	8.85	7.08108	6.83289	7.2317	7.08108	6.70321	6.77873	6.88509	7.05094	6.76421	7.07575	7.00899	6.94603	6.74953	6.8936	6.70598	6.73335	6.67384	6.81378	6.83036	6.3906	6.76951	6.92955	7.05745	6.82909
O00267	Transcription elongation factor SPT5 OS=Homo sapiens OX=9606 GN=SUPT5H PE=1 SV=1	SUPT5H	[R].SAAGSEKEEEPEDEEEEEEEEEYDEEEEEEDDDRPPK.[K]	2xTMTpro [K7; K37]; 1xTMTpro [N-Term]; 1xPhospho [S5(100)]	3	O00267 [32-68]	O00267 1xPhospho [S36(100)]	2	5407.26	25		53.7	42.7	57	56.8	47.4	44.9	15.77	14.86	16.23	11.11	16.54	7.36	5.76553	5.25927	5.73064	5.76818	5.44294	5.30012	5.39232	5.76818	5.44294	5.90689	6.00675	5.76022	5.71425	5.94017	5.35755	5.57894	5.45286	5.68089	5.82782	5.2854	5.39575	5.57894	5.58195	5.39917
O00267	Transcription elongation factor SPT5 OS=Homo sapiens OX=9606 GN=SUPT5H PE=1 SV=1	SUPT5H	[R].DVTNFTVGGFAPMSPR.[I]	1xTMTpro [N-Term]; 1xPhospho [S14(100)]	2	O00267 [653-668]	O00267 1xPhospho [S666(100)]	0	2079.99	62		95.9	106.2	117.1	127	126	97.7	7.71	2.93	1.86	10.27	6.09	9.54	6.46761	6.72792	6.54689	6.61912	6.69905	6.76288	6.6865	6.76686	6.90689	6.85798	6.88509	6.848	6.88387	7.09381	7.01458	6.98299	7.11374	6.9542	6.91289	7.00113	6.83415	6.6453	6.53138	6.57592
O00273	DNA fragmentation factor subunit alpha OS=Homo sapiens OX=9606 GN=DFFA PE=1 SV=1	DFFA	[R].SISASKASPPGDLQNPK.[R]	2xTMTpro [K6; K17]; 1xTMTpro [N-Term]; 1xPhospho [S8(100)]	7	O00273 [308-324]	O00273 1xPhospho [S315(100)]	1	2689.47	23	2	133.3	139.2	100	112.8	97.8	132.9	12.95	3.98	5.06	4.55	14.76	14.42	7.15381	6.84423	7.26303	6.96347	7.13237	7.10852	7.14364	7.01569	6.58195	6.75489	6.63952	6.64818	6.77215	6.86419	6.67101	6.83794	6.95187	6.61912	6.60437	6.47573	7.07146	7.31288	6.80607	7.03672
O00273	DNA fragmentation factor subunit alpha OS=Homo sapiens OX=9606 GN=DFFA PE=1 SV=1	DFFA	[K].ASPPGDLQNPK.[R]	1xTMTpro [K11]; 1xTMTpro [N-Term]; 1xPhospho [S2(100)]	14	O00273 [314-324]	O00273 1xPhospho [S315(100)]	0	1811.95	54	2.35	121.2	111.5	88.5	111.6	107.8	119.4	6.22	3.42	5.54	4.67	6	7.45	7.01792	6.79831	6.9331	6.91049	6.77479	6.81121	6.88509	6.79051	6.41785	6.53605	6.5157	6.36632	6.8505	6.75489	6.89118	6.98413	6.86047	6.77873	6.72383	6.65535	6.86295	6.96	6.71562	6.93664
O00273	DNA fragmentation factor subunit alpha OS=Homo sapiens OX=9606 GN=DFFA PE=1 SV=1	DFFA	[K].WAYNNSDGGTAWISQESFDVDETDSGAGLK.[W]	1xTMTpro [K30]; 1xTMTpro [N-Term]; 1xPhospho [S17(98)]	5	O00273 [94-123]	O00273 1xPhospho [S110(98)]	0	3908.78	57		104	111.7	113.5	125.4	140.2	135.3	19.38	14.56	7.63	5.34	8.35	9.12	7.07788	6.73335	6.66676	6.41278	6.45286	6.86295	6.95884	6.74551	6.77479	6.66391	6.87774	6.91169	6.91648	7.02569	7.03782	6.90087	6.91886	7.09803	7.16491	7.19673	7.13443	7.04876	7.11061	6.83415
O00308	NEDD4-like E3 ubiquitin-protein ligase WWP2 OS=Homo sapiens OX=9606 GN=WWP2 PE=1 SV=2	WWP2	[R].TTPATGEQSPGAR.[S]	1xTMTpro [N-Term]; 1xPhospho [S9(100)]	9	O00308 [203-215]	O00308 1xPhospho [S211(100)]	0	1656.79	70		95.5	87.5	102.9	106.9	101.5	91.7	6.94	7.34	4.01	2.28	5.82	8.52	6.43463	6.66676	6.53761	6.61765	6.4545	6.44626	6.34163	6.59694	6.70183	6.66959	6.60881	6.74685	6.71562	6.76288	6.7046	6.58195	6.63662	6.57743	6.69488	6.77347	6.49185	6.34341	6.64097	6.54689
O00399	Dynactin subunit 6 OS=Homo sapiens OX=9606 GN=DCTN6 PE=1 SV=1	DCTN6	[K].GSSTPVKN.[-]	1xTMTpro [K7]; 1xTMTpro [N-Term]; 1xPhospho [T4(99.2)]	2	O00399 [183-190]	O00399 1xPhospho [T186(99.2)]	1	1477.79	13	1.7	102.6	98.8	102.7	92.4	110.1	105.7	35.98	23.4	16.55	23.29	21.17	17.53	6.36457	7.44708	6.49185	6.87036	6.07895	6.78136	6.47249	6.87652	6.80219	6.34163	6.56377	6.88631	6.29094	6.77083	6.25361	6.60585	6.35931	6.81506	6.74953	7.11998	6.61618	6.63807	6.80993	7.13648
O00401	Neural Wiskott-Aldrich syndrome protein OS=Homo sapiens OX=9606 GN=WASL PE=1 SV=2	WASL	[K].AIHSSDEDEDEDDEEDFEDDDEWED.[-]	1xTMTpro [N-Term]; 2xPhospho [S4(100); S5(100)]	4	O00401 [481-505]	O00401 2xPhospho [S484(100); S485(100)]	0	3494.16	45		100	109.8	106.5	95.2	95.1	102.2	5.78	4.46	8.17	6.1	6.76	5.18	6.55612	6.67525	6.74953	6.61176	6.85175	6.73335	6.72383	6.82528	6.72383	6.94134	6.74685	6.6865	6.51096	6.63517	6.54535	6.72656	6.72247	6.59842	6.49985	6.54535	6.79442	6.63517	6.70736	6.64386
O00409	Forkhead box protein N3 OS=Homo sapiens OX=9606 GN=FOXN3 PE=1 SV=1	FOXN3	[R].SHESPSDTEEDDRK.[H]	1xTMTpro [K14]; 1xTMTpro [N-Term]; 1xPhospho [S6(100)]	3	O00409 [386-399]	O00409 1xPhospho [S391(100)]	1	2320.06	28		111.6	108.7	86.1	88.5	85.2	100.4	6.73	9.43	3.95	1.97	0.42	11.04	6.81378	6.79051	6.74953	6.96578	6.57137	6.81506	6.88996	6.71287	6.52669	6.4446	6.40429	6.41278	6.48864	6.44791	6.46597	6.39917	6.41785	6.41616	6.40599	6.40939	6.62059	6.52826	6.68089	6.8936
O00409	Forkhead box protein N3 OS=Homo sapiens OX=9606 GN=FOXN3 PE=1 SV=1	FOXN3	[R].SVSPVQDLDDDTPPSPAHSDMPYDAR.[Q]	1xTMTpro [N-Term]; 2xPhospho [S3(100); S15(97.9)]	3	O00409 [83-108]	O00409 2xPhospho [S85(100); S97(97.9)]	0	3276.38	78		124.6	140	114.9	126.5	110.2	123.5	13.62	7.74	6.22	0.7	9.67	0.96	7.11686	6.6453	7.02237	6.90087	7.08534	7.25739	7.17193	6.99774	6.86295	6.97728	6.824	6.76818	6.97613	6.98982	6.81506	6.98413	6.97842	6.8505	6.71836	6.67384	6.94953	6.95652	6.9472	6.92481
O00410	Importin-5 OS=Homo sapiens OX=9606 GN=IPO5 PE=1 SV=4	IPO5	[K].RQDEDYDEQVEESLQDEDDNDVYILTK.[V]	1xTMTpro [K27]; 1xTMTpro [N-Term]; 1xPhospho [S13(100)]	4	O00410 [815-841]	O00410 1xPhospho [S827(100)]	1	3991.81	72	1.72	162.1	169.2	133.4	170.1	150.6	186.9	17.73	12.98	13.38	9.91	9.93	8.15	7.42459	7.08958	7.67948	7.25644	7.53216	7.2724	7.57667	7.19574	7.0433	7.07682	7.40088	7.00113	7.51096	7.30834	7.38284	7.53993	7.26115	7.2075	7.01346	7.36194	7.57365	7.74886	7.49586	7.51964
O00418	Eukaryotic elongation factor 2 kinase OS=Homo sapiens OX=9606 GN=EEF2K PE=1 SV=2	EEF2K	[R].AGHDGDSDGDSDDEEGYFICPITDDPSSNQNVNSK.[V]	1xCarbamidomethyl [C20]; 1xTMTpro [K35]; 1xTMTpro [N-Term]; 2xPhospho [S7(100); S11(100)]	10	O00418 [21-55]	O00418 2xPhospho [S27(100); S31(100)]	0	4525.84	40		133.5	116.7	90.3	113.3	127.8	85.8	24.86	32.25	5.01	28.83	9.43	25.52	6.93899	7.33985	6.45286	7.1819	6.61324	7.53528	6.60288	7.11894	6.58496	6.49346	6.40769	6.49985	6.52513	7.12205	6.76951	7.05094	6.98641	7.01011	6.84046	7.17193	6.31107	5.97957	6.53294	6.86047
O00418	Eukaryotic elongation factor 2 kinase OS=Homo sapiens OX=9606 GN=EEF2K PE=1 SV=2	EEF2K	[R].EHGHSYSNR.[K]	1xTMTpro [N-Term]; 1xPhospho [S5(100)]	3	O00418 [458-466]	O00418 1xPhospho [S462(100)]	0	1470.64	31		196.6	169.6	165.4	164	189	196.7	50.06	65.62	31.99	3.76	32.66	30.29	7.58871	8.72554	7.28355	7.65033	6.84925	8.783	7.32643	7.48462	7.97957	6.89118	7.29921	7.44128	7.31922	7.39575	7.62059	7.17393	6.81378	7.55152	7.57365	8.04056	7.35403	7.06717	8.03672	7.8857
O00418	Eukaryotic elongation factor 2 kinase OS=Homo sapiens OX=9606 GN=EEF2K PE=1 SV=2	EEF2K	[R].KYESDEDSLGSSGR.[V]	1xTMTpro [K1]; 1xTMTpro [N-Term]; 2xPhospho [S4(100); S8(100)]	5	O00418 [467-480]	O00418 2xPhospho [S470(100); S474(100)]	1	2298.02	38	1.38	118.5	104.6	100.2	115.5	119.3	134.1	17.61	11.33	6.04	4.52	6.18	19.97	6.94953	6.98185	6.38198	6.82782	6.58496	6.83415	6.53916	6.85425	6.78005	6.62498	6.66959	6.57894	6.80478	6.89724	6.89845	6.88142	6.90448	7.00113	6.78267	6.8936	6.97957	6.48382	7.15482	7.15482
O00418	Eukaryotic elongation factor 2 kinase OS=Homo sapiens OX=9606 GN=EEF2K PE=1 SV=2	EEF2K	[R].KYESDEDSLGSSGR.[V]	1xTMTpro [K1]; 1xTMTpro [N-Term]; 1xPhospho [S4(100)]	7	O00418 [467-480]	O00418 1xPhospho [S470(100)]	1	2218.05	53	2.16	77.7	75.4	90.9	80.2	78.6	86	16.54	28.85	2.66	22.57	12.91	22.59	6.34518	6.50462	5.92125	6.21723	5.98868	6.79181	5.94251	6.48382	6.48704	6.55305	6.46597	6.52356	6.09381	6.55766	6.21335	6.53605	6.38888	6.45286	6.03122	6.20555	6.21723	5.9542	6.63372	6.64962
O00418	Eukaryotic elongation factor 2 kinase OS=Homo sapiens OX=9606 GN=EEF2K PE=1 SV=2	EEF2K	[R].LEGVDGGQSPR.[A]	1xTMTpro [N-Term]; 1xPhospho [S9(100)]	8	O00418 [10-20]	O00418 1xPhospho [S18(100)]	0	1498.72	41		83.5	83.5	91	93.7	87.9	94.5	13.59	16.1	1.97	4.89	6.81	13.83	6.44626	6.63952	6.1819	6.32193	6.29829	6.66818	6.12722	6.46761	6.50303	6.46271	6.51254	6.52982	6.49985	6.59991	6.61765	6.60733	6.41954	6.49346	6.28725	6.50621	6.53138	6.26115	6.75355	6.59096
O00418	Eukaryotic elongation factor 2 kinase OS=Homo sapiens OX=9606 GN=EEF2K PE=1 SV=2	EEF2K	[R].ESENSGDSGYPSEK.[R]	1xTMTpro [K14]; 1xTMTpro [N-Term]; 1xPhospho [S12(100)]	6	O00418 [434-447]	O00418 1xPhospho [S445(100)]	0	2173.98	56		53.6	55.8	74.6	63.9	70.6	68.4	26.7	30.5	16.7	15.43	18.51	22.84	5.80735	6.36282	5.56377	5.68089	5.37851	6.37156	5.62644	5.97499	6.32553	5.80478	6.11478	6.35403	5.84046	6.15583	6.02015	5.96809	5.70044	6.18388	6.09803	6.36807	6.01346	5.50779	6.33271	6.17792
O00418	Eukaryotic elongation factor 2 kinase OS=Homo sapiens OX=9606 GN=EEF2K PE=1 SV=2	EEF2K	[R].ESENSGDSGYPSEKRGELDDPEPR.[E]	1xTMTpro [K14]; 1xTMTpro [N-Term]; 1xPhospho [S12(100)]	7	O00418 [434-457]	O00418 1xPhospho [S445(100)]	2	3338.53	37		101.5	100.5	155.3	139.9	142.7	135.3	35.42	36.89	17.12	10.1	20.01	24.1	6.82273	7.44128	6.38543	6.50938	6.34341	7.43045	6.41447	6.88631	7.40088	6.8392	7.17293	7.38629	7.02459	7.2317	7.09592	7.02015	6.74012	7.22014	7.09381	7.45368	6.99887	6.43296	7.30925	7.16189
O00423	Echinoderm microtubule-associated protein-like 1 OS=Homo sapiens OX=9606 GN=EML1 PE=1 SV=3	EML1	[R].TGSTSSSSSGK.[K]	1xTMTpro [K11]; 1xTMTpro [N-Term]; 1xPhospho [S/T]	7	O00423 [158-168]		0	1673.82	43	2.02	88.6	91	72.6	65.8	53.5	81	12.43	9.87	10.88	9.11	11.06	7.88	6.54535	6.71562	6.31651	6.39232	6.3837	6.52513	6.49025	6.71836	5.96809	6.13545	6.22882	6.34341	5.9472	6.1334	5.89966	5.94486	5.60288	5.67525	5.95884	5.80993	6.33807	6.23074	6.33985	6.50303
O00425	Insulin-like growth factor 2 mRNA-binding protein 3 OS=Homo sapiens OX=9606 GN=IGF2BP3 PE=1 SV=2	IGF2BP3	[R].GSSRQGSPGSVSK.[Q]	1xTMTpro [K13]; 1xTMTpro [N-Term]; 2xPhospho [S3(99); S7(100)]	10	O00425 [178-190]	O00425 2xPhospho [S180(99); S184(100)]	1	2001.97	17	2.65	355	253	244	235.2	267	257.6	14.34	13.45	18.86	10.83	28.18	15.22	8.41659	8.63988	8.13802	8.52709	7.75288	8.14109	8.12205	7.84423	8.14619	7.50224	7.81954	8.04221	7.98812	7.76686	7.86851	7.53683	7.41532	7.95652	8.1644	8.44336	8.13802	7.71356	8.19131	7.8802
O00425	Insulin-like growth factor 2 mRNA-binding protein 3 OS=Homo sapiens OX=9606 GN=IGF2BP3 PE=1 SV=2	IGF2BP3	[R].QGSPGSVSK.[Q]	1xTMTpro [K9]; 1xTMTpro [N-Term]; 1xPhospho [S3(100)]	30	O00425 [182-190]	O00425 1xPhospho [S184(100)]	0	1534.81	35	0.9	113.3	107.5	100.8	109.1	102.5	114.2	12.84	11.59	2.32	2.67	5.94	5.08	6.83668	6.43296	6.8125	6.84172	6.88631	6.51254	6.66107	6.83415	6.59991	6.67807	6.65249	6.65964	6.74281	6.79701	6.76421	6.67807	6.6865	6.64962	6.83415	6.67101	6.94953	6.80607	6.78921	6.86419
O00425	Insulin-like growth factor 2 mRNA-binding protein 3 OS=Homo sapiens OX=9606 GN=IGF2BP3 PE=1 SV=2	IGF2BP3	[R].DQTPDENDQVVVK.[I]	1xTMTpro [K13]; 1xTMTpro [N-Term]; 1xPhospho [T3(100)]	5	O00425 [526-538]	O00425 1xPhospho [T528(100)]	0	2175.08	57	3.04	74.6	88.3	71.9	77.6	80.7	90.9	16	13.39	15.4	0.27	12.38	7.83	6.18982	5.83036	6.40429	6.25361	6.45286	6.05745	6.48704	6.47735	5.98185	6.49185	6.21335	6.12309	6.2817	6.27612	6.30561	6.2817	6.42626	6.24222	6.50938	6.10852	6.55459	6.60585	6.34696	6.45615
O00429	Dynamin-1-like protein OS=Homo sapiens OX=9606 GN=DNM1L PE=1 SV=2	DNM1L	[K].SKPIPIMPASPQKGHAVNLLDVPVPVAR.[K]	2xTMTpro [K2; K13]; 1xTMTpro [N-Term]; 1xPhospho [S10(100)]	3	O00429 [607-634]	O00429 1xPhospho [S616(100)]	2	3924.25	34		192	180.3	186.1	185.6	184.3	208.7	3.17	5.98	4.2	2.33	7.27	7.08	7.61692	7.56148	7.60881	7.51806	7.46516	7.64602	7.52042	7.46842	7.51096	7.56834	7.46842	7.60511	7.55995	7.51254	7.64674	7.65105	7.63372	7.47168	7.40088	7.5812	7.6359	7.78398	7.77413	7.57667
O00429	Dynamin-1-like protein OS=Homo sapiens OX=9606 GN=DNM1L PE=1 SV=2	DNM1L	[K].SKPIPIMPASPQK.[G]	2xTMTpro [K2; K13]; 1xTMTpro [N-Term]; 1xPhospho [S10(100)]	9	O00429 [607-619]	O00429 1xPhospho [S616(100)]	1	2386.37	40		81.4	80	86.5	87.3	87.9	90	3.75	6.63	2.32	4.18	6.45	3.85	6.34873	6.40429	6.34696	6.2724	6.20163	6.4363	6.32193	6.32012	6.41954	6.44956	6.41109	6.48382	6.49025	6.40429	6.46107	6.41447	6.57894	6.51885	6.39232	6.39575	6.39746	6.46597	6.5157	6.51728
O00443	Phosphatidylinositol 4-phosphate 3-kinase C2 domain-containing subunit alpha OS=Homo sapiens OX=9606 GN=PIK3C2A PE=1 SV=2	PIK3C2A	[R].SQSLNIR.[T]	1xTMTpro [N-Term]; 1xPhospho [S3(100)]	2	O00443 [336-342]	O00443 1xPhospho [S338(100)]	0	1201.63	12		161	123.2	130	142.7	167.9	117.2	46.65	35.81	13.39	7.41	21.08	26.01	6.91767	8.2724	6.94953	7.71287	6.27984	6.97384	6.91648	7.56377	7.30287	6.853	6.98868	7.05637	7.08108	7.23266	6.97842	6.8679	6.91409	7.2182	7.56453	7.58571	6.61618	6.54844	7.13031	7.31016
O00443	Phosphatidylinositol 4-phosphate 3-kinase C2 domain-containing subunit alpha OS=Homo sapiens OX=9606 GN=PIK3C2A PE=1 SV=2	PIK3C2A	[R].SADAGSFSPTPGQIGGAVK.[L]	1xTMTpro [K19]; 1xTMTpro [N-Term]; 1xPhospho [S8(100)]	2	O00443 [1546-1564]	O00443 1xPhospho [S1553(100)]	0	2435.25	57		109.9	109.3	117.9	114.3	120.7	112.9	10.77	9.97	4.59	3.54	7.5	5.87	6.72656	6.96578	6.59991	6.83162	6.61029	6.79701	6.74551	6.95652	6.94017	6.86666	6.89482	6.78136	6.8009	6.87283	6.91767	6.92244	6.95768	6.8392	7.07788	6.87283	6.92719	6.76288	6.87529	6.75756
O00443	Phosphatidylinositol 4-phosphate 3-kinase C2 domain-containing subunit alpha OS=Homo sapiens OX=9606 GN=PIK3C2A PE=1 SV=2	PIK3C2A	[K].VSNLQVSPK.[S]	1xTMTpro [K9]; 1xTMTpro [N-Term]; 1xPhospho [S7(100)]	5	O00443 [253-261]	O00443 1xPhospho [S259(100)]	0	1659.93	46		100.9	100.5	84.7	109.8	113.5	111.8	5.22	5.95	8.1	11.2	7.4	12.68	6.71425	6.59991	6.73471	6.58946	6.76022	6.54998	6.64818	6.65249	6.58796	6.44626	6.33271	6.36282	6.8936	6.66391	6.86295	6.73335	6.94603	6.86419	6.69488	6.79051	6.82018	7.09064	6.67384	6.78921
O00459	Phosphatidylinositol 3-kinase regulatory subunit beta OS=Homo sapiens OX=9606 GN=PIK3R2 PE=1 SV=2	PIK3R2	[R].APPPPSSPPPGGAPDGSEPSPDFPALLVEK.[L]	1xTMTpro [K30]; 1xTMTpro [N-Term]; 1xPhospho [S]	13	O00459 [257-286]		0	3595.82	43		97.6	105.2	111.4	107.8	130.1	123.7	7.98	12.15	9.1	1.5	9.42	3.48	6.65392	6.73742	6.56224	6.46923	6.60881	7	6.73606	6.69627	7.01123	6.83162	6.76818	6.71836	6.73742	6.76818	6.853	6.88874	6.94251	7.10434	6.85425	7.1467	6.92481	6.97613	6.92362	7.02791
O00461	Golgi integral membrane protein 4 OS=Homo sapiens OX=9606 GN=GOLIM4 PE=1 SV=1	GOLIM4	[R].ELEHNAEETYGENDENTDDKNNDGEEQEVR.[D]	1xTMTpro [K20]; 1xTMTpro [N-Term]; 1xPhospho [T9(97.8)]	13	O00461 [632-661]	O00461 1xPhospho [T640(97.8)]	1	4210.81	41	1.63	124.2	127	88.8	86	79.4	95.2	7.44	12.74	8.8	6.44	2.69	6.67	6.92362	6.99095	6.83415	7.08852	6.63517	7.00225	7.07253	6.97613	6.64097	6.44626	6.49825	6.33807	6.49185	6.36107	6.39403	6.38716	6.37678	6.29094	6.32373	6.30012	6.45121	6.57894	6.6865	6.56529
O00468; Q9Y3R5; Q13263; A1A5D9; Q86UA1	Agrin OS=Homo sapiens OX=9606 GN=AGRN PE=1 SV=6 Protein dopey-2 OS=Homo sapiens OX=9606 GN=DOP1B PE=1 SV=5 Transcription intermediary factor 1-beta OS=Homo sapiens OX=9606 GN=TRIM28 PE=1 SV=5 BICD family-like cargo adapter 2 OS=Homo sapiens OX=9606 GN=BICDL2 PE=1 SV=2 Pre-mRNA-processing factor 39 OS=Homo sapiens OX=9606 GN=PRPF39 PE=1 SV=3	AGRN	[R].VSLER.[NDLVR]	1xTMTpro [N-Term]; 1xPhospho [S2(100)]	2	O00468 [1727-1731]; Q9Y3R5 [609-613]; Q13263 [488-492]; A1A5D9 [424-428]; Q86UA1 [462-466]	O00468 1xPhospho [S1728(100)]; Q9Y3R5 1xPhospho [S610(100)]; Q13263 1xPhospho [S489(100)]; A1A5D9 1xPhospho [S425(100)]; Q86UA1 1xPhospho [S463(100)]	0	987.52	22	0.61	259.8	200.4	149.3	177.1	208.2	226.1	26.98	13.52	13.11	12.18	26.78	13.54	7.91707	8.52748	7.61765	8.12567	7.3966	7.77149	7.52121	7.80607	7.22689	6.81634	7.22497	7.21917	7.5932	7.3443	7.74618	7.27798	7.24031	7.43546	8.05039	7.96809	7.91648	7.61545	8.05257	7.7252
O00472	RNA polymerase II elongation factor ELL2 OS=Homo sapiens OX=9606 GN=ELL2 PE=1 SV=2	ELL2	[R].SESPVCSSR.[D]	1xCarbamidomethyl [C6]; 1xTMTpro [N-Term]; 1xPhospho [S3(100)]	2	O00472 [303-311]	O00472 1xPhospho [S305(100)]	0	1392.61	32		106.7	86.2	95.7	109.9	82.4	131.4	15.75	5.59	7.97	1.07	3.07	10.43	6.89603	6.48059	6.57743	6.94251	6.36632	6.34341	6.49185	6.49506	6.40259	6.58796	6.57289	6.6837	6.76951	6.79181	6.76288	6.67384	6.39917	6.33092	6.40429	6.32012	7.22207	6.98071	6.87283	7.09487
O00488	Zinc finger protein 593 OS=Homo sapiens OX=9606 GN=ZNF593 PE=1 SV=2	ZNF593	[R].LAVPTEVSTEVPEMDTST.[-]	1xTMTpro [N-Term]; 1xPhospho [S/T]	6	O00488 [117-134]		0	2290.07	43	2.7	104.4	100.5	87.7	84.8	86.3	115.2	9.8	8.16	11.17	1.17	9.37	9.12	6.64962	6.76288	6.63952	6.93546	6.52199	6.58346	6.71836	6.77873	6.54071	6.22304	6.36807	6.57894	6.39403	6.41785	6.31107	6.54844	6.29462	6.33628	6.52513	6.56682	6.80735	6.63372	6.94134	6.88996
O00499	Myc box-dependent-interacting protein 1 OS=Homo sapiens OX=9606 GN=BIN1 PE=1 SV=1	BIN1	[K].SPSPPDGSPAATPEIR.[V]	1xTMTpro [N-Term]; 2xPhospho [S3(98.6); S8(100)]	8	O00499 [296-311]	O00499 2xPhospho [S298(98.6); S303(100)]	0	2042.92	72		122.8	108.3	90.2	94.7	90	116.3	22.77	11.62	12.17	0.52	18.43	7.6	7.09276	6.2724	6.99435	6.88631	6.74953	6.40769	6.76951	6.7761	6.1334	6.53294	6.50462	6.48382	6.57137	6.56071	6.63372	6.6014	6.76951	6.42122	6.56071	6.11894	6.98755	6.85798	6.71699	6.86666
O00499	Myc box-dependent-interacting protein 1 OS=Homo sapiens OX=9606 GN=BIN1 PE=1 SV=1	BIN1	[K].SPSPPDGSPAATPEIR.[V]	1xTMTpro [N-Term]; 1xPhospho [S1(99.3)]	11	O00499 [296-311]	O00499 1xPhospho [S296(99.3)]	0	1962.95	71		99.8	88.1	84.5	101.6	103.5	110.9	14.07	7.49	9.96	5.39	13.86	10.68	6.6851	6.24982	6.7252	6.59544	6.51885	6.27426	6.49825	6.42459	6.2555	6.57289	6.47573	6.32733	6.7211	6.61176	6.72247	6.79051	6.90328	6.72792	6.65821	6.41109	6.82528	6.76155	6.49185	6.84046
O00499	Myc box-dependent-interacting protein 1 OS=Homo sapiens OX=9606 GN=BIN1 PE=1 SV=1	BIN1	[K].GNKSPSPPDGSPAATPEIR.[V]	1xTMTpro [K3]; 1xTMTpro [N-Term]; 2xPhospho [S4(100); S11(100)]	11	O00499 [293-311]	O00499 2xPhospho [S296(100); S303(100)]	1	2646.28	38	2.46	91.5	81.8	95.7	106.5	111.9	103.9	5.34	3.33	5.33	3.82	7.42	6.56	6.51096	6.4363	6.51885	6.62205	6.27612	6.33271	6.38198	6.37678	6.46597	6.65392	6.58496	6.57592	6.69627	6.77479	6.732	6.83162	6.92006	6.85922	6.75221	6.68089	6.75221	6.64386	6.64674	6.8392
O00499	Myc box-dependent-interacting protein 1 OS=Homo sapiens OX=9606 GN=BIN1 PE=1 SV=1	BIN1	[K].GNKSPSPPDGSPAATPEIR.[V]	1xTMTpro [K3]; 1xTMTpro [N-Term]; 1xPhospho [S4(100)]	10	O00499 [293-311]	O00499 1xPhospho [S296(100)]	1	2566.32	69	2.64	101.2	92.2	108.7	110.8	126.2	106.1	3.99	3.72	4.77	11.13	7.11	6.65	6.6851	6.63662	6.58496	6.71699	6.54689	6.61176	6.49185	6.50621	6.89239	6.74953	6.75756	6.77083	6.67666	6.90448	6.77083	7.00338	6.90929	7.04985	6.88996	7.09698	6.74819	6.64674	6.71149	6.8716
O00499	Myc box-dependent-interacting protein 1 OS=Homo sapiens OX=9606 GN=BIN1 PE=1 SV=1	BIN1	[R].VNHEPEPAGGATPGATLPKSPSQLR.[K]	1xTMTpro [K19]; 1xTMTpro [N-Term]; 1xPhospho [S20(99)]	7	O00499 [312-336]	O00499 1xPhospho [S331(99)]	1	3199.68	56	6.49	97.5	87	110.4	112.5	122.2	112.1	2.96	6.27	5.73	0.42	6.05	6.06	6.60733	6.60881	6.54381	6.64818	6.38716	6.49825	6.54381	6.35403	6.92125	6.82273	6.74953	6.74953	6.81762	6.80864	6.71836	6.89603	6.88631	6.97957	6.87529	7.05853	6.84046	6.74685	6.77742	6.94251
O00505	Importin subunit alpha-4 OS=Homo sapiens OX=9606 GN=KPNA3 PE=1 SV=2	KPNA3	[R].NVPQEESLEDSDVDADFK.[A]	1xTMTpro [K18]; 1xTMTpro [N-Term]; 2xPhospho [S7(100); S11(100)]	5	O00505 [50-67]	O00505 2xPhospho [S56(100); S60(100)]	0	2805.24	52		81	84.5	95.7	87.9	82.6	106.6	11.27	7.21	7.66	8.01	4.88	11.2	6.28355	6.61029	6.2724	6.39403	6.36107	6.47086	6.23266	6.43962	6.54998	6.52356	6.61029	6.76421	6.37678	6.54071	6.57137	6.56834	6.38543	6.28355	6.3505	6.45286	6.71836	6.50303	6.90207	6.75355
O00505	Importin subunit alpha-4 OS=Homo sapiens OX=9606 GN=KPNA3 PE=1 SV=2	KPNA3	[R].NVPQEESLEDSDVDADFK.[A]	1xTMTpro [K18]; 1xTMTpro [N-Term]; 1xPhospho [S11(100)]	30	O00505 [50-67]	O00505 1xPhospho [S60(100)]	0	2725.27	79	2.09	75.9	77.1	82.1	83.3	79.5	90.1	2.67	9.49	7.27	8.36	5.22	4.32	6.19377	6.2384	6.28725	6.25361	6.25927	6.27984	6.05528	6.39232	6.38198	6.22689	6.3345	6.47897	6.29462	6.46434	6.37851	6.38716	6.30378	6.26491	6.32373	6.43796	6.49985	6.36807	6.49825	6.48704
O00512	B-cell CLL/lymphoma 9 protein OS=Homo sapiens OX=9606 GN=BCL9 PE=1 SV=4	BCL9	[K].LIPSVGSPASSTPLPPDGTGPNSTPNNR.[A]	1xTMTpro [N-Term]; 1xPhospho [S7(100)]	7	O00512 [285-312]	O00512 1xPhospho [S291(100)]	0	3114.54	86		102	104	103.6	102.8	107.4	108	2.93	10.25	2.83	3.59	3.94	9.24	6.66959	6.67525	6.66959	6.75489	6.50144	6.71425	6.86542	6.6865	6.64962	6.73471	6.7211	6.66818	6.64674	6.7211	6.70183	6.74416	6.71836	6.82146	6.69627	6.77479	6.65678	6.69209	6.94603	6.8189
O00512	B-cell CLL/lymphoma 9 protein OS=Homo sapiens OX=9606 GN=BCL9 PE=1 SV=4	BCL9	[K].TVASSDDDSPPAR.[S]	1xTMTpro [N-Term]; 1xPhospho [S9(100)]	3	O00512 [1031-1043]	O00512 1xPhospho [S1039(100)]	0	1701.77	47	1.04	106	103.6	72.5	98.5	112.6	119.5	24.64	17.6	20.04	11.51	18.55	12.85	6.94953	6.04002	6.7866	6.66959	6.848	6.50779	7.03012	6.54071	5.70598	6.43129	6.22882	6.12928	6.73877	6.50462	6.70321	6.62352	6.78398	6.84423	6.9331	6.27798	6.89239	7.18884	6.76288	6.91049
O00512	B-cell CLL/lymphoma 9 protein OS=Homo sapiens OX=9606 GN=BCL9 PE=1 SV=4	BCL9	[R].SSTPSHGQTTATEPTPAQK.[T]	1xTMTpro [K19]; 1xTMTpro [N-Term]; 1xPhospho [T3(100)]	11	O00512 [153-171]	O00512 1xPhospho [T155(100)]	0	2614.3	72		122.6	121.2	142.6	106.9	147.7	123.1	8.91	27.86	8.33	6.84	8.05	7.3	7.05637	6.97957	6.89482	6.75221	6.83289	7.01011	7.4822	6.56529	7.16088	7.22978	7.14975	6.94251	6.80993	6.66959	6.93782	6.89966	7.04221	7.31651	7.16692	7.24508	6.93664	6.95187	6.83036	7.08534
O00512	B-cell CLL/lymphoma 9 protein OS=Homo sapiens OX=9606 GN=BCL9 PE=1 SV=4	BCL9	[R].SSPSGNTQSSPK.[S]	1xTMTpro [K12]; 1xTMTpro [N-Term]; 1xPhospho [S/T]	10	O00512 [10-21]		0	1864.93	54		84.9	85.5	91.3	88.3	105.8	109.2	6.07	6.94	4.57	7.26	2.46	4.22	6.43129	6.24413	6.43796	6.38198	6.57289	6.38888	6.34696	6.44626	6.41785	6.51096	6.57894	6.51412	6.38888	6.53761	6.42794	6.51728	6.72792	6.67101	6.75756	6.72247	6.80993	6.75355	6.66959	6.7879
O00512	B-cell CLL/lymphoma 9 protein OS=Homo sapiens OX=9606 GN=BCL9 PE=1 SV=4	BCL9	[K].SPPVLGSAAASPVHLK.[S]	1xTMTpro [K16]; 1xTMTpro [N-Term]; 1xPhospho [S11(100)]	2	O00512 [907-922]	O00512 1xPhospho [S917(100)]	0	2219.24	79		99.6	105.6	124.9	105.5	126.9	113.4	10.6	14.55	5.69	6.42	9.35	9.63	6.81506	6.46597	6.70598	6.56834	6.79831	6.51412	6.99661	6.6453	6.89482	7.01346	7.06824	6.91528	6.7866	6.65535	6.76686	6.69349	6.78005	7.02126	7.10434	6.9542	6.92837	6.62205	6.75221	6.89724
O00512	B-cell CLL/lymphoma 9 protein OS=Homo sapiens OX=9606 GN=BCL9 PE=1 SV=4	BCL9	[R].AVTPVSQGSNSSSADPK.[A]	1xTMTpro [K17]; 1xTMTpro [N-Term]; 1xPhospho [T3(100)]	6	O00512 [313-329]	O00512 1xPhospho [T315(100)]	0	2320.17	69		90.8	100.1	109.8	93.9	118.8	107.4	8.72	8.23	5.43	1.48	12.03	6.12	6.59096	6.34163	6.59246	6.41616	6.73877	6.57137	6.71973	6.48864	6.74551	6.90448	6.81121	6.73606	6.56834	6.53761	6.64674	6.79701	6.67807	6.93192	6.85425	7.09698	6.86666	6.7252	6.65678	6.76818
O00512	B-cell CLL/lymphoma 9 protein OS=Homo sapiens OX=9606 GN=BCL9 PE=1 SV=4	BCL9	[R].IPVEGPLSPSR.[G]	1xTMTpro [N-Term]; 1xPhospho [S8(100)]	4	O00512 [680-690]	O00512 1xPhospho [S687(100)]	0	1535.82	38	2.02	77.9	85.7	98.8	92.4	112.5	101.8	8.37	10.02	1.83	1.66	5.62	3.41	6.50462	6.27798	6.2555	6.2891	6.38888	6.45286	6.52356	6.17792	6.61029	6.61618	6.63662	6.66818	6.51254	6.54689	6.47249	6.75489	6.76951	6.85798	6.75221	6.92481	6.68229	6.6453	6.65678	6.75355
O00512	B-cell CLL/lymphoma 9 protein OS=Homo sapiens OX=9606 GN=BCL9 PE=1 SV=4	BCL9	[R].IPVEGPLSPSRGDFPK.[G]	1xTMTpro [K16]; 1xTMTpro [N-Term]; 1xPhospho [S8(100)]	3	O00512 [680-695]	O00512 1xPhospho [S687(100)]	1	2384.29	15	1.55	100.6	108.5	153.4	138.8	159.1	123.6	5.74	6.09	4.89	10.96	7.33	4.95	6.732	6.5345	6.6279	6.67525	6.6851	6.82909	6.85175	6.69349	7.13955	7.2384	7.28448	7.29829	7.0045	7.22882	7.02791	7.3733	7.32012	7.30743	7.17891	7.43796	7.00787	6.83542	6.96	6.94017
O00515	Ladinin-1 OS=Homo sapiens OX=9606 GN=LAD1 PE=1 SV=2	LAD1	[R].NLSSTTDDEAPR.[L]	1xTMTpro [N-Term]; 1xPhospho [S3(100)]	2	O00515 [36-47]	O00515 1xPhospho [S38(100)]	0	1689.77	60		181.8	107.5	56.8	122	107.4	144	31.36	11.22	15.33	21.26	24.7	16.75	7.52435	8.09856	7.48864	7.01792	6.49346	6.86419	6.81634	6.67807	5.88264	5.51096	5.7761	6.05094	7.14873	6.71149	7.01235	6.39575	6.26866	6.61176	7.12102	6.88264	7.13955	7.19967	7.56148	7.03342
O00515	Ladinin-1 OS=Homo sapiens OX=9606 GN=LAD1 PE=1 SV=2	LAD1	[R].NSLSPVQATQKPLVSK.[K]	2xTMTpro [K11; K16]; 1xTMTpro [N-Term]; 1xPhospho [S4(100)]	3	O00515 [120-135]	O00515 1xPhospho [S123(100)]	1	2689.55	49		80.5	64.7	59.6	92.2	65	83	8.92	13.01	12.71	9.74	4.95	8.34	6.26679	6.52513	6.25361	6.39403	5.8802	6.17991	5.80478	6.15178	5.87283	5.8505	5.92125	6.22497	6.42794	6.62644	6.48382	6.37851	6.1375	5.97728	6.00675	6.03782	6.24413	6.36982	6.53605	6.37851
O00515	Ladinin-1 OS=Homo sapiens OX=9606 GN=LAD1 PE=1 SV=2	LAD1	[K].GVPEKSPVLEK.[S]	2xTMTpro [K5; K11]; 1xTMTpro [N-Term]; 1xPhospho [S6(100)]	2	O00515 [172-182]	O00515 1xPhospho [S177(100)]	1	2175.26	10	3.37	131.9	95.2	71.6	120.6	107.4	113.3	3.29	7.08	9.45	8.02	13.53	3.26	6.96809	7.08215	7.04985	7.03672	6.52199	6.73606	6.52669	6.61765	6.18388	6.38543	6.1416	6.07895	6.99661	6.83289	6.83794	6.97613	6.93192	6.8125	6.68229	6.46434	6.90328	6.81378	6.83415	6.79701
O00555	Voltage-dependent P/Q-type calcium channel subunit alpha-1A OS=Homo sapiens OX=9606 GN=CACNA1A PE=1 SV=3	CACNA1A	[R].ASGPACASPSR.[H]	1xCarbamidomethyl [C6]; 1xTMTpro [N-Term]; 1xPhospho [S8(99.2)]	2	O00555 [2457-2467]	O00555 1xPhospho [S2464(99.2)]	0	1444.66	22	1.15	160	100.1	51.8	123.6	182	118.8	14.56	22.07	9.24	11.54	22.66	7.22	7.30743	7.24982	7.33628	7.6872	6.1127	6.63517	6.92481	6.65535	5.47573	5.74416	5.78136	5.64386	7.06717	6.83162	6.75489	6.45286	6.93664	7.37938	7.72178	7.6359	6.74953	6.83542	6.97613	6.9507
O00559	Receptor-binding cancer antigen expressed on SiSo cells OS=Homo sapiens OX=9606 GN=EBAG9 PE=1 SV=1	EBAG9	[R].KLSGDQITLPTTVDYSSVPK.[Q]	2xTMTpro [K1; K20]; 1xTMTpro [N-Term]; 1xPhospho [S3(100)]	7	O00559 [34-53]	O00559 1xPhospho [S36(100)]	1	3141.73	28	1.68	138.6	124.8	114.5	115.2	111	119.5	2.65	7.73	5.14	0.58	5.42	3.11	7.06178	7.1467	7.09592	7.1334	6.93546	6.99095	7.15178	6.91049	6.80349	6.89482	6.87529	6.73064	6.85425	6.84172	6.79961	6.79961	6.82018	6.65964	6.76686	6.83668	6.90569	6.88874	6.98413	6.89482
O00566	U3 small nucleolar ribonucleoprotein protein MPP10 OS=Homo sapiens OX=9606 GN=MPHOSPH10 PE=1 SV=2	MPHOSPH10	[K].SPVFSDEDSDLDFDISKLEQQSK.[V]	2xTMTpro [K17; K23]; 1xTMTpro [N-Term]; 3xPhospho [S1(100); S5(100); S9(100)]	6	O00566 [163-185]	O00566 3xPhospho [S163(100); S167(100); S171(100)]	1	3781.74	29		160.1	128.5	125.8	126.5	143.9	139.9	15.3	17.06	6.33	5.49	9.25	4.86	6.9472	7.48543	7.27053	7.37591	6.57894	7.10852	7.14771	6.90207	7.05528	6.85175	6.92837	7.02237	7.03892	6.92719	7.03672	6.81762	7.05745	7.13955	7.19869	7.3672	7.13134	7.07039	7.23649	7.12516
O00566	U3 small nucleolar ribonucleoprotein protein MPP10 OS=Homo sapiens OX=9606 GN=MPHOSPH10 PE=1 SV=2	MPHOSPH10	[K].SPVFSDEDSDLDFDISKLEQQSK.[V]	2xTMTpro [K17; K23]; 1xTMTpro [N-Term]; 2xPhospho [S5(100); S9(100)]	2	O00566 [163-185]	O00566 2xPhospho [S167(100); S171(100)]	1	3701.77	31		87.1	91.1	91	94.8	87.3	89.9	4.18	4.69	4.9	0.36	5.79	7.53	6.4446	6.34163	6.4446	6.48382	6.58045	6.42291	6.5345	6.48382	6.48382	6.63662	6.49825	6.51885	6.56377	6.56986	6.36282	6.48864	6.50303	6.39403	6.36107	6.5345	6.60733	6.47086	6.34341	6.50779
O00566	U3 small nucleolar ribonucleoprotein protein MPP10 OS=Homo sapiens OX=9606 GN=MPHOSPH10 PE=1 SV=2	MPHOSPH10	[K].SDLRKSPVFSDEDSDLDFDISK.[L]	2xTMTpro [K5; K22]; 1xTMTpro [N-Term]; 3xPhospho [S6(100); S10(100); S14(100)]	2	O00566 [158-179]	O00566 3xPhospho [S163(100); S167(100); S171(100)]	2	3667.7	33		75.9	66.5	79.3	81.5	76.5	75.2	8.91	6.79	1.84	2.51	4.22	9.77	6.10224	6.25361	6.24031	6.41447	6.03122	5.96809	6.07682	6.19771	6.34873	6.32193	6.29094	6.29646	6.32193	6.3733	6.32193	6.06824	6.20945	6.20945	6.30561	6.32373	6.23458	6.23074	6.49025	6.19967
O00566	U3 small nucleolar ribonucleoprotein protein MPP10 OS=Homo sapiens OX=9606 GN=MPHOSPH10 PE=1 SV=2	MPHOSPH10	[R].KSPVFSDEDSDLDFDISK.[L]	2xTMTpro [K1; K18]; 1xTMTpro [N-Term]; 1xPhospho [S10(100)]	4	O00566 [162-179]	O00566 1xPhospho [S171(100)]	1	3036.53	36	1.97	72	73	72.2	80.8	77.4	58.6	6.24	3.5	12.66	7.84	18.09	13.72	6.15785	6	6.20359	6.17991	6.22304	6.15178	6.2555	6.15583	6.08746	6.47735	6.22304	6.12516	6.2555	6.41616	6.21529	6.54689	6.5744	6.33092	6.21723	5.94017	5.7761	6.18785	5.79442	5.9542
O00566	U3 small nucleolar ribonucleoprotein protein MPP10 OS=Homo sapiens OX=9606 GN=MPHOSPH10 PE=1 SV=2	MPHOSPH10	[K].SDLRKSPVFSDEDSDLDFDISK.[L]	2xTMTpro [K5; K22]; 1xTMTpro [N-Term]; 2xPhospho [S6(95.3); S]	7	O00566 [158-179]	O00566 2xPhospho [S163(95.3); S]	2	3587.74	18		68.1	72.1	88.2	89.6	77.2	75	26.46	12.57	19.46	11.4	24.32	9.46	6.05745	5.37156	6.36632	6.12102	6.25927	5.83794	6.12309	6.22304	6.18388	6.82655	6.56529	6.35931	6.36982	6.60288	6.32373	6.62498	6.77215	6.31832	6.22304	5.96809	6.04221	6.14975	6.33628	6.30925
O00566	U3 small nucleolar ribonucleoprotein protein MPP10 OS=Homo sapiens OX=9606 GN=MPHOSPH10 PE=1 SV=2	MPHOSPH10	[R].KSPVFSDEDSDLDFDISK.[L]	2xTMTpro [K1; K18]; 1xTMTpro [N-Term]; 2xPhospho [S6(100); S10(100)]	7	O00566 [162-179]	O00566 2xPhospho [S167(100); S171(100)]	1	3116.49	36	1.42	58.7	57.8	82.6	82.7	80.6	64.5	4.65	7.58	1.91	2.9	3.16	7.48	5.93546	5.78921	5.83794	5.90929	5.82273	5.72247	5.98185	5.88509	6.36457	6.32193	6.37156	6.38543	6.33985	6.39917	6.36457	6.36982	6.41109	6.31288	6.31832	6.34873	6.05961	5.83542	5.96578	6.07682
O00566	U3 small nucleolar ribonucleoprotein protein MPP10 OS=Homo sapiens OX=9606 GN=MPHOSPH10 PE=1 SV=2	MPHOSPH10	[R].KDDNDEEEEDIDFFEDIDSDEDEGGLFGSK.[K]	2xTMTpro [K1; K30]; 1xTMTpro [N-Term]; 1xPhospho [S19(100)]	3	O00566 [224-253]	O00566 1xPhospho [S242(100)]	1	4445.96	46	3.12	58.9	20	93.9	98.5	107.3	63.4	7.55	13.86	5.1	8.77	5.87	8.3	5.78921	5.98641	5.78921	5.97039	4.10434	4.46597	4.51096	4.17792	6.57743	6.65249	6.4822	6.52669	6.53138	6.71149	6.72247	6.46597	6.70598	6.62059	6.80993	6.7866	5.80735	5.94251	6.08534	6.03122
O00567	Nucleolar protein 56 OS=Homo sapiens OX=9606 GN=NOP56 PE=1 SV=4	NOP56	[K].SFSKEELMSSDLEETAGSTSIPK.[R]	2xTMTpro [K4; K23]; 1xTMTpro [N-Term]; 2xPhospho [S9(100); S10(97.9)]	10	O00567 [511-533]	O00567 2xPhospho [S519(100); S520(97.9)]	1	3545.72	20		117.6	95.9	107.4	106	95.8	120.5	29.32	22.13	20.35	1.71	30.8	12.12	6.86913	7.57516	6.72247	6.88631	6.45615	7.11686	6.55612	6.61029	7.00899	6.36632	6.57137	6.92244	6.71149	6.74551	6.81506	6.848	6.52199	6.59842	6.56529	7.3505	6.88509	6.86666	7.224	6.94017
O00567	Nucleolar protein 56 OS=Homo sapiens OX=9606 GN=NOP56 PE=1 SV=4	NOP56	[R].LAALALASSENSSSTPEECEEMSEKPK.[K]	1xCarbamidomethyl [C19]; 2xTMTpro [K25; K27]; 1xTMTpro [N-Term]; 2xPhospho [S9(92.9); S/T]	16	O00567 [454-480]	O00567 2xPhospho [S462(92.9); S/T]	1	3967.88	43		150.9	160.1	68.3	96	123.9	153.1	11.03	24.88	1.75	2.78	2.3	5.95	7.30561	7.48382	7.14568	7.16993	7.05528	7.59096	7.65678	6.94017	6.09381	6.08958	6.09381	6.1416	6.61324	6.55766	6.61765	6.73064	6.97957	6.96463	6.90328	6.94134	7.12722	7.29829	7.21917	7.31741
O00567	Nucleolar protein 56 OS=Homo sapiens OX=9606 GN=NOP56 PE=1 SV=4	NOP56	[R].KFSKEEPVSSGPEEAVGK.[S]	3xTMTpro [K1; K4; K18]; 1xTMTpro [N-Term]; 2xPhospho [S9(100); S10(100)]	7	O00567 [561-578]	O00567 2xPhospho [S569(100); S570(100)]	2	3281.72	31	5	168.1	143.9	47.9	100.6	139.1	176.8	22.75	21.67	1.53	0.09	21.01	14.72	7.35579	7.95652	7.30378	7.43045	6.97957	7.65607	7.23936	7.09908	5.55766	5.60881	5.57894	5.58496	6.65392	6.65249	6.66107	6.54226	6.92955	7.10224	7.13853	7.59694	7.38198	7.25267	7.73809	7.55075
O00567	Nucleolar protein 56 OS=Homo sapiens OX=9606 GN=NOP56 PE=1 SV=4	NOP56	[K].SFSKEELMSSDLEETAGSTSIPK.[R]	2xTMTpro [K4; K23]; 1xTMTpro [N-Term]; 1xPhospho [S10(98.5)]	5	O00567 [511-533]	O00567 1xPhospho [S520(98.5)]	1	3465.75	17	2.81	180.2	159.4	150	154.1	149.5	164.2	12.71	14.48	10.09	5.93	12.65	10	7.44377	7.80671	7.42626	7.54303	7.08746	7.52669	7.45039	7.1819	7.38284	7.03672	7.18289	7.27426	7.32823	7.20653	7.29921	7.01458	6.98413	7.1639	7.28355	7.4187	7.39746	7.25739	7.58271	7.32193
O00567	Nucleolar protein 56 OS=Homo sapiens OX=9606 GN=NOP56 PE=1 SV=4	NOP56	[R].LIAHAGSLTNLAK.[Y]	1xTMTpro [K13]; 1xTMTpro [N-Term]; 1xPhospho [S7(100)]	2	O00567 [308-320]	O00567 1xPhospho [S314(100)]	0	1997.14	38	2.7	100.4	93.4	82.9	90	83.3	106.2	7.4	5.56	4.99	9.84	4.33	4.92	6.50462	6.75489	6.60881	6.6907	6.49025	6.46923	6.59991	6.63227	6.36282	6.44626	6.3837	6.27053	6.3906	6.59246	6.39917	6.2891	6.35931	6.40088	6.42459	6.27984	6.732	6.59842	6.72928	6.76022
O00567	Nucleolar protein 56 OS=Homo sapiens OX=9606 GN=NOP56 PE=1 SV=4	NOP56	[K].EELMSSDLEETAGSTSIPK.[R]	1xTMTpro [K19]; 1xTMTpro [N-Term]; 1xPhospho [S6(98.6)]	7	O00567 [515-533]	O00567 1xPhospho [S520(98.6)]	0	2712.32	32	2.39	101.7	92.9	98.1	96.4	101.6	92.8	11.32	11.38	8.66	6.28	8.72	11.5	6.64674	6.84925	6.44791	6.6893	6.3345	6.59991	6.71973	6.47411	6.71012	6.42291	6.66534	6.56682	6.65392	6.52669	6.64241	6.5345	6.51096	6.66534	6.66818	6.82018	6.37156	6.41447	6.69905	6.65821
O00567	Nucleolar protein 56 OS=Homo sapiens OX=9606 GN=NOP56 PE=1 SV=4	NOP56	[R].LAALALASSENSSSTPEECEEMSEKPK.[K]	1xCarbamidomethyl [C19]; 2xTMTpro [K25; K27]; 1xTMTpro [N-Term]; 1xPhospho [S/T]	13	O00567 [454-480]		1	3887.91	34		131.4	125.3	36	90.2	132.2	137.6	4.98	4.1	6.92	4.78	18.45	7.54	6.92006	7.06501	7.01235	7.08215	6.88264	6.96694	7.02791	6.97039	5.24793	5.19771	5.01346	5.1416	6.44626	6.54381	6.41447	6.50779	7.12825	6.96463	7.15583	6.52982	6.98868	7.02015	7.18884	7.19574
O00567	Nucleolar protein 56 OS=Homo sapiens OX=9606 GN=NOP56 PE=1 SV=4	NOP56	[K].EEPVSSGPEEAVGK.[S]	1xTMTpro [K14]; 1xTMTpro [N-Term]; 2xPhospho [S5(100); S6(100)]	11	O00567 [565-578]	O00567 2xPhospho [S569(100); S570(100)]	0	2183.02	68		99	92	38.8	72	103.5	116.4	30.7	24.33	2.98	1.46	27.67	15.53	6.48543	7.3637	6.61176	6.64674	6.29829	7.06501	6.5744	6.47411	5.30378	5.24031	5.25172	5.32912	6.18388	6.15381	6.27053	6.11478	6.35931	6.70044	6.6851	7.26959	6.79831	6.6893	7.19377	6.92719
O00567	Nucleolar protein 56 OS=Homo sapiens OX=9606 GN=NOP56 PE=1 SV=4	NOP56	[K].EEPVSSGPEEAVGK.[S]	1xTMTpro [K14]; 1xTMTpro [N-Term]; 1xPhospho [S6(100)]	10	O00567 [565-578]	O00567 1xPhospho [S570(100)]	0	2103.05	65	1.37	97.9	92	43.4	75	103.6	99	15.03	10.41	1.3	2.85	12.35	3.96	6.52042	6.96463	6.52669	6.70044	6.37504	6.72656	6.56529	6.4822	5.42962	5.44626	5.41278	5.45615	6.19967	6.25739	6.21529	6.15381	6.49985	6.66249	6.72656	6.92719	6.58496	6.58946	6.66959	6.69766
O00567	Nucleolar protein 56 OS=Homo sapiens OX=9606 GN=NOP56 PE=1 SV=4	NOP56	[R].KFSKEEPVSSGPEEAVGK.[S]	3xTMTpro [K1; K4; K18]; 1xTMTpro [N-Term]; 1xPhospho [S]	9	O00567 [561-578]		2	3201.75	26	2.98	168	148.5	38.4	118.4	179.9	160.5	11.47	8.69	6.22	1.12	8.42	4.57	7.37243	7.60288	7.20163	7.41193	7.17193	7.43463	7.24317	7.18686	5.12102	5.30012	5.2211	5.31832	6.89966	6.87652	6.80478	6.74281	7.39318	7.41024	7.57061	7.63952	7.24222	7.28817	7.36545	7.3837
O00567	Nucleolar protein 56 OS=Homo sapiens OX=9606 GN=NOP56 PE=1 SV=4	NOP56	[K].FSKEEPVSSGPEEAVGK.[S]	2xTMTpro [K3; K17]; 1xTMTpro [N-Term]; 1xPhospho [S9(99.2)]	10	O00567 [562-578]	O00567 1xPhospho [S570(99.2)]	1	2769.45	39		128.8	124.1	41.7	105.2	148.5	139.8	17.77	11.78	4.04	2.62	15.72	8.93	6.82018	7.37243	6.89239	7.12516	6.78005	7.14873	7.05094	6.85922	5.40259	5.47249	5.35755	5.34341	6.6907	6.74416	6.67948	6.53138	7.06286	7.13955	7.29002	7.55919	7.03782	6.99209	7.25267	7.21723
O00567	Nucleolar protein 56 OS=Homo sapiens OX=9606 GN=NOP56 PE=1 SV=4	NOP56	[K].FSKEEPVSSGPEEAVGK.[S]	2xTMTpro [K3; K17]; 1xTMTpro [N-Term]; 2xPhospho [S8(100); S9(100)]	8	O00567 [562-578]	O00567 2xPhospho [S569(100); S570(100)]	1	2849.42	26		121.3	112.2	40.8	101.2	143	140.1	27.62	19.93	5.28	0.64	30.39	12.78	6.8125	7.59619	6.88142	6.96347	6.63081	7.26397	6.82528	6.79442	5.29278	5.34341	5.35755	5.46923	6.66818	6.65535	6.77873	6.46271	6.86171	7.07895	7.24222	7.8157	7.07468	7.05853	7.44128	7.18686
O00567	Nucleolar protein 56 OS=Homo sapiens OX=9606 GN=NOP56 PE=1 SV=4	NOP56	[K].EELMSSDLEETAGSTSIPK.[R]	1xTMTpro [K19]; 1xTMTpro [N-Term]; 2xPhospho [S5(100); S6(100)]	3	O00567 [515-533]	O00567 2xPhospho [S519(100); S520(100)]	0	2792.28	18	0.78	66.6	59.8	93.7	96.4	97.1	71.4	32.83	15.78	8.01	7.01	12.58	11.9	5.80478	6.79181	5.9542	6.1639	5.57592	6.13955	5.87036	5.9331	6.66107	6.42291	6.47411	6.62644	6.52042	6.66391	6.66391	6.6893	6.55919	6.6453	6.55612	6.92362	6.12928	6.03122	6.42291	6.18587
O00571	ATP-dependent RNA helicase DDX3X OS=Homo sapiens OX=9606 GN=DDX3X PE=1 SV=3	DDX3X	[R].QSSGASSSSFSSSR.[A]	1xTMTpro [N-Term]; 1xPhospho [S]	7	O00571 [604-617]		0	1745.77	48		99	86	133.4	106.1	152.2	95.6	38.6	35.55	19.25	7.33	29.29	28.87	6.12928	7.37851	6.44294	6.81506	5.97499	6.41785	6.4363	7.14568	7.04439	6.74281	7.07468	7.41616	6.65535	6.80478	6.65821	6.61912	6.49185	7.05853	7.44211	7.51096	6.30561	6.18982	6.85425	7.05637
O00592	Podocalyxin OS=Homo sapiens OX=9606 GN=PODXL PE=1 SV=2	PODXL	[R].LTEELQTVENGYHDNPTLEVMETSSEMQEK.[K]	1xTMTpro [K30]; 1xTMTpro [N-Term]; 1xPhospho [S/T/Y]	10	O00592 [496-525]		0	4169.94	40	0.84	120.3	102.5	85.6	127.8	104.3	110.1	16.59	17.93	8.63	2.64	14.43	15.19	6.7879	7.03232	6.66391	7.19476	6.1918	6.59544	6.79831	6.76553	6.42794	6.41109	6.28725	6.58796	7.02459	6.97039	6.98868	6.99887	6.88142	6.52826	6.51254	6.88387	6.84549	6.71836	6.97384	6.44294
O00592	Podocalyxin OS=Homo sapiens OX=9606 GN=PODXL PE=1 SV=2	PODXL	[K].VVSLNGELGDSWIVPLDNLTKDDLDEEEDTHL.[-]	1xTMTpro [K21]; 1xTMTpro [N-Term]; 1xPhospho [S3(100)]	4	O00592 [527-558]	O00592 1xPhospho [S529(100)]	1	4269.1	77		134.8	109.3	87.3	92	117.8	110.5	12.15	23.46	5.09	8.09	1.87	5.99	6.82146	7.25644	7.07575	7.07361	6.17991	7.04985	6.79961	6.74416	6.55459	6.42291	6.38543	6.47086	6.60733	6.44128	6.59395	6.42962	6.84925	6.90689	6.86542	6.89603	6.90448	6.75355	6.82273	6.70736
O00592	Podocalyxin OS=Homo sapiens OX=9606 GN=PODXL PE=1 SV=2	PODXL	[K].KVVSLNGELGDSWIVPLDNLTKDDLDEEEDTHL.[-]	2xTMTpro [K1; K22]; 1xTMTpro [N-Term]; 1xPhospho [S4(100)]	5	O00592 [526-558]	O00592 1xPhospho [S529(100)]	2	4701.4	28	2.54	154	115.3	103.3	123.8	143.2	140.1	11.34	15.22	2.65	8.74	10.71	4.93	7.08215	7.46352	7.20555	7.32733	6.5157	6.85922	7.06393	6.84046	6.67243	6.74685	6.66391	6.71012	7.04111	6.86295	7.09276	6.97842	7.05745	7.22207	7.10224	7.39489	7.17493	7.08428	7.17592	7.03122
O00629	Importin subunit alpha-3 OS=Homo sapiens OX=9606 GN=KPNA4 PE=1 SV=1	KPNA4	[R].NVPHEDICEDSDIDGDYR.[V]	1xCarbamidomethyl [C8]; 1xTMTpro [N-Term]; 1xPhospho [S11(100)]	10	O00629 [50-67]	O00629 1xPhospho [S60(100)]	0	2533.05	103		77.3	75.2	96.1	89.4	110.2	112.3	38.49	27.57	25.96	0.72	42.06	18.37	6.13955	7.18289	6.1375	6.40429	5.95884	6.83542	6.22882	6.2384	6.79312	6.02237	6.38024	6.87774	6.47411	6.48864	6.64674	6.20945	6.04876	6.732	6.83542	7.53528	6.86542	6.28725	6.92719	6.75756
O14490	Disks large-associated protein 1 OS=Homo sapiens OX=9606 GN=DLGAP1 PE=1 SV=1	DLGAP1	[R].ERSLESSQR.[Q]	1xTMTpro [N-Term]; 1xPhospho [S3(100)]	2	O14490 [930-938]	O14490 1xPhospho [S932(100)]	1	1475.72	34	2.39	221.3	174.5	129.1	130.1	166.1	220.2	19.24	16.24	8.62	15.49	16.67	11.16	7.86357	7.24603	7.91049	7.71631	7.42206	7.28077	7.80993	7.4733	7.16289	6.85798	7.02126	7.00225	7.18289	6.86542	7.05094	6.63081	6.98641	7.34518	7.58721	7.40684	7.8716	7.69349	7.8802	7.53372
O14492	SH2B adapter protein 2 OS=Homo sapiens OX=9606 GN=SH2B2 PE=1 SV=2	SH2B2	[K].HSWVADIQGCVDPGDSEEDTELSCTR.[G]	2xCarbamidomethyl [C10; C24]; 1xTMTpro [N-Term]; 1xPhospho [S16(100)]	2	O14492 [295-320]	O14492 1xPhospho [S310(100)]	0	3347.42	78		114.8	108.3	77.8	99.9	97.4	124.5	9.56	5.09	2.67	5.03	4.23	2.57	6.84925	6.55459	6.84925	6.83668	6.7866	6.85175	6.73064	6.68229	6.34518	6.2817	6.28355	6.2555	6.69349	6.59096	6.55459	6.54381	6.6453	6.58195	6.62936	6.50779	6.92837	6.92837	6.99209	6.99322
O14495	Phospholipid phosphatase 3 OS=Homo sapiens OX=9606 GN=PLPP3 PE=1 SV=1	PLPP3	[K].NGGSPALNNNPR.[R]	1xTMTpro [N-Term]; 1xPhospho [S4(100)]	2	O14495 [16-27]	O14495 1xPhospho [S19(100)]	0	1594.77	30	1.43	70.1	74.7	82.5	72.9	53.8	72.7	23.92	33.45	16.78	10.96	4.84	9.55	6.04439	6.19771	6.06393	6.7211	6.40088	6.04439	5.78921	6.86913	6.40259	6.26679	6.32912	6.77479	6.07468	6.29829	6.14568	5.72792	5.63517	5.73877	5.80219	5.76022	6.23458	5.94017	6.1334	6.24793
O14497	AT-rich interactive domain-containing protein 1A OS=Homo sapiens OX=9606 GN=ARID1A PE=1 SV=3	ARID1A	[R].GPSPSPVGSPASVAQSR.[S]	1xTMTpro [N-Term]; 2xPhospho [S3(100); S9(100)]	28	O14497 [694-710]	O14497 2xPhospho [S696(100); S702(100)]	0	2044.94	86	1.09	111.4	103.4	117.1	98.7	100.7	106.7	18.35	10.42	6.24	7.52	8.67	8.35	6.83036	7.16692	6.54226	6.76951	6.59694	6.93074	6.72928	6.65392	6.97269	6.75489	6.85425	6.88996	6.54844	6.70183	6.56986	6.74281	6.59694	6.69766	6.61176	6.86171	6.65249	6.59842	6.84046	6.82146
O14497	AT-rich interactive domain-containing protein 1A OS=Homo sapiens OX=9606 GN=ARID1A PE=1 SV=3	ARID1A	[R].TSPSKSPFLHSGMK.[M]	2xTMTpro [K5; K14]; 1xTMTpro [N-Term]; 1xPhospho [T1(99.2)]	22	O14497 [1599-1612]	O14497 1xPhospho [T1599(99.2)]	1	2496.35	30		207.2	199.8	169.8	166.1	200.2	196.3	9.19	23.31	11.88	6.79	8.94	9.34	7.77281	7.85237	7.5691	7.61765	7.50462	7.7807	7.99039	7.19377	7.5744	7.46516	7.35138	7.16591	7.44543	7.30652	7.41616	7.61029	7.64458	7.74483	7.43045	7.64602	7.46842	7.65177	7.58271	7.78921
O14497	AT-rich interactive domain-containing protein 1A OS=Homo sapiens OX=9606 GN=ARID1A PE=1 SV=3	ARID1A	[R].NPQMPQYSSPQPGSALSPR.[Q]	1xTMTpro [N-Term]; 1xPhospho [S17(100)]	7	O14497 [756-774]	O14497 1xPhospho [S772(100)]	0	2426.15	51		93.4	93.6	101.1	89.6	91.7	97.8	1.89	6.75	6.32	11.33	5.87	7.92	6.53761	6.54535	6.54535	6.59544	6.46597	6.65964	6.61618	6.48059	6.6279	6.59395	6.6907	6.79831	6.36982	6.6014	6.47573	6.62498	6.4545	6.45943	6.62059	6.57894	6.5744	6.40939	6.64962	6.66818
O14497	AT-rich interactive domain-containing protein 1A OS=Homo sapiens OX=9606 GN=ARID1A PE=1 SV=3	ARID1A	[R].GPSPSPVGSPASVAQSR.[S]	1xTMTpro [N-Term]; 1xPhospho [S5(100)]	27	O14497 [694-710]	O14497 1xPhospho [S698(100)]	0	1964.98	63		93	92.4	99.8	100.8	100.8	95	6.95	7.12	5.82	1.17	4.16	3.36	6.59246	6.36282	6.51096	6.56529	6.56529	6.49506	6.7046	6.48864	6.61765	6.7761	6.66391	6.58796	6.64241	6.66676	6.65392	6.70736	6.6879	6.70321	6.62205	6.57289	6.58346	6.55459	6.53916	6.64818
O14497	AT-rich interactive domain-containing protein 1A OS=Homo sapiens OX=9606 GN=ARID1A PE=1 SV=3	ARID1A	[R].SNSVGIQDAFNDGSDSTFQK.[R]	1xTMTpro [K20]; 1xTMTpro [N-Term]; 1xPhospho [S3(100)]	3	O14497 [1182-1201]	O14497 1xPhospho [S1184(100)]	0	2805.32	71		129	125.2	140.3	117.8	147.4	138.1	14.86	7.18	14.4	9.94	25.49	10.75	6.79181	7.17493	6.848	7.2075	6.85175	7.00562	7.09381	6.93074	7.04549	6.78267	7.21917	7.25927	6.98185	6.77873	6.95303	6.63807	6.49506	7.06393	7.34341	7.38198	7.12205	6.79442	7.09698	7.14466
O14497	AT-rich interactive domain-containing protein 1A OS=Homo sapiens OX=9606 GN=ARID1A PE=1 SV=3	ARID1A	[R].TSPSKSPFLHSGMK.[M]	2xTMTpro [K5; K14]; 1xTMTpro [N-Term]; 2xPhospho [T1(98.9); S6(100)]	15	O14497 [1599-1612]	O14497 2xPhospho [T1599(98.9); S1604(100)]	1	2576.32	15		96	86.6	109.4	95.3	119.7	103.9	8.86	5.76	10.25	5.75	14.95	11.88	6.57137	6.59842	6.40429	6.71836	6.39746	6.47573	6.36807	6.55152	6.84549	6.5744	6.70321	6.90929	6.5157	6.63372	6.53294	6.46923	6.54071	6.8009	7.02237	7.00675	6.64674	6.41616	6.824	6.75087
O14497	AT-rich interactive domain-containing protein 1A OS=Homo sapiens OX=9606 GN=ARID1A PE=1 SV=3	ARID1A	[R].SHHAPMSPGSSGGGGQPLAR.[T]	1xTMTpro [N-Term]; 1xPhospho [S7(100)]	6	O14497 [357-376]	O14497 1xPhospho [S363(100)]	0	2272.06	53	2.96	105.9	102.7	127.1	132.3	149.9	107.7	4.41	6.68	7.9	11.35	10.92	7.09	6.71973	6.732	6.62498	6.77873	6.71149	6.65249	6.76155	6.53294	7.17093	6.91169	7.01458	6.96463	7.1639	6.93192	7.21237	6.92006	7.07253	7.17592	7.27984	7.43713	6.62352	6.69209	6.80993	6.84549
O14497	AT-rich interactive domain-containing protein 1A OS=Homo sapiens OX=9606 GN=ARID1A PE=1 SV=3	ARID1A	[K].VSSPAPMEGGEEEEELLGPK.[L]	1xTMTpro [K20]; 1xTMTpro [N-Term]; 1xPhospho [S3(98.7)]	2	O14497 [1753-1772]	O14497 1xPhospho [S1755(98.7)]	0	2773.35	41		60.6	64.4	103.7	86.9	91.9	76.2	3.07	6.82	3.64	3.79	7.24	2.9	5.92837	5.90448	5.91648	6	5.98641	5.87036	6.03122	6.10852	6.66534	6.72792	6.75756	6.64386	6.40259	6.47897	6.47573	6.62352	6.43962	6.61176	6.60733	6.41954	6.18982	6.27053	6.23074	6.2817
O14530	Thioredoxin domain-containing protein 9 OS=Homo sapiens OX=9606 GN=TXNDC9 PE=1 SV=2	TXNDC9	[K].YDSDSDDD.[-]	1xTMTpro [N-Term]; 1xPhospho [S/Y]	5	O14530 [219-226]		0	1315.45	51		86	89	97.5	96.9	82.7	93.4	2.75	5.77	6.88	9.88	13.9	0.77	6.49025	6.39746	6.41954	6.43296	6.45615	6.50621	6.32012	6.49506	6.42626	6.6453	6.63952	6.57289	6.49825	6.70044	6.62936	6.76022	6.55305	6.41785	6.32373	6.06393	6.54226	6.54998	6.54998	6.52669
O14530	Thioredoxin domain-containing protein 9 OS=Homo sapiens OX=9606 GN=TXNDC9 PE=1 SV=2	TXNDC9	[K].KYDSDSDDD.[-]	1xTMTpro [K1]; 1xTMTpro [N-Term]; 2xPhospho [S4(100); S6(100)]	3	O14530 [218-226]	O14530 2xPhospho [S221(100); S223(100)]	1	1827.72	19	1.57	139.8	132.5	112.3	123.4	138.1	129.3	16.76	8.98	10.23	4.84	5.46	8.32	7.10643	7.54226	7.03892	7.14873	6.96	7.22978	7.12309	6.97613	7.03232	6.70598	6.75489	6.86666	6.99661	6.89845	6.97957	6.84674	6.98299	7.12825	7.08958	7.16993	7.02015	6.99435	7.2384	7.01011
O14545	TRAF-type zinc finger domain-containing protein 1 OS=Homo sapiens OX=9606 GN=TRAFD1 PE=1 SV=1	TRAFD1	[R].ALPSLNTGSSSPR.[G]	1xTMTpro [N-Term]; 1xPhospho [S11(99.2)]	12	O14545 [317-329]	O14545 1xPhospho [S327(99.2)]	0	1670.84	50	0.97	108.6	111	103.3	110.7	113.1	112	3.82	3.62	3.36	3.86	4.53	1.74	6.70321	6.83415	6.77742	6.74953	6.83036	6.79961	6.78921	6.70598	6.66676	6.75889	6.65249	6.71287	6.82909	6.75087	6.81506	6.83542	6.84423	6.80993	6.69905	6.83162	6.83668	6.78921	6.7879	6.82528
O14545	TRAF-type zinc finger domain-containing protein 1 OS=Homo sapiens OX=9606 GN=TRAFD1 PE=1 SV=1	TRAFD1	[R].LDSQPQETSPELPR.[R]	1xTMTpro [N-Term]; 1xPhospho [S9(100)]	17	O14545 [407-420]	O14545 1xPhospho [S415(100)]	0	1980.96	50		94.2	92.7	102.5	104.3	104	99.8	4.33	4.02	2.52	1.23	4.42	2.73	6.47573	6.62498	6.54071	6.57592	6.57137	6.50938	6.44294	6.55919	6.62644	6.71149	6.66959	6.6907	6.69209	6.71699	6.70321	6.73606	6.77083	6.66534	6.63227	6.73471	6.61618	6.66534	6.58646	6.66818
O14578	Citron Rho-interacting kinase OS=Homo sapiens OX=9606 GN=CIT PE=1 SV=2	CIT	[R].SESVVSGLDSPAK.[T]	1xTMTpro [K13]; 1xTMTpro [N-Term]; 1xPhospho [S10(100)]	5	O14578 [431-443]	O14578 1xPhospho [S440(100)]	0	1964.02	51		99	94.6	94.1	101.8	92	100	10.51	5.97	5.22	6.6	7.48	2.6	6.42459	6.55459	6.7046	6.76553	6.4822	6.52669	6.59991	6.67807	6.5744	6.42122	6.53605	6.59096	6.6014	6.73606	6.62936	6.52513	6.5345	6.36807	6.63227	6.51096	6.59395	6.6837	6.65392	6.63372
O14578	Citron Rho-interacting kinase OS=Homo sapiens OX=9606 GN=CIT PE=1 SV=2	CIT	[R].ERSPGR.[L]	1xTMTpro [N-Term]; 1xPhospho [S3(100)]	2	O14578 [1991-1996]	O14578 1xPhospho [S1993(100)]	1	1085.54	20	1.82	105.3	106.2	105.1	105	104.4	106.2	4.48	8.42	3.06	3.83	2.18	5.24	6.75489	6.67807	6.68089	6.8125	6.74551	6.95652	6.71699	6.71012	6.78398	6.68089	6.70598	6.72383	6.67525	6.75355	6.63517	6.73877	6.69905	6.65535	6.72928	6.71425	6.7252	6.59096	6.73606	6.76421
O14578	Citron Rho-interacting kinase OS=Homo sapiens OX=9606 GN=CIT PE=1 SV=2	CIT	[R].RRSDLYESELR.[E]	1xTMTpro [N-Term]; 1xPhospho [S3(100)]	2	O14578 [580-590]	O14578 1xPhospho [S582(100)]	2	1807.9	23		133.7	127.5	121.5	142.1	155.6	126	11.95	7.62	4.49	7.03	14.49	4.92	6.79701	7.16993	7.15684	6.96809	6.848	7.05853	7.08321	6.92955	6.98982	6.88264	6.85549	6.96694	7.22207	7.07895	7.11582	7.02791	6.98641	7.29737	7.26585	7.50462	6.9331	7.01792	7.07895	6.93664
O14578	Citron Rho-interacting kinase OS=Homo sapiens OX=9606 GN=CIT PE=1 SV=2	CIT	[R].VASSPAPPEGPSHPR.[E]	1xTMTpro [N-Term]; 1xPhospho [S]	2	O14578 [1937-1951]		0	1869.92	38		83.4	79.6	102.8	105.4	125.4	90.3	7.67	2.47	8.02	3.99	4.54	7.18	6.24031	6.49346	6.33092	6.43296	6.29646	6.33092	6.25927	6.33807	6.88387	6.65535	6.63807	6.71287	6.67948	6.76022	6.75756	6.9472	6.95768	7.03012	6.87283	6.98299	6.47735	6.32012	6.51728	6.56529
O14578-4	Isoform 4 of Citron Rho-interacting kinase [OS=Homo sapiens]	CIT	[R].RHSLENK.[V]	1xTMTpro [K7]; 1xTMTpro [N-Term]; 1xPhospho [S3(100)]	3	O14578-4 [697-703]	O14578-4 1xPhospho [S699(100)]	1	1571.86		3.38	449.3	323.4	186.3	278.9	290.2	271.7	15.03	18.88	17.64	21.72	17.66	17.48	8.76918	9.08268	8.56033	8.85393	8.01011	8.62644	8.47452	8.19967	7.78136	7.1416	7.54767	7.53605	8.34696	7.90026	8.14568	7.55919	7.80413	8.06609	8.39703	8.29508	8.17792	7.99322	8.49625	7.98128
O14578-4; O14578	Isoform 4 of Citron Rho-interacting kinase [OS=Homo sapiens] Citron Rho-interacting kinase OS=Homo sapiens OX=9606 GN=CIT PE=1 SV=2	CIT	[R].DKSPGRPLER.[E]	1xTMTpro [K2]; 1xTMTpro [N-Term]; 1xPhospho [S3(100)]	5	O14578-4 [2011-2020]; O14578 [1969-1978]	O14578-4 1xPhospho [S2013(100)]; O14578 1xPhospho [S1971(100)]	1	1843.01		3.71	107.7	115.4	116.6	121.6	115.6	114.6	2.73	8.08	4.32	0.33	4.01	2.45	6.81378	6.75889	6.72247	6.74281	6.88753	7.00113	6.72792	6.8125	6.90809	6.76818	6.83794	6.89239	6.92244	6.92955	6.98413	6.97384	6.8125	6.8679	6.83794	6.94486	6.85674	6.82273	6.88264	6.80349
O14578-4; O14578	Isoform 4 of Citron Rho-interacting kinase [OS=Homo sapiens] Citron Rho-interacting kinase OS=Homo sapiens OX=9606 GN=CIT PE=1 SV=2	CIT	[R].RDKSPGRPLER.[E]	1xTMTpro [K3]; 1xTMTpro [N-Term]; 1xPhospho [S4(100)]	2	O14578-4 [2010-2020]; O14578 [1968-1978]	O14578-4 1xPhospho [S2013(100)]; O14578 1xPhospho [S1971(100)]	2	1999.11		3.67	102.4	113.9	113.6	121.6	122.6	106.8	4.95	5.11	4.94	1.47	3.14	3.85	6.73877	6.61765	6.74281	6.61618	6.83668	6.83542	6.68229	6.82909	6.85425	6.76686	6.79961	6.92955	6.91049	6.94017	7.02126	7.05745	6.93664	6.98868	6.87774	6.93782	6.75622	6.7211	6.81506	6.6851
O14607	Histone demethylase UTY OS=Homo sapiens OX=9606 GN=UTY PE=1 SV=2	UTY	[R].TQHKDHSDNESTSSENSGR.[R]	1xTMTpro [K4]; 1xTMTpro [N-Term]; 1xPhospho [S7(100)]	3	O14607 [1002-1020]	O14607 1xPhospho [S1008(100)]	1	2804.27	54	1.13	236.9	208.9	24.7	210.8	34.2	210.7	15.24	18.44	29.04	14.52	13.49	9.33	7.98584	8.08799	7.57818	7.79051	7.62717	7.78594	7.94603	7.29646	5.27426	4.79701	4.45943	4.42626	7.86851	7.57137	7.85798	7.94778	5.33628	4.90689	5.19377	4.99095	7.66888	7.64746	7.76885	7.93546
O14617	AP-3 complex subunit delta-1 OS=Homo sapiens OX=9606 GN=AP3D1 PE=1 SV=1	AP3D1	[R].NTETSKSPEKDVPMVEK.[K]	3xTMTpro [K6; K10; K17]; 1xTMTpro [N-Term]; 1xPhospho [S7(100)]	8	O14617 [823-839]	O14617 1xPhospho [S829(100)]	2	3215.74	26		75.5	79.1	82.7	78.5	69.1	97.4	8.83	14.86	16.65	23.47	4.67	9.54	6.2075	6.44626	6.1639	6.27053	6.18587	6.42291	5.97039	6.4363	6.42962	6.13134	6.30925	6.69488	6.05311	6.53761	6.2211	6.26679	6.15583	6.04439	6.06609	6.18388	6.58346	6.3733	6.70598	6.6279
O14617	AP-3 complex subunit delta-1 OS=Homo sapiens OX=9606 GN=AP3D1 PE=1 SV=1	AP3D1	[K].HRPSEADEEELAR.[R]	1xTMTpro [N-Term]; 1xPhospho [S4(100)]	2	O14617 [655-667]	O14617 1xPhospho [S658(100)]	1	1922.89	46	1.34	121.3	113.6	132.6	110.6	120.2	114.2	6.57	13.88	15.13	1.06	11.2	13.93	6.98868	6.9472	6.76553	6.89724	6.73877	6.91528	6.62936	7.08108	7.24413	6.71562	7.11478	6.98641	6.77873	6.79961	6.73335	6.9331	6.66534	6.91528	7.06501	6.90328	6.89724	6.77347	6.69627	7.1416
O14617	AP-3 complex subunit delta-1 OS=Homo sapiens OX=9606 GN=AP3D1 PE=1 SV=1	AP3D1	[K].SSPSPQK.[R]	1xTMTpro [K7]; 1xTMTpro [N-Term]; 1xPhospho [S2(100)]	3	O14617 [685-691]	O14617 1xPhospho [S686(100)]	0	1418.75	29	2.03	75.6	68.2	100.3	87.3	94.3	73.8	9.2	10.28	4.9	7.5	18.76	9.9	6.15178	6.39746	6.12722	6.32912	5.89724	6.23649	6.02237	6.15987	6.66959	6.62644	6.54535	6.71149	6.52513	6.37156	6.46923	6.28355	6.15178	6.41278	6.75622	6.70598	6.10224	6.0917	6.36982	6.31107
O14617; O14617-5	AP-3 complex subunit delta-1 OS=Homo sapiens OX=9606 GN=AP3D1 PE=1 SV=1 Isoform 5 of AP-3 complex subunit delta-1 [OS=Homo sapiens]	AP3D1	[R].HSSLPTESDEDIAPAQQVDIVTEEMPENALPSDEDDKDPNDPYR.[A]	1xTMTpro [K37]; 1xTMTpro [N-Term]; 3xPhospho [T6(91.2); S8(100); S32(100)]	5	O14617 [757-800]; O14617-5 [757-800]	O14617 3xPhospho [T762(91.2); S764(100); S788(100)]; O14617-5 3xPhospho [T762(91.2); S764(100); S788(100)]	1	5757.49	22	8.56	64.3	74.1	100	90.8	95.6	70.5	11.33	22.36	4.96	4.43	9.1	23	5.90929	5.77347	6.12102	6.10224	6.39917	5.9331	6.02459	6.61618	6.66534	6.71699	6.54689	6.62205	6.45943	6.54998	6.39232	6.7252	6.75489	6.58195	6.4363	6.5744	6.16189	6.06178	6.11686	6.71425
O14617	AP-3 complex subunit delta-1 OS=Homo sapiens OX=9606 GN=AP3D1 PE=1 SV=1	AP3D1	[K].SSPSPQKR.[Y]	1xTMTpro [K7]; 1xTMTpro [N-Term]; 1xPhospho [S2(100)]	3	O14617 [685-692]	O14617 1xPhospho [S688(100)]	1	1574.85	14	1.56	114.5	95.6	207.7	176.7	191.8	115.3	11	13.01	9.98	6.48	19.79	0.48	6.64097	7.0268	6.81121	6.8679	6.48382	6.88264	6.51728	6.64097	7.73944	7.42459	7.65678	7.74618	7.39917	7.53138	7.42543	7.16189	7.2211	7.3837	7.78333	7.80478	6.84674	6.84925	6.86171	6.8505
O14639	Actin-binding LIM protein 1 OS=Homo sapiens OX=9606 GN=ABLIM1 PE=1 SV=3	ABLIM1	[R].RSSGREEDDEELLR.[R]	1xTMTpro [N-Term]; 1xPhospho [S2(99.1)]	3	O14639 [585-598]	O14639 1xPhospho [S586(99.1)]	2	2074.97	36		179.5	185.9	137	110	106	132.8	18.11	23.89	9.96	2.35	3.11	6.24	7.54458	7.70805	7.0607	7.43129	7.44626	7.80735	6.94369	7.63154	7.25833	6.91886	7.14771	7.04876	6.75756	6.80478	6.57592	6.74819	6.71149	6.65249	6.75221	6.74281	7.10538	7.05094	6.89239	7.0542
O14639	Actin-binding LIM protein 1 OS=Homo sapiens OX=9606 GN=ABLIM1 PE=1 SV=3	ABLIM1	[R].SSGREEDDEELLR.[R]	1xTMTpro [N-Term]; 1xPhospho [S1(100)]	3	O14639 [586-598]	O14639 1xPhospho [S586(100)]	1	1918.87	16		151.5	138.3	127.4	132.8	126.9	120.7	23.25	13.09	7.03	1.84	12.76	6.43	7.29186	7.78005	7.06609	7.19574	7.06824	7.3672	6.92244	7.15482	7.03342	6.853	6.95303	7.08852	7.03452	7.07253	7.04985	6.92481	6.75221	6.96694	7.00899	7.20359	6.91409	6.91528	7.03012	6.80349
O14639	Actin-binding LIM protein 1 OS=Homo sapiens OX=9606 GN=ABLIM1 PE=1 SV=3	ABLIM1	[R].TLSPTPSAEGYQDVR.[D]	1xTMTpro [N-Term]; 1xPhospho [S3(99.1)]	9	O14639 [429-443]	O14639 1xPhospho [S431(99.1)]	0	2004.96	61		105.4	124.2	111.8	88.8	96.1	99.6	16.52	13.7	5.03	3.62	4.17	2.56	6.74819	7.14975	6.69209	6.6851	7.04985	7.19476	6.75087	6.86171	6.80349	6.66959	6.83668	6.80607	6.4363	6.50938	6.65821	6.66818	6.56224	6.62936	6.49346	6.61029	6.64962	6.58646	6.67243	6.62644
O14639	Actin-binding LIM protein 1 OS=Homo sapiens OX=9606 GN=ABLIM1 PE=1 SV=3	ABLIM1	[R].QSLGESPR.[T]	1xTMTpro [N-Term]; 1xPhospho [S6(100)]	3	O14639 [421-428]	O14639 1xPhospho [S426(100)]	0	1257.62	29	1.38	76.9	75	96.3	83.4	82.9	67	18.36	15.22	8.49	1.9	7.69	12.55	6.31288	6.7252	6.21723	6.19574	6.30012	6.5744	6.15987	6.10014	6.65249	6.73471	6.46271	6.52669	6.40088	6.36282	6.52356	6.40769	6.36107	6.3837	6.2114	6.48382	6.1416	5.99322	6.35403	5.97269
O14639	Actin-binding LIM protein 1 OS=Homo sapiens OX=9606 GN=ABLIM1 PE=1 SV=3	ABLIM1	[R].STSQGSINSPVYSR.[H]	1xTMTpro [N-Term]; 1xPhospho [S3(100)]	6	O14639 [450-463]	O14639 1xPhospho [S452(100)]	0	1866.89	50		73	84	119.9	89.1	104.9	82.8	21.21	13.68	23.86	5.28	22.14	5.52	6.1416	6.732	6.18785	6.1918	6.17393	6.62352	6.30561	6.48059	7.24603	6.37504	6.85798	6.9542	6.42291	6.53138	6.48059	6.3906	6.17193	6.60881	6.81762	6.95652	6.38024	6.23266	6.36107	6.42291
O14640	Segment polarity protein dishevelled homolog DVL-1 OS=Homo sapiens OX=9606 GN=DVL1 PE=1 SV=2	DVL1	[R].DVGLPPDSASTALSSELESSSFVDSDEDGSTSR.[L]	1xTMTpro [N-Term]; 1xPhospho [S25(100)]	3	O14640 [170-202]	O14640 1xPhospho [S194(100)]	0	3728.65	105		87.9	92.8	99.9	103.6	101	89.4	8.94	10.29	5.31	0.21	6	6.52	6.64097	6.45615	6.33271	6.45943	6.44626	6.6279	6.72656	6.41954	6.78005	6.66107	6.62205	6.62205	6.69627	6.69209	6.57894	6.75489	6.80219	6.65678	6.65964	6.60437	6.49025	6.36457	6.47249	6.59395
O14641	Segment polarity protein dishevelled homolog DVL-2 OS=Homo sapiens OX=9606 GN=DVL2 PE=1 SV=1	DVL2	[R].RDSSEHGAGGHR.[T]	1xTMTpro [N-Term]; 1xPhospho [S3(98.8)]	2	O14641 [167-178]	O14641 1xPhospho [S169(98.8)]	1	1649.75	26		57.6	64.1	65.7	53.4	38.4	68.1	12.98	18.19	9.43	21.14	25.87	17.36	6.04876	5.94486	5.75221	5.62936	6.1918	5.95652	5.53916	6.04876	5.8679	6.08958	5.98413	6.18587	5.52042	5.95652	5.6837	5.93782	5.70321	5.19771	5.32912	4.7866	6.25172	5.98413	5.66959	6.19771
O14641	Segment polarity protein dishevelled homolog DVL-2 OS=Homo sapiens OX=9606 GN=DVL2 PE=1 SV=1	DVL2	[R].DSSEHGAGGHR.[T]	1xTMTpro [N-Term]; 1xPhospho [S]	4	O14641 [168-178]		0	1493.65	23	1.63	91.7	120	109.4	86	87.7	115.5	14.4	22.28	3.12	1.3	11.32	8.04	6.64241	6.39575	6.67384	6.22689	6.92837	6.88509	6.41616	7.22978	6.73742	6.74416	6.82909	6.80219	6.41278	6.43962	6.41785	6.59544	6.54071	6.41616	6.49185	6.15583	6.8505	6.95303	6.66959	6.85175
O14641	Segment polarity protein dishevelled homolog DVL-2 OS=Homo sapiens OX=9606 GN=DVL2 PE=1 SV=1	DVL2	[K].SGSGSESEPSSR.[G]	1xTMTpro [N-Term]; 1xPhospho [S5(100)]	8	O14641 [616-627]	O14641 1xPhospho [S620(100)]	0	1550.67	41		89.3	88.5	94.4	95	110.6	116.5	10.23	8.09	8.26	4.42	6.02	15	6.58796	6.61324	6.32012	6.37504	6.50938	6.52669	6.26491	6.42626	6.52356	6.49185	6.59694	6.75221	6.52513	6.61471	6.58195	6.61029	6.66107	6.83289	6.74416	6.85175	6.90809	6.47411	6.99887	6.82146
O14646	Chromodomain-helicase-DNA-binding protein 1 OS=Homo sapiens OX=9606 GN=CHD1 PE=1 SV=2	CHD1	[R].SPYGSRSPFEHSVEHK.[S]	1xTMTpro [K16]; 1xTMTpro [N-Term]; 1xPhospho [S7(100)]	4	O14646 [1683-1698]	O14646 1xPhospho [S1689(100)]	1	2532.25	22		177.6	156.3	41.1	42	124.1	166.7	6.99	13.43	3.58	0.84	9.91	8.18	7.31107	7.55766	7.47168	7.47249	7.21626	7.3345	7.61985	7.24317	5.2817	5.39232	5.33271	5.38888	5.38198	5.39917	5.38888	5.37156	6.78921	6.98413	6.926	7.13443	7.25172	7.37678	7.38457	7.53838
O14646	Chromodomain-helicase-DNA-binding protein 1 OS=Homo sapiens OX=9606 GN=CHD1 PE=1 SV=2	CHD1	[R].YSGSDSDSISEGK.[R]	1xTMTpro [K13]; 1xTMTpro [N-Term]; 2xPhospho [S6(100); S8(100)]	10	O14646 [1095-1107]	O14646 2xPhospho [S1100(100); S1102(100)]	0	2099.91	53		61	64.6	61.2	57.8	50.5	67.3	8.33	6.02	14.39	10.95	14.56	6.21	5.9331	5.70044	5.97728	5.92837	6.06178	5.94486	5.96347	6.12928	5.64674	6.14771	5.99322	5.87529	5.74147	5.96578	5.78921	6.10852	5.83542	5.74147	5.57289	5.34341	6.06609	6.08108	6.04439	6.23458
O14646	Chromodomain-helicase-DNA-binding protein 1 OS=Homo sapiens OX=9606 GN=CHD1 PE=1 SV=2	CHD1	[R].QIDSSEEDDDEEDYDNDKR.[S]	1xTMTpro [K18]; 1xTMTpro [N-Term]; 2xPhospho [S4(100); S5(100)]	16	O14646 [212-230]	O14646 2xPhospho [S215(100); S216(100)]	1	3085.23	51		107.3	96.4	105.3	103.6	104.7	100.8	9.8	5.65	2.61	0.71	3.6	1.9	6.58346	6.92006	6.70736	6.78398	6.51728	6.62936	6.70044	6.55459	6.6865	6.7761	6.71699	6.71836	6.70183	6.6865	6.69488	6.79831	6.75756	6.74685	6.65249	6.67525	6.63662	6.67101	6.69349	6.64097
O14646	Chromodomain-helicase-DNA-binding protein 1 OS=Homo sapiens OX=9606 GN=CHD1 PE=1 SV=2	CHD1	[K].RQIDSSEEDDDEEDYDNDKR.[S]	1xTMTpro [K19]; 1xTMTpro [N-Term]; 2xPhospho [S5(100); S6(100)]	4	O14646 [211-230]	O14646 2xPhospho [S215(100); S216(100)]	2	3241.33	30		183.6	180.5	198.9	189.5	196.9	183	3.8	10.15	2.86	3.5	4.21	4.66	7.59544	7.51964	7.52121	7.46189	7.36282	7.59842	7.65678	7.39318	7.58646	7.64241	7.6865	7.62936	7.6014	7.5306	7.52042	7.78986	7.51728	7.61176	7.66035	7.63081	7.55842	7.48301	7.54844	7.41193
O14646	Chromodomain-helicase-DNA-binding protein 1 OS=Homo sapiens OX=9606 GN=CHD1 PE=1 SV=2	CHD1	[R].RYSGSDSDSISEGK.[R]	1xTMTpro [K14]; 1xTMTpro [N-Term]; 1xPhospho [S3(100)]	5	O14646 [1094-1107]	O14646 1xPhospho [S1096(100)]	1	2176.04	39	2.53	64.1	89.9	115	99	88	94.5	24.63	11.57	13.43	14.34	19.11	3.46	6.14975	5.64097	6.44956	5.85549	6.65535	6.24603	6.45779	6.52356	6.56682	7.04658	6.83162	6.85922	6.48382	6.77742	6.51728	6.95187	6.79051	6.57592	6.34341	6.15785	6.60437	6.5345	6.49665	6.58946
O14646	Chromodomain-helicase-DNA-binding protein 1 OS=Homo sapiens OX=9606 GN=CHD1 PE=1 SV=2	CHD1	[R].YSGSDSDSISEGK.[R]	1xTMTpro [K13]; 1xTMTpro [N-Term]; 1xPhospho [S6(100)]	7	O14646 [1095-1107]	O14646 1xPhospho [S1100(100)]	0	2019.94	68	0.88	31.5	43.1	69.8	61.9	57	50.6	29.94	15.26	14.42	16.39	21.09	20.59	5.20163	4.41278	5.41278	4.75489	5.6837	5.2555	5.26679	5.59096	5.9542	6.43463	6.15381	6.09803	5.78398	6.12102	5.90689	6.37504	6.25361	5.99322	5.67243	5.61471	5.59694	5.87283	5.1334	5.72792
O14646-2; O14646	Isoform 2 of Chromodomain-helicase-DNA-binding protein 1 [OS=Homo sapiens] Chromodomain-helicase-DNA-binding protein 1 OS=Homo sapiens OX=9606 GN=CHD1 PE=1 SV=2	CHD1	[R].QIDSSEEDDDEEDYDNDKR.[S]	1xTMTpro [K18]; 1xTMTpro [N-Term]; 1xPhospho [S4(98.9)]	3	O14646-2 [212-230]; O14646 [212-230]	O14646-2 1xPhospho [S215(98.9)]; O14646 1xPhospho [S215(98.9)]	1	3005.27	34	1.55	115.7	94.6	82.5	99.7	97	78.2	38.21	23.9	35.62	11.21	26.96	24.47	7.1375	5.64674	7.02237	6.6851	6.66959	5.8802	6.72383	6.45943	5.77873	6.9542	6.62498	6.10852	6.75355	6.52356	6.55919	6.6851	6.732	6.53294	6.66818	5.74953	6.20163	6.87774	6.17592	6.37504
O14646-2; O14646	Isoform 2 of Chromodomain-helicase-DNA-binding protein 1 [OS=Homo sapiens] Chromodomain-helicase-DNA-binding protein 1 OS=Homo sapiens OX=9606 GN=CHD1 PE=1 SV=2	CHD1	[R].ASSSGPRSPLDQR.[S]	1xTMTpro [N-Term]; 1xPhospho [S8(100)]	5	O14646-2 [1670-1682]; O14646 [1670-1682]	O14646-2 1xPhospho [S1677(100)]; O14646 1xPhospho [S1677(100)]	1	1741.86	33	3.48	94.8	102.3	127.4	127.1	110.1	99.5	9.03	7.79	5.04	7.61	6.04	4.73	6.71425	6.53294	6.59991	6.40088	6.71973	6.72928	6.63372	6.48059	6.95536	7.09803	7.03122	6.94369	7.06717	6.91169	6.94953	7.0045	6.84298	6.88631	6.71287	6.72247	6.56834	6.732	6.6453	6.6279
O14646-2; O14646	Isoform 2 of Chromodomain-helicase-DNA-binding protein 1 [OS=Homo sapiens] Chromodomain-helicase-DNA-binding protein 1 OS=Homo sapiens OX=9606 GN=CHD1 PE=1 SV=2	CHD1	[R].RYSGSDSDSISEGK.[R]	1xTMTpro [K14]; 1xTMTpro [N-Term]; 2xPhospho [S3(99.1); S9(100)]	7	O14646-2 [1094-1107]; O14646 [1094-1107]	O14646-2 2xPhospho [S1096(99.1); S1102(100)]; O14646 2xPhospho [S1096(99.1); S1102(100)]	1	2256.01	46	2.33	90.1	98.8	122.8	114.7	111.8	104.8	6.76	3.92	2.57	1.21	5.94	7.12	6.6453	6.52982	6.45779	6.43129	6.65392	6.70598	6.59991	6.58195	6.87529	6.9542	6.92719	6.9542	6.82909	6.85425	6.91648	6.96347	6.82018	6.94953	6.75889	6.78921	6.73877	6.56834	6.6851	6.81506
O14646-2; O14646	Isoform 2 of Chromodomain-helicase-DNA-binding protein 1 [OS=Homo sapiens] Chromodomain-helicase-DNA-binding protein 1 OS=Homo sapiens OX=9606 GN=CHD1 PE=1 SV=2	CHD1	[R].RYSGSDSDSISEGKRPK.[K]	2xTMTpro [K14; K17]; 1xTMTpro [N-Term]; 2xPhospho [S7(100); S9(100)]	6	O14646-2 [1094-1110]; O14646 [1094-1110]	O14646-2 2xPhospho [S1100(100); S1102(100)]; O14646 2xPhospho [S1100(100); S1102(100)]	2	2941.46		4.35	93.8	123.2	172.3	151.3	129.9	139.9	29.16	6.82	6.75	14.21	14.79	13.1	6.72656	5.96347	6.97613	6.37851	7.03782	6.82146	6.89118	6.99887	7.25077	7.44128	7.41616	7.47735	7.09592	7.38716	7.08958	7.47573	7.17991	7.26491	6.86171	6.85425	7.24317	7.2114	6.81378	7.04658
O14646-2; O14646	Isoform 2 of Chromodomain-helicase-DNA-binding protein 1 [OS=Homo sapiens] Chromodomain-helicase-DNA-binding protein 1 OS=Homo sapiens OX=9606 GN=CHD1 PE=1 SV=2	CHD1	[R].YSGSDSDSISEGKRPK.[K]	2xTMTpro [K13; K16]; 1xTMTpro [N-Term]; 2xPhospho [S6(100); S8(100)]	2	O14646-2 [1095-1110]; O14646 [1095-1110]	O14646-2 2xPhospho [S1100(100); S1102(100)]; O14646 2xPhospho [S1100(100); S1102(100)]	1	2785.36	11	3.22	39.7	55.2	74.8	69.5	60.4	61.2	32.5	7.27	8.89	19.83	16.84	14.72	5.54535	4.62059	5.73606	5.07895	5.8679	5.70598	5.66676	5.86542	6.02237	6.32193	6.17792	6.2724	5.91648	6.32373	5.88264	6.20163	6.18388	6	5.83289	5.60585	5.96347	6.07895	5.55766	5.90689
O14647	Chromodomain-helicase-DNA-binding protein 2 OS=Homo sapiens OX=9606 GN=CHD2 PE=1 SV=2	CHD2	[K].AQTNDSDSDTESK.[R]	1xTMTpro [K13]; 1xTMTpro [N-Term]; 2xPhospho [S6(100); S8(100)]	2	O14647 [1080-1092]	O14647 2xPhospho [S1085(100); S1087(100)]	0	2165.91	54		103.2	114.6	75.5	82.7	84	120.1	8.88	13.87	13.55	4.22	10.91	6.44	6.62205	6.60881	6.75489	6.87774	6.80219	6.42962	6.87774	6.88142	6.17792	6.29829	6.42794	5.95652	6.32553	6.41278	6.71012	6.76686	6.26115	6.52982	6.52356	6.24413	6.85549	6.81121	6.96116	7.01235
O14647	Chromodomain-helicase-DNA-binding protein 2 OS=Homo sapiens OX=9606 GN=CHD2 PE=1 SV=2	CHD2	[R].FNIKEEASSGSESGSPK.[R]	2xTMTpro [K4; K17]; 1xTMTpro [N-Term]; 2xPhospho [S8(98.8); S11(98.8)]	4	O14647 [122-138]	O14647 2xPhospho [S129(98.8); S132(98.8)]	1	2826.38	27		79.1	86.8	89.8	76.9	70.8	80.5	4.67	10.66	10.23	12.64	12.14	10.04	6.39403	6.30195	6.30925	6.22882	6.65249	6.2854	6.41954	6.45943	6.24982	6.61176	6.49025	6.48704	6.13545	6.39403	6.11478	6.49346	6.31651	6.14771	6.14364	5.88264	6.31832	6.17592	6.34341	6.52513
O14647	Chromodomain-helicase-DNA-binding protein 2 OS=Homo sapiens OX=9606 GN=CHD2 PE=1 SV=2	CHD2	[K].AQTNDSDSDTESKR.[Q]	1xTMTpro [K13]; 1xTMTpro [N-Term]; 1xPhospho [S8(100)]	2	O14647 [1080-1093]	O14647 1xPhospho [S1087(100)]	1	2242.05	12		73.3	86.4	56.2	81.7	70.7	78.6	27.85	25.64	31.56	0.29	33.27	36.18	6.17393	5.42626	6.48382	6.21723	6.46271	5.70321	6.66249	6.40259	5.58496	6.52199	5.93782	5.6893	6.3505	6.35579	6.24031	6.55766	6.52826	6.15381	6.1334	5.23266	6.16993	6.98755	5.78136	6.42122
O14647	Chromodomain-helicase-DNA-binding protein 2 OS=Homo sapiens OX=9606 GN=CHD2 PE=1 SV=2	CHD2	[K].KAQTNDSDSDTESK.[R]	2xTMTpro [K1; K14]; 1xTMTpro [N-Term]; 2xPhospho [S7(100); S9(98.9)]	2	O14647 [1079-1092]	O14647 2xPhospho [S1085(100); S1087(98.9)]	1	2598.22	60		124.1	116.4	120.4	127.1	122.6	125.7	16.15	8.69	14.51	2.71	10.85	12.11	7.03122	6.50303	6.8802	7.03342	6.95303	6.64962	6.85425	6.87283	6.91289	6.92719	6.91049	6.46107	7.01681	6.96232	7.32733	7.31016	6.85674	7.01792	7.08428	6.73335	7.02015	6.84423	7.2384	6.92719
O14647	Chromodomain-helicase-DNA-binding protein 2 OS=Homo sapiens OX=9606 GN=CHD2 PE=1 SV=2	CHD2	[R].HSDNPSEEGEVKDDGLEK.[S]	2xTMTpro [K12; K18]; 1xTMTpro [N-Term]; 1xPhospho [S6(100)]	2	O14647 [1368-1385]	O14647 1xPhospho [S1373(100)]	1	2977.46	16	1.03	75.3	93	61.3	81.6	74.6	79.4	30.18	28.99	35.14	5.34	34.76	22.04	6.19574	5.37851	6.53605	6.27426	6.76818	5.6865	6.63227	6.44626	5.48543	6.58646	6.19771	5.67807	6.40599	6.29646	6.2724	6.3906	6.29278	6.15785	6.2854	4.96809	6.42962	6.64962	5.89239	6.1918
O14647	Chromodomain-helicase-DNA-binding protein 2 OS=Homo sapiens OX=9606 GN=CHD2 PE=1 SV=2	CHD2	[R].KKQDSSDEDDDDDEAPK.[R]	3xTMTpro [K1; K2; K17]; 1xTMTpro [N-Term]; 2xPhospho [S5(100); S6(100)]	2	O14647 [203-219]	O14647 2xPhospho [S207(100); S208(100)]	2	3313.55	24		99.4	96.6	92.1	108.5	98.6	101.9	11.9	9.5	7	0.65	5.82	7.24	6.72792	6.32373	6.59096	6.67948	6.65249	6.35755	6.5345	6.65821	6.45943	6.61618	6.59096	6.40599	6.76818	6.75489	6.77479	6.74819	6.58946	6.65821	6.66676	6.4822	6.73064	6.61176	6.81378	6.59544
O14647	Chromodomain-helicase-DNA-binding protein 2 OS=Homo sapiens OX=9606 GN=CHD2 PE=1 SV=2	CHD2	[K].KAQTNDSDSDTESKR.[Q]	2xTMTpro [K1; K14]; 1xTMTpro [N-Term]; 2xPhospho [S7(100); S9(100)]	7	O14647 [1079-1093]	O14647 2xPhospho [S1085(100); S1087(100)]	2	2754.32	27		110.9	113.2	101.8	120.8	114.1	104	16.87	13.04	11.36	1.19	9.95	2.56	6.86171	6.30561	6.86295	6.72383	6.91049	6.50621	6.92481	6.73606	6.57592	6.92362	6.73877	6.59991	6.90448	6.92837	6.86295	6.91648	6.97499	6.848	6.82018	6.62205	6.7252	6.74147	6.66534	6.67525
O14647	Chromodomain-helicase-DNA-binding protein 2 OS=Homo sapiens OX=9606 GN=CHD2 PE=1 SV=2	CHD2	[K].KQDSSDEDDDDDEAPKR.[Q]	2xTMTpro [K1; K16]; 1xTMTpro [N-Term]; 2xPhospho [S4(100); S5(100)]	4	O14647 [204-220]	O14647 2xPhospho [S207(100); S208(100)]	2	3037.35	17		89.1	91	89	103.2	95.9	93.3	14.2	2.93	6.11	1.65	10.56	3.02	6.49025	6.08958	6.58796	6.46271	6.54844	6.4446	6.50303	6.51096	6.44791	6.54226	6.50303	6.33628	6.70598	6.67243	6.58195	6.58496	6.69349	6.59096	6.57592	6.32193	6.58346	6.56986	6.49185	6.51728
O14647	Chromodomain-helicase-DNA-binding protein 2 OS=Homo sapiens OX=9606 GN=CHD2 PE=1 SV=2	CHD2	[K].AQTNDSDSDTESKR.[Q]	1xTMTpro [K13]; 1xTMTpro [N-Term]; 2xPhospho [S6(100); S8(100)]	6	O14647 [1080-1093]	O14647 2xPhospho [S1085(100); S1087(100)]	1	2322.01	60		95.9	102.6	100.5	111.3	110.7	93.5	12.89	13.7	9.09	1.15	12.77	3.09	6.59246	6.18982	6.59991	6.5744	6.74012	6.30012	6.74685	6.62205	6.67948	6.7761	6.62205	6.45779	6.80993	6.7866	6.7866	6.88387	6.88509	6.86419	6.71836	6.46761	6.53761	6.53916	6.55305	6.63081
O14647	Chromodomain-helicase-DNA-binding protein 2 OS=Homo sapiens OX=9606 GN=CHD2 PE=1 SV=2	CHD2	[K].KQDSSDEDDDDDEAPK.[R]	2xTMTpro [K1; K16]; 1xTMTpro [N-Term]; 2xPhospho [S4(100); S5(100)]	2	O14647 [204-219]	O14647 2xPhospho [S207(100); S208(100)]	1	2881.25	43	2.93	80.5	79.7	86.4	96.5	96.5	84.7	4.13	6.72	4.55	5.13	3.3	10.37	6.33092	6.24222	6.32912	6.38888	6.3505	6.18982	6.2817	6.41785	6.45615	6.53916	6.39575	6.40939	6.54071	6.6453	6.74819	6.76951	6.59991	6.50779	6.61618	6.58496	6.49665	6.2114	6.52982	6.31288
O14647	Chromodomain-helicase-DNA-binding protein 2 OS=Homo sapiens OX=9606 GN=CHD2 PE=1 SV=2	CHD2	[K].KAQTNDSDSDTESKR.[Q]	2xTMTpro [K1; K14]; 1xTMTpro [N-Term]; 1xPhospho [S9(100)]	2	O14647 [1079-1093]	O14647 1xPhospho [S1087(100)]	2	2674.35	18	3.33	66.9	88.7	104.4	124.2	106.1	73.9	33.07	23.12	16.98	3.4	32.25	36.36	6.25361	5.37851	6.54381	5.87283	6.44956	5.853	6.71012	6.49346	6.47086	7.02126	6.81121	6.59991	6.99209	6.92244	6.7866	7.12928	7.17991	6.83415	6.62352	5.98641	6.33628	7.04876	6.02015	6.07895
O14654	Insulin receptor substrate 4 OS=Homo sapiens OX=9606 GN=IRS4 PE=1 SV=1	IRS4	[R].RVPRPPEREDSDNDDDTHVR.[M]	1xTMTpro [N-Term]; 1xPhospho [S11(100)]	3	O14654 [1221-1240]	O14654 1xPhospho [S1231(100)]	2	2789.29		6.27	156.3	115.4	102.6	105.8	108.1	109.5	15.01	6.64	7.95	2.33	9.68	14.64	6.97728	7.224	7.50144	7.35226	6.73877	6.80864	6.95884	6.89118	6.50462	6.63952	6.77215	6.72247	6.74819	6.70044	6.52826	6.67525	6.91886	6.76818	6.74416	6.57592	6.6453	7.07788	6.65821	6.89239
O14683	Tumor protein p53-inducible protein 11 OS=Homo sapiens OX=9606 GN=TP53I11 PE=1 SV=2	TP53I11	[K].KHSQTDLVSR.[L]	1xTMTpro [K1]; 1xTMTpro [N-Term]; 1xPhospho [S3(100)]	4	O14683 [12-21]	O14683 1xPhospho [S14(100)]	1	1859	42	1.91	184.1	116.4	105.8	161	128.7	157	9.47	10.97	10.56	9.53	13.8	4.4	7.31651	7.44956	7.61029	7.59991	6.85798	6.7211	7.09487	6.8679	6.67384	6.79051	6.44626	6.7761	7.42878	7.23362	7.19574	7.19279	6.70598	6.95884	7.05745	7.19081	7.21043	7.25644	7.3443	7.33181
O14686	Histone-lysine N-methyltransferase 2D OS=Homo sapiens OX=9606 GN=KMT2D PE=1 SV=2	KMT2D	[R].NLTMSPLHK.[R]	1xTMTpro [K9]; 1xTMTpro [N-Term]; 1xPhospho [S5(100)]	3	O14686 [1602-1610]	O14686 1xPhospho [S1606(100)]	0	1728.94	32		104.2	100.9	83.5	97.7	74	104.5	8.65	4.74	7.5	3.55	8.33	5.69	6.71149	6.58496	6.69488	6.88264	6.66391	6.62936	6.65105	6.77873	6.3505	6.20163	6.41616	6.45286	6.5744	6.64674	6.60585	6.3733	6.01569	6.15178	6.26679	6.27984	6.8189	6.63807	6.74685	6.66818
O14686	Histone-lysine N-methyltransferase 2D OS=Homo sapiens OX=9606 GN=KMT2D PE=1 SV=2	KMT2D	[K].QTAGQGSPCEEQEEPR.[A]	1xCarbamidomethyl [C9]; 1xTMTpro [N-Term]; 1xPhospho [S7(100)]	4	O14686 [1174-1189]	O14686 1xPhospho [S1180(100)]	0	2186.93	73		94.2	87.9	78	77.1	75.7	84.2	4.81	5.92	7.08	1.74	5.42	4.2	6.59991	6.45286	6.51885	6.59544	6.44626	6.31651	6.52199	6.46761	6.2075	6.40599	6.35755	6.2114	6.25172	6.28725	6.33271	6.27053	6.27984	6.19377	6.36107	6.20359	6.44294	6.31832	6.4363	6.35579
O14686	Histone-lysine N-methyltransferase 2D OS=Homo sapiens OX=9606 GN=KMT2D PE=1 SV=2	KMT2D	[K].LEGPVSPDVEPGKEETEESK.[K]	2xTMTpro [K13; K20]; 1xTMTpro [N-Term]; 1xPhospho [S6(100)]	3	O14686 [1666-1685]	O14686 1xPhospho [S1671(100)]	1	3148.61	38	1.79	96.9	93.7	83.3	89.2	83.1	88.7	8.69	15.75	4.73	4.84	4.31	7.47	6.71836	6.4545	6.51728	6.67807	6.44294	6.65678	6.75355	6.23074	6.41278	6.42459	6.34696	6.27426	6.42962	6.52826	6.3733	6.48543	6.46434	6.33092	6.40769	6.34341	6.48059	6.44294	6.46271	6.66818
O14686	Histone-lysine N-methyltransferase 2D OS=Homo sapiens OX=9606 GN=KMT2D PE=1 SV=2	KMT2D	[K].GDDGPDIADEESRGLEGK.[A]	1xTMTpro [K18]; 1xTMTpro [N-Term]; 1xPhospho [S12(100)]	2	O14686 [1823-1840]	O14686 1xPhospho [S1834(100)]	1	2548.21	34		85.7	67.4	78.2	71.3	78.7	70.5	21.19	17.11	15.44	18.5	23.59	22.92	6.4545	6.07468	6.8125	6.38888	6.06393	6.07039	6.52982	6.08108	5.99322	6.51885	6.37504	6.20359	6.34696	5.96578	6.21723	5.8802	5.67243	6.3837	6.52669	6.2114	6.1819	6.09803	6.63807	5.89724
O14686	Histone-lysine N-methyltransferase 2D OS=Homo sapiens OX=9606 GN=KMT2D PE=1 SV=2	KMT2D	[K].ASPVPSDPEKPGTPGEGMLSSDLDR.[I]	1xTMTpro [K10]; 1xTMTpro [N-Term]; 1xPhospho [T13(100)]	2	O14686 [1853-1877]	O14686 1xPhospho [T1865(100)]	1	3227.58	30		104.9	103.6	100.5	101.2	102.7	103.2	6.91	8.59	6.77	0.52	0.92	6.24	6.6893	6.52356	6.74416	6.73742	6.67807	6.47249	6.71287	6.76553	6.67384	6.79701	6.6279	6.56986	6.66676	6.65678	6.76022	6.71425	6.70321	6.67948	6.67101	6.6865	6.67101	6.82146	6.70874	6.61029
O14686	Histone-lysine N-methyltransferase 2D OS=Homo sapiens OX=9606 GN=KMT2D PE=1 SV=2	KMT2D	[K].GLEGKSPDTGPDWLK.[Q]	2xTMTpro [K5; K15]; 1xTMTpro [N-Term]; 1xPhospho [S6(100)]	3	O14686 [4844-4858]	O14686 1xPhospho [S4849(100)]	1	2592.39	28		103.5	106.9	109.6	105	111.3	99.5	8.11	1.07	4.62	1.9	5.3	4.7	6.59096	6.66676	6.7211	6.86419	6.74953	6.74147	6.71425	6.73742	6.67666	6.81634	6.81506	6.73877	6.73335	6.69488	6.6865	6.8009	6.78267	6.81378	6.84674	6.66818	6.65249	6.74147	6.58346	6.62205
O14730	Serine/threonine-protein kinase RIO3 OS=Homo sapiens OX=9606 GN=RIOK3 PE=1 SV=2	RIOK3	[R].KVHPYEDSDSSEDEVDWQDTR.[D]	1xTMTpro [K1]; 1xTMTpro [N-Term]; 3xPhospho [S8(100); S10(100); S11(100)]	4	O14730 [118-138]	O14730 3xPhospho [S125(100); S127(100); S128(100)]	1	3385.38	57		106.2	110.8	101.8	105.9	100	109.2	9.08	15.6	2.38	2.79	3.49	4.16	6.65249	6.89482	6.80864	6.61912	6.70874	6.87529	7.05961	6.5345	6.73335	6.67101	6.66676	6.66107	6.75489	6.69905	6.79312	6.76951	6.59246	6.65392	6.63372	6.71287	6.7046	6.82655	6.73064	6.8125
O14733	Dual specificity mitogen-activated protein kinase kinase 7 OS=Homo sapiens OX=9606 GN=MAP2K7 PE=1 SV=2	MAP2K7	[R].IDLNLDISPQRPR.[P]	1xTMTpro [N-Term]; 1xPhospho [S8(100)]	2	O14733 [28-40]	O14733 1xPhospho [S35(100)]	1	1921.02	37		73.6	71.3	75.9	74.4	80.9	83.7	3.79	8.16	2.31	5.8	5.69	4.91	6.18587	6.21723	6.14364	6.2724	6.01792	6.30378	6.1639	6.14568	6.2384	6.22304	6.30012	6.25361	6.15785	6.27612	6.13134	6.23649	6.42626	6.32193	6.22689	6.35403	6.34341	6.33271	6.43296	6.47897
O14737	Programmed cell death protein 5 OS=Homo sapiens OX=9606 GN=PDCD5 PE=1 SV=3	PDCD5	[R].KVMDSDEDDDY.[-]	1xTMTpro [K1]; 1xTMTpro [N-Term]; 1xPhospho [S5(100)]	7	O14737 [115-125]	O14737 1xPhospho [S119(100)]	1	2019.87	44	1.33	111.2	113.3	107.3	105.6	117.5	123.2	6.32	8.1	5.03	0.58	6.34	1.84	6.85922	6.76022	6.83162	6.65249	6.824	6.88753	6.82273	6.61029	6.87774	6.72383	6.75221	6.74012	6.72928	6.71699	6.78267	6.81121	6.96	6.91169	6.74685	6.84172	6.96232	6.91767	6.97154	6.926
O14737	Programmed cell death protein 5 OS=Homo sapiens OX=9606 GN=PDCD5 PE=1 SV=3	PDCD5	[K].VMDSDEDDDY.[-]	1xTMTpro [N-Term]; 1xPhospho [S4(100)]	4	O14737 [116-125]	O14737 1xPhospho [S119(100)]	0	1587.57	71		82.4	84.3	104.2	104.8	99.5	93.3	1.86	13.64	2.29	3.5	5.41	7.05	6.36457	6.32733	6.36632	6.39232	6.42794	6.36457	6.22882	6.6865	6.70874	6.63952	6.69905	6.71012	6.67525	6.74685	6.6865	6.69766	6.77347	6.63081	6.64241	6.6014	6.69488	6.50303	6.58195	6.46761
O14745	Na(+)/H(+) exchange regulatory cofactor NHE-RF1 OS=Homo sapiens OX=9606 GN=SLC9A3R1 PE=1 SV=4	NHERF1	[R].SASSDTSEELNSQDSPPK.[Q]	1xTMTpro [K18]; 1xTMTpro [N-Term]; 2xPhospho [S3(98.6); S7(100)]	6	O14745 [288-305]	O14745 2xPhospho [S290(98.6); S294(100)]	0	2647.17	56		113.5	99.5	86	91.3	82.4	97.8	7.03	9.79	3.97	10.78	7.25	3.46	6.77873	6.72656	6.95303	6.87406	6.67384	6.41954	6.75889	6.6014	6.38888	6.48059	6.46597	6.36282	6.62205	6.40259	6.48543	6.31832	6.51412	6.32193	6.40769	6.2817	6.63807	6.56529	6.67384	6.58496
O14745	Na(+)/H(+) exchange regulatory cofactor NHE-RF1 OS=Homo sapiens OX=9606 GN=SLC9A3R1 PE=1 SV=4	NHERF1	[R].SASSDTSEELNSQDSPPKQDSTAPSSTSSSDPILDFNISLAMAK.[E]	2xPhospho [S3(96.4); S15(95.5)]; 2xTMTpro [K18; K44]; 1xTMTpro [N-Term]	12	O14745 [288-331]	O14745 2xPhospho [S290(96.4); S302(95.5)]	1	5615.63	41		113.3	123.9	91.4	128.6	82.4	131.1	17.03	9.95	13.13	5.2	10.75	4.27	6.86171	6.29646	6.84549	6.80349	6.96694	6.67525	6.93899	7.00787	6.17193	6.63372	6.49985	6.52982	7.05961	6.9542	7.01903	6.93664	6.53916	6.46597	6.26491	6.21917	7.04549	6.96	7.02237	7.10852
O14745	Na(+)/H(+) exchange regulatory cofactor NHE-RF1 OS=Homo sapiens OX=9606 GN=SLC9A3R1 PE=1 SV=4	NHERF1	[R].SASSDTSEELNSQDSPPKQDSTAPSSTSSSDPILDFNISLAMAK.[E]	2xTMTpro [K18; K44]; 1xTMTpro [N-Term]; 1xPhospho [S/T]	32	O14745 [288-331]		1	5535.67	36		131.6	128	99.3	120.4	100.8	141.4	7.47	6.74	5.12	6.34	3.35	3.71	7.06393	6.82909	7.06286	7.01681	6.99209	6.85798	7.00675	7.09698	6.55152	6.71699	6.59694	6.67101	6.84674	6.97613	6.91409	6.86913	6.74416	6.65678	6.63952	6.65249	7.17393	7.08428	7.20163	7.11374
O14745	Na(+)/H(+) exchange regulatory cofactor NHE-RF1 OS=Homo sapiens OX=9606 GN=SLC9A3R1 PE=1 SV=4	NHERF1	[R].SASSDTSEELNSQDSPPK.[Q]	1xTMTpro [K18]; 1xTMTpro [N-Term]; 1xPhospho [S3(99.2)]	19	O14745 [288-305]	O14745 1xPhospho [S290(99.2)]	0	2567.2	119	2.32	74.3	71.6	71.4	81	71.4	82.7	4.53	3.27	0.77	5.93	4.61	4.04	6.22304	6.09381	6.24031	6.20555	6.2075	6.09381	6.17193	6.15178	6.16993	6.15178	6.14568	6.1639	6.39917	6.27798	6.4363	6.2724	6.23458	6.18982	6.12516	6.08321	6.32553	6.33985	6.39917	6.45121
O14745	Na(+)/H(+) exchange regulatory cofactor NHE-RF1 OS=Homo sapiens OX=9606 GN=SLC9A3R1 PE=1 SV=4	NHERF1	[R].EALAEAALESPRPALVR.[S]	1xTMTpro [N-Term]; 1xPhospho [S10(100)]	7	O14745 [271-287]	O14745 1xPhospho [S280(100)]	1	2177.17	55		100.5	104.6	102.9	130.6	119	106.5	13.76	11.61	4.14	5.63	13.4	15	6.51885	6.8716	6.46271	6.78136	6.44626	6.85425	6.67243	6.74551	6.67948	6.79442	6.6907	6.66676	6.97154	7.0864	6.91886	7.02015	6.84046	6.94837	6.67384	7.13443	6.51096	6.57894	6.94486	6.88996
O14757	Serine/threonine-protein kinase Chk1 OS=Homo sapiens OX=9606 GN=CHEK1 PE=1 SV=2	CHEK1	[R].VTSGGVSESPSGFSK.[H]	1xTMTpro [K15]; 1xTMTpro [N-Term]; 1xPhospho [S9(100)]	6	O14757 [278-292]	O14757 1xPhospho [S286(100)]	0	2114.07	86	1.88	202.8	150.1	100	118.4	121.7	162.6	18.19	19.63	7.62	2.47	8.53	9.11	7.76288	8.08055	7.56529	7.53683	7.07361	7.68299	7.2817	7.17792	6.68089	6.4545	6.60733	6.70598	6.86295	6.91289	6.85175	6.92719	6.95536	6.84674	6.90087	7.12412	7.30104	7.29737	7.56986	7.38974
O14757	Serine/threonine-protein kinase Chk1 OS=Homo sapiens OX=9606 GN=CHEK1 PE=1 SV=2	CHEK1	[K].HIQSNLDFSPVNSASSEENVK.[Y]	1xTMTpro [K21]; 1xTMTpro [N-Term]; 1xPhospho [S9(100)]	10	O14757 [293-313]	O14757 1xPhospho [S301(100)]	0	2990.48	70	2.94	83.3	82.6	93.9	100.7	110.6	108.7	27.26	16.72	8.6	1.33	13.98	19.64	6.43129	7.04985	6.33092	6.28355	6.41109	6.79572	6.32012	6.32553	6.57894	6.52826	6.49506	6.76421	6.66818	6.64097	6.81121	6.79831	6.65249	6.82528	6.75221	7.10538	6.853	6.45779	7.12309	6.67525
O14777	Kinetochore protein NDC80 homolog OS=Homo sapiens OX=9606 GN=NDC80 PE=1 SV=1	NDC80	[K].RTSGHGSR.[N]	1xTMTpro [N-Term]; 1xPhospho [S3(98.9)]	6	O14777 [60-67]	O14777 1xPhospho [S62(98.9)]	1	1241.61	27	0.67	159.7	183.9	172.9	135.7	215.2	136.9	24.85	21.26	11.5	16.83	26.02	12.51	7.11478	7.56224	7.52356	6.75889	7.03782	7.6879	7.72724	7.35755	7.41616	7.21626	7.45121	7.62352	7.25739	6.91169	7.36894	6.77347	6.98755	7.7211	7.77742	7.96116	7.01569	7.15279	7.39575	7.04111
O14795	Protein unc-13 homolog B OS=Homo sapiens OX=9606 GN=UNC13B PE=1 SV=2	UNC13B	[K].DHFLGPQESFPEENASSPFTQAR.[A]	1xTMTpro [N-Term]; 1xPhospho [S17(98.7)]	3	O14795 [351-373]	O14795 1xPhospho [S367(98.7)]	0	2975.35	67		121	114.9	96.5	99.1	100.6	115.1	0.98	14.2	5.41	12.31	3.86	6.22	6.90087	6.926	6.91169	6.93192	6.7866	6.90207	7.18982	6.76421	6.56529	6.72928	6.56834	6.61618	6.75622	6.50462	6.77347	6.65535	6.68089	6.62498	6.59544	6.71973	6.67666	6.86047	6.87774	6.83289
O14795	Protein unc-13 homolog B OS=Homo sapiens OX=9606 GN=UNC13B PE=1 SV=2	UNC13B	[R].AISPTSSSR.[Y]	1xTMTpro [N-Term]; 1xPhospho [S3(100)]	6	O14795 [252-260]	O14795 1xPhospho [S254(100)]	0	1289.64	26		108	125.1	106.6	92.3	93.2	87.6	9.88	9.81	7.7	5.24	8.61	3.94	6.99209	6.67807	6.78398	6.72656	7.00338	7.07895	6.74012	6.92955	6.70044	6.78398	6.77083	6.5345	6.47573	6.58195	6.54381	6.67525	6.65535	6.57894	6.50621	6.35931	6.41278	6.40088	6.51412	6.49346
O14795	Protein unc-13 homolog B OS=Homo sapiens OX=9606 GN=UNC13B PE=1 SV=2	UNC13B	[R].GTGNASPDAR.[A]	1xTMTpro [N-Term]; 1xPhospho [S6(100)]	6	O14795 [1246-1255]	O14795 1xPhospho [S1251(100)]	0	1329.61	32	1	139.3	138.6	118	129.5	133.5	105.1	14.78	4.71	12.57	9.89	8.6	2.19	7.31922	6.82273	7.21335	7.03012	7.20457	7.10224	7.12619	7.04111	6.88753	7.05961	6.87652	6.60881	7.1179	6.91648	7.06609	7.04767	7.10119	7.17393	7.02015	6.8802	6.75221	6.67525	6.71699	6.71562
O14828	Secretory carrier-associated membrane protein 3 OS=Homo sapiens OX=9606 GN=SCAMP3 PE=1 SV=3	SCAMP3	[R].KLSPTEPK.[N]	2xTMTpro [K1; K8]; 1xTMTpro [N-Term]; 1xPhospho [S3(100)]	4	O14828 [74-81]	O14828 1xPhospho [S76(100)]	1	1892.11	12	1.75	101.7	114.2	121.8	103.8	106.9	79.7	16.91	14.17	2.9	3.99	2.44	3.11	6.72656	7.0045	6.43796	6.60881	6.87774	7.14975	6.6893	6.79181	6.93546	6.92125	6.9472	6.853	6.65678	6.73877	6.70044	6.76022	6.69627	6.73606	6.74551	6.78267	6.31107	6.30925	6.40259	6.32193
O14828	Secretory carrier-associated membrane protein 3 OS=Homo sapiens OX=9606 GN=SCAMP3 PE=1 SV=3	SCAMP3	[R].DGGNPFAEPSELDNPFQDPAVIQHRPSR.[Q]	1xTMTpro [N-Term]; 1xPhospho [S27(100)]	2	O14828 [6-33]	O14828 1xPhospho [S32(100)]	1	3474.64	37		101.1	95.3	123.7	98	113.4	99.2	46.64	20.96	31.7	7.2	37.28	7.02	6.44956	7.72792	6.50462	6.81634	6.05311	6.81506	6.51728	6.63227	7.32912	6.27426	6.69209	7.20848	6.6879	6.54071	6.47573	6.1918	6.33092	6.62059	7.03012	7.53605	6.59544	6.6014	6.80735	6.66107
O14867	Transcription regulator protein BACH1 OS=Homo sapiens OX=9606 GN=BACH1 PE=1 SV=2	BACH1	[R].ISESPEPGQR.[T]	1xTMTpro [N-Term]; 1xPhospho [S4(100)]	5	O14867 [442-451]	O14867 1xPhospho [S445(100)]	0	1483.71	60	2.38	105.7	100.5	105	115	112.9	104.7	8.46	5.19	3.5	2.16	8.18	4.68	6.56986	6.87036	6.73064	6.71699	6.60585	6.6893	6.76421	6.61324	6.77742	6.66676	6.74147	6.6865	6.8679	6.824	6.848	6.80735	6.67101	6.74685	6.88996	6.92244	6.74685	6.60585	6.74819	6.67384
O14874	[3-methyl-2-oxobutanoate dehydrogenase [lipoamide]] kinase, mitochondrial OS=Homo sapiens OX=9606 GN=BCKDK PE=1 SV=2	BCKDK	[R].STSATDTHHVEMAR.[E]	1xTMTpro [N-Term]; 1xPhospho [S1(100)]	7	O14874 [31-44]	O14874 1xPhospho [S31(100)]	0	1926.87	94		184.9	145.3	157.9	175.3	190	143.5	12.44	6.54	11.99	28.12	8.37	10.82	7.24317	7.53838	7.52278	7.6879	7.08108	7.15482	7.30378	7.21043	7.58721	7.2817	7.32463	7.20359	7.74483	7.16289	7.61839	7.09064	7.41193	7.50303	7.67596	7.63662	6.94251	7.24508	7.29094	7.08428
O14893	Gem-associated protein 2 OS=Homo sapiens OX=9606 GN=GEMIN2 PE=1 SV=1	GEMIN2	[K].LCADGAVGPATNESPGIDYVQIGFPPLLSIVSR.[M]	1xCarbamidomethyl [C2]; 1xTMTpro [N-Term]; 1xPhospho [S14(100)]	6	O14893 [153-185]	O14893 1xPhospho [S166(100)]	0	3797.91	112		97.1	99.4	91	110.9	95.7	105.5	8.19	4.02	3.33	3.22	5.46	1.14	6.56986	6.40599	6.63372	6.6851	6.71973	6.58346	6.64962	6.62059	6.50621	6.49825	6.59842	6.50779	6.82655	6.76022	6.66249	6.67101	6.6014	6.61176	6.55919	6.4363	6.7211	6.7211	6.74819	6.70874
O14896	Interferon regulatory factor 6 OS=Homo sapiens OX=9606 GN=IRF6 PE=1 SV=1	IRF6	[R].LQISTPDIKDNIVAQLK.[Q]	2xTMTpro [K9; K17]; 1xTMTpro [N-Term]; 1xPhospho [S4(98.8)]	3	O14896 [421-437]	O14896 1xPhospho [S424(98.8)]	1	2888.67	30		145.2	136.7	100	91.6	79.6	115.2	15.58	7.81	9.88	3.99	31.64	25.1	7.29278	6.76022	7.24222	7.12205	7.0045	7.04111	7.25172	7.14771	6.45943	6.6865	6.8009	6.60288	6.55766	6.47573	6.55305	6.70044	6.48704	6.37156	6.25739	5.27798	7.04002	7.14057	6.30925	6.65535
O14908	PDZ domain-containing protein GIPC1 OS=Homo sapiens OX=9606 GN=GIPC1 PE=1 SV=2	GIPC1	[R].SAGGRPGSGPQLGTGR.[G]	1xTMTpro [N-Term]; 1xPhospho [S8(100)]	2	O14908 [225-240]	O14908 1xPhospho [S232(100)]	1	1838.92	11	2.93	124	112.5	105.1	119.4	105	115.9	9.57	8.21	11.01	5.73	13.72	14.93	6.72792	7.06609	6.95652	6.95303	6.64241	6.91049	6.8679	6.75889	6.69488	6.63517	6.73742	6.98299	6.84046	6.95768	6.90929	6.66249	6.54689	6.57137	6.85674	6.93782	6.75221	6.76553	7.19673	6.94837
O14920	Inhibitor of nuclear factor kappa-B kinase subunit beta OS=Homo sapiens OX=9606 GN=IKBKB PE=1 SV=1	IKBKB	[R].GPVSGSPDSMNASR.[L]	1xTMTpro [N-Term]; 1xPhospho [S6(100)]	3	O14920 [667-680]	O14920 1xPhospho [S672(100)]	0	1745.78	65		102.6	103.4	107	114.5	109.5	106.8	5.37	6.5	0.91	2.86	3.06	3.85	6.64386	6.56986	6.74281	6.71836	6.71699	6.65964	6.85674	6.66676	6.7252	6.74416	6.75622	6.73877	6.86913	6.80993	6.79701	6.86666	6.81506	6.7879	6.76022	6.71149	6.71973	6.75622	6.7866	6.65678
O14924	Regulator of G-protein signaling 12 OS=Homo sapiens OX=9606 GN=RGS12 PE=1 SV=1	RGS12	[R].ALPDSQQVPSSPASK.[H]	1xTMTpro [K15]; 1xTMTpro [N-Term]; 1xPhospho [S11(100)]	2	O14924 [840-854]	O14924 1xPhospho [S850(100)]	0	2200.15	62		108.3	113.6	112.8	104.1	110.5	110.4	9.61	8.31	6.45	3.53	4.04	3.09	6.82782	6.90448	6.59096	6.6907	6.82018	7.00675	6.83415	6.72383	6.98299	6.79572	6.7879	6.84046	6.66676	6.73877	6.71836	6.83162	6.76288	6.88631	6.76686	6.80864	6.69766	6.7879	6.79051	6.78529
O14936	Peripheral plasma membrane protein CASK OS=Homo sapiens OX=9606 GN=CASK PE=1 SV=3	CASK	[R].TQSSSCERDSPSTSR.[Q]	1xCarbamidomethyl [C6]; 1xTMTpro [N-Term]; 2xPhospho [S5(100); S10(98.9)]	3	O14936 [573-587]	O14936 2xPhospho [S577(100); S582(98.9)]	1	2148.86	49		165.1	199.4	179.7	100.9	115.4	120.6	10.22	11.53	13.42	12.75	20.72	8.21	7.53372	7.27426	7.22497	7.45943	7.76022	7.44708	7.77742	7.51885	7.46516	7.10434	7.55766	7.51412	6.7866	6.52513	6.69349	6.25172	6.65105	6.69627	7.27426	7.00338	6.92244	6.88631	7.13134	6.90569
O14936	Peripheral plasma membrane protein CASK OS=Homo sapiens OX=9606 GN=CASK PE=1 SV=3	CASK	[R].TQSSSCERDSPSTSR.[Q]	1xCarbamidomethyl [C6]; 1xTMTpro [N-Term]; 1xPhospho [S10(100)]	8	O14936 [573-587]	O14936 1xPhospho [S582(100)]	1	2068.89	43	3.57	73.2	98.9	129.2	71.2	82.1	70.8	6.18	17.61	7.21	2.42	6.75	6.81	6.28355	6.12722	6.11061	6.26115	6.79961	6.3733	6.45615	6.89603	6.87406	6.96809	7.05961	7.1127	6.12928	6.17991	6.16189	6	6.2891	6.28355	6.47411	6.43129	6.19771	5.97957	6.18587	6.10643
O14974	Protein phosphatase 1 regulatory subunit 12A OS=Homo sapiens OX=9606 GN=PPP1R12A PE=1 SV=1	PPP1R12A	[R].STGVSFWTQDSDENEQEQQSDTEEGSNKKETQTDSISR.[Y]	2xTMTpro [K28; K29]; 1xTMTpro [N-Term]; 2xPhospho [S11(99.9); S20(96.4)]	11	O14974 [852-889]	O14974 2xPhospho [S862(99.9); S871(96.4)]	2	5380.41	47		245	247.7	227.8	214.7	187.5	259.9	14.44	7.77	12.51	8.19	16.95	6.72	8.05853	8.22689	7.80155	7.81506	8.03837	8.03837	7.82528	7.86604	7.97384	7.62936	7.69209	7.97097	7.66249	7.82972	7.63735	7.87774	7.59842	7.50224	7.43045	7.95245	8.07468	7.98527	8.05799	7.85674
O14974	Protein phosphatase 1 regulatory subunit 12A OS=Homo sapiens OX=9606 GN=PPP1R12A PE=1 SV=1	PPP1R12A	[R].KTGSYGALAEITASK.[E]	2xTMTpro [K1; K15]; 1xTMTpro [N-Term]; 1xPhospho [S4(100)]	10	O14974 [442-456]	O14974 1xPhospho [S445(100)]	1	2489.38	52	2.71	172.2	117.8	99.4	174.3	131.8	177.8	12.4	25.62	5.06	22.69	12.32	11.12	7.31288	7.22882	7.54303	7.60363	6.74551	6.54071	7.37417	7.01458	6.59246	6.67948	6.73471	6.58346	7.67878	7.21237	7.46189	6.9542	6.90929	6.99209	7.31016	7.0917	7.43296	7.51491	7.72042	7.35843
O14974	Protein phosphatase 1 regulatory subunit 12A OS=Homo sapiens OX=9606 GN=PPP1R12A PE=1 SV=1	PPP1R12A	[K].TGSYGALAEITASK.[E]	1xTMTpro [K14]; 1xTMTpro [N-Term]; 1xPhospho [S3(99.6)]	6	O14974 [443-456]	O14974 1xPhospho [S445(99.6)]	0	2057.08	42	2.72	136.5	111.8	93.5	139.6	109.9	136.2	12.01	18.55	7.46	14.34	18.22	8.87	6.96924	6.90328	7.21529	7.25172	6.63372	6.49985	6.97499	7.06824	6.39403	6.48059	6.61618	6.61324	7.2724	6.97842	7.1416	6.60881	6.61029	6.61324	7.13545	6.9472	7.15785	7.02015	7.28263	7.02126
O14974	Protein phosphatase 1 regulatory subunit 12A OS=Homo sapiens OX=9606 GN=PPP1R12A PE=1 SV=1	PPP1R12A	[R].STGVSFWTQDSDENEQEQQSDTEEGSNKK.[E]	2xTMTpro [K28; K29]; 1xTMTpro [N-Term]; 1xPhospho [S20(100)]	18	O14974 [852-880]	O14974 1xPhospho [S871(100)]	1	4282.97	34		96.8	104.2	82	95.5	79.7	99.2	13.31	8.78	7.81	4.29	17.36	6.8	6.64241	6.27426	6.73877	6.54998	6.72928	6.52356	6.67807	6.83036	6.28725	6.54226	6.36982	6.34518	6.53294	6.62059	6.47735	6.56224	6.70321	6.28725	6.34518	6.13955	6.65392	6.6453	6.43962	6.61912
O14974	Protein phosphatase 1 regulatory subunit 12A OS=Homo sapiens OX=9606 GN=PPP1R12A PE=1 SV=1	PPP1R12A	[K].FPTTATKISPKEEER.[K]	2xTMTpro [K7; K11]; 1xTMTpro [N-Term]; 1xPhospho [S9(96.1)]	3	O14974 [414-428]	O14974 1xPhospho [S422(96.1)]	2	2726.49	10	2.05	151.1	156.2	121.5	131.5	133.6	150.9	9.02	5.96	4.52	7.67	7.55	4.89	7.28633	7.4446	7.1918	7.16189	7.29094	7.35226	7.14466	7.28263	6.95187	6.89845	6.81506	6.95768	6.96	7.11686	7.04439	7.27426	7.04985	7.10329	6.85425	7.07361	7.28263	7.30469	7.1918	7.15785
O14974	Protein phosphatase 1 regulatory subunit 12A OS=Homo sapiens OX=9606 GN=PPP1R12A PE=1 SV=1	PPP1R12A	[R].STGVSFWTQDSDENEQEQQSDTEEGSNK.[K]	1xTMTpro [K28]; 1xTMTpro [N-Term]; 1xPhospho [S20(100)]	9	O14974 [852-879]	O14974 1xPhospho [S871(100)]	0	3850.67	95		97.4	95.4	80.2	94.5	88	103.6	18.64	12.97	6.43	5.66	8	6.96	6.61618	6.2075	6.59544	6.88142	6.69488	6.45779	6.41447	6.80219	6.33985	6.43296	6.31107	6.20555	6.62059	6.50462	6.70044	6.66676	6.48704	6.43129	6.54381	6.26866	6.82018	6.64241	6.74685	6.59991
O14974	Protein phosphatase 1 regulatory subunit 12A OS=Homo sapiens OX=9606 GN=PPP1R12A PE=1 SV=1	PPP1R12A	[R].STGVSFWTQDSDENEQEQQSDTEEGSNK.[K]	1xTMTpro [K28]; 1xTMTpro [N-Term]; 2xPhospho [S11(100); S20(99.9)]	8	O14974 [852-879]	O14974 2xPhospho [S862(100); S871(99.9)]	0	3930.64	74		98.7	97.8	93.9	89	93.1	115.5	10	8.72	2.36	3.11	6.14	10.42	6.58195	6.8189	6.4822	6.66676	6.6014	6.63517	6.35755	6.62352	6.60733	6.52826	6.54689	6.55766	6.4446	6.50779	6.61176	6.71287	6.49506	6.49506	6.58496	6.67807	6.84549	6.5744	6.93546	6.85674
O14974	Protein phosphatase 1 regulatory subunit 12A OS=Homo sapiens OX=9606 GN=PPP1R12A PE=1 SV=1	PPP1R12A	[R].SASSPRLSSSLDNK.[E]	1xTMTpro [K14]; 1xTMTpro [N-Term]; 2xPhospho [S3(100); S4(100)]	2	O14974 [470-483]	O14974 2xPhospho [S472(100); S473(100)]	1	2217.08	13	1.91	224.4	200.8	152.8	282.6	212.3	208.5	20.67	21.96	15.6	17.69	12.83	8.32	7.79181	7.26303	7.82782	8.01959	7.7046	7.12309	7.92303	7.5947	7.05637	7.52826	7.39318	7.1179	8.32418	7.96116	8.08534	7.98925	7.79831	7.66249	7.8125	7.39318	7.75087	7.90087	7.6489	7.6575
O14976	Cyclin-G-associated kinase OS=Homo sapiens OX=9606 GN=GAK PE=1 SV=2	GAK	[R].QPGSTAQYDAGAGSPEAEPTDSDSPPSSSADASR.[F]	1xTMTpro [N-Term]; 1xPhospho [S24(100)]	8	O14976 [757-790]	O14976 1xPhospho [S780(100)]	0	3677.57	119		98.1	101.5	101.7	100.7	103.3	99.4	12.31	27.46	1.32	2.5	10.24	17.97	6.6279	6.2891	6.71973	6.60437	6.61618	6.4545	7.29186	6.71287	6.65964	6.67666	6.70044	6.65964	6.67948	6.62936	6.66959	6.77347	6.80735	6.65678	6.72383	6.45121	6.57592	7.08958	6.58346	6.6865
O14978	Zinc finger protein 263 OS=Homo sapiens OX=9606 GN=ZNF263 PE=1 SV=2	ZNF263	[R].GTEVLLEEPLPLETARESPSFK.[L]	1xTMTpro [K22]; 1xTMTpro [N-Term]; 1xPhospho [S18(100)]	4	O14978 [136-157]	O14978 1xPhospho [S153(100)]	1	3130.66	17		116.3	110	78.2	93.1	90.7	119.6	10.54	14.94	6.11	0.75	7.66	5.52	6.95303	6.77083	6.67101	6.99774	6.74685	6.81506	7.16792	6.74012	6.24793	6.4363	6.32012	6.25739	6.54844	6.53294	6.42626	6.44128	6.51885	6.70874	6.48382	6.48704	6.93664	6.78921	6.97154	6.86913
O14978	Zinc finger protein 263 OS=Homo sapiens OX=9606 GN=ZNF263 PE=1 SV=2	ZNF263	[R].LQELLGPSPQRDPQAVK.[E]	1xTMTpro [K17]; 1xTMTpro [N-Term]; 1xPhospho [S8(100)]	2	O14978 [171-187]	O14978 1xPhospho [S178(100)]	1	2564.41	16		114.1	111.5	97.5	110.9	107.1	127.3	10.17	6.91	9.34	1.56	5.71	7.51	6.66676	7.00899	6.77873	6.88753	6.66391	6.79831	6.90929	6.80219	6.65105	6.824	6.52826	6.56529	6.77742	6.80993	6.6907	6.85175	6.72928	6.66534	6.75889	6.86047	6.80349	6.96116	7.05311	7.02459
O14994	Synapsin-3 OS=Homo sapiens OX=9606 GN=SYN3 PE=1 SV=2	SYN3	[R].LSPQGQQPLSPQSGSPQQQR.[S]	1xTMTpro [N-Term]; 1xPhospho [S15(100)]	6	O14994 [461-480]	O14994 1xPhospho [S475(100)]	0	2532.25	41	1.89	107.8	94.6	93.3	101.7	112.5	105.1	14.64	6.41	9.24	4.3	4.52	9.46	6.7046	6.37504	6.79961	6.88631	6.53294	6.56071	6.73064	6.56682	6.5345	6.79181	6.55459	6.52199	6.62352	6.71149	6.60288	6.80864	6.83036	6.86913	6.79701	6.71425	6.61029	6.84046	6.58045	6.82273
O14994	Synapsin-3 OS=Homo sapiens OX=9606 GN=SYN3 PE=1 SV=2	SYN3	[R].SGSPSQQR.[L]	1xTMTpro [N-Term]; 1xPhospho [S3(100)]	4	O14994 [453-460]	O14994 1xPhospho [S455(100)]	0	1230.58	22	1.72	118.7	84.6	50.4	140.6	133.1	126.4	36.45	25.22	44.49	11.23	15.35	6.72	6.70183	5.8125	7.18982	7.07895	6.4822	5.57894	6.41109	6.39403	5.18982	6.57289	5.8125	5.49506	7.24982	7.02015	7.15987	6.84925	7.22304	6.89118	7.26209	6.82909	7.05311	7.07575	6.90929	6.88631
O14994	Synapsin-3 OS=Homo sapiens OX=9606 GN=SYN3 PE=1 SV=2	SYN3	[R].SPGSPQLSR.[A]	1xTMTpro [N-Term]; 1xPhospho [S4(100)]	2	O14994 [481-489]	O14994 1xPhospho [S484(100)]	0	1312.66	13	1.17	119.6	94.7	72.7	129.3	138.9	136.5	21.41	17.87	24.47	0.5	11.01	8.33	6.86913	6.2817	7.0542	6.93546	6.66818	6.13134	6.73877	6.46271	5.93546	6.71562	6.24603	6.12102	7.02015	7.00899	7.01681	7.19673	7.3156	7.09381	7.1416	6.93074	7.09064	7.2211	6.92481	7.09381
O14994	Synapsin-3 OS=Homo sapiens OX=9606 GN=SYN3 PE=1 SV=2	SYN3	[R].ASSGSSPNQASKPGATLASQPRPPVQGR.[S]	1xTMTpro [K12]; 1xTMTpro [N-Term]; 1xPhospho [S6(96.7)]	3	O14994 [490-517]	O14994 1xPhospho [S495(96.7)]	2	3421.78	13		108.6	94.4	61.7	133.8	138.6	143.3	21.32	8.36	21.25	20.29	20.02	15.19	6.63517	6.31651	6.89118	7.04658	6.67666	6.38024	6.54998	6.57289	5.93782	6.50462	5.93546	5.95652	6.85549	7.27333	6.96232	7.48382	7.54226	7.25739	6.97269	6.94837	7.06178	7.26303	6.91648	7.41447
O14994	Synapsin-3 OS=Homo sapiens OX=9606 GN=SYN3 PE=1 SV=2	SYN3	[R].QAQSPQPQR.[S]	1xTMTpro [N-Term]; 1xPhospho [S4(100)]	3	O14994 [444-452]	O14994 1xPhospho [S447(100)]	0	1423.7	18	1.53	82.5	66.3	56.4	125.1	123.3	108.8	33.84	21.32	39.15	2.96	9.88	5.98	6.16189	5.63227	6.83036	6.57137	6.0045	5.38543	6.09803	6.12102	5.52356	6.6837	5.94251	5.69488	6.99661	6.93664	6.91409	6.98413	7.11998	6.9507	6.94134	6.77083	6.72792	6.81634	6.62498	6.80219
O15013	Rho guanine nucleotide exchange factor 10 OS=Homo sapiens OX=9606 GN=ARHGEF10 PE=1 SV=4	ARHGEF10	[K].YDTNNNEEEEGEQFDFDSGDEIPEADR.[Q]	1xTMTpro [N-Term]; 1xPhospho [S18(100)]	13	O15013 [42-68]	O15013 1xPhospho [S59(100)]	0	3548.41	99	2.51	90.6	101.5	105.9	83.5	78.5	94.5	2.84	7.18	3.24	3.86	6.64	4.54	6.48864	6.48864	6.51412	6.5744	6.66391	6.66818	6.49665	6.74819	6.76022	6.65678	6.70598	6.74685	6.34518	6.42291	6.36807	6.43296	6.45779	6.32193	6.25361	6.26866	6.53294	6.49346	6.64241	6.59096
O15014	Zinc finger protein 609 OS=Homo sapiens OX=9606 GN=ZNF609 PE=1 SV=2	ZNF609	[R].NCPSPVLIDCPHPNCNKK.[Y]	3xCarbamidomethyl [C2; C10; C15]; 2xTMTpro [K17; K18]; 1xTMTpro [N-Term]; 1xPhospho [S4(100)]	7	O15014 [488-505]	O15014 1xPhospho [S491(100)]	1	3142.58	22	3.58	110.4	95.8	101.5	99.3	90.7	103	4	9.18	6.61	9.69	5.3	3.31	6.80864	6.67948	6.77742	6.79701	6.60437	6.41109	6.55919	6.73335	6.62205	6.63517	6.69488	6.82655	6.53605	6.73335	6.57289	6.59694	6.55459	6.44791	6.59991	6.45121	6.7761	6.6879	6.6837	6.67525
O15014	Zinc finger protein 609 OS=Homo sapiens OX=9606 GN=ZNF609 PE=1 SV=2	ZNF609	[K].IYSFTDNAPSPSIGGSSR.[L]	1xTMTpro [N-Term]; 1xPhospho [S/Y/T]	4	O15014 [795-812]		0	2240.06	42	1.52	111	104.2	99.9	91.1	92.8	103	7.45	1.4	4.72	0.28	7.28	5.89	6.74416	6.85549	6.61912	6.84298	6.70321	6.6879	6.70321	6.73606	6.65249	6.64386	6.63952	6.50621	6.51254	6.50621	6.4363	6.56986	6.38024	6.57743	6.49665	6.62352	6.72656	6.64674	6.64674	6.82273
O15014	Zinc finger protein 609 OS=Homo sapiens OX=9606 GN=ZNF609 PE=1 SV=2	ZNF609	[R].AEEGKSPFRESSGDGMK.[M]	2xTMTpro [K5; K17]; 1xTMTpro [N-Term]; 1xPhospho [S6(100)]	2	O15014 [753-769]	O15014 1xPhospho [S758(100)]	2	2804.41	11	4.55	143.9	145.8	134	131.5	126	148.1	3.16	3.8	2.71	1.68	8.49	3.96	7.22014	7.14466	7.11998	7.19377	7.17891	7.19673	7.24413	7.11166	7.06609	7.12722	7.06609	7.03452	7.05637	7.02126	6.96809	7.04549	7.1334	7.02569	6.85175	6.92837	7.25644	7.15381	7.25927	7.1639
O15014	Zinc finger protein 609 OS=Homo sapiens OX=9606 GN=ZNF609 PE=1 SV=2	ZNF609	[K].GSLSPAR.[S]	1xTMTpro [N-Term]; 1xPhospho [S4(100)]	3	O15014 [557-563]	O15014 1xPhospho [S560(100)]	0	1071.55	15	1.25	113.3	109.2	100.1	110.5	102.9	114.9	7.12	9.31	6.63	6.03	8.78	3.64	6.92955	6.73335	6.90328	6.74416	6.88387	6.72383	6.81762	6.56834	6.68089	6.79442	6.61029	6.58496	6.84925	6.72656	6.75355	6.69905	6.83036	6.72928	6.64097	6.53294	6.926	6.85175	6.83668	6.80219
O15014	Zinc finger protein 609 OS=Homo sapiens OX=9606 GN=ZNF609 PE=1 SV=2	ZNF609	[R].RGSQNSSEHRPPASSTSEDVKASPSSANK.[R]	2xTMTpro [K21; K29]; 1xTMTpro [N-Term]; 2xPhospho [S3(97); S23(96.5)]	2	O15014 [411-439]	O15014 2xPhospho [S413(97); S433(96.5)]	2	4070.98		4.1	128.3	132.3	143.4	126.4	117.8	157.8	2.82	15.94	15.36	7.5	7.35	17.72	6.96924	7.0607	7.02015	6.98641	7.14873	7.39575	6.9472	6.91169	7.44377	6.90448	7.16088	7.16792	6.90569	7.05853	6.91169	7.26303	6.99322	6.92837	6.75087	6.83036	7.3443	7.26021	6.95303	7.58346
O15014	Zinc finger protein 609 OS=Homo sapiens OX=9606 GN=ZNF609 PE=1 SV=2	ZNF609	[R].LVEPHSPSPSSK.[F]	1xTMTpro [K12]; 1xTMTpro [N-Term]; 2xPhospho [S6(100); S8(100)]	8	O15014 [571-582]	O15014 2xPhospho [S576(100); S578(100)]	0	2033	64	2.49	122.5	120.2	112.7	116.2	118	120.7	7.35	8.45	3.84	4.85	3.17	1.86	7.05528	6.80993	6.97957	6.8936	6.86171	6.95652	7.00562	6.72383	6.853	6.8189	6.81378	6.72247	6.91049	6.81121	6.87652	6.77742	6.86542	6.95303	6.85175	6.89966	6.90929	6.95768	6.92244	6.89603
O15014	Zinc finger protein 609 OS=Homo sapiens OX=9606 GN=ZNF609 PE=1 SV=2	ZNF609	[K].LSGEGDTDLGALSNDGSDDGPSVMDETSNDAFDSLER.[K]	1xTMTpro [N-Term]; 1xPhospho [S28(98)]	3	O15014 [593-629]	O15014 1xPhospho [S620(98)]	0	4172.76	74	1	107.2	103.1	109.1	102.6	104	112.7	18.79	9.58	6.26	14.76	8.84	15.13	6.42122	6.6014	7.02791	6.88753	6.67525	6.70044	6.86542	6.52982	6.72383	6.82909	6.81378	6.63227	6.52982	6.83162	6.90929	6.89118	6.65392	6.91289	6.74551	6.64386	6.54226	6.71836	7.04439	6.91528
O15014	Zinc finger protein 609 OS=Homo sapiens OX=9606 GN=ZNF609 PE=1 SV=2	ZNF609	[K].ASPSSANK.[R]	1xTMTpro [K8]; 1xTMTpro [N-Term]; 1xPhospho [S]	2	O15014 [432-439]		0	1449.76	31		74.1	72.9	74	77.1	73.1	77.8	6.7	3.96	2.57	1.02	2.83	6.46	6.19967	6.22497	6.15785	6.37504	6.15987	6.1639	6.20945	6.2817	6.27426	6.21723	6.18982	6.20359	6.25739	6.27984	6.25172	6.2211	6.26679	6.17792	6.19574	6.18982	6.34341	6.1639	6.2211	6.35579
O15014	Zinc finger protein 609 OS=Homo sapiens OX=9606 GN=ZNF609 PE=1 SV=2	ZNF609	[R].ASPSVTCK.[S]	1xCarbamidomethyl [C7]; 1xTMTpro [K8]; 1xTMTpro [N-Term]; 1xPhospho [S2(100)]	3	O15014 [1284-1291]	O15014 1xPhospho [S1285(100)]	0	1537.79	32		108.7	109.3	120.5	111.7	108.8	102.1	13.71	7.32	4.05	1.61	4.97	11.81	6.94953	6.74819	6.45779	6.78005	6.8679	6.63517	6.71562	6.82782	6.86171	6.98868	6.8802	6.94486	6.7866	6.82018	6.76155	6.80478	6.75221	6.77742	6.68089	6.85425	6.8189	6.48059	6.54998	6.79572
O15014	Zinc finger protein 609 OS=Homo sapiens OX=9606 GN=ZNF609 PE=1 SV=2	ZNF609	[K].TNSPAYSDISDAGEDGEGKVDSVK.[S]	2xTMTpro [K19; K24]; 1xTMTpro [N-Term]; 3xPhospho [S3(97.5); S7(100); S10(100)]	3	O15014 [840-863]	O15014 3xPhospho [S842(97.5); S846(100); S849(100)]	1	3593.62	15		117.7	119.3	121.9	132.4	125.1	126.6	6.82	1.16	10.47	4.75	5.77	2.79	7.0268	6.83289	6.81634	6.926	6.90929	6.88387	6.91767	6.88753	7.01903	6.7046	6.84172	7.02459	7	7.09698	6.94017	6.82782	6.85175	6.94134	6.99209	7.04985	6.97728	6.91886	7.01346	6.99209
O15014	Zinc finger protein 609 OS=Homo sapiens OX=9606 GN=ZNF609 PE=1 SV=2	ZNF609	[R].NCPSPVLIDCPHPNCNK.[K]	3xCarbamidomethyl [C2; C10; C15]; 1xTMTpro [K17]; 1xTMTpro [N-Term]; 1xPhospho [S4(100)]	3	O15014 [488-504]	O15014 1xPhospho [S491(100)]	0	2710.28	33		59	68.2	74.1	71.8	66	77.3	17.65	9.34	7.23	5.84	5.96	12.35	5.98868	5.77873	5.71699	6.26115	6.20163	6.01346	5.91169	6.16993	6.10434	6.17592	6.24793	6.34696	6.10643	6.22497	6.2075	6.12102	5.97957	6.01346	6.17193	6.07468	6.14568	6.07253	6.43129	6.39917
O15014	Zinc finger protein 609 OS=Homo sapiens OX=9606 GN=ZNF609 PE=1 SV=2	ZNF609	[K].TNSPAYSDISDAGEDGEGK.[V]	1xTMTpro [K19]; 1xTMTpro [N-Term]; 2xPhospho [S3(98.8); S10(100)]	4	O15014 [840-858]	O15014 2xPhospho [S842(98.8); S849(100)]	0	2681.15	104	3.06	62.7	67.3	77.8	79.1	70.3	68.9	10.17	10.07	5.72	5.42	5.27	7.85	6	5.67243	5.98185	5.95652	6.06824	5.92362	6.2724	6.07468	6.27053	6.16792	6.29462	6.36807	6.24982	6.35931	6.24222	6.18388	6.18388	6.04221	6.20163	6.08746	6.1334	6.03122	6.07682	6.2854
O15014	Zinc finger protein 609 OS=Homo sapiens OX=9606 GN=ZNF609 PE=1 SV=2	ZNF609	[R].LVEPHSPSPSSK.[F]	1xTMTpro [K12]; 1xTMTpro [N-Term]; 1xPhospho [S6(100)]	5	O15014 [571-582]	O15014 1xPhospho [S576(100)]	0	1953.03	41		96.6	99.7	114.2	117.6	113	104.8	4.78	7.44	3.97	1.06	6.67	4.38	6.71699	6.56529	6.59246	6.59544	6.62644	6.65249	6.7879	6.52982	6.80735	6.92719	6.86171	6.80864	6.88874	6.86666	6.88264	6.96116	6.88631	6.9331	6.75355	6.74012	6.74012	6.6851	6.60585	6.74147
O15014	Zinc finger protein 609 OS=Homo sapiens OX=9606 GN=ZNF609 PE=1 SV=2	ZNF609	[R].FCDSPTSDLEMR.[N]	1xCarbamidomethyl [C2]; 1xTMTpro [N-Term]; 1xPhospho [S4(100)]	4	O15014 [355-366]	O15014 1xPhospho [S358(100)]	0	1841.78	54	1.93	79	90.9	97.3	104.4	95.8	99.7	12.7	12.57	7.31	3.51	7.72	4.63	6.20359	6.10643	6.40259	6.50938	6.47897	6.13545	6.54226	6.53294	6.56071	6.74953	6.64962	6.51412	6.66959	6.74147	6.64241	6.72656	6.64241	6.61765	6.54689	6.38888	6.61765	6.62498	6.65535	6.75889
O15014	Zinc finger protein 609 OS=Homo sapiens OX=9606 GN=ZNF609 PE=1 SV=2	ZNF609	[K].TNSPAYSDISDAGEDGEGKVDSVK.[S]	2xTMTpro [K19; K24]; 1xTMTpro [N-Term]; 2xPhospho [S3(98.1); S10(100)]	2	O15014 [840-863]	O15014 2xPhospho [S842(98.1); S849(100)]	1	3513.65	35		50	67.4	79.1	75.2	62.2	70	17.07	20.93	6.97	17.9	16.71	16.74	5.62936	5.16993	5.7761	5.65535	6.26303	5.58195	5.91648	6.23074	6.12722	6.3505	6.2724	6.33985	6.04876	6.41616	6.08321	6.27798	6.24982	6.04876	5.8679	5.6865	6.15178	6.10643	5.71149	6.3147
O15018	PDZ domain-containing protein 2 OS=Homo sapiens OX=9606 GN=PDZD2 PE=1 SV=4	PDZD2	[K].TSVDTGQVSRPENPSQPASPR.[V]	1xTMTpro [N-Term]; 1xPhospho [S19(100)]	2	O15018 [1252-1272]	O15018 1xPhospho [S1270(100)]	0	2594.25	32	3.15	122.7	113.5	57.3	30.7	38.8	94.8	10.05	13.86	15.43	7.3	8.07	5.56	6.72247	7.08108	6.93074	6.9472	6.53138	6.86419	6.7879	7.02237	5.81506	6.24793	5.84046	5.84046	5.01792	4.8679	4.7866	4.82782	5.39575	5.20555	5.3505	5.14975	6.59991	6.53294	6.66959	6.48704
O15020	Spectrin beta chain, non-erythrocytic 2 OS=Homo sapiens OX=9606 GN=SPTBN2 PE=1 SV=3	SPTBN2	[R].LEHSSFPEGPGPGSGDEANGPR.[G]	1xTMTpro [N-Term]; 1xPhospho [S14(100)]	2	O15020 [2158-2179]	O15020 1xPhospho [S2171(100)]	0	2578.15	54		106.9	90.6	99.7	86.3	90	85.1	12.56	10.75	7.62	5.48	4.19	5.72	6.70044	6.77873	6.42962	6.8679	6.42291	6.56834	6.43296	6.74685	6.6453	6.42626	6.63227	6.67525	6.37504	6.48704	6.56682	6.62936	6.57592	6.50621	6.43296	6.47735	6.41278	6.38888	6.40939	6.56377
O15027	Protein transport protein Sec16A OS=Homo sapiens OX=9606 GN=SEC16A PE=1 SV=4	SEC16A	[R].GSVSQPSTPSPPKPTGIFQTSANSSFEPVK.[S]	2xTMTpro [K13; K30]; 1xTMTpro [N-Term]; 3xPhospho [S4(99.8); T8(96.2); S10(99.7)]	6	O15027 [586-615]	O15027 3xPhospho [S589(99.8); T593(96.2); S595(99.7)]	1	4212.05	42		142.5	154.4	107.5	90.3	110.2	133.2	5.18	4.51	5.56	5.28	11.17	5.11	7.10224	7.24508	7.09698	7.20653	7.14568	7.27798	7.26303	7.29002	6.79181	6.65249	6.82909	6.7046	6.55152	6.44294	6.71836	6.58796	6.47086	6.75622	6.81378	6.84172	7.05528	7.01792	7.18388	7.05961
O15027	Protein transport protein Sec16A OS=Homo sapiens OX=9606 GN=SEC16A PE=1 SV=4	SEC16A	[R].GSVSQPSTPSPPKPTGIFQTSANSSFEPVK.[S]	2xTMTpro [K13; K30]; 1xTMTpro [N-Term]; 1xPhospho [T/S]	3	O15027 [586-615]		1	4052.12	42		118.7	129.7	105.9	93.1	95	121.7	1.16	6.99	3.37	7.79	1.4	6.23	6.91886	6.88387	6.89966	6.88387	6.97842	7.11686	7.0607	6.88264	6.77479	6.70321	6.75087	6.66534	6.62059	6.46107	6.57743	6.64818	6.58646	6.57137	6.53916	6.56682	6.90207	7.01903	6.95187	6.80478
O15027	Protein transport protein Sec16A OS=Homo sapiens OX=9606 GN=SEC16A PE=1 SV=4	SEC16A	[R].LLPSAPQTLPDGPLASPAR.[V]	1xTMTpro [N-Term]; 1xPhospho [S16(100)]	5	O15027 [1949-1967]	O15027 1xPhospho [S1964(100)]	0	2285.22	53		103.9	112.2	104.4	104	93.7	98.1	2.35	9.6	6.38	2.39	0.31	1.83	6.72792	6.6851	6.65105	6.71425	6.64674	6.90929	6.92244	6.71149	6.84172	6.64097	6.66391	6.74953	6.67666	6.7252	6.68229	6.8189	6.54535	6.54998	6.54998	6.55766	6.65249	6.58946	6.61324	6.62059
O15027	Protein transport protein Sec16A OS=Homo sapiens OX=9606 GN=SEC16A PE=1 SV=4	SEC16A	[R].GDSPENR.[T]	1xTMTpro [N-Term]; 1xPhospho [S3(100)]	9	O15027 [340-346]	O15027 1xPhospho [S342(100)]	0	1158.51	22	1.47	112	125.4	114.1	103.5	105.8	104.7	12.85	11.05	6.4	9.26	4.78	7.09	6.94369	7.00113	6.66959	6.63807	7.01235	7.12928	6.92955	6.74416	6.99209	6.79181	6.85549	6.81378	6.7879	6.59842	6.76686	6.66534	6.71149	6.79051	6.62498	6.73877	6.70874	6.55305	6.80349	6.71149
O15027	Protein transport protein Sec16A OS=Homo sapiens OX=9606 GN=SEC16A PE=1 SV=4	SEC16A	[K].QIDSSPVGGETDETTVSQNYR.[G]	1xTMTpro [N-Term]; 1xPhospho [S5(98.8)]	15	O15027 [565-585]	O15027 1xPhospho [S569(98.8)]	0	2667.21	74		98.9	103.3	117.5	100	102.4	100.2	9.18	11.23	5.75	1	3.11	5.37	6.70874	6.80607	6.54844	6.53294	6.71836	6.97957	6.66391	6.6453	6.96694	6.76818	6.85674	6.89724	6.63372	6.65392	6.66818	6.73471	6.64097	6.74416	6.66534	6.69209	6.71012	6.54071	6.6879	6.60437
O15027	Protein transport protein Sec16A OS=Homo sapiens OX=9606 GN=SEC16A PE=1 SV=4	SEC16A	[R].SVHSEHSAR.[S]	1xTMTpro [N-Term]; 2xPhospho [S4(100); S7(100)]	7	O15027 [1347-1355]	O15027 2xPhospho [S1350(100); S1353(100)]	0	1473.62	36		167.7	149.3	154.6	148.7	178.1	141.9	17.77	16.01	10.36	3.61	7.36	7.62	7.2817	7.78202	7.24508	7.49825	7.00675	7.36982	7.48784	7.07468	7.43379	7.08746	7.3345	7.21043	7.25267	7.17891	7.27891	7.0607	7.37764	7.4363	7.62059	7.51728	7.08108	7.02901	7.21529	7.26303
O15027	Protein transport protein Sec16A OS=Homo sapiens OX=9606 GN=SEC16A PE=1 SV=4	SEC16A	[R].AQQELVPPQQQASPPQLPK.[A]	1xTMTpro [K19]; 1xTMTpro [N-Term]; 1xPhospho [S13(100)]	20	O15027 [1057-1075]	O15027 1xPhospho [S1069(100)]	0	2772.49	32		101.3	114.3	118.3	109.7	115.1	108.8	2.45	3.3	3.51	4.53	2.96	2.03	6.70183	6.65535	6.67101	6.61618	6.79831	6.84549	6.91049	6.82909	6.87652	6.89724	6.91409	6.79831	6.732	6.824	6.81378	6.87897	6.85798	6.90448	6.83415	6.80349	6.75889	6.72792	6.77215	6.79831
O15027	Protein transport protein Sec16A OS=Homo sapiens OX=9606 GN=SEC16A PE=1 SV=4	SEC16A	[R].SVHSEHSAR.[S]	1xTMTpro [N-Term]; 1xPhospho [S4(100)]	4	O15027 [1347-1355]	O15027 1xPhospho [S1350(100)]	0	1393.65	58		61.2	79.8	85.5	70.4	70	70.8	16.96	16.57	14.05	0.1	23.11	6.52	5.98185	5.88753	6.13955	5.53294	6.26866	6.57894	6.36807	5.99322	6.38888	6.72656	6.4446	6.26303	6.13545	6.1375	6.2075	6.43962	6.5345	6.36807	5.88996	5.88264	6.10434	6.18982	6.02901	6.24222
O15027	Protein transport protein Sec16A OS=Homo sapiens OX=9606 GN=SEC16A PE=1 SV=4	SEC16A	[R].ADSGPTQPPLSLSPAPETK.[R]	1xTMTpro [K19]; 1xTMTpro [N-Term]; 1xPhospho [S13(100)]	6	O15027 [2071-2089]	O15027 1xPhospho [S2083(100)]	0	2581.34	50		86.9	90.9	111	93.2	108.8	92.1	9.37	8.14	4.21	7.57	5.19	9.59	6.49665	6.64962	6.3837	6.35755	6.49185	6.7211	6.47897	6.52199	6.83542	6.69349	6.78005	6.80735	6.46434	6.61912	6.60288	6.8009	6.79961	6.74953	6.62936	6.78136	6.56682	6.4545	6.4822	6.75221
O15027	Protein transport protein Sec16A OS=Homo sapiens OX=9606 GN=SEC16A PE=1 SV=4	SEC16A	[R].HLLQEARSPDPGIVPQEAPVGNSLSELSEENFDGK.[F]	1xTMTpro [K35]; 1xTMTpro [N-Term]; 1xPhospho [S8(100)]	4	O15027 [2015-2049]	O15027 1xPhospho [S2022(100)]	1	4448.23	25		90	109.1	106.8	91.8	114.2	124.2	7.43	11.39	6.36	1.25	4.75	11.88	6.47086	6.67948	6.44956	6.51254	6.72247	6.97613	6.58646	6.81634	6.77215	6.59842	6.80993	6.70598	6.50779	6.53294	6.39917	6.82655	6.82909	6.73877	6.90569	6.84172	6.97842	6.65678	6.93428	7.07361
O15027	Protein transport protein Sec16A OS=Homo sapiens OX=9606 GN=SEC16A PE=1 SV=4	SEC16A	[R].FTGSFDDDPDPHRDPYGEEVDRR.[S]	1xTMTpro [N-Term]; 1xPhospho [S4(97.8)]	3	O15027 [1324-1346]	O15027 1xPhospho [S1327(97.8)]	2	3106.35	18		146.9	163.8	144	149.3	225.8	143.4	26.19	13.12	16.41	25.64	37.81	26.9	7.19279	7.83289	7.07361	7.20457	7.20163	7.35315	7.64169	7.35843	7.20065	6.73335	7.13955	7.31741	7.48704	6.95768	7.39832	6.63662	6.77479	7.64818	7.98982	8.22593	7.0607	7.26679	7.73809	6.88996
O15037	Protein KHNYN OS=Homo sapiens OX=9606 GN=KHNYN PE=1 SV=3	KHNYN	[R].PASPDRFAVSAEAENK.[V]	1xTMTpro [K16]; 1xTMTpro [N-Term]; 1xPhospho [S3(100)]	2	O15037 [8-23]	O15037 1xPhospho [S10(100)]	1	2377.2	19		88	90.5	92.4	85.2	87	108.2	9.3	5.34	9.81	0.29	15.33	4.28	6.65821	6.36632	6.51885	6.40088	6.47897	6.51885	6.60585	6.42459	6.44626	6.65964	6.61324	6.35403	6.41447	6.40939	6.39575	6.51412	6.75355	6.55459	6.2854	6.33092	6.74953	6.76553	6.65392	6.8009
O15042	U2 snRNP-associated SURP motif-containing protein OS=Homo sapiens OX=9606 GN=U2SURP PE=1 SV=2	U2SURP	[R].ESLCDSPHQNLSR.[P]	1xCarbamidomethyl [C4]; 1xTMTpro [N-Term]; 1xPhospho [S6(100)]	6	O15042 [62-74]	O15042 1xPhospho [S67(100)]	0	1926.87	75		104.7	72.9	69.1	57.2	60.1	62.8	48.1	30.17	10	20.65	17.6	29.02	6.23074	7.41447	5.87529	7.19081	5.53605	6.2114	6.16591	6.64962	6.27984	5.97957	6.02015	6.20163	5.62644	6.05094	5.50462	5.70598	5.61471	5.74953	6.06824	6.15583	5.848	5.74416	6.09803	6.61765
O15042	U2 snRNP-associated SURP motif-containing protein OS=Homo sapiens OX=9606 GN=U2SURP PE=1 SV=2	U2SURP	[R].HSTSPSPSR.[S]	1xTMTpro [N-Term]; 2xPhospho [S8(99); T/S]	14	O15042 [929-937]	O15042 2xPhospho [S936(99); T/S]	0	1419.6	34	2.15	190.1	177.1	127.7	117.9	133.9	148.4	10.45	18.59	7.16	6.67	4.47	5.69	7.67243	7.7211	7.41109	7.46923	7.30743	7.70529	7.63009	7.12205	7.09064	6.83794	6.99435	7	6.94953	6.8125	7.02459	6.71836	6.94603	7.08002	7.04876	7.08958	7.18289	7.15785	7.33985	7.24413
O15042	U2 snRNP-associated SURP motif-containing protein OS=Homo sapiens OX=9606 GN=U2SURP PE=1 SV=2	U2SURP	[R].SSHKDSPR.[D]	1xTMTpro [K4]; 1xTMTpro [N-Term]; 1xPhospho [S6(100)]	5	O15042 [969-976]	O15042 1xPhospho [S974(100)]	1	1601.83	18	2.02	117.8	113.8	86.1	72.7	84.7	102.4	16.03	11.38	5.81	7.48	10.27	6.18	6.7211	7.2384	6.83794	6.92125	6.6879	6.93428	7.02791	6.72656	6.54071	6.33807	6.42794	6.42962	6.10643	6.25927	6.1375	6.15583	6.14568	6.39746	6.41109	6.50621	6.65964	6.51728	6.72247	6.69627
O15042	U2 snRNP-associated SURP motif-containing protein OS=Homo sapiens OX=9606 GN=U2SURP PE=1 SV=2	U2SURP	[R].RHSTSPSPSR.[S]	1xTMTpro [N-Term]; 3xPhospho [S3(100); T4(100); S5(100)]	8	O15042 [928-937]	O15042 3xPhospho [S930(100); T931(100); S932(100)]	1	1655.67	32		216.2	145.8	111.4	131.7	173.7	132.1	10.23	9.52	7.36	16.29	5.66	9.1	7.62717	7.96924	7.71973	7.79246	7.16591	7.20945	7.37591	7.04767	6.92362	6.74147	6.85922	6.69209	7.2075	6.87406	7.13237	6.8189	7.37591	7.35491	7.50541	7.50779	7.05094	7.04111	7.2211	6.90328
O15042	U2 snRNP-associated SURP motif-containing protein OS=Homo sapiens OX=9606 GN=U2SURP PE=1 SV=2	U2SURP	[K].LYSILQGDSPTK.[W]	1xTMTpro [K12]; 1xTMTpro [N-Term]; 1xPhospho [S9(100)]	2	O15042 [477-488]	O15042 1xPhospho [S485(100)]	0	2010.08	53	2.02	117	93.6	89.6	87.7	94.8	99.7	4.85	11.79	1.44	11.19	8.24	6	6.88264	6.94837	6.77873	6.85674	6.4822	6.8009	6.61618	6.42794	6.51096	6.47249	6.49665	6.46761	6.56986	6.33985	6.64386	6.35579	6.52356	6.60881	6.74147	6.47573	6.67243	6.48059	6.61618	6.66249
O15042	U2 snRNP-associated SURP motif-containing protein OS=Homo sapiens OX=9606 GN=U2SURP PE=1 SV=2	U2SURP	[R].HSTSPSPSRSSSGR.[R]	1xTMTpro [N-Term]; 3xPhospho [S4(95.8); S8(97.8); S10(97.9)]	4	O15042 [929-942]	O15042 3xPhospho [S932(95.8); S936(97.8); S938(97.9)]	1	1973.78	17	3.73	181.5	160.3	139.7	143	157.3	153.8	7.03	6.41	23.17	17.01	23.7	10.44	7.39318	7.60066	7.43463	7.57213	7.30834	7.34074	7.46434	7.24793	7.32463	6.55152	6.96463	7.28725	7.3345	6.98527	7.30287	6.79181	6.7211	7.15076	7.4446	7.53683	7.21529	7.10643	7.45861	7.31379
O15042	U2 snRNP-associated SURP motif-containing protein OS=Homo sapiens OX=9606 GN=U2SURP PE=1 SV=2	U2SURP	[K].RSPSGSR.[T]	1xTMTpro [N-Term]; 1xPhospho [S4(99)]	7	O15042 [984-990]	O15042 1xPhospho [S985(100)]	1	1130.56	26	1.67	109.9	106	102.9	103.1	105.4	98.1	4.14	10.5	3.64	3.79	5.2	5.45	6.69627	6.75355	6.80607	6.83289	6.65535	6.83036	6.8009	6.49185	6.68089	6.77742	6.6893	6.65964	6.72656	6.64818	6.73064	6.6014	6.70321	6.84172	6.73606	6.67243	6.66676	6.48059	6.61618	6.61618
O15042	U2 snRNP-associated SURP motif-containing protein OS=Homo sapiens OX=9606 GN=U2SURP PE=1 SV=2	U2SURP	[R].SSHKDSPRDVSK.[K]	2xTMTpro [K4; K12]; 1xTMTpro [N-Term]; 1xPhospho [S6(100)]	3	O15042 [969-980]	O15042 1xPhospho [S974(100)]	2	2335.26		3.08	200.5	171.5	161.2	174.5	192.6	172.5	15.03	13.73	3.47	3.87	13.39	9.02	7.6886	7.71836	7.21335	7.60585	7.16892	7.46025	7.65105	7.38457	7.40088	7.30195	7.3637	7.29737	7.40769	7.48623	7.42122	7.52591	7.21626	7.56834	7.67737	7.61029	7.39917	7.24031	7.46189	7.55459
O15042	U2 snRNP-associated SURP motif-containing protein OS=Homo sapiens OX=9606 GN=U2SURP PE=1 SV=2	U2SURP	[K].SRSQSRSPHR.[S]	1xTMTpro [N-Term]; 3xPhospho [S3(100); S5(100); S7(100)]	3	O15042 [1010-1019]	O15042 3xPhospho [S1012(100); S1014(100); S1016(100)]	2	1741.73	10	4.84	375	283.1	248.4	268.4	387.8	211.3	21.9	19.93	21.98	26.68	24.94	20.84	8.58383	8.95303	8.18884	8.51767	7.89603	8.40514	8.3936	7.89724	8.24935	7.44626	7.99831	7.91409	8.34385	7.79246	8.27519	7.51806	7.99322	8.41193	8.78627	8.81794	7.79246	7.60955	8.224	7.6532
O15042	U2 snRNP-associated SURP motif-containing protein OS=Homo sapiens OX=9606 GN=U2SURP PE=1 SV=2	U2SURP	[R].RHSTSPSPSR.[S]	1xTMTpro [N-Term]; 2xPhospho [S7(100); S/T]	21	O15042 [928-937]	O15042 2xPhospho [S934(100); S/T]	1	1575.7	16	4.02	163.4	150.8	165.4	174.8	216.1	145.3	8.01	12.55	11.37	19.82	9.99	4.58	7.38457	7.55459	7.31379	7.32012	7.1127	7.36632	7.35931	6.99887	7.61176	7.23266	7.40259	7.33628	7.6532	7.24603	7.59246	7.26959	7.49426	7.7807	7.72996	7.83542	7.22978	7.1467	7.2182	7.08746
O15042	U2 snRNP-associated SURP motif-containing protein OS=Homo sapiens OX=9606 GN=U2SURP PE=1 SV=2	U2SURP	[R].HSTSPSPSR.[S]	1xTMTpro [N-Term]; 1xPhospho [S6(99.4)]	13	O15042 [929-937]	O15042 1xPhospho [S934(99.4)]	0	1339.63	35	0.81	51.6	73.6	97.3	81.1	86.1	73.6	29.99	12.37	17.51	2.04	24.5	16.56	5.95652	5.0268	5.99095	5.42291	6.39917	6.27984	6.12516	5.98868	6.65535	6.92244	6.55305	6.3147	6.32012	6.36282	6.41785	6.91528	6.71287	6.67666	5.98185	6.1819	6.10643	6.41109	5.848	6.29829
O15047	Histone-lysine N-methyltransferase SETD1A OS=Homo sapiens OX=9606 GN=SETD1A PE=1 SV=3	SETD1A	[K].RPRPSTPAEEDEDDPEQEK.[E]	1xTMTpro [K19]; 1xTMTpro [N-Term]; 1xPhospho [S5(98.6)]	9	O15047 [911-929]	O15047 1xPhospho [S915(98.6)]	2	2913.38	17	2.88	80.6	77	96	94.2	100.1	87.9	4.95	6.31	2.93	1.64	3.39	4.19	6.42291	6.25172	6.34873	6.31832	6.26303	6.2075	6.41616	6.27053	6.5744	6.59395	6.61912	6.51885	6.54071	6.5744	6.5744	6.66391	6.56834	6.63662	6.6851	6.65249	6.42122	6.49185	6.39917	6.52826
O15068	Guanine nucleotide exchange factor DBS OS=Homo sapiens OX=9606 GN=MCF2L PE=1 SV=2	MCF2L	[R].RGSENSSSEGGALR.[R]	1xTMTpro [N-Term]; 1xPhospho [S3(100)]	4	O15068 [587-600]	O15068 1xPhospho [S589(100)]	1	1790.84	65		138.9	147.6	222.6	111.6	83	95.8	26.41	28.66	11.52	9.57	19.21	14.26	7.21529	7.2075	6.2817	7.02901	7.29646	7.11478	6.37678	7.44708	7.80025	7.79572	8.0634	7.6858	6.7046	6.89966	6.65249	6.99435	6.36457	6.38716	6.76686	6.11686	6.79831	6.39917	6.42626	6.73606
O15068	Guanine nucleotide exchange factor DBS OS=Homo sapiens OX=9606 GN=MCF2L PE=1 SV=2	MCF2L	[R].ALEQSQSLPLPAPTSTSPSR.[G]	1xTMTpro [N-Term]; 1xPhospho [S/T]	6	O15068 [959-978]		0	2451.25	32		158.3	169.8	127.6	117	118.6	144.3	8.97	25.98	12.67	1.97	7.78	9.35	7.51885	7.22882	7.28633	7.32643	7.30469	7.51175	7.76022	6.82273	6.90087	7.22786	7.08958	6.82782	6.84925	6.88996	6.84925	7.09276	6.91528	7.08321	6.84172	6.86542	7.03892	7.26491	7.08108	7.31379
O15075	Serine/threonine-protein kinase DCLK1 OS=Homo sapiens OX=9606 GN=DCLK1 PE=1 SV=2	DCLK1	[R].SKSPASTSSVNGTPGSQLSTPR.[S]	1xTMTpro [K2]; 1xTMTpro [N-Term]; 1xPhospho [S3(100)]	3	O15075 [305-326]	O15075 1xPhospho [S307(100)]	1	2834.45	68	1.51	163.1	140.8	92.6	59.6	48.7	91.9	17.7	10.77	11.68	16.61	14.73	13.75	7.52042	6.98641	7.5157	7.18388	7.21432	7.11894	7.15684	6.84674	6.62059	6.44626	6.66249	6.28725	6.06824	5.72792	6.36807	5.68089	5.57894	5.63227	5.95187	5.48864	6.47897	6.56377	6.72792	6.24222
O15075	Serine/threonine-protein kinase DCLK1 OS=Homo sapiens OX=9606 GN=DCLK1 PE=1 SV=2	DCLK1	[R].SGKSPSPSPTSPGSLR.[K]	1xTMTpro [K3]; 1xTMTpro [N-Term]; 2xPhospho [S4(100); S11(98.4)]	2	O15075 [327-342]	O15075 2xPhospho [S330(100); S337(98.4)]	1	2310.14	33	2.11	143.1	110.1	75	66.5	60.6	79.3	10.42	8.71	10.72	3.78	12.45	17.72	7.23936	6.88996	7.20261	7.11894	6.99209	6.81762	6.72247	6.74685	6.38716	6.06393	6.32912	6.12722	6.09381	6.01792	6.2075	6.06609	5.64674	5.86542	6.07682	5.97957	6.32193	6.29829	6.732	6.1819
O15075	Serine/threonine-protein kinase DCLK1 OS=Homo sapiens OX=9606 GN=DCLK1 PE=1 SV=2	DCLK1	[R].SGKSPSPSPTSPGSLR.[K]	1xTMTpro [K3]; 1xTMTpro [N-Term]; 3xPhospho [S4(100); S6(100); S11(98.2)]	11	O15075 [327-342]	O15075 3xPhospho [S330(100); S332(100); S337(98.2)]	1	2390.11	24	2.85	125.8	103.4	83.2	83.7	80.3	85.3	3.8	9.64	4.62	1.31	8.36	6.11	7.01235	6.93782	7.02569	6.91409	6.72792	6.83162	6.65678	6.49665	6.40259	6.35403	6.41616	6.26679	6.40088	6.3733	6.45615	6.32912	6.30561	6.33807	6.55152	6.31832	6.39917	6.42962	6.57592	6.39403
O15075	Serine/threonine-protein kinase DCLK1 OS=Homo sapiens OX=9606 GN=DCLK1 PE=1 SV=2	DCLK1	[K].SPSPSPTSPGSLRK.[Q]	1xTMTpro [K14]; 1xTMTpro [N-Term]; 1xPhospho [S8(100)]	2	O15075 [330-343]	O15075 1xPhospho [S337(100)]	1	2086.12	10	0.75	181.7	160.5	97.1	147.4	132.9	139.2	17.02	7.82	6.68	10.88	10.46	7.37	7.82082	7.40088	7.61029	7.26679	7.3733	7.43129	7.27984	7.17093	6.61029	6.59246	6.56986	6.77479	7.09276	7.3147	7.26491	7.38888	6.95884	7.05961	7.04876	7.30012	7.12102	6.95303	7.12102	7.21335
O15075	Serine/threonine-protein kinase DCLK1 OS=Homo sapiens OX=9606 GN=DCLK1 PE=1 SV=2	DCLK1	[K].SPSPSPTSPGSLR.[K]	1xTMTpro [N-Term]; 1xPhospho [S8(100)]	10	O15075 [330-342]	O15075 1xPhospho [S337(100)]	0	1653.82	54	1.64	108	96.3	72.1	101	101.2	93	6.49	4.74	1.67	8.15	8.34	5.59	6.89724	6.73064	6.77742	6.68089	6.62498	6.64674	6.55459	6.49665	6.17393	6.16993	6.19967	6.1416	6.57592	6.74147	6.69209	6.82146	6.46923	6.69766	6.62498	6.75221	6.5345	6.41954	6.61618	6.54535
O15075	Serine/threonine-protein kinase DCLK1 OS=Homo sapiens OX=9606 GN=DCLK1 PE=1 SV=2	DCLK1	[K].SPSPSPTSPGSLR.[K]	1xTMTpro [N-Term]; 2xPhospho [S3(100); S8(99.9)]	15	O15075 [330-342]	O15075 2xPhospho [S332(100); S337(99.9)]	0	1733.78	34	2.74	93	82.8	69.6	89.4	88.3	78.5	5.49	3.44	2.61	6.49	10.9	10.86	6.55919	6.41785	6.60585	6.52042	6.42291	6.39746	6.31288	6.34341	6.07682	6.16993	6.11894	6.12102	6.41616	6.54844	6.50621	6.61618	6.18388	6.49346	6.43463	6.55919	6.22497	6.02901	6.36457	6.37504
O15075	Serine/threonine-protein kinase DCLK1 OS=Homo sapiens OX=9606 GN=DCLK1 PE=1 SV=2	DCLK1	[K].AQPAPPELNSESEDYSPSSSETVR.[S]	1xTMTpro [N-Term]; 1xPhospho [S10(100)]	6	O15075 [711-734]	O15075 1xPhospho [S720(100)]	0	2961.33	50		121.3	115.6	91.7	109.5	116.7	107.9	3	1.95	2.07	8.98	17.34	6.01	6.91049	6.93428	6.96578	6.86295	6.85549	6.8505	6.87897	6.80993	6.54844	6.48704	6.53916	6.49985	6.68229	6.86542	6.81762	6.99322	6.3837	6.91169	6.82273	6.99095	6.61912	6.74012	6.76686	6.82909
O15075	Serine/threonine-protein kinase DCLK1 OS=Homo sapiens OX=9606 GN=DCLK1 PE=1 SV=2	DCLK1	[K].SPSPSPTSPGSLRK.[Q]	1xTMTpro [K14]; 1xTMTpro [N-Term]; 2xPhospho [S3(98.3); S8(100)]	4	O15075 [330-343]	O15075 2xPhospho [S332(98.3); S337(100)]	1	2166.09	28	4.42	130.4	133.8	104	148.7	143.9	108.3	13.26	10.61	4.95	11.49	8.41	4.59	7.11686	6.87529	7.29094	6.93664	7.06609	7.19574	7.06178	6.81762	6.62205	6.79442	6.6865	6.71425	7.09908	7.3345	7.16993	7.49586	7.00899	7.27333	7.10119	7.23649	6.76155	6.71012	6.75489	6.86419
O15075	Serine/threonine-protein kinase DCLK1 OS=Homo sapiens OX=9606 GN=DCLK1 PE=1 SV=2	DCLK1	[R].SSQHGGSSTSLASTK.[V]	1xTMTpro [K15]; 1xTMTpro [N-Term]; 1xPhospho [S7(100)]	3	O15075 [346-360]	O15075 1xPhospho [S352(100)]	0	2123.06	11	2.59	104.4	93.8	90.3	102.4	117.2	89.9	6.79	10.5	6.76	0.2	12.05	4.32	6.81121	6.58195	6.74147	6.66959	6.50144	6.60288	6.63227	6.2854	6.63372	6.47573	6.40259	6.51885	6.67666	6.67948	6.75087	6.84046	6.66818	6.99887	6.74551	7.01235	6.58496	6.43796	6.49825	6.48059
O15085	Rho guanine nucleotide exchange factor 11 OS=Homo sapiens OX=9606 GN=ARHGEF11 PE=1 SV=1	ARHGEF11	[K].SLGGESSGGTTPVGSFHTEAAR.[W]	1xTMTpro [N-Term]; 1xPhospho [S6(98.7)]	2	O15085 [1452-1473]	O15085 1xPhospho [S1457(98.7)]	0	2489.16	45	2.12	137.8	126	110	110.1	110.6	120.7	3.44	15.21	6.26	7.23	7.3	11.93	7.13955	7.05311	7.07253	7.15482	6.84046	7.09803	7.29094	6.85674	6.74147	6.82018	6.85175	6.64674	6.85674	6.70874	6.81634	6.95884	6.79442	6.89724	6.78398	6.63807	6.76686	7.0917	6.78005	7.04985
O15085	Rho guanine nucleotide exchange factor 11 OS=Homo sapiens OX=9606 GN=ARHGEF11 PE=1 SV=1	ARHGEF11	[R].SRSDVDMDAAAEATR.[L]	1xTMTpro [N-Term]; 1xPhospho [S3(100)]	4	O15085 [633-647]	O15085 1xPhospho [S635(100)]	1	1978.89	51		149.6	143.4	131.2	134.4	143	134.9	10.71	11.69	8.89	8.89	14.16	5.52	7.19771	7.50541	7.19279	7.25267	7.03782	7.40684	7.23745	7.09064	7.14568	6.83162	7.04111	7.03122	7.16088	6.97957	7.05853	6.89845	6.89966	7.07361	7.37504	7.24508	7.07146	6.96116	7.15684	7.07895
O15085	Rho guanine nucleotide exchange factor 11 OS=Homo sapiens OX=9606 GN=ARHGEF11 PE=1 SV=1	ARHGEF11	[R].TRNSGIWESPELDR.[N]	1xTMTpro [N-Term]; 1xPhospho [S4(100)]	3	O15085 [1292-1305]	O15085 1xPhospho [S1295(100)]	1	2043.98	40		118.8	103.1	121.3	119.5	123.6	105.5	11.03	9.1	10.27	9.92	14.71	6.15	6.63081	7.00113	6.83415	6.9507	6.66818	6.93074	6.66818	6.70874	7.07788	6.71149	6.93074	6.91409	7.00225	6.79961	6.88264	6.66818	6.65535	6.84925	7.1416	7.05094	6.74147	6.6453	6.853	6.70183
O15085	Rho guanine nucleotide exchange factor 11 OS=Homo sapiens OX=9606 GN=ARHGEF11 PE=1 SV=1	ARHGEF11	[K].HQVLLEDPEQEGSAEEEELGVLPCPSTSLDGENR.[G]	1xCarbamidomethyl [C24]; 1xTMTpro [N-Term]; 1xPhospho [S13(100)]	6	O15085 [1143-1176]	O15085 1xPhospho [S1155(100)]	0	4147.9	74		96.2	99.8	115.3	108.2	110.6	96.9	6.31	3.64	2.02	3.32	5.24	8.06	6.58346	6.59096	6.42962	6.6453	6.6453	6.63662	6.69766	6.56986	6.824	6.88631	6.86542	6.83162	6.72247	6.79051	6.7879	6.92837	6.80993	6.84674	6.76818	6.66959	6.53138	6.42962	6.66534	6.67666
O15085	Rho guanine nucleotide exchange factor 11 OS=Homo sapiens OX=9606 GN=ARHGEF11 PE=1 SV=1	ARHGEF11	[R].NSHELGPCPEDGSDAPLEDSTADAAASPGP.[-]	1xCarbamidomethyl [C8]; 1xTMTpro [N-Term]; 1xPhospho [S27(100)]	2	O15085 [1493-1522]	O15085 1xPhospho [S1519(100)]	0	3348.42	54		95.1	98.3	116.3	106.4	111.9	94.7	7.42	5.82	5.66	0.48	7.95	8.8	6.46761	6.71287	6.52982	6.61324	6.61029	6.77347	6.62936	6.59694	6.8802	6.73335	6.92837	6.84423	6.72792	6.73742	6.66818	6.76288	6.65249	6.91289	6.75221	6.86047	6.5345	6.49506	6.77479	6.59694
O15155	BET1 homolog OS=Homo sapiens OX=9606 GN=BET1 PE=1 SV=1	BET1	[K].SLSIEIGHEVK.[T]	1xTMTpro [K11]; 1xTMTpro [N-Term]; 1xPhospho [S3(100)]	2	O15155 [48-58]	O15155 1xPhospho [S50(100)]	0	1900.04	42		294.2	172.4	161.3	144.7	211.1	238.8	60.12	27.59	16.19	10.1	28.9	40.42	8.39832	9.47472	7.71768	8.00282	7.16692	8.02901	7.52356	7.33628	7.39832	6.85175	7.36282	7.30378	7.27984	7.07361	7.19377	7.02569	7.1375	7.47978	7.96347	8.08055	7.9847	7.26491	8.65213	7.81442
O15164	Transcription intermediary factor 1-alpha OS=Homo sapiens OX=9606 GN=TRIM24 PE=1 SV=3	TRIM24	[R].NESEDNKFSDDSDDDFVQPR.[K]	1xTMTpro [K7]; 1xTMTpro [N-Term]; 1xPhospho [S12(100)]	11	O15164 [1017-1036]	O15164 1xPhospho [S1028(100)]	1	3047.34	62		75.2	71.9	68.8	74.5	54	57	30.1	27.68	24.9	10.85	21.72	4	6.37851	5.24793	6.29094	6.17592	6.46434	5.61176	5.90207	6.43463	5.53605	6.43129	6.2075	6.00225	6.10852	6.32912	5.94953	6.06178	6.03782	5.66107	5.848	5.26679	5.94486	5.83289	5.83036	5.82782
O15164	Transcription intermediary factor 1-alpha OS=Homo sapiens OX=9606 GN=TRIM24 PE=1 SV=3	TRIM24	[R].TVQSPNSSVPSPGLAGPVTMTSVHPPIR.[S]	1xTMTpro [N-Term]; 1xPhospho [S4(100)]	9	O15164 [657-684]	O15164 1xPhospho [S660(100)]	0	3197.63	58	2.25	136.2	115	114.7	113.9	107.8	118.7	6.54	4.48	1.92	8.26	2.67	4.35	7.01569	7.23649	7.0917	7.08746	6.80735	6.9507	6.86419	6.82782	6.84674	6.824	6.83668	6.88753	6.74819	6.91648	6.7761	6.76553	6.73877	6.70874	6.79961	6.76553	6.91169	6.7879	6.93192	6.8716
O15164	Transcription intermediary factor 1-alpha OS=Homo sapiens OX=9606 GN=TRIM24 PE=1 SV=3	TRIM24	[R].QKEEVSPEAVGVTSQRPVFCPFHK.[K]	1xCarbamidomethyl [C20]; 2xTMTpro [K2; K24]; 1xTMTpro [N-Term]; 1xPhospho [S6(100)]	4	O15164 [204-227]	O15164 1xPhospho [S209(100)]	2	3748.97	10	7.25	206.1	208.1	158	201.7	164.7	163.9	12.52	8.61	6.01	2.64	11.37	6.39	7.64602	7.33628	7.75087	7.72928	7.63081	7.58195	7.84925	7.77083	7.20848	7.40173	7.34784	7.26021	7.62936	7.68299	7.62278	7.66035	7.47897	7.38716	7.34074	7.08002	7.38284	7.41193	7.33092	7.19967
O15164	Transcription intermediary factor 1-alpha OS=Homo sapiens OX=9606 GN=TRIM24 PE=1 SV=3	TRIM24	[R].NESEDNKFSDDSDDDFVQPR.[K]	1xTMTpro [K7]; 1xTMTpro [N-Term]; 3xPhospho [S3(100); S9(100); S12(100)]	4	O15164 [1017-1036]	O15164 3xPhospho [S1019(100); S1025(100); S1028(100)]	1	3207.27	38		66.7	66.8	65.5	64.1	55.8	68.6	11.72	7.61	16.37	29.13	16.88	9.57	5.96347	6.26679	5.90448	6.15785	6.0268	6.07039	6.05311	6.25927	6.02459	5.99774	6.04439	6.46107	5.70044	6.30378	5.74953	5.87283	5.70321	5.54535	5.89966	6.10434	6.08958	5.82018	6.12722	6.10852
O15164	Transcription intermediary factor 1-alpha OS=Homo sapiens OX=9606 GN=TRIM24 PE=1 SV=3	TRIM24	[K].DTNIDHGQPRPPSNR.[T]	1xTMTpro [N-Term]; 1xPhospho [S13(100)]	4	O15164 [642-656]	O15164 1xPhospho [S654(100)]	1	2087.99	20	3.45	120.3	111.2	122.6	118.9	108.2	92.6	11.45	3.26	10.96	0.31	7.9	8.39	6.58195	6.94017	6.95652	6.88142	6.7866	6.79961	6.79442	6.88509	6.91409	7.17792	6.96116	6.8125	6.89603	6.88996	6.8392	6.93782	6.62936	6.74012	6.77347	6.90448	6.45779	6.52042	6.732	6.54381
O15164	Transcription intermediary factor 1-alpha OS=Homo sapiens OX=9606 GN=TRIM24 PE=1 SV=3	TRIM24	[K].SEWLDPSQKSPLHVGETR.[K]	1xTMTpro [K9]; 1xTMTpro [N-Term]; 1xPhospho [S10(100)]	9	O15164 [802-819]	O15164 1xPhospho [S811(100)]	1	2754.41	22	2.41	103.7	102.3	101.2	107.8	94.8	97.3	7.25	6.7	5.89	4.14	5.91	1.94	6.65821	6.5157	6.74953	6.73335	6.67525	6.47735	6.67807	6.67948	6.61176	6.79572	6.69627	6.6279	6.71012	6.79572	6.6865	6.76421	6.71836	6.56682	6.56682	6.52982	6.61765	6.55766	6.59395	6.61471
O15164	Transcription intermediary factor 1-alpha OS=Homo sapiens OX=9606 GN=TRIM24 PE=1 SV=3	TRIM24	[R].SILTSLLLNSSQSSTSEETVLR.[S]	1xTMTpro [N-Term]; 2xPhospho [S11(97.2); S14(97.2)]	5	O15164 [758-779]	O15164 2xPhospho [S768(97.2); S771(97.2)]	0	2829.39	74		118.7	106	113.5	112.1	115.1	106.8	12.3	7.04	8.37	15.54	7.07	7.43	6.86047	7.13443	6.71287	6.92125	6.78267	6.85674	6.67243	6.63662	6.8009	6.70183	6.853	6.98868	6.64962	6.96809	6.81506	6.97269	6.7761	6.77347	6.97384	6.91886	6.73335	6.59395	6.85798	6.74551
O15164	Transcription intermediary factor 1-alpha OS=Homo sapiens OX=9606 GN=TRIM24 PE=1 SV=3	TRIM24	[R].NESEDNKFSDDSDDDFVQPR.[K]	1xTMTpro [K7]; 1xTMTpro [N-Term]; 2xPhospho [S9(100); S12(100)]	22	O15164 [1017-1036]	O15164 2xPhospho [S1025(100); S1028(100)]	1	3127.31	71	0.53	63.5	64.7	73.5	75.1	64.6	73.3	13.22	26.85	9.66	21.81	9.28	11.4	5.91648	5.92125	6.05528	6.30743	6.18785	5.84549	5.82018	6.60585	6.01569	6.19377	6.20555	6.35755	6.00675	6.45615	6.06393	6.07895	5.98185	5.83542	6.15987	6.04658	6.25739	5.89482	6.25739	6.1334
O15164	Transcription intermediary factor 1-alpha OS=Homo sapiens OX=9606 GN=TRIM24 PE=1 SV=3	TRIM24	[R].SILTSLLLNSSQSSTSEETVLR.[S]	1xTMTpro [N-Term]; 1xPhospho [S14(97.5)]	8	O15164 [758-779]	O15164 1xPhospho [S771(97.5)]	0	2749.42	86	3.96	106.8	102	110.7	109.4	111.3	106.3	18.31	8.89	4	4.28	5.12	9.33	6.81634	7.15076	6.58195	6.65964	6.40939	6.67525	6.66959	6.6907	6.83036	6.77215	6.69627	6.80735	6.72928	6.81762	6.72792	6.80349	6.77083	6.76022	6.82528	6.92006	6.66391	6.59246	6.89118	6.8009
O15164	Transcription intermediary factor 1-alpha OS=Homo sapiens OX=9606 GN=TRIM24 PE=1 SV=3	TRIM24	[R].IKQENSGPPENYDFPVVIVKQESDEESRPQNANYPR.[S]	2xTMTpro [K2; K20]; 1xTMTpro [N-Term]; 1xPhospho [S23(99.9)]	3	O15164 [722-757]	O15164 1xPhospho [S744(99.9)]	2	5166.6		6.08	122.9	120.3	150.3	139.6	129.8	112.7	15.19	9.45	12.76	19.85	16.26	9.71	6.8802	7.25456	6.75355	7.00225	6.85175	7.1375	6.86171	6.95884	7.31107	7.15178	7.00338	7.42794	6.92125	7.32912	6.86666	7.2211	7.02459	6.97039	7.01681	7.43962	6.73742	6.65105	6.95768	6.89482
O15164	Transcription intermediary factor 1-alpha OS=Homo sapiens OX=9606 GN=TRIM24 PE=1 SV=3	TRIM24	[R].SPSASSVGSR.[G]	1xTMTpro [N-Term]; 2xPhospho [S3(98.6); S6(100)]	2	O15164 [685-694]	O15164 2xPhospho [S687(98.6); S690(100)]	0	1398.6	24	0.76	249.4	211.8	211.8	202.8	267.7	146.5	41.28	21.34	12.85	11.96	38.95	31.22	7.69905	8.86944	7.71631	8.20799	7.16993	7.95536	7.74349	7.70943	7.90509	7.48059	7.81314	7.64024	7.78594	7.54148	7.74483	7.27053	7.13955	7.77281	8.35579	8.51373	7.10538	6.89239	7.86851	7.28355
O15164	Transcription intermediary factor 1-alpha OS=Homo sapiens OX=9606 GN=TRIM24 PE=1 SV=3	TRIM24	[K].QESDEESRPQNANYPR.[S]	1xTMTpro [N-Term]; 1xPhospho [S3(100)]	4	O15164 [742-757]	O15164 1xPhospho [S744(100)]	1	2304.02	42		58.5	61.9	84.8	68.1	64.2	54.4	34.11	17.8	6.08	26.69	20.22	17.71	5.74953	6.5744	5.48864	5.98868	5.80478	6.12516	5.56377	6.09803	6.43463	6.31288	6.37851	6.51885	5.81506	6.36632	5.94953	6.3147	6.03562	5.91886	5.97039	6.50621	5.66676	5.44956	5.86542	6.05094
O15164	Transcription intermediary factor 1-alpha OS=Homo sapiens OX=9606 GN=TRIM24 PE=1 SV=3	TRIM24	[R].SPSASSVGSR.[G]	1xTMTpro [N-Term]; 1xPhospho [S3(100)]	6	O15164 [685-694]	O15164 1xPhospho [S687(100)]	0	1318.63	35		110.5	110.1	136.3	140.9	134.9	84.3	20.12	10.56	6.49	11.51	27.7	21.4	6.3733	7.10014	6.80607	6.76951	6.55919	6.92719	6.74416	6.82146	7.0917	7.23458	7.08852	7.01458	7.25644	7.02015	7.15684	6.81121	6.37504	6.97957	7.17293	7.39746	6.26115	6.13955	6.81634	6.5345
O15173	Membrane-associated progesterone receptor component 2 OS=Homo sapiens OX=9606 GN=PGRMC2 PE=1 SV=1	PGRMC2	[R].LLKPGEEPSEYTDEEDTKDHNK.[Q]	3xTMTpro [K3; K18; K22]; 1xTMTpro [N-Term]; 1xPhospho [T12(100)]	3	O15173 [200-221]	O15173 1xPhospho [T211(100)]	1	3870.98	20	7.18	76.6	79.9	72.3	73.2	80.1	89.9	9.68	9.01	4.31	2.01	4.41	7.87	6.16591	6.31107	6.20555	6.47249	6.21335	6.26491	6.37678	6.50144	6.16993	6.19377	6.18388	6.05745	6.21335	6.17193	6.27984	6.23074	6.21723	6.32733	6.36807	6.32193	6.43296	6.36807	6.62205	6.54535
O15173	Membrane-associated progesterone receptor component 2 OS=Homo sapiens OX=9606 GN=PGRMC2 PE=1 SV=1	PGRMC2	[R].GLGAGAGAGEESPATSLPR.[M]	1xTMTpro [N-Term]; 1xPhospho [S12(100)]	4	O15173 [79-97]	O15173 1xPhospho [S90(100)]	0	2082.02	109		101.4	100.5	96.1	108.5	109.2	93.8	10.22	13.7	5.64	7.99	8.06	20.18	6.66818	6.47735	6.8392	6.66107	6.6014	6.46271	6.92362	6.70183	6.53294	6.64097	6.66534	6.49825	6.84423	6.68089	6.71699	6.71425	6.71287	6.9472	6.82782	6.70321	6.56071	7.07788	6.52513	6.54381
O15173	Membrane-associated progesterone receptor component 2 OS=Homo sapiens OX=9606 GN=PGRMC2 PE=1 SV=1	PGRMC2	[R].LLKPGEEPSEYTDEEDTKDHNKQD.[-]	3xTMTpro [K3; K18; K22]; 1xTMTpro [N-Term]; 1xPhospho [T12(100)]	19	O15173 [200-223]	O15173 1xPhospho [T211(100)]	2	4114.06		5.52	101.2	96.7	105	109.1	111.6	103	1.81	3.98	3.39	0.37	1.98	2.44	6.66107	6.61471	6.65964	6.67384	6.57592	6.61618	6.66959	6.53605	6.70183	6.77873	6.72792	6.66249	6.77347	6.76553	6.73471	6.76022	6.8505	6.80607	6.7866	6.79701	6.67384	6.6851	6.75087	6.6865
O15173	Membrane-associated progesterone receptor component 2 OS=Homo sapiens OX=9606 GN=PGRMC2 PE=1 SV=1	PGRMC2	[R].LLKPGEEPSEYTDEEDTK.[D]	2xTMTpro [K3; K18]; 1xTMTpro [N-Term]; 1xPhospho [T12(100)]	3	O15173 [200-217]	O15173 1xPhospho [T211(100)]	1	3072.55	29		64.3	66	76	76.6	81	74.3	4.09	5.9	2.54	5.16	5.16	9.25	5.91648	5.99322	6.01792	6.05961	5.91409	6.12309	6.04658	6.04221	6.24222	6.20555	6.25361	6.29462	6.2075	6.31107	6.25927	6.25927	6.29462	6.33628	6.34163	6.46434	6.20163	5.96578	6.27984	6.22689
O15231; O15231-3	Zinc finger protein 185 OS=Homo sapiens OX=9606 GN=ZNF185 PE=1 SV=3 Isoform 3 of Zinc finger protein 185 [OS=Homo sapiens]	ZNF185	[R].RESCGSSVLTDFEGKDVATK.[V]	1xCarbamidomethyl [C4]; 2xTMTpro [K15; K20]; 1xTMTpro [N-Term]; 1xPhospho [S3(100)]	4	O15231 [463-482]; O15231-3 [464-483]	O15231 1xPhospho [S465(100)]; O15231-3 1xPhospho [S466(100)]	2	3178.63	28	2.3	142.3	151.9	174.8	190.8	140.8	176.7	19.23	20.31	8.15	16.94	11.86	17.75	7.3443	6.64818	7.11894	7.18785	7.47573	7.03012	6.8936	7.46352	7.28355	7.57289	7.44708	7.45204	7.40173	7.74953	7.3156	7.93899	7.34873	7.04549	7.22882	6.97613	7.47411	7.45615	6.91648	7.5157
O15231	Zinc finger protein 185 OS=Homo sapiens OX=9606 GN=ZNF185 PE=1 SV=3	ZNF185	[R].RSSTSGDTEEEEEEEVVPFSSDEQK.[R]	1xTMTpro [K25]; 1xTMTpro [N-Term]; 1xPhospho [S/T]	9	O15231 [151-175]		1	3518.58	40		115.5	108.6	110.7	148.2	117.6	113.7	23.03	18.93	15.56	4.26	19.12	11.66	6.79961	6.15178	6.90448	6.97384	6.90087	6.49506	6.62352	7.09803	6.55459	7.05094	6.90809	6.67243	7.16792	7.2555	6.97039	7.26772	6.96809	6.7866	7.17493	6.51254	6.80607	6.853	6.51254	6.91169
O15231	Zinc finger protein 185 OS=Homo sapiens OX=9606 GN=ZNF185 PE=1 SV=3	ZNF185	[R].GGQGDPAVPAQQPADPSTPER.[Q]	1xTMTpro [N-Term]; 1xPhospho [T18(98.8)]	6	O15231 [430-450]	O15231 1xPhospho [T447(98.8)]	0	2459.15	55		90.6	93.7	83.2	106.5	98.4	98.2	9.11	10.07	10.62	17.14	8.79	6.63	6.42962	6.40769	6.57289	6.6837	6.56834	6.52982	6.75355	6.40769	6.3505	6.61176	6.25739	6.40599	6.55919	6.91049	6.62644	7.13134	6.72792	6.732	6.50621	6.51254	6.62498	6.72247	6.48704	6.60881
O15231	Zinc finger protein 185 OS=Homo sapiens OX=9606 GN=ZNF185 PE=1 SV=3	ZNF185	[R].RESCGSSVLTDFEGK.[D]	1xCarbamidomethyl [C4]; 1xTMTpro [K15]; 1xTMTpro [N-Term]; 1xPhospho [S3(100)]	6	O15231 [463-477]	O15231 1xPhospho [S465(100)]	1	2360.14	26		69.8	71.5	88.7	100.5	78.1	82.7	23.09	20.69	11.42	15.41	10.79	20.56	6.41278	5.57289	6.05528	6.19574	6.34518	5.97728	5.8505	6.48704	6.25172	6.65821	6.46923	6.47249	6.49346	6.80864	6.3906	6.81121	6.4363	6.24222	6.33092	6.06178	6.40088	6.33807	5.85549	6.60733
O15231	Zinc finger protein 185 OS=Homo sapiens OX=9606 GN=ZNF185 PE=1 SV=3	ZNF185	[R].GGQGDPAVPTQQPADPSTPEQQNSPSGSEQFVR.[R]	1xTMTpro [N-Term]; 1xPhospho [T18(100)]	8	O15231 [496-528]	O15231 1xPhospho [T513(100)]	0	3777.73	77		98.9	96.8	92	125.6	112.2	102.6	7.39	4.76	14.01	16.73	7.24	8.96	6.62205	6.41109	6.63517	6.64097	6.72792	6.59544	6.59694	6.58946	6.50303	6.85922	6.41785	6.54689	6.8009	7.14466	6.72656	7.36107	6.88874	6.87406	6.66959	6.74551	6.63952	6.81506	6.50779	6.72247
O15231	Zinc finger protein 185 OS=Homo sapiens OX=9606 GN=ZNF185 PE=1 SV=3	ZNF185	[R].GGQGDPAVPTQQPADPSTPEQQNSPSGSEQFVR.[R]	1xTMTpro [N-Term]; 2xPhospho [T18(97.6); S24(100)]	8	O15231 [496-528]	O15231 2xPhospho [T513(97.6); S519(100)]	0	3857.7	54		95.3	101.8	94.2	134	112.8	100.9	11.97	9.04	17.82	7.71	9.05	5.54	6.5345	6.31288	6.61471	6.732	6.63952	6.43296	6.70183	6.73471	6.58045	6.99322	6.4545	6.5345	6.98641	7.14466	6.82018	7.27891	6.89966	6.98071	6.71149	6.73471	6.67101	6.64386	6.50462	6.6837
O15231	Zinc finger protein 185 OS=Homo sapiens OX=9606 GN=ZNF185 PE=1 SV=3	ZNF185	[R].GGQGDPAVPAQQPADPSTPERQSSPSGSEQLVR.[R]	1xTMTpro [N-Term]; 2xPhospho [S/T]	16	O15231 [430-462]		1	3794.73	29		102.9	87.9	110.9	143.3	123.5	95.9	26.1	12.41	22.18	8.06	13.42	11.73	6.73064	5.84298	6.78267	6.63952	6.43463	6.11894	6.48059	6.54535	6.8009	7.35843	6.7866	6.74012	7.08002	7.24508	6.93192	7.49025	7.21917	7.05961	6.83668	6.82273	6.52042	6.83289	6.45779	6.6453
O15231	Zinc finger protein 185 OS=Homo sapiens OX=9606 GN=ZNF185 PE=1 SV=3	ZNF185	[R].RSSTSGDTEEEEEEEVVPFSSDEQKR.[R]	1xTMTpro [K25]; 1xTMTpro [N-Term]; 1xPhospho [S3(98.6)]	8	O15231 [151-176]	O15231 1xPhospho [S153(98.6)]	2	3674.68	36		120.2	111.7	147.7	182.9	151	116.8	18.29	12.46	15.36	5.8	23.34	10.23	6.98413	6.35579	6.88631	6.9331	7.0542	6.63081	6.76818	6.8392	6.8505	7.38888	7.26772	7.14568	7.45615	7.5744	7.21432	7.51254	7.30561	7.17093	7.54844	6.69905	6.81634	6.97499	6.63081	6.92006
O15231	Zinc finger protein 185 OS=Homo sapiens OX=9606 GN=ZNF185 PE=1 SV=3	ZNF185	[R].QSSPSGSEQLVR.[R]	1xTMTpro [N-Term]; 1xPhospho [S]	2	O15231 [451-462]		0	1658.81	38	1.84	66.9	75.9	80.6	112	90.6	76.8	25.88	19.76	24.34	6.85	16.21	17.86	6.02237	5.24031	6.18388	6.10434	6.37504	5.6865	6.17592	6.31651	5.97269	6.80219	6.27426	6.3906	6.73742	6.87774	6.49665	6.95187	6.7879	6.54844	6.4545	6.22304	6.22689	6.29646	5.73335	6.34696
O15231	Zinc finger protein 185 OS=Homo sapiens OX=9606 GN=ZNF185 PE=1 SV=3	ZNF185	[R].SSTSGDTEEEEEEEVVPFSSDEQKR.[R]	1xTMTpro [K24]; 1xTMTpro [N-Term]; 1xPhospho [T7(100)]	2	O15231 [152-176]	O15231 1xPhospho [T158(100)]	1	3518.58	75		47.6	52.4	71.6	85.9	67.1	65.5	15.85	14.24	22.28	24.51	17.77	9.91	5.42626	5.31832	5.79701	5.72247	5.92125	5.52982	5.54844	5.87036	5.80219	6.4446	5.92362	6.39917	6.17193	6.67807	6.24793	6.70321	6.50779	6.10643	6.03122	5.98185	5.99095	6.12928	5.79442	6.07682
O15231	Zinc finger protein 185 OS=Homo sapiens OX=9606 GN=ZNF185 PE=1 SV=3	ZNF185	[R].RSSTSGDTEEEEEEEVVPFSSDEQKR.[R]	1xTMTpro [K25]; 1xTMTpro [N-Term]; 2xPhospho [S3(98.3); T8(100)]	4	O15231 [151-176]	O15231 2xPhospho [S153(98.3); T158(100)]	2	3754.65	30		135.8	128	143.1	184.8	199.8	156.4	8.22	9.13	7.66	6.6	8.62	8.19	7.25739	7.01569	7.01569	7.15482	7.10434	6.96116	7.04002	6.79312	7.26303	7.01458	7.10643	7.21432	7.46189	7.59694	7.48382	7.48945	7.50859	7.57592	7.70805	7.78333	7.30378	7.27426	7.23745	7.49426
O15231	Zinc finger protein 185 OS=Homo sapiens OX=9606 GN=ZNF185 PE=1 SV=3	ZNF185	[R].SSTSGDTEEEEEEEVVPFSSDEQK.[R]	1xTMTpro [K24]; 1xTMTpro [N-Term]; 1xPhospho [T7(100)]	3	O15231 [152-175]	O15231 1xPhospho [T158(100)]	0	3362.48	65	1.14	43.5	44.8	67.1	72.4	64.9	58	19.86	16.91	12.04	18.61	7.68	12.31	5.37156	4.87774	5.57289	5.51412	5.7252	5.18587	5.3505	5.62352	5.78921	6.18785	5.99548	6.1416	5.98641	6.36982	6.16591	6.40769	6.13545	6.06178	5.97728	5.87529	5.93546	5.82528	5.52042	5.88996
O15231	Zinc finger protein 185 OS=Homo sapiens OX=9606 GN=ZNF185 PE=1 SV=3	ZNF185	[R].RSSTSGDTEEEEEEEVVPFSSDEQK.[R]	1xTMTpro [K25]; 1xTMTpro [N-Term]; 2xPhospho [S3(98.1); T8(100)]	33	O15231 [151-175]	O15231 2xPhospho [S153(98.1); T158(100)]	1	3598.55	18	3.47	109.4	106.8	130.2	161.4	167.3	129.3	2.99	3.48	2.67	4.78	10.65	4.29	6.75889	6.7879	6.7211	6.82273	6.70183	6.70321	6.77347	6.8009	7.07039	6.98413	7.00562	7.0433	7.28633	7.3837	7.31741	7.3672	7.32733	7.43296	7.33985	7.64818	7.01681	7.01346	6.95884	7.10643
O15234	Protein CASC3 OS=Homo sapiens OX=9606 GN=CASC3 PE=1 SV=2	CASC3	[R].GGGSCSGSAGGGGSGSLPSQR.[G]	1xCarbamidomethyl [C5]; 1xTMTpro [N-Term]; 1xPhospho [S14(99)]	4	O15234 [32-52]	O15234 1xPhospho [S45(99)]	0	2163.94	116		105.9	100.2	101.2	95.9	103	99	7.81	5.13	8.61	8.4	4.29	9.23	6.61618	6.83415	6.8125	6.64241	6.69349	6.59395	6.74416	6.59991	6.7252	6.73335	6.59694	6.46597	6.66959	6.49825	6.55766	6.73877	6.7046	6.66959	6.57289	6.70736	6.41785	6.66107	6.59842	6.73742
O15234	Protein CASC3 OS=Homo sapiens OX=9606 GN=CASC3 PE=1 SV=2	CASC3	[R].QSGDGQESTEPVENK.[V]	1xTMTpro [K15]; 1xTMTpro [N-Term]; 1xPhospho [S2(100)]	3	O15234 [147-161]	O15234 1xPhospho [S148(100)]	0	2293.08	69		69.1	62.6	66	69.5	69.6	71.4	7.19	5.41	5.69	2.65	3.72	5.12	5.9331	6.18388	6.1127	6.10852	5.96809	5.9331	5.96578	6.10643	6.10643	5.91886	6.01346	6.07682	6.0917	6.14568	6.16591	6.20359	6.1375	6.10434	6.07039	6.19574	6.15987	6.06393	6.15381	6.24603
O15234	Protein CASC3 OS=Homo sapiens OX=9606 GN=CASC3 PE=1 SV=2	CASC3	[K].STVTGERQSGDGQESTEPVENK.[V]	1xTMTpro [K22]; 1xTMTpro [N-Term]; 1xPhospho [S9(100)]	9	O15234 [140-161]	O15234 1xPhospho [S148(100)]	1	3023.45	50	2.94	98.5	96.1	100.8	103.7	102	101.1	6.44	5.26	2.42	3.53	2.74	4.78	6.63662	6.60881	6.77742	6.56986	6.69766	6.56071	6.52356	6.61176	6.64674	6.63372	6.66391	6.71287	6.65964	6.732	6.70736	6.70183	6.6851	6.64097	6.65821	6.73064	6.65678	6.66391	6.69627	6.53605
O15234	Protein CASC3 OS=Homo sapiens OX=9606 GN=CASC3 PE=1 SV=2	CASC3	[K].SEANDAVNSSTKEEKGEEKPDTK.[S]	4xTMTpro [K12; K15; K19; K23]; 1xTMTpro [N-Term]; 1xPhospho [S/T]	4	O15234 [117-139]		2	4094.16		5.66	107	100	113	116.8	111.4	115.8	6.75	7.1	3.14	5.53	5.79	6.15	6.88753	6.67666	6.78529	6.69627	6.69627	6.55766	6.59246	6.78136	6.84046	6.85922	6.8009	6.75756	6.8125	6.92481	6.76553	6.79442	6.84172	6.79442	6.64674	6.80349	6.89482	6.81506	6.80993	6.99661
O15234	Protein CASC3 OS=Homo sapiens OX=9606 GN=CASC3 PE=1 SV=2	CASC3	[R].YGSPPQRDPNWNGER.[L]	1xTMTpro [N-Term]; 1xPhospho [S3(100)]	7	O15234 [263-277]	O15234 1xPhospho [S265(100)]	1	2156.98	22	3.81	112.8	113.4	117.1	122.2	120.4	115.4	6.67	3.76	4.78	1.22	2.49	1.74	6.80349	6.98413	6.83162	6.77347	6.78398	6.77742	6.88142	6.86666	6.88996	6.75622	6.853	6.91528	6.92006	6.94486	6.8716	6.86295	6.92955	6.84674	6.91289	6.91049	6.82782	6.86913	6.87897	6.83289
O15258	Protein RER1 OS=Homo sapiens OX=9606 GN=RER1 PE=1 SV=1	RER1	[K].VDPSLMEDSDDGPSLPTK.[Q]	1xTMTpro [K18]; 1xTMTpro [N-Term]; 1xPhospho [S9(100)]	2	O15258 [87-104]	O15258 1xPhospho [S95(100)]	0	2591.24	76		92.1	95.6	123.5	101.3	104.3	93.6	9.48	6.72	2.59	2.45	9.31	6.4	6.42459	6.62644	6.38543	6.65392	6.41616	6.62205	6.62936	6.53605	6.94134	6.9542	6.87897	6.96	6.63807	6.6879	6.57894	6.67948	6.5744	6.61765	6.79051	6.853	6.48059	6.45943	6.61618	6.64097
O15344	E3 ubiquitin-protein ligase Midline-1 OS=Homo sapiens OX=9606 GN=MID1 PE=1 SV=1	MID1	[K].ASVSGPNSPSETR.[R]	1xTMTpro [N-Term]; 1xPhospho [S8(100)]	5	O15344 [89-101]	O15344 1xPhospho [S96(100)]	0	1672.79	71	2.05	94.1	90.1	97.4	88.3	129.6	91.2	5.47	8.86	4.88	10.66	5.27	2.18	6.49506	6.48704	6.61618	6.63662	6.4363	6.41109	6.6865	6.54998	6.57137	6.72383	6.6279	6.58346	6.35579	6.5744	6.46597	6.59096	7.03342	7.00338	7.09064	6.90689	6.46923	6.53294	6.53294	6.49025
O15344	E3 ubiquitin-protein ligase Midline-1 OS=Homo sapiens OX=9606 GN=MID1 PE=1 SV=1	MID1	[K].ASVSGPNSPSETRR.[E]	1xTMTpro [N-Term]; 2xPhospho [S4(98.8); S8(100)]	4	O15344 [89-102]	O15344 2xPhospho [S92(98.8); S96(100)]	1	1908.85	35		276.4	195.2	179.2	208.6	408.7	148.6	30.59	32.9	15.85	12.63	39.36	24.36	7.86171	8.78725	7.99209	8.2293	7.21335	7.75355	8.26959	7.46352	7.67243	7.12516	7.40684	7.56301	7.83415	7.57592	7.6886	7.29278	7.77676	8.35579	8.99379	9.13443	7.30561	7.12516	7.76222	7.01458
O15344	E3 ubiquitin-protein ligase Midline-1 OS=Homo sapiens OX=9606 GN=MID1 PE=1 SV=1	MID1	[K].ASVSGPNSPSETR.[R]	1xTMTpro [N-Term]; 2xPhospho [S4(100); S8(100)]	2	O15344 [89-101]	O15344 2xPhospho [S92(100); S96(100)]	0	1752.75	60		350.3	213.5	175.9	208.5	580.5	184.4	34.86	18.34	15.51	38.58	48.03	40.36	8.19869	9.17493	8.15228	8.70632	7.45368	7.80349	8.07948	7.67243	7.72178	7.20457	7.3672	7.54921	8.10748	7.30012	8.30652	7.17792	7.96232	8.79572	9.56662	9.71613	7.71287	7.28633	8.43296	7.34074
O15344	E3 ubiquitin-protein ligase Midline-1 OS=Homo sapiens OX=9606 GN=MID1 PE=1 SV=1	MID1	[K].ASVSGPNSPSETRR.[E]	1xTMTpro [N-Term]; 1xPhospho [S8(100)]	3	O15344 [89-102]	O15344 1xPhospho [S96(100)]	1	1828.89	41		87.6	101.8	97.2	106.9	187.9	83.2	23.24	8.86	13.53	12.85	16.52	7.32	6.47411	6.11061	6.90689	6.43296	6.67243	6.47086	6.78529	6.66676	6.54998	6.926	6.51096	6.65535	6.60733	6.87036	6.60733	6.64241	7.90448	7.62352	7.48462	7.36982	6.29094	6.47735	6.2854	6.46597
O15355	Protein phosphatase 1G OS=Homo sapiens OX=9606 GN=PPM1G PE=1 SV=1	PPM1G	[K].SGGGTGEEPGSQGLNGEAGPEDSTR.[E]	1xTMTpro [N-Term]; 1xPhospho [S11(100)]	3	O15355 [173-197]	O15355 1xPhospho [S183(100)]	0	2730.18	83		117.5	101.9	93.8	94	84.9	112.9	16.6	15.73	13.7	14.01	21.48	6.34	6.91409	6.42962	6.84046	7.01681	6.63517	6.32193	6.70598	6.88509	6.2211	6.65392	6.65249	6.45121	6.41109	6.69766	6.40769	6.5157	6.50779	6.30561	6.74147	5.99548	6.97613	6.77215	6.82528	6.81378
O15355	Protein phosphatase 1G OS=Homo sapiens OX=9606 GN=PPM1G PE=1 SV=1	PPM1G	[R].KLEEVLSTEGAEENGNSDKK.[K]	3xTMTpro [K1; K19; K20]; 1xTMTpro [N-Term]; 1xPhospho [S/T]	3	O15355 [521-540]		2	3473.85	11	4.64	91.3	94.7	142.1	151.4	175	104.1	5.65	2.88	12.45	11.77	14.56	7.73	6.50938	6.41109	6.5157	6.61176	6.52199	6.53916	6.59246	6.60881	7.42626	7.1467	7.15482	7.01011	7.36282	7.12205	7.52278	7.59619	7.44791	7.66249	7.13853	7.45533	6.76155	6.7211	6.50144	6.68089
O15371	Eukaryotic translation initiation factor 3 subunit D OS=Homo sapiens OX=9606 GN=EIF3D PE=1 SV=1	EIF3D	[R].VYSLPDGTFSSDEDEEEEEEEEEEEEEEET.[-]	1xTMTpro [N-Term]; 2xPhospho [S10(96.3); S11(99.8)]	85	O15371 [519-548]	O15371 2xPhospho [S528(96.3); S529(99.8)]	0	4032.47	66	2.39	105.8	108.8	100.8	101.9	100.8	107.2	3.03	4.3	1.75	2.11	5.68	0.8	6.73335	6.71836	6.79051	6.6865	6.64386	6.77347	6.7761	6.75756	6.61029	6.66818	6.65105	6.65821	6.64818	6.69209	6.67948	6.78398	6.71973	6.73877	6.58646	6.58946	6.74147	6.76155	6.73471	6.74819
O15371	Eukaryotic translation initiation factor 3 subunit D OS=Homo sapiens OX=9606 GN=EIF3D PE=1 SV=1	EIF3D	[R].VYSLPDGTFSSDEDEEEEEEEEEEEEEEET.[-]	1xTMTpro [N-Term]; 1xPhospho [S11(93)]	11	O15371 [519-548]	O15371 1xPhospho [S529(93)]	0	3952.5	28		93.2	100.9	83.2	115.2	102.1	97.8	27.2	11.75	17.53	12.15	17.51	13.21	6.34696	5.94953	6.87036	6.73742	6.54535	6.45286	6.76818	6.80478	6.17193	6.73335	6.47411	6.2817	6.97269	6.72383	6.91289	6.93074	6.71836	6.63081	6.7211	6.13955	6.58646	6.93664	6.53138	6.63662
O15372	Eukaryotic translation initiation factor 3 subunit H OS=Homo sapiens OX=9606 GN=EIF3H PE=1 SV=1	EIF3H	[K].EKDFSPEALKK.[A]	3xTMTpro [K2; K10; K11]; 1xTMTpro [N-Term]; 1xPhospho [S5(100)]	3	O15372 [179-189]	O15372 1xPhospho [S183(100)]	2	2588.48		4.28	139.8	139	111	121.6	122	128	7.13	5.26	2.77	2.31	4.92	4.52	7.19081	7.06501	7.21335	6.99548	7.1416	7.09592	7.24031	7.07146	6.78267	6.85922	6.77083	6.80735	6.94953	6.90207	6.82782	6.84046	6.92719	6.80993	6.97957	6.9331	6.99887	7.11374	7.00225	6.96809
O15379	Histone deacetylase 3 OS=Homo sapiens OX=9606 GN=HDAC3 PE=1 SV=2	HDAC3	[R].GPEENYSRPEAPNEFYDGDHDNDKESDVEI.[-]	1xTMTpro [K24]; 1xTMTpro [N-Term]; 1xPhospho [S26(100)]	4	O15379 [399-428]	O15379 1xPhospho [S424(100)]	2	4155.82	17	1.91	76.8	86.2	80.6	67.3	72.9	86.6	14.14	4.03	5.91	8.53	7.18	9.27	6.17193	6.51728	6.05745	6.35579	6.4363	6.42459	6.34341	6.48382	6.46107	6.36107	6.30743	6.26679	5.98413	6.15987	6.34341	6.34163	6.15178	6.08534	6.22304	6.32553	6.40088	6.23458	6.55612	6.47249
O15381	Nuclear valosin-containing protein-like OS=Homo sapiens OX=9606 GN=NVL PE=1 SV=1	NVL	[R].KGNPDSVSNTPEMEQR.[E]	1xTMTpro [K1]; 1xTMTpro [N-Term]; 1xPhospho [T10(100)]	2	O15381 [129-144]	O15381 1xPhospho [T138(100)]	1	2477.2	31		99.3	108.6	118	89.5	115.4	102.9	9.56	11.37	12.73	6.79	14.75	13.66	6.53916	6.51728	6.72928	6.79312	6.73335	6.50144	6.79312	6.90207	6.62498	7.07788	6.91049	6.85425	6.41447	6.55305	6.47411	6.65392	6.824	6.94134	6.87774	6.43296	6.7046	6.66534	6.65678	7.04439
O15400	Syntaxin-7 OS=Homo sapiens OX=9606 GN=STX7 PE=1 SV=4	STX7	[K].EFGSLPTTPSEQR.[Q]	1xTMTpro [N-Term]; 1xPhospho [T8(99.1)]	5	O15400 [72-84]	O15400 1xPhospho [T79(99.1)]	0	1832.88	33	0.97	115.1	111	88.3	90.9	106.2	112.4	8.81	15.15	6.65	7.59	9.3	6.56	6.92125	6.64241	6.90809	6.78398	6.88264	6.70183	7.14771	6.7046	6.56529	6.53605	6.38198	6.3906	6.42794	6.58346	6.5345	6.56529	6.6453	6.92837	6.79701	6.66391	6.79181	6.91767	6.6893	6.83289
O15439	ATP-binding cassette sub-family C member 4 OS=Homo sapiens OX=9606 GN=ABCC4 PE=1 SV=3	ABCC4	[K].DNEESEQPPVPGTPTLR.[N]	1xTMTpro [N-Term]; 1xPhospho [T13(100)]	3	O15439 [634-650]	O15439 1xPhospho [T646(100)]	0	2250.06	37		126.1	106.9	106.8	115.4	115.9	122.9	13.38	11.46	4.48	8.32	8.24	9.7	6.91648	7.26585	6.83542	7.04221	6.60288	6.80349	6.97384	6.67666	6.82909	6.67666	6.72383	6.75355	6.93546	6.76553	6.89724	6.83668	6.73471	6.81634	6.89845	7.01123	6.91289	6.79572	7.12928	6.97039
O15439	ATP-binding cassette sub-family C member 4 OS=Homo sapiens OX=9606 GN=ABCC4 PE=1 SV=3	ABCC4	[K].KDNEESEQPPVPGTPTLR.[N]	1xTMTpro [K1]; 1xTMTpro [N-Term]; 1xPhospho [T14(100)]	2	O15439 [633-650]	O15439 1xPhospho [T646(100)]	1	2682.36	27		122.1	102.5	120.5	119.4	119.1	112.1	13.31	14.24	3.72	21.24	13.33	10.63	6.79831	7.23074	6.89845	6.96578	6.40939	6.75087	6.89724	6.60733	6.94251	6.88631	6.82655	6.93899	7.1179	6.68229	6.91049	6.59395	6.66249	6.79572	6.99661	7.09276	6.82018	6.79701	7.08852	6.7761
O15446	DNA-directed RNA polymerase I subunit RPA34 OS=Homo sapiens OX=9606 GN=POLR1G PE=1 SV=1	POLR1G	[K].QEQINTEPLEDTVLSPTKK.[R]	2xTMTpro [K18; K19]; 1xTMTpro [N-Term]; 1xPhospho [S15(100)]	5	O15446 [271-289]	O15446 1xPhospho [S285(100)]	1	3162.71	28	1.99	127.7	118.5	99.5	102.5	97.5	134.1	24.18	17.77	7.32	5.56	6.99	8.59	6.88387	7.507	6.74416	7.10957	6.61912	7.23362	6.88753	6.88874	6.63952	6.49506	6.63372	6.75489	6.62205	6.73606	6.61618	6.62059	6.63662	6.57743	6.51254	6.74819	6.98413	6.97499	7.22304	7.14975
O15446	DNA-directed RNA polymerase I subunit RPA34 OS=Homo sapiens OX=9606 GN=POLR1G PE=1 SV=1	POLR1G	[R].ATPGSTK.[K]	1xTMTpro [K7]; 1xTMTpro [N-Term]; 1xPhospho [T2(100)]	2	O15446 [455-461]	O15446 1xPhospho [T456(100)]	0	1349.73	12	2	101.2	88.7	83.5	94	85.3	109.4	8.42	9.78	3.54	6.78	4.81	6.06	6.59694	6.8679	6.65821	6.66391	6.34518	6.67807	6.48543	6.45615	6.41109	6.34696	6.35579	6.45615	6.48543	6.62498	6.57289	6.68089	6.40599	6.42291	6.40259	6.54535	6.78529	6.76421	6.64386	6.85674
O15446	DNA-directed RNA polymerase I subunit RPA34 OS=Homo sapiens OX=9606 GN=POLR1G PE=1 SV=1	POLR1G	[R].FSCPPNFTAKPPASESPR.[F]	1xCarbamidomethyl [C3]; 1xTMTpro [K10]; 1xTMTpro [N-Term]; 1xPhospho [S16(99)]	8	O15446 [12-29]	O15446 1xPhospho [S27(99)]	1	2678.33	34	1.56	108.6	101.7	96.2	102.2	95.7	108.4	8.55	7.91	2.07	0.08	5.07	4.65	6.67384	6.89724	6.65249	6.85175	6.59246	6.74416	6.52826	6.76288	6.61765	6.55919	6.56529	6.61029	6.67666	6.67525	6.63662	6.6865	6.66107	6.48059	6.58195	6.57894	6.74953	6.63517	6.77083	6.78398
O15446	DNA-directed RNA polymerase I subunit RPA34 OS=Homo sapiens OX=9606 GN=POLR1G PE=1 SV=1	POLR1G	[K].QEQINTEPLEDTVLSPTK.[K]	1xTMTpro [K18]; 1xTMTpro [N-Term]; 1xPhospho [S15(99)]	11	O15446 [271-288]	O15446 1xPhospho [S285(99)]	0	2730.41	56		95	92.1	85	92.5	89.7	112.5	22.07	16.89	11.71	8.25	9.16	4.58	6.61324	7.11061	6.46761	6.52669	6.45121	6.92837	6.42459	6.59842	6.51885	6.17991	6.30195	6.53138	6.44626	6.61471	6.50303	6.5345	6.52669	6.44626	6.39746	6.69209	6.72792	6.83668	6.88387	6.79051
O15446	DNA-directed RNA polymerase I subunit RPA34 OS=Homo sapiens OX=9606 GN=POLR1G PE=1 SV=1	POLR1G	[R].ILEGPQQSLSGSPLQPIPASPPPQIPPGLRPR.[F]	1xTMTpro [N-Term]; 2xPhospho [S12(96.8); S20(100)]	10	O15446 [117-148]	O15446 2xPhospho [S128(96.8); S136(100)]	1	3788.98	44		112.3	108.4	106	108.4	107.1	112.6	7.22	11.12	2.18	8.74	6.73	4.85	6.94369	6.86913	6.71973	6.75355	6.76022	6.99661	6.76022	6.61912	6.71012	6.74416	6.69209	6.76155	6.67101	6.8505	6.84298	6.89118	6.73471	6.75087	6.73606	6.92837	6.75489	6.86047	6.76951	6.89845
O15446	DNA-directed RNA polymerase I subunit RPA34 OS=Homo sapiens OX=9606 GN=POLR1G PE=1 SV=1	POLR1G	[R].ILEGPQQSLSGSPLQPIPASPPPQIPPGLRPR.[F]	1xTMTpro [N-Term]; 1xPhospho [S12(97.9)]	20	O15446 [117-148]	O15446 1xPhospho [S128(97.9)]	0	3709.02	37	2.81	114.5	106.5	106.5	111.5	111.4	112	3.52	3.48	1.41	2.55	4.41	3.12	6.824	6.86419	6.74953	6.853	6.7252	6.81762	6.74416	6.70321	6.70183	6.74147	6.72928	6.74819	6.7761	6.82782	6.81378	6.96232	6.86419	6.84925	6.74551	6.74953	6.81506	6.79831	6.76155	6.86913
O15504	Nucleoporin NUP42 OS=Homo sapiens OX=9606 GN=NUP42 PE=1 SV=1	NUP42	[K].EGFGLSENPFASLSPDEQKDEK.[K]	2xTMTpro [K19; K22]; 1xTMTpro [N-Term]; 1xPhospho [S14(98.4)]	2	O15504 [93-114]	O15504 1xPhospho [S106(98.4)]	1	3416.71	10		90.5	104.9	108.3	121.4	123.2	112.2	26.2	14.17	6.55	2.91	9.7	9.84	6.42962	7.11686	6.56986	6.34518	6.48864	6.97728	6.75355	6.67384	6.8125	6.66818	6.7046	6.8716	6.8936	6.95303	6.63517	7.08746	7.00675	6.89603	6.69209	6.99322	6.86542	6.73742	6.75355	7.03672
O15530	3-phosphoinositide-dependent protein kinase 1 OS=Homo sapiens OX=9606 GN=PDPK1 PE=1 SV=1	PDPK1	[R].ANSFVGTAQYVSPELLTEK.[S]	1xTMTpro [K19]; 1xTMTpro [N-Term]; 1xPhospho [S3(100)]	3	O15530 [239-257]	O15530 1xPhospho [S241(100)]	0	2742.42	51		180	145.5	123.6	113.8	117	142.7	35.65	27.77	10.01	6.07	25.22	23.58	7.23745	8.2937	7.40003	7.58421	6.6851	7.6532	7.29737	7.07253	6.99661	6.67948	6.90207	6.99887	6.89239	6.76951	6.78136	6.56529	6.42122	6.86171	6.8802	7.3147	7.22689	7.0864	7.64818	6.87897
O15541	E3 ubiquitin-protein ligase RNF113A OS=Homo sapiens OX=9606 GN=RNF113A PE=1 SV=1	RNF113A	[K].AAYGDLSSEEEEENEPESLGVVYK.[S]	1xTMTpro [K24]; 1xTMTpro [N-Term]; 2xPhospho [S7(100); S8(100)]	7	O15541 [78-101]	O15541 2xPhospho [S84(100); S85(100)]	0	3412.53	31		138.9	134.1	101.2	92.8	95.4	117.8	2.8	3.79	5.75	5.76	1.3	2.86	7.19476	7.12309	7.11061	7.1127	7.04111	7.05961	7.16289	7.07575	6.62644	6.6879	6.80349	6.63662	6.47735	6.59395	6.53138	6.61471	6.57743	6.5744	6.57894	6.53916	6.83415	6.90087	6.86047	6.92719
O15541	E3 ubiquitin-protein ligase RNF113A OS=Homo sapiens OX=9606 GN=RNF113A PE=1 SV=1	RNF113A	[R].YGVYEDENYEVGSDDEEIPFK.[C]	1xTMTpro [K21]; 1xTMTpro [N-Term]; 1xPhospho [S13(100)]	12	O15541 [241-261]	O15541 1xPhospho [S253(100)]	0	3185.44	58		120.3	106.1	104.6	88.1	94.9	93.1	4.25	2.77	2.34	2.28	1.47	3.14	7.00899	6.86666	6.91886	6.90328	6.70183	6.75087	6.70874	6.7866	6.6893	6.72792	6.75087	6.67666	6.43796	6.48382	6.48704	6.57137	6.58496	6.55919	6.57743	6.53761	6.5157	6.48704	6.56377	6.58646
O15550	Lysine-specific demethylase 6A OS=Homo sapiens OX=9606 GN=KDM6A PE=1 SV=2	KDM6A	[K].TDNSVASSPSSAISTATPSPK.[S]	1xTMTpro [K21]; 1xTMTpro [N-Term]; 1xPhospho [S19(100)]	2	O15550 [811-831]	O15550 1xPhospho [S829(100)]	0	2693.35	63		80.4	88.1	98.8	81.7	85.6	80.9	10.07	12.13	10.11	4.55	6.29	3.14	6.52356	6.17592	6.35755	6.30195	6.43796	6.12928	6.48382	6.54535	6.40429	6.56834	6.6851	6.74147	6.30561	6.39917	6.46434	6.35931	6.42459	6.41447	6.54998	6.33271	6.33092	6.3906	6.27984	6.34518
O43148	mRNA cap guanine-N7 methyltransferase OS=Homo sapiens OX=9606 GN=RNMT PE=1 SV=1	RNMT	[K].ESSSCGKDTPSK.[K]	1xCarbamidomethyl [C5]; 2xTMTpro [K7; K12]; 1xTMTpro [N-Term]; 1xPhospho [T9(100)]	3	O43148 [69-80]	O43148 1xPhospho [T77(100)]	1	2275.15	22	1	105.1	82.3	94.5	77.4	85.6	69.7	64.21	34.44	30.11	27.39	38.31	21.44	6.29094	7.96751	5.9542	7.13955	5.42626	6.63081	6.11478	6.60881	7.01458	5.98868	6.36632	6.75756	5.99095	6.55612	5.81762	5.98641	5.82782	6.2075	6.63081	7.10643	6.06609	5.77083	6.17792	6.51412
O43148	mRNA cap guanine-N7 methyltransferase OS=Homo sapiens OX=9606 GN=RNMT PE=1 SV=1	RNMT	[K].ESSSCGKDTPSKK.[R]	1xCarbamidomethyl [C5]; 3xTMTpro [K7; K12; K13]; 1xTMTpro [N-Term]; 1xPhospho [T9(100)]	2	O43148 [69-81]	O43148 1xPhospho [T77(100)]	2	2707.45		3.72	109.5	84.1	102.6	79.5	93.9	78	63.24	25.74	27.81	29.06	35.89	21.8	6.24222	8.02459	6.12516	7.30743	5.81506	6.54998	6.2384	6.71012	7.0917	6.16591	6.47897	6.88142	6.01123	6.61324	5.97728	6.17193	5.96347	6.36982	6.73606	7.18289	6.2555	6.22689	6.31651	6.83794
O43149	Zinc finger ZZ-type and EF-hand domain-containing protein 1 OS=Homo sapiens OX=9606 GN=ZZEF1 PE=1 SV=6	ZZEF1	[K].EINALAEHGDLELDERGDREEEVERPVSSPGDPEQK.[K]	1xTMTpro [K36]; 1xTMTpro [N-Term]; 1xPhospho [S]	3	O43149 [2416-2451]		2	4733.28		6.19	116	137.4	146.6	123.6	130.1	125.4	13.14	5.29	5.51	4.43	7.43	7.64	6.77083	7.17193	6.91049	6.80478	6.9542	7.11061	7.12309	7.09276	7.22786	7.17493	7.04985	7.21626	6.90448	6.99435	7.1179	7.15076	6.90689	7.16491	7.00562	7.04221	6.95303	6.90448	6.98755	7.15178
O43149	Zinc finger ZZ-type and EF-hand domain-containing protein 1 OS=Homo sapiens OX=9606 GN=ZZEF1 PE=1 SV=6	ZZEF1	[R].GDREEEVERPVSSPGDPEQK.[K]	1xTMTpro [K20]; 1xTMTpro [N-Term]; 1xPhospho [S12(100)]	5	O43149 [2432-2451]	O43149 1xPhospho [S2443(100)]	2	2928.42	12	5.77	64.1	75	85.9	73.7	77.9	67.1	14.34	13.41	6.83	0.49	6.5	6.16	5.97957	6.36457	6.0268	5.93782	6.17393	6.57137	6.2114	6.24793	6.48864	6.26303	6.3906	6.45943	6.20945	6.19967	6.27612	6.20359	6.1819	6.38543	6.22882	6.33807	6.04439	5.90689	6.0917	6.10852
O43150	Arf-GAP with SH3 domain, ANK repeat and PH domain-containing protein 2 OS=Homo sapiens OX=9606 GN=ASAP2 PE=1 SV=3	ASAP2	[R].LLHEDLDESDDDMDEK.[L]	1xTMTpro [K16]; 1xTMTpro [N-Term]; 1xPhospho [S9(100)]	2	O43150 [693-708]	O43150 1xPhospho [S701(100)]	0	2607.17	77		61.2	76	89.7	73.2	82.2	74.5	6.19	7.28	7.39	1.02	4.43	6.24	5.76818	5.92362	5.94953	5.97039	6.37504	6.20163	6.13545	6.29462	6.56224	6.39917	6.60881	6.41109	6.18388	6.20555	6.31288	6.48704	6.41109	6.30925	6.41447	6.29646	6.24982	6.18785	6.12928	6.33807
O43156	TELO2-interacting protein 1 homolog OS=Homo sapiens OX=9606 GN=TTI1 PE=1 SV=3	TTI1	[K].EKDVADGNVSDFDNEEEEQSVPPK.[V]	2xTMTpro [K2; K24]; 1xTMTpro [N-Term]; 1xPhospho [S10(100)]	5	O43156 [819-842]	O43156 1xPhospho [S828(100)]	1	3669.76	30		78.5	86.4	84.5	78.1	82.9	93.2	13.44	8.17	10.51	10.35	10.03	13.18	6.35226	6.62059	6.23649	6.21917	6.40769	6.64818	6.45121	6.41278	6.39232	6.12928	6.40769	6.49665	6.1819	6.39232	6.27612	6.50779	6.27612	6.47086	6.25172	6.54535	6.58796	6.49825	6.42122	6.84298
O43159	Ribosomal RNA-processing protein 8 OS=Homo sapiens OX=9606 GN=RRP8 PE=1 SV=2	RRP8	[K].QGPPCSDSEEEVER.[K]	1xCarbamidomethyl [C5]; 1xTMTpro [N-Term]; 2xPhospho [S6(100); S8(100)]	15	O43159 [99-112]	O43159 2xPhospho [S104(100); S106(100)]	0	2082.8	55		123.5	107.6	96.5	106.8	102	108.8	6.94	3.22	3.88	2.54	3.89	4.37	6.88874	7.00787	6.83668	7.05202	6.78136	6.71012	6.71699	6.80219	6.69488	6.58195	6.60288	6.57592	6.76553	6.71287	6.69627	6.60437	6.6279	6.61765	6.72383	6.71562	6.74012	6.67666	6.82146	6.79181
O43159	Ribosomal RNA-processing protein 8 OS=Homo sapiens OX=9606 GN=RRP8 PE=1 SV=2	RRP8	[K].QSPGSTSPKPPHTLSR.[K]	1xTMTpro [K9]; 1xTMTpro [N-Term]; 1xPhospho [S7(99)]	6	O43159 [170-185]	O43159 1xPhospho [S176(99)]	1	2365.25	53		107.9	95.7	92.6	97	100.5	104.7	5.97	9.52	4.52	1.85	6.53	4.32	6.74416	6.91409	6.73606	6.76288	6.39403	6.66249	6.6879	6.49985	6.56529	6.60437	6.50144	6.45779	6.61912	6.58195	6.59096	6.6907	6.71149	6.70183	6.50938	6.59991	6.61029	6.74416	6.74012	6.67948
O43159	Ribosomal RNA-processing protein 8 OS=Homo sapiens OX=9606 GN=RRP8 PE=1 SV=2	RRP8	[K].QGPPCSDSEEEVER.[K]	1xCarbamidomethyl [C5]; 1xTMTpro [N-Term]; 1xPhospho [S8(100)]	5	O43159 [99-112]	O43159 1xPhospho [S106(100)]	0	2002.84	65		64.5	68.3	86.7	87.4	82.5	74	14.6	11.84	7.63	3.89	3.91	8.78	6.0045	5.61765	6.13545	6.01792	6.1375	5.79181	6.05094	6.19574	6.27984	6.49825	6.51885	6.37851	6.40939	6.48864	6.26866	6.34341	6.4545	6.34518	6.38543	6.33092	6.2114	6.22689	5.94953	6.20555
O43164	E3 ubiquitin-protein ligase Praja-2 OS=Homo sapiens OX=9606 GN=PJA2 PE=1 SV=4	PJA2	[K].SSAGDTEFVHQNSQEIQR.[S]	1xTMTpro [N-Term]; 1xPhospho [S13(100)]	3	O43164 [241-258]	O43164 1xPhospho [S253(100)]	0	2417.11	64		104.1	99.4	97.4	111.9	117.7	108	25.1	1.85	9.38	7.84	8.41	4.3	6.84298	5.94251	6.78398	6.61912	6.63081	6.60733	6.67243	6.63807	6.52513	6.80735	6.67525	6.53761	6.88631	6.72656	6.86542	6.90929	6.87283	6.96232	6.88631	6.66959	6.74551	6.76421	6.65821	6.80735
O43164	E3 ubiquitin-protein ligase Praja-2 OS=Homo sapiens OX=9606 GN=PJA2 PE=1 SV=4	PJA2	[R].EAEAYTGLSPPVPSFNCEVRDEFEELDSVPLVK.[S]	1xCarbamidomethyl [C17]; 1xTMTpro [K33]; 1xTMTpro [N-Term]; 1xPhospho [T6(97.9)]	5	O43164 [208-240]	O43164 1xPhospho [T213(97.9)]	1	4412.15	23		103.6	95	106.2	119.7	124.3	111.8	6.47	3.46	2.88	2.85	5.66	2.96	6.7252	6.53761	6.66534	6.75221	6.52982	6.62498	6.60733	6.53138	6.6837	6.78005	6.74551	6.71562	6.87406	6.9331	6.94603	7.15987	6.93782	6.97728	6.824	7.01569	6.75622	6.77479	6.83542	6.84172
O43164	E3 ubiquitin-protein ligase Praja-2 OS=Homo sapiens OX=9606 GN=PJA2 PE=1 SV=4	PJA2	[K].NHGSSPEQVVRPK.[V]	1xTMTpro [K13]; 1xTMTpro [N-Term]; 1xPhospho [S5(98.8)]	2	O43164 [305-317]	O43164 1xPhospho [S309(98.8)]	0	2123.13	24	2.88	68.2	68.6	123.9	132.4	146.3	85.3	9.15	7.87	2.1	4.1	9.45	4.88	6.06178	5.97039	6.12102	6.27984	6.12102	6.07682	5.94017	6.21723	6.95187	7.01123	6.95303	6.9472	7.09064	7.00675	7.0542	7.30469	7.27891	7.2891	7.00562	7.10643	6.46271	6.3505	6.36807	6.49346
O43166	Signal-induced proliferation-associated 1-like protein 1 OS=Homo sapiens OX=9606 GN=SIPA1L1 PE=1 SV=4	SIPA1L1	[R].EYGSTSSIDKQGTSGESFFDLLK.[G]	2xTMTpro [K10; K23]; 1xTMTpro [N-Term]; 1xPhospho [S/T/Y]	5	O43166 [205-227]		1	3488.77	37	0.75	239.5	240.9	129	126.7	123.7	215.9	20.39	20.44	7.93	6.76	15.29	7.33	7.88325	8.22593	7.49105	7.92481	7.44045	8.16641	7.99718	7.82782	7.06178	6.96116	6.83794	7.09803	6.91648	7.05528	6.88996	7.22978	6.88509	7.27798	6.78398	7.01681	7.79701	7.55305	7.75689	7.75154
O43166	Signal-induced proliferation-associated 1-like protein 1 OS=Homo sapiens OX=9606 GN=SIPA1L1 PE=1 SV=4	SIPA1L1	[K].VLPAFRESPSGR.[L]	1xTMTpro [N-Term]; 1xPhospho [S8(100)]	2	O43166 [1248-1259]	O43166 1xPhospho [S1255(100)]	1	1699.89	20	1.43	126.8	106.8	143.3	126.6	91.8	89.7	17.69	9.79	12.64	1.31	9.51	13.94	6.52356	7.1334	6.90569	7.06717	6.66959	6.56224	6.80735	6.88142	7.11478	7.45697	7.05961	7.2114	6.97154	6.99774	6.87036	6.74281	6.40939	6.42962	6.61029	6.6879	6.32193	6.4822	6.78921	6.49185
O43166	Signal-induced proliferation-associated 1-like protein 1 OS=Homo sapiens OX=9606 GN=SIPA1L1 PE=1 SV=4	SIPA1L1	[K].SLHGEFSASDSSLTDIQETR.[R]	1xTMTpro [N-Term]; 2xPhospho [S7(99); S/T]	2	O43166 [1639-1658]	O43166 2xPhospho [S1645(99); S/T]	0	2644.15	96		119.3	117.5	93.5	99.5	92.5	98.4	2.74	10.67	6.66	7.15	7.09	9.86	6.94603	6.86047	6.87652	6.92125	6.79961	6.95303	7.09908	6.77215	6.53916	6.63227	6.55459	6.39746	6.71012	6.56377	6.79701	6.76421	6.70321	6.55459	6.50938	6.47735	6.73064	6.76421	6.51096	6.49346
O43166	Signal-induced proliferation-associated 1-like protein 1 OS=Homo sapiens OX=9606 GN=SIPA1L1 PE=1 SV=4	SIPA1L1	[R].HQSDGNEIAHTR.[L]	1xTMTpro [N-Term]; 1xPhospho [S3(100)]	3	O43166 [1506-1517]	O43166 1xPhospho [S1508(100)]	0	1748.8	76		170.4	153.9	108.3	123.5	139.7	124.4	68.82	27.88	21.23	14.54	35.44	27.26	6.8392	8.85487	7.2211	7.60511	6.46761	7.32373	7.51806	7.2075	6.95884	6.27798	6.58796	6.92955	7.09698	6.79961	7.16088	6.62936	6.42459	6.88142	7.37156	7.64313	6.83162	6.76818	7.57516	7.08534
O43166	Signal-induced proliferation-associated 1-like protein 1 OS=Homo sapiens OX=9606 GN=SIPA1L1 PE=1 SV=4	SIPA1L1	[R].RSPASIDR.[Q]	1xTMTpro [N-Term]; 1xPhospho [S2(100)]	8	O43166 [1180-1187]	O43166 1xPhospho [S1181(100)]	1	1285.66	36	1.43	133.1	91.4	112.4	140.2	112.8	108.4	5.17	2.84	4.77	8.65	4.53	4.23	7.04439	7.06609	7.04658	7.19673	6.49346	6.4822	6.57137	6.53294	6.84172	6.86913	6.78267	6.71287	7.22014	7.0433	7.06932	6.94017	6.87036	6.7761	6.86047	6.73471	6.77083	6.74953	6.84549	6.69905
O43166	Signal-induced proliferation-associated 1-like protein 1 OS=Homo sapiens OX=9606 GN=SIPA1L1 PE=1 SV=4	SIPA1L1	[R].SNSDITISELDVDSFDECISPTYK.[T]	1xCarbamidomethyl [C18]; 1xTMTpro [K24]; 1xTMTpro [N-Term]; 1xPhospho [S3(100)]	2	O43166 [174-197]	O43166 1xPhospho [S176(100)]	0	3423.6	44	0.71	164	154.3	115.6	165.6	139.2	146	18.17	11.98	8.52	5.43	15.1	15.54	7.08852	7.63081	7.1809	7.53372	6.90929	7.27891	7.29278	7.26115	6.90087	6.71149	6.80478	6.99661	7.4271	7.31651	7.47573	6.83542	6.86666	7.04767	7.19377	7.38024	7.19377	6.84172	7.40173	7.18488
O43166	Signal-induced proliferation-associated 1-like protein 1 OS=Homo sapiens OX=9606 GN=SIPA1L1 PE=1 SV=4	SIPA1L1	[R].TLSDESIYNSQR.[E]	1xTMTpro [N-Term]; 1xPhospho [S3(100)]	7	O43166 [1583-1594]	O43166 1xPhospho [S1585(100)]	0	1796.84	51		123.9	121.4	101.5	120.9	105.2	103	6.16	3.52	3.58	1.81	4.69	2.56	6.97613	6.7879	6.92955	6.98413	6.95303	6.88264	6.99095	6.89482	6.6865	6.74953	6.63807	6.6453	6.89966	6.93664	6.85798	6.88631	6.77873	6.7046	6.72792	6.61471	6.69766	6.71287	6.67666	6.62644
O43166	Signal-induced proliferation-associated 1-like protein 1 OS=Homo sapiens OX=9606 GN=SIPA1L1 PE=1 SV=4	SIPA1L1	[R].SQCRNSPSNLSSSSDTGSVGGTYR.[Q]	1xCarbamidomethyl [C3]; 1xTMTpro [N-Term]; 1xPhospho [S6(100)]	2	O43166 [1144-1167]	O43166 1xPhospho [S1149(100)]	1	2888.28	72		138	141	146.5	155.4	119	119.9	8.98	5.03	12.91	13.28	7.3	9.38	7.06286	7.15381	7.03782	7.31741	7.18982	7.03122	7.17592	7.10224	6.95187	7.3637	7.0917	7.29737	7.14364	7.41532	7.05961	7.28355	7.04221	6.8716	6.91886	6.79312	6.96232	6.848	7.11582	6.82528
O43166	Signal-induced proliferation-associated 1-like protein 1 OS=Homo sapiens OX=9606 GN=SIPA1L1 PE=1 SV=4	SIPA1L1	[K].LIDLESPTPESQK.[S]	1xTMTpro [K13]; 1xTMTpro [N-Term]; 1xPhospho [S6(99.5)]	9	O43166 [1544-1556]	O43166 1xPhospho [S1549(99.5)]	0	2145.13	68		113.9	120.7	96.6	109.2	98.6	99.5	6.86	2.44	2.68	4.87	3.13	3.57	6.96232	6.72383	6.8189	6.84549	6.94369	6.94603	6.88753	6.88142	6.60288	6.65678	6.56834	6.58496	6.7211	6.82018	6.6893	6.84423	6.65964	6.57592	6.66107	6.58946	6.64097	6.70598	6.58045	6.63372
O43166	Signal-induced proliferation-associated 1-like protein 1 OS=Homo sapiens OX=9606 GN=SIPA1L1 PE=1 SV=4	SIPA1L1	[R].RLSPGSDIYVTVSSMALAR.[S]	1xTMTpro [N-Term]; 1xPhospho [S3(100)]	3	O43166 [1125-1143]	O43166 1xPhospho [S1127(100)]	1	2407.24	93	0.84	130.8	136.3	121.7	122.9	117.1	126.2	14.7	13.64	3.08	8.41	4.29	2.9	6.92481	6.96809	7.09381	7.37504	7.04439	7.13648	7.36982	6.91409	6.84549	6.92837	6.926	6.94603	6.85549	7.0268	6.89724	7.04111	6.92955	6.90087	6.84298	6.79051	6.97499	6.98527	6.92125	7.02348
O43166	Signal-induced proliferation-associated 1-like protein 1 OS=Homo sapiens OX=9606 GN=SIPA1L1 PE=1 SV=4	SIPA1L1	[R].QDPVVHLSPNK.[Q]	1xTMTpro [K11]; 1xTMTpro [N-Term]; 1xPhospho [S8(100)]	6	O43166 [1263-1273]	O43166 1xPhospho [S1270(100)]	0	1922.04	33		81.1	80.3	75.6	79.1	72.8	79.3	10.85	5.83	6.41	5.12	3.42	6.07	6.29094	6.59096	6.24982	6.39232	6.18785	6.3733	6.2891	6.36457	6.2555	6.37851	6.15987	6.22689	6.25361	6.35755	6.24982	6.27984	6.21335	6.12102	6.15583	6.22689	6.15178	6.30195	6.31651	6.35931
O43166	Signal-induced proliferation-associated 1-like protein 1 OS=Homo sapiens OX=9606 GN=SIPA1L1 PE=1 SV=4	SIPA1L1	[K].FHALSSPQSPFPSTPTSR.[R]	1xTMTpro [N-Term]; 1xPhospho [S5(100)]	2	O43166 [1560-1577]	O43166 1xPhospho [S1564(100)]	0	2328.13	20		109.4	120.7	106.3	106	102.3	114.9	2.05	5.29	2.53	0.61	4.39	4.1	6.77479	6.77347	6.76553	6.82909	6.79961	6.96347	6.95652	6.87406	6.67948	6.76951	6.73335	6.73064	6.72247	6.73471	6.66391	6.71836	6.69488	6.65821	6.63227	6.7761	6.74416	6.87897	6.82655	6.86295
O43166	Signal-induced proliferation-associated 1-like protein 1 OS=Homo sapiens OX=9606 GN=SIPA1L1 PE=1 SV=4	SIPA1L1	[K].SLHGEFSASDSSLTDIQETR.[R]	1xTMTpro [N-Term]; 1xPhospho [S9(100)]	4	O43166 [1639-1658]	O43166 1xPhospho [S1647(100)]	0	2564.18	90		109.8	121.5	112.8	116.9	112.8	110.6	5.25	16.51	5.74	1.13	8.7	2.65	6.90448	6.79181	6.76553	6.73471	6.76288	7.15785	7.08746	6.66818	6.732	6.926	6.79312	6.84172	6.8802	6.85798	6.9542	6.95187	6.80219	7.04439	6.78398	6.83289	6.82018	6.75889	6.74953	6.8189
O43166	Signal-induced proliferation-associated 1-like protein 1 OS=Homo sapiens OX=9606 GN=SIPA1L1 PE=1 SV=4	SIPA1L1	[R].NSPSNLSSSSDTGSVGGTYR.[Q]	1xTMTpro [N-Term]; 1xPhospho [S2(100)]	4	O43166 [1148-1167]	O43166 1xPhospho [S1149(100)]	0	2357.06	61	1.75	55.6	67.7	74.1	73.9	62.3	52.8	17.27	28.61	12.46	4.41	5.42	6.5	5.84298	5.38543	5.75221	6.0045	6.48382	5.63807	5.78398	6.37678	5.91409	6.25739	6.1639	6.34696	6.16189	6.25361	6.57289	6.1375	6.04876	5.93546	5.98641	5.86295	5.74416	5.54535	5.75489	5.70044
O43166	Signal-induced proliferation-associated 1-like protein 1 OS=Homo sapiens OX=9606 GN=SIPA1L1 PE=1 SV=4	SIPA1L1	[R].DLRASPKPTSK.[S]	2xTMTpro [K7; K11]; 1xTMTpro [N-Term]; 1xPhospho [S5(100)]	4	O43166 [1524-1534]	O43166 1xPhospho [S1528(100)]	1	2192.26		3.8	110.4	116.3	129.5	131.7	124.8	101.2	8.16	7.44	1.72	19.32	5.33	3.16	6.71425	6.85798	6.6865	6.9331	6.76553	6.93782	6.78529	6.97957	7.00562	7.02791	6.97728	7.03122	6.84298	7.24031	6.86913	7.16491	6.90689	6.91767	7.00899	7.06717	6.59395	6.63952	6.68089	6.69627
O43166	Signal-induced proliferation-associated 1-like protein 1 OS=Homo sapiens OX=9606 GN=SIPA1L1 PE=1 SV=4	SIPA1L1	[R].QNTQSDIGGSGK.[S]	1xTMTpro [K12]; 1xTMTpro [N-Term]; 1xPhospho [S10(100)]	2	O43166 [1188-1199]	O43166 1xPhospho [S1197(100)]	0	1879.94	34		100.5	102.2	128.2	121.9	116.3	107	5.07	7.14	7.03	10.45	10.58	5.88	6.56377	6.6879	6.61471	6.72656	6.49025	6.67807	6.73471	6.67101	7.05853	6.90929	6.94603	7.12825	7.03672	6.82273	6.95303	6.73877	6.61912	6.8125	6.91049	6.97957	6.67101	6.66391	6.8125	6.81634
O43166	Signal-induced proliferation-associated 1-like protein 1 OS=Homo sapiens OX=9606 GN=SIPA1L1 PE=1 SV=4	SIPA1L1	[K].LSDFLITGGGKGSGFSLDVIDGPISQR.[E]	1xTMTpro [K11]; 1xTMTpro [N-Term]; 1xPhospho [S13(98.4)]	4	O43166 [243-269]	O43166 1xPhospho [S255(98.4)]	1	3424.8	68		121	114.8	135.6	141.9	165.8	135.7	32.62	20.09	21.78	1.12	38.75	16.35	6.84423	7.71493	6.82909	6.99209	6.69766	7.31741	6.83542	6.84925	7.3345	6.79701	6.83162	7.38974	7.15987	7.1375	7.13853	6.90929	6.70736	7.29921	7.44708	8.06824	7.06609	6.83289	7.39917	7.10119
O43237	Cytoplasmic dynein 1 light intermediate chain 2 OS=Homo sapiens OX=9606 GN=DYNC1LI2 PE=1 SV=1	DYNC1LI2	[K].TGSPGSPGAGGVQSTAK.[K]	1xTMTpro [K17]; 1xTMTpro [N-Term]; 1xPhospho [S6(99.1)]	2	O43237 [441-457]	O43237 1xPhospho [S446(99.1)]	0	2147.1	64		70.3	71.2	63.2	68.7	61.3	82.5	5.18	7.74	13.86	7.53	4.17	3.99	6.02015	6.1918	6.16591	6.10434	6.17792	6.08746	6.12928	6.33807	5.71425	5.92362	6.04002	6.19574	6.02459	6.17792	6.00899	6.12309	5.96347	5.91169	6.00225	5.86542	6.39575	6.27984	6.33807	6.40429
O43237	Cytoplasmic dynein 1 light intermediate chain 2 OS=Homo sapiens OX=9606 GN=DYNC1LI2 PE=1 SV=1	DYNC1LI2	[K].DFQDYMEPEEGCQGSPQRR.[G]	1xCarbamidomethyl [C12]; 1xTMTpro [N-Term]; 1xPhospho [S15(100)]	7	O43237 [180-198]	O43237 1xPhospho [S194(100)]	1	2713.13	22	3.51	109.1	105.7	116.5	121.7	116.8	114.2	1.73	3.2	0.62	4.25	7.28	3.96	6.77479	6.76553	6.81634	6.76288	6.71836	6.79831	6.73064	6.69209	6.86047	6.853	6.87283	6.86913	6.97039	6.88387	6.94837	6.99661	6.93899	6.86047	6.6865	6.87529	6.80478	6.86542	6.76686	6.89239
O43237	Cytoplasmic dynein 1 light intermediate chain 2 OS=Homo sapiens OX=9606 GN=DYNC1LI2 PE=1 SV=1	DYNC1LI2	[K].DFQDYMEPEEGCQGSPQR.[R]	1xCarbamidomethyl [C12]; 1xTMTpro [N-Term]; 1xPhospho [S15(100)]	10	O43237 [180-197]	O43237 1xPhospho [S194(100)]	0	2557.03	80		90.2	89.9	97.5	100.6	98.7	95.5	2.54	4.85	1.82	1.55	7.04	2.49	6.52356	6.44294	6.51254	6.47573	6.47735	6.60881	6.45121	6.50303	6.62352	6.58946	6.58195	6.63662	6.63662	6.66818	6.6879	6.79051	6.61324	6.66107	6.43129	6.63807	6.56224	6.63081	6.55152	6.59246
O43237	Cytoplasmic dynein 1 light intermediate chain 2 OS=Homo sapiens OX=9606 GN=DYNC1LI2 PE=1 SV=1	DYNC1LI2	[R].ASESPARGPSGSPR.[T]	1xTMTpro [N-Term]; 2xPhospho [S4(100); S12(100)]	2	O43237 [380-393]	O43237 2xPhospho [S383(100); S391(100)]	1	1819.81	33	3.41	131.9	107.9	117.5	140.5	154	155.6	14.5	15.57	8.13	14.84	6.15	4	7.18289	7.00675	7.07895	6.67101	6.65105	7.06717	6.57894	6.85674	6.75489	6.78529	6.97728	6.96809	6.98185	7.28633	7.1467	7.49586	7.36457	7.28725	7.15076	7.24603	7.29186	7.27333	7.16792	7.2891
O43237	Cytoplasmic dynein 1 light intermediate chain 2 OS=Homo sapiens OX=9606 GN=DYNC1LI2 PE=1 SV=1	DYNC1LI2	[K].KTGSPGSPGAGGVQSTAK.[K]	2xTMTpro [K1; K18]; 1xTMTpro [N-Term]; 1xPhospho [S7(100)]	5	O43237 [440-457]	O43237 1xPhospho [S446(100)]	1	2579.4	51	3.32	98.4	98.1	99.9	114.7	120.9	127.5	13.44	5.11	3.47	12.04	4.09	5.38	6.82528	6.53294	6.70736	6.38024	6.56377	6.67948	6.53294	6.66959	6.61471	6.71699	6.67101	6.61324	6.71973	6.96578	6.75221	7.09803	6.94251	6.96116	6.89239	6.82782	6.96232	7.0268	6.85922	7.0268
O43237	Cytoplasmic dynein 1 light intermediate chain 2 OS=Homo sapiens OX=9606 GN=DYNC1LI2 PE=1 SV=1	DYNC1LI2	[R].GGPASVPSSSPGTSVK.[K]	1xTMTpro [K16]; 1xTMTpro [N-Term]; 1xPhospho [S10(100)]	3	O43237 [398-413]	O43237 1xPhospho [S407(100)]	0	2103.1	59	2.21	94.2	86.8	108.9	109.8	124.3	109.3	8.29	2.84	2.99	6.04	4.37	3.53	6.57894	6.73606	6.5345	6.45779	6.39232	6.47249	6.46761	6.40939	6.75355	6.84674	6.76288	6.77083	6.71699	6.84046	6.88753	7.00338	6.94251	6.97154	6.85922	7.00899	6.7761	6.76818	6.86047	6.74551
O43237	Cytoplasmic dynein 1 light intermediate chain 2 OS=Homo sapiens OX=9606 GN=DYNC1LI2 PE=1 SV=1	DYNC1LI2	[R].GPLTSGSDEENVALPLGDNVLTHNLGIPVLVVCTK.[C]	1xCarbamidomethyl [C33]; 1xTMTpro [K35]; 1xTMTpro [N-Term]; 1xPhospho [S7(99.9)]	2	O43237 [199-233]	O43237 1xPhospho [S205(99.9)]	0	4317.27	22		95.7	101.9	128.8	139	127.7	106.1	5.49	12.09	5.84	3.86	1.54	14.77	6.47411	6.57137	6.59096	6.66676	6.66959	6.67384	6.67384	6.29829	6.97613	7.09381	7.0433	6.89845	7.07895	7.15785	6.92006	6.9472	6.97842	7.01458	7.01569	6.97499	6.59991	6.85798	6.44791	6.90569
O43237	Cytoplasmic dynein 1 light intermediate chain 2 OS=Homo sapiens OX=9606 GN=DYNC1LI2 PE=1 SV=1	DYNC1LI2	[K].KTGSPGSPGAGGVQSTAK.[K]	2xTMTpro [K1; K18]; 1xTMTpro [N-Term]; 2xPhospho [S4(100); S7(100)]	4	O43237 [440-457]	O43237 2xPhospho [S443(100); S446(100)]	1	2659.37	44		120.8	100.2	118.3	152.5	202.4	113.6	2.99	10.09	7.54	0.83	10.68	6.12	6.98982	6.89724	6.92955	6.90328	6.79181	6.52669	6.52669	6.76553	6.88996	6.7866	6.88142	7.04549	7.26115	7.24413	7.35491	7.12825	7.48543	7.54458	7.78136	7.77808	6.90328	6.83415	6.82146	6.6893
O43281	Embryonal Fyn-associated substrate OS=Homo sapiens OX=9606 GN=EFS PE=1 SV=1	EFS	[R].LPSAESLSR.[R]	1xTMTpro [N-Term]; 1xPhospho [S3(100)]	2	O43281 [296-304]	O43281 1xPhospho [S298(100)]	0	1343.69	12	0.83	139.7	146	118.7	95.7	95.2	132.5	9	4.84	1.96	6.96	3.41	4.98	7.20163	7.23554	6.95536	7.04985	7.20065	7.31379	7.16289	7.17792	6.88142	6.8505	6.91648	6.89966	6.50938	6.65105	6.54535	6.83668	6.50303	6.59694	6.54844	6.61176	7.04221	7.05853	7.01458	7.17393
O43290	U4/U6.U5 tri-snRNP-associated protein 1 OS=Homo sapiens OX=9606 GN=SART1 PE=1 SV=1	SART1	[R].SGGSGGSGGER.[R]	1xTMTpro [N-Term]; 2xPhospho [S4(100); S7(100)]	2	O43290 [42-52]	O43290 2xPhospho [S45(100); S48(100)]	0	1371.53	36	1.46	1086.5	557.3	296	530.1	670.4	399.9	43.32	31.71	26.98	66.65	66.2	42.42	10.2505	9.90298	9.92035	11.0868	8.98812	8.82718	9.80284	9.25644	8.31877	7.37156	8.32553	8.10014	9.78856	8.31198	9.62461	7.87713	8.59656	9.03837	10.6885	9.73927	8.94866	8.25833	9.51057	8.33851
O43290	U4/U6.U5 tri-snRNP-associated protein 1 OS=Homo sapiens OX=9606 GN=SART1 PE=1 SV=1	SART1	[R].VENMDISDEEEGGAPPPGSPQVLEEDEAELELQK.[Q]	1xTMTpro [K34]; 1xTMTpro [N-Term]; 2xPhospho [S7(100); S19(100)]	6	O43290 [468-501]	O43290 2xPhospho [S474(100); S486(100)]	0	4449.01	53		109.4	81.3	69.4	69.3	70.7	83.7	6.69	3.51	2.67	2.54	5.04	6.35	6.74819	6.79831	6.65249	6.88509	6.3345	6.36457	6.25361	6.35755	6.07895	6.15785	6.08958	6.14364	6.1416	6.08958	6.20359	6.22304	6.09381	6.12102	6.25739	6.16792	6.29278	6.45943	6.46597	6.3147
O43290	U4/U6.U5 tri-snRNP-associated protein 1 OS=Homo sapiens OX=9606 GN=SART1 PE=1 SV=1	SART1	[R].SGGSGGSGGER.[R]	1xTMTpro [N-Term]; 1xPhospho [S7(100)]	10	O43290 [42-52]	O43290 1xPhospho [S48(100)]	0	1291.56	34		200.3	175.4	108.7	170.9	145.4	138.3	21.85	16.83	12.08	29.9	24.04	10.41	7.65607	6.9542	7.6359	7.71905	7.53683	6.95768	7.42878	7.47897	6.73877	6.78005	7.08428	6.74819	7.72656	7.10748	7.60437	6.71562	7.30743	7.05961	7.66391	6.88996	7.27519	7.03452	7.18884	6.94017
O43290	U4/U6.U5 tri-snRNP-associated protein 1 OS=Homo sapiens OX=9606 GN=SART1 PE=1 SV=1	SART1	[R].SGGSGGSGGERR.[K]	1xTMTpro [N-Term]; 1xPhospho [S]	3	O43290 [42-53]		1	1447.66	15		151.5	190.6	129	194.6	158.3	134.1	35.41	27.39	10.02	5.36	22.5	26.81	7.3733	6.45121	7.75889	7.11374	7.71493	6.80607	7.78202	7.43379	6.80864	6.96347	7.0607	7.15178	7.65893	7.54921	7.26959	7.04549	7.53138	7.0864	7.52748	6.85674	7.2384	7.34252	6.41278	6.89482
O43290	U4/U6.U5 tri-snRNP-associated protein 1 OS=Homo sapiens OX=9606 GN=SART1 PE=1 SV=1	SART1	[R].SANGGSESDGEENIGWSTVNLDEEK.[Q]	1xTMTpro [K25]; 1xTMTpro [N-Term]; 1xPhospho [S8(100)]	6	O43290 [591-615]	O43290 1xPhospho [S598(100)]	0	3312.5	111	3.36	72.3	77.3	84.7	84.5	77.3	77.2	11.45	4.77	4.45	4.74	5.55	3.26	6.07253	6.41785	6.08958	6.26303	6.24413	6.34696	6.29829	6.18785	6.40599	6.51254	6.36632	6.40259	6.35226	6.44791	6.34873	6.32012	6.38888	6.3147	6.22882	6.2211	6.28355	6.17991	6.27612	6.26491
O43290	U4/U6.U5 tri-snRNP-associated protein 1 OS=Homo sapiens OX=9606 GN=SART1 PE=1 SV=1	SART1	[R].RVSEVEEEKEPVPQPLPSDDTR.[V]	1xTMTpro [K9]; 1xTMTpro [N-Term]; 1xPhospho [S3(100)]	6	O43290 [446-467]	O43290 1xPhospho [S448(100)]	2	3224.63	39		49.7	49.9	58.6	58.2	61	71.1	27.77	13.3	12.81	3.03	11.85	4.13	5.67525	6.3147	5.59395	5.53294	5.58496	5.9472	5.53294	5.70044	6.07895	5.63227	5.82528	5.92125	5.83289	5.89482	6.07895	6.02459	5.79701	5.88753	5.97499	6.18587	6.09381	6.21723	6.1918	6.1127
O43294	Transforming growth factor beta-1-induced transcript 1 protein OS=Homo sapiens OX=9606 GN=TGFB1I1 PE=1 SV=2	TGFB1I1	[R].SPKPAAPAAPPFSSSSGVLGTGLCELDR.[L]	1xCarbamidomethyl [C24]; 1xTMTpro [K3]; 1xTMTpro [N-Term]; 1xPhospho [S1(100)]	3	O43294 [68-95]	O43294 1xPhospho [S68(100)]	1	3457.77	43		97.3	77	99.5	101.9	106.6	99	8.34	8.59	6.97	0.42	4.08	9.16	6.65678	6.70736	6.43129	6.54998	6.15987	6.4446	6.22689	6.30743	6.6837	6.58946	6.47249	6.69349	6.67525	6.66676	6.61176	6.67948	6.732	6.74012	6.62205	6.74953	6.62936	6.62936	6.49985	6.81634
O43295	SLIT-ROBO Rho GTPase-activating protein 3 OS=Homo sapiens OX=9606 GN=SRGAP3 PE=1 SV=3	SRGAP3	[R].SGGDTHSPPR.[G]	1xTMTpro [N-Term]; 1xPhospho [S7(100)]	3	O43295 [868-877]	O43295 1xPhospho [S874(100)]	0	1394.64	36		77.4	83.6	118	134.6	131	89.5	5.07	14.26	8.58	3.58	5.56	6.08	6.26115	6.28355	6.41109	6.26491	6.27426	6.49825	6.58195	6.12516	6.88753	7.00562	6.87652	6.70044	7.10957	7.03672	6.88142	7.15279	6.91767	7.02348	7.1127	7.0433	6.4822	6.48543	6.33807	6.54844
O43296	Zinc finger protein 264 OS=Homo sapiens OX=9606 GN=ZNF264 PE=1 SV=1	ZNF264	[R].IGQEQVSPGDR.[V]	1xTMTpro [N-Term]; 1xPhospho [S7(100)]	2	O43296 [171-181]	O43296 1xPhospho [S177(100)]	0	1569.76	26		103.9	134	41.2	198.8	42.9	100.8	1.8	16.05	7.87	7.76	10.7	6.33	6.66391	6.6893	6.72383	6.70874	6.95303	7.44626	7.01235	7.11998	5.35403	5.56377	5.32193	5.37851	7.71493	7.55612	7.72724	7.66107	5.47249	5.39232	5.12102	5.44956	6.63372	6.67525	6.80478	6.6014
O43306	Adenylate cyclase type 6 OS=Homo sapiens OX=9606 GN=ADCY6 PE=1 SV=2	ADCY6	[R].DAEPPSPTPAGPPR.[C]	1xTMTpro [N-Term]; 1xPhospho [S6(100)]	2	O43306 [49-62]	O43306 1xPhospho [S54(100)]	0	1772.85	50		106.1	90.3	107.9	113.7	106.5	94.5	4.27	8.48	0.71	5.11	6.23	3.24	6.67807	6.67525	6.78005	6.7866	6.46761	6.54535	6.52513	6.26679	6.74012	6.75756	6.75087	6.76553	6.77742	6.88142	6.87283	6.91648	6.83668	6.65821	6.79831	6.67101	6.56986	6.64818	6.54844	6.55459
O43314	Inositol hexakisphosphate and diphosphoinositol-pentakisphosphate kinase 2 OS=Homo sapiens OX=9606 GN=PPIP5K2 PE=1 SV=3	PPIP5K2	[R].HFFHHADEDDEEEDDSPPER.[Q]	1xTMTpro [N-Term]; 1xPhospho [S16(100)]	15	O43314 [23-42]	O43314 1xPhospho [S38(100)]	0	2837.13	35	2.28	123.9	97.5	102.8	97.1	97.7	105.7	13.84	5.63	3.93	2.36	4.84	2.97	7.01792	6.56224	7.00675	6.89966	6.60288	6.49506	6.69349	6.61176	6.59991	6.72383	6.71149	6.65678	6.62498	6.57592	6.63952	6.61176	6.66959	6.57592	6.64386	6.51412	6.71287	6.76951	6.66818	6.73606
O43314	Inositol hexakisphosphate and diphosphoinositol-pentakisphosphate kinase 2 OS=Homo sapiens OX=9606 GN=PPIP5K2 PE=1 SV=3	PPIP5K2	[R].SGEQITSSPVSPK.[S]	1xTMTpro [K13]; 1xTMTpro [N-Term]; 2xPhospho [S1(100); S11(100)]	6	O43314 [1006-1018]	O43314 2xPhospho [S1006(100); S1016(100)]	0	2085.02	33		119.5	84.9	104.9	91.7	96.4	107.9	11.01	7.83	4.06	5.51	2.09	5.23	6.97499	7.01011	6.65249	6.82655	6.45286	6.55459	6.29646	6.36282	6.732	6.69349	6.65105	6.7879	6.46271	6.57592	6.42459	6.55612	6.58796	6.54535	6.59395	6.61912	6.6851	6.7211	6.7866	6.85549
O43318	Mitogen-activated protein kinase kinase kinase 7 OS=Homo sapiens OX=9606 GN=MAP3K7 PE=1 SV=1	MAP3K7	[K].QQSESGRLSLGASR.[G]	1xTMTpro [N-Term]; 1xPhospho [S9(100)]	2	O43318 [359-372]	O43318 1xPhospho [S367(100)]	1	1859.93	14	1.17	120.2	102.2	96.9	114.5	109.5	125.1	21.49	16	13.08	1.75	27.03	17.81	6.94017	7.32373	6.87774	6.58496	6.34696	6.84674	6.81121	6.53916	6.65678	6.37504	6.54071	6.824	6.85674	6.82146	6.84925	6.48864	6.27798	6.73064	6.82018	7.24031	6.80478	6.91289	7.36894	7.02126
O43318	Mitogen-activated protein kinase kinase kinase 7 OS=Homo sapiens OX=9606 GN=MAP3K7 PE=1 SV=1	MAP3K7	[R].SIQDLTVTGTEPGQVSSR.[S]	1xTMTpro [N-Term]; 1xPhospho [S1(100)]	10	O43318 [439-456]	O43318 1xPhospho [S439(100)]	0	2259.12	79		117.1	117.8	114.6	117.9	111.8	123.1	4.54	7.51	5.23	1.41	5.73	6.03	6.8505	6.93074	6.8936	6.7761	6.80864	6.95303	6.75221	6.97499	6.83415	6.71149	6.84674	6.89118	6.89603	6.86666	6.92244	6.8125	6.82018	6.79572	6.81378	6.64097	7.05961	6.85549	6.97154	6.91648
O43324	Eukaryotic translation elongation factor 1 epsilon-1 OS=Homo sapiens OX=9606 GN=EEF1E1 PE=1 SV=1	EEF1E1	[R].LYTNSH.[-]	1xTMTpro [N-Term]; 1xPhospho [S5(100)]	2	O43324 [169-174]	O43324 1xPhospho [S173(100)]	0	1118.52	32		145.7	122.1	115	146.8	155.2	124.3	5	5.18	6.28	10.2	3.13	8.13	7.14568	7.0917	7.24698	7.22786	6.82273	6.88874	6.97499	6.98071	6.96809	6.75087	6.86047	6.83162	7.30195	7.09276	7.16491	7.02348	7.29829	7.25644	7.33181	7.22978	6.99095	7.07146	6.79051	6.92362
O43347	RNA-binding protein Musashi homolog 1 OS=Homo sapiens OX=9606 GN=MSI1 PE=1 SV=1	MSI1	[K].EVMSPTGSAR.[G]	1xTMTpro [N-Term]; 1xPhospho [S4(100)]	9	O43347 [188-197]	O43347 1xPhospho [S191(100)]	0	1418.67	33		108.3	140.6	137	110.2	126.7	101.1	8.85	2.69	2.96	3.04	7.22	6.15	6.94251	6.71562	6.65105	6.80219	7.16289	7.10538	7.18289	7.10852	7.03892	7.14057	7.11166	7.08428	6.75221	6.81506	6.7866	6.78398	6.77873	6.97613	6.99435	7.01011	6.61618	6.54071	6.70321	6.74012
O43379	WD repeat-containing protein 62 OS=Homo sapiens OX=9606 GN=WDR62 PE=1 SV=4	WDR62	[R].SISLGDSEGPIVATLAQPLR.[R]	1xTMTpro [N-Term]; 1xPhospho [S3(100)]	7	O43379 [1226-1245]	O43379 1xPhospho [S1228(100)]	0	2408.28	72		166.2	143.6	107.9	132.6	146.4	176.3	5.85	10.64	3.8	14.76	11.74	13.5	7.33539	7.35843	7.52042	7.39575	7.04985	7.17293	7.40429	7.15886	6.78005	6.71836	6.72656	6.83668	7.20163	6.89966	7.04221	6.83289	6.94017	7.12516	7.26209	7.33539	7.57061	7.35315	7.70321	7.28448
O43379	WD repeat-containing protein 62 OS=Homo sapiens OX=9606 GN=WDR62 PE=1 SV=4	WDR62	[R].TRLSTASEETVQNR.[V]	1xTMTpro [N-Term]; 1xPhospho [S4(99.4)]	4	O43379 [46-59]	O43379 1xPhospho [S49(99.4)]	1	1975.98	38	1.82	97.7	86.8	87.5	83.8	87.2	139.5	25.62	24.82	24.4	19.89	20.41	23.31	7.03782	6.77083	6.18388	6.44791	6.18982	6.6879	5.9542	6.69627	6.71973	5.80993	6.47086	6.43296	6.18388	6.59246	6.19574	6.54226	6.13955	6.35226	6.82528	6.53916	7.19476	7.05311	6.55919	7.40854
O43379	WD repeat-containing protein 62 OS=Homo sapiens OX=9606 GN=WDR62 PE=1 SV=4	WDR62	[R].GQSSPPPAPPICLR.[R]	1xCarbamidomethyl [C12]; 1xTMTpro [N-Term]; 1xPhospho [S3(99.2)]	15	O43379 [30-43]	O43379 1xPhospho [S32(99.2)]	0	1860.94	44	1.29	97.9	107.6	88.7	97.9	97.2	98.7	5.5	9.91	2.43	0.1	3.34	4.48	6.65392	6.5345	6.71012	6.57289	6.99661	6.72792	6.77083	6.6879	6.47735	6.40769	6.46434	6.48704	6.61324	6.61176	6.67101	6.64962	6.59246	6.69349	6.6014	6.60437	6.62205	6.7211	6.56682	6.62936
O43379	WD repeat-containing protein 62 OS=Homo sapiens OX=9606 GN=WDR62 PE=1 SV=4	WDR62	[R].HHFETLTESPCR.[A]	1xCarbamidomethyl [C11]; 1xTMTpro [N-Term]; 1xPhospho [S9(100)]	3	O43379 [1062-1073]	O43379 1xPhospho [S1070(100)]	0	1897.86	66		83.4	84.1	126.6	87.1	84.5	95.7	6.43	5.34	7.14	3.74	5.35	3.07	6.34163	6.52669	6.42291	6.32912	6.28725	6.45943	6.43129	6.35579	7.09381	6.84298	6.96924	7	6.4822	6.40599	6.39917	6.41954	6.35755	6.32733	6.44626	6.49346	6.57592	6.58346	6.55459	6.65535
O43379	WD repeat-containing protein 62 OS=Homo sapiens OX=9606 GN=WDR62 PE=1 SV=4	WDR62	[R].RPSSVGELASLGQELQAITTATTPSLDSEGQEPALR.[S]	1xTMTpro [N-Term]; 1xPhospho [S3(98.2)]	13	O43379 [1246-1281]	O43379 1xPhospho [S1248(98.2)]	0	4094.06	64	2.68	119.1	110.8	101.7	122.7	127.5	120.3	18.67	12.97	9.59	8.55	4.16	12.53	6.78267	7.33271	6.79961	6.99322	6.6014	7.03342	6.85798	6.7252	6.79051	6.44956	6.66959	6.66534	6.8505	7.02569	6.94603	7.05202	7.03232	6.95884	6.90689	7.03012	6.98755	6.83289	7.0917	6.67243
O43379	WD repeat-containing protein 62 OS=Homo sapiens OX=9606 GN=WDR62 PE=1 SV=4	WDR62	[R].RPSSVGELASLGQELQAITTATTPSLDSEGQEPALR.[S]	1xTMTpro [N-Term]; 2xPhospho [S/T]	15	O43379 [1246-1281]		1	4174.03	48	1.7	120.9	125.6	116.7	106.9	132.4	132.6	11.59	10.64	9.43	14.8	10.73	12.67	6.65392	6.94486	6.88996	7.06393	6.97384	7.11478	6.73471	6.97269	6.66534	6.90328	6.99209	6.82909	6.58946	6.89239	6.8392	6.76288	6.92006	6.94953	7.14771	7.2384	7.04221	6.66818	7.05961	7.07682
O43379	WD repeat-containing protein 62 OS=Homo sapiens OX=9606 GN=WDR62 PE=1 SV=4	WDR62	[R].LHGSAFRPSLPAPESPGLPAHPSNPQLPEAR.[P]	1xTMTpro [N-Term]; 1xPhospho [S15(100)]	3	O43379 [1334-1364]	O43379 1xPhospho [S1348(100)]	1	3611.84	31		106.3	114.9	104.7	101.1	118.8	98.5	8.17	9.39	7.56	4.42	1.62	20.21	6.84423	6.78921	6.57743	6.67384	6.94134	6.91409	6.77479	6.64241	6.77083	6.56071	6.64962	6.79831	6.7046	6.61471	6.853	6.88264	6.8936	6.9331	6.8802	6.88996	6.6893	6.39403	6.55612	7.05094
O43379	WD repeat-containing protein 62 OS=Homo sapiens OX=9606 GN=WDR62 PE=1 SV=4	WDR62	[R].AGTGYASPDR.[T]	1xTMTpro [N-Term]; 1xPhospho [S7(100)]	2	O43379 [1138-1147]	O43379 1xPhospho [S1144(100)]	0	1378.63	33		67.9	60.6	63.5	81.7	83.3	75.7	12.73	7.45	2.52	6.56	5.17	3.67	6.08958	6.08108	6.35579	5.926	5.9472	5.87283	5.89724	6.10434	6	5.97957	5.9542	6.04002	6.41954	6.2854	6.50938	6.24413	6.30195	6.45615	6.33092	6.42962	6.23074	6.20359	6.32553	6.2555
O43379	WD repeat-containing protein 62 OS=Homo sapiens OX=9606 GN=WDR62 PE=1 SV=4	WDR62	[R].FATSLPHFPGCAGPTEDELSLPEGPSVPSSSLPQTPEQEK.[F]	1xCarbamidomethyl [C11]; 1xTMTpro [K40]; 1xTMTpro [N-Term]; 2xPhospho [T35(100); S/T]	7	O43379 [1019-1058]	O43379 2xPhospho [T1053(100); S/T]	0	4989.34	41		94	104.9	100.5	128.9	125	117.3	10.22	9.66	11.34	9.35	8.19	5.18	6.49506	6.61471	6.7879	6.47411	6.56071	6.79572	6.62936	6.86047	6.86542	6.53294	6.54689	6.75489	6.91528	7.10643	6.99548	6.853	6.79572	6.92125	7.07253	7.00899	6.90809	6.75087	6.84046	6.91409
O43379	WD repeat-containing protein 62 OS=Homo sapiens OX=9606 GN=WDR62 PE=1 SV=4	WDR62	[R].AGTGYASPDRTHVLAAGK.[A]	1xTMTpro [K18]; 1xTMTpro [N-Term]; 1xPhospho [T/S/Y]	4	O43379 [1138-1155]		1	2460.29	25		98.2	106.5	109.5	129	131.2	126.1	11.28	6.75	7.91	6.87	12.02	3.62	6.62205	6.61324	6.85922	6.47735	6.67948	6.78921	6.8679	6.66249	6.84172	6.85922	6.70874	6.61618	7.08108	6.94134	7.01903	7.19377	7.09064	7.26772	6.86542	6.98071	6.96116	6.91049	6.99548	7.03452
O43379-4; O43379	Isoform 4 of WD repeat-containing protein 62 [OS=Homo sapiens] WD repeat-containing protein 62 OS=Homo sapiens OX=9606 GN=WDR62 PE=1 SV=4	WDR62	[R].RGQSSPPPAPPICLR.[R]	1xCarbamidomethyl [C13]; 1xTMTpro [N-Term]; 1xPhospho [S5(99.1)]	6	O43379-4 [29-43]; O43379 [29-43]	O43379-4 1xPhospho [S33(99.1)]; O43379 1xPhospho [S33(99.1)]	1	2017.04	18	3.61	119.7	112.6	124.4	134.1	147.2	123.9	32.77	2.71	4.8	1.79	6.75	3.71	6.78267	7.69279	6.84172	6.96463	6.84549	6.75221	6.82146	6.80735	7.01011	7.01569	6.90809	6.8802	7.08534	7.04876	7.12928	7.22207	7.24413	7.29829	7.07468	7.15886	7.03012	6.92955	6.91049	6.97728
O43395	U4/U6 small nuclear ribonucleoprotein Prp3 OS=Homo sapiens OX=9606 GN=PRPF3 PE=1 SV=2	PRPF3	[K].GDDDEESDEEAVK.[K]	1xTMTpro [K13]; 1xTMTpro [N-Term]; 1xPhospho [S7(100)]	5	O43395 [613-625]	O43395 1xPhospho [S619(100)]	0	2125.93	61		86.5	79.8	72.9	76.2	78.7	98.1	6.46	4.28	8	5.27	3.97	11.03	6.41954	6.44956	6.33807	6.56224	6.32553	6.29462	6.31107	6.42794	6.2075	6.24031	6.16993	5.97269	6.30561	6.19967	6.46597	6.48704	6.19377	6.30012	6.32553	6.29646	6.60288	6.50303	6.86666	6.63227
O43395	U4/U6 small nuclear ribonucleoprotein Prp3 OS=Homo sapiens OX=9606 GN=PRPF3 PE=1 SV=2	PRPF3	[K].GDDDEESDEEAVKK.[T]	2xTMTpro [K13; K14]; 1xTMTpro [N-Term]; 1xPhospho [S7(100)]	9	O43395 [613-626]	O43395 1xPhospho [S619(100)]	1	2558.23	62		82.3	75.5	68.6	75.8	75.2	89.6	2.51	4.75	6.85	0.62	3.07	5.72	6.32373	6.40769	6.34873	6.37678	6.21723	6.18388	6.33985	6.26115	6.0917	6.21335	6.11061	5.97039	6.25172	6.2384	6.3147	6.34341	6.23074	6.25172	6.23649	6.15178	6.43129	6.39403	6.56377	6.53916
O43395	U4/U6 small nuclear ribonucleoprotein Prp3 OS=Homo sapiens OX=9606 GN=PRPF3 PE=1 SV=2	PRPF3	[K].WDEQTSNTKGDDDEESDEEAVK.[K]	2xTMTpro [K9; K22]; 1xTMTpro [N-Term]; 1xPhospho [S16(100)]	6	O43395 [604-625]	O43395 1xPhospho [S619(100)]	1	3519.61	31		84.6	87.2	84.2	82.2	89	91.4	7.34	4.09	2.51	4.54	7.36	7.26	6.42626	6.33985	6.37851	6.57592	6.42794	6.34696	6.46434	6.48059	6.39917	6.38024	6.46107	6.39403	6.40599	6.3147	6.40599	6.53294	6.44791	6.5157	6.50621	6.27984	6.48059	6.40939	6.65392	6.54689
O43396	Thioredoxin-like protein 1 OS=Homo sapiens OX=9606 GN=TXNL1 PE=1 SV=3	TXNL1	[K].IKQHLENDPGSNEDTDIPK.[G]	2xTMTpro [K2; K19]; 1xTMTpro [N-Term]; 1xPhospho [S11(100)]	2	O43396 [103-121]	O43396 1xPhospho [S113(100)]	1	3142.62	17	2.32	156.1	159.4	107.6	103.7	111.5	170	5.64	5.32	3.86	6.34	4.9	7.56	7.27891	7.26679	7.43713	7.2937	7.23458	7.38198	7.37417	7.25833	6.71425	6.824	6.78529	6.71012	6.63081	6.76022	6.68089	6.91289	6.75489	6.86047	6.84674	6.71425	7.46923	7.55766	7.32553	7.34961
O43396	Thioredoxin-like protein 1 OS=Homo sapiens OX=9606 GN=TXNL1 PE=1 SV=3	TXNL1	[K].QHLENDPGSNEDTDIPK.[G]	1xTMTpro [K17]; 1xTMTpro [N-Term]; 1xPhospho [S9(100)]	3	O43396 [105-121]	O43396 1xPhospho [S113(100)]	0	2597.24	38	3.17	84.5	80.6	85.5	83.2	89.8	96.8	8.74	5	4.29	10.11	6.1	8.98	6.46923	6.54535	6.26866	6.33271	6.2724	6.29094	6.3733	6.42626	6.49506	6.34518	6.40769	6.42962	6.27612	6.4822	6.3837	6.38543	6.50144	6.44791	6.47573	6.64097	6.51885	6.41785	6.69209	6.67525
O43432	Eukaryotic translation initiation factor 4 gamma 3 OS=Homo sapiens OX=9606 GN=EIF4G3 PE=1 SV=2	EIF4G3	[R].GGSSKDLLDNQSQEEQR.[R]	1xTMTpro [K5]; 1xTMTpro [N-Term]; 1xPhospho [S3(98.8)]	5	O43432 [1154-1170]	O43432 1xPhospho [S1156(98.8)]	1	2579.26	16		139.7	133.2	104.2	120.5	125.1	129.1	27.89	28.05	22.09	21.9	37.95	31.46	7.00675	7.78594	6.99435	7.24603	6.57743	7.35491	7.40088	6.76022	7.09487	6.35931	6.57894	6.82909	7.1375	6.6879	7.37243	6.60585	6.29462	6.83036	7.10538	7.62498	7.11374	6.853	7.75154	6.91169
O43432	Eukaryotic translation initiation factor 4 gamma 3 OS=Homo sapiens OX=9606 GN=EIF4G3 PE=1 SV=2	EIF4G3	[R].EAEEESEDN.[-]	1xTMTpro [N-Term]; 1xPhospho [S6(100)]	12	O43432 [1577-1585]	O43432 1xPhospho [S1582(100)]	0	1435.54	63		85.9	93.4	100.9	96	91.5	101.4	4.54	5.91	2.64	2.68	3.91	1.52	6.41278	6.54689	6.41278	6.4363	6.55459	6.6851	6.5345	6.49025	6.71425	6.66249	6.64962	6.62352	6.61324	6.55766	6.54998	6.54998	6.59395	6.52669	6.45779	6.50621	6.69905	6.66534	6.64818	6.66249
O43432	Eukaryotic translation initiation factor 4 gamma 3 OS=Homo sapiens OX=9606 GN=EIF4G3 PE=1 SV=2	EIF4G3	[K].LDFIESDSPCSSEALSK.[K]	1xCarbamidomethyl [C10]; 1xTMTpro [K17]; 1xTMTpro [N-Term]; 1xPhospho [S8(99.1)]	5	O43432 [1402-1418]	O43432 1xPhospho [S1409(99.1)]	0	2573.23	72	2	98.8	109.3	114.5	100.2	110	113.4	7.87	7.77	8.01	5.52	5.06	4.08	6.73606	6.45943	6.64674	6.60733	6.85175	6.69349	6.90328	6.68089	6.7866	6.90809	6.89239	6.65249	6.59096	6.70321	6.65392	6.84549	6.79181	6.83668	6.66249	6.77083	6.80864	6.84298	6.74416	6.88387
O43432	Eukaryotic translation initiation factor 4 gamma 3 OS=Homo sapiens OX=9606 GN=EIF4G3 PE=1 SV=2	EIF4G3	[R].RSPVPAQIAITVPK.[T]	1xTMTpro [K14]; 1xTMTpro [N-Term]; 1xPhospho [S2(100)]	8	O43432 [494-507]	O43432 1xPhospho [S495(100)]	1	2165.27	19		91.5	102	111.5	101	103.5	103.8	3.4	4.04	3.31	2.55	4.81	6.84	6.42459	6.5157	6.53605	6.5157	6.64674	6.71973	6.58646	6.69627	6.85549	6.82909	6.77215	6.75355	6.63081	6.6837	6.66959	6.78921	6.70321	6.71699	6.56224	6.6837	6.72247	6.60437	6.67101	6.83542
O43432	Eukaryotic translation initiation factor 4 gamma 3 OS=Homo sapiens OX=9606 GN=EIF4G3 PE=1 SV=2	EIF4G3	[K].QEEKPKPDPVLKSPSPVLR.[L]	3xTMTpro [K4; K6; K12]; 1xTMTpro [N-Term]; 1xPhospho [S13(98.7)]	2	O43432 [218-236]	O43432 1xPhospho [S230(98.7)]	1	3441		3.04	63.5	86.9	94.3	89.5	96.2	87.6	15.1	14.66	9.48	8.62	8.41	9.53	5.91886	6.36632	6.03122	5.9472	6.31832	6.56529	6.16591	6.6279	6.65249	6.44128	6.46597	6.71699	6.39575	6.57137	6.52826	6.63952	6.49985	6.67666	6.46271	6.70044	6.43962	6.46597	6.39746	6.69349
O43439	Protein CBFA2T2 OS=Homo sapiens OX=9606 GN=CBFA2T2 PE=1 SV=1	CBFA2T2	[R].QHSPGSADSLSNDSQR.[E]	1xTMTpro [N-Term]; 1xPhospho [S3(100)]	8	O43439 [407-422]	O43439 1xPhospho [S409(100)]	0	2069.92	78		134.3	168.3	103.4	110.1	117	108.2	16.9	16.14	16.4	9.48	17.7	11.54	7.07361	6.54071	7.09592	7.06501	7.47654	7.26115	7.75822	7.31288	6.65249	7.01011	6.732	6.44791	6.87897	6.6851	6.8936	6.80607	7.09276	6.98527	6.75622	6.49825	6.63952	6.91886	6.58346	6.87529
O43439	Protein CBFA2T2 OS=Homo sapiens OX=9606 GN=CBFA2T2 PE=1 SV=1	CBFA2T2	[R].LCGQNLHGQSPHGQGRPLLPVGR.[G]	1xCarbamidomethyl [C2]; 1xTMTpro [N-Term]; 1xPhospho [S10(100)]	4	O43439 [542-564]	O43439 1xPhospho [S551(100)]	1	2862.46	24		118.9	132.7	111	111.1	106.5	101.8	12.92	6.75	7.14	3.14	7.14	4.44	6.89845	6.50938	6.93546	6.88753	7.02126	6.93546	7.16591	7.08428	6.75622	6.92362	6.83415	6.6851	6.76421	6.82782	6.61912	6.66676	6.8802	6.73335	6.73742	6.63372	6.79051	6.67384	6.65964	6.66391
O43439	Protein CBFA2T2 OS=Homo sapiens OX=9606 GN=CBFA2T2 PE=1 SV=1	CBFA2T2	[R].LCGQNLHGQSPHGQGR.[P]	1xCarbamidomethyl [C2]; 1xTMTpro [N-Term]; 1xPhospho [S10(100)]	4	O43439 [542-557]	O43439 1xPhospho [S551(100)]	0	2130	51		86.5	104.5	79.5	84.1	89	79.9	8.88	12.27	7.51	1.65	8.77	9.18	6.40088	6.2817	6.46923	6.58946	6.54844	6.63081	6.94486	6.78398	6.30925	6.32733	6.31651	6.0917	6.41109	6.37851	6.40769	6.28355	6.38024	6.42122	6.65964	6.52982	6.07682	6.32553	6.31651	6.3906
O43463	Histone-lysine N-methyltransferase SUV39H1 OS=Homo sapiens OX=9606 GN=SUV39H1 PE=1 SV=1	SUV39H1	[R].MDSNFGLAGLPGSPK.[K]	1xTMTpro [K15]; 1xTMTpro [N-Term]; 1xPhospho [S13(100)]	3	O43463 [379-393]	O43463 1xPhospho [S391(100)]	0	2179.11	57		113.3	101.3	107	120.4	116.3	131.7	8.17	8.1	4.96	11.36	7.34	2.65	6.88142	6.87774	6.62352	6.77215	6.49346	6.77479	6.63517	6.6907	6.74012	6.7046	6.74281	6.86542	6.79572	7.02791	6.86542	6.98868	6.88142	6.79701	6.84298	7.03452	7.04549	6.97499	7.03672	7.06393
O43482	Protein Mis18-beta OS=Homo sapiens OX=9606 GN=OIP5 PE=1 SV=2	OIP5	[R].CATPPRGDFCGGTER.[A]	2xCarbamidomethyl [C1; C10]; 1xTMTpro [N-Term]; 1xPhospho [T3(100)]	5	O43482 [12-26]	O43482 1xPhospho [T14(100)]	1	2064.9	13	3	97.9	88.4	82.5	105.1	95.6	102.1	5.96	12.7	12.81	10.18	7.7	6.01	6.46761	6.63372	6.59246	6.66959	6.54844	6.3837	6.30925	6.71425	6.30925	6.30561	6.42122	6.68229	6.61176	6.82018	6.64818	6.58796	6.53916	6.44294	6.70321	6.61912	6.82146	6.66534	6.68229	6.62644
O43482	Protein Mis18-beta OS=Homo sapiens OX=9606 GN=OIP5 PE=1 SV=2	OIP5	[K].ILSEVTPDQSKPEN.[-]	1xTMTpro [K11]; 1xTMTpro [N-Term]; 1xPhospho [T6(100)]	2	O43482 [216-229]	O43482 1xPhospho [T221(100)]	1	2245.16	23		101.9	93.7	97.3	97.1	109.3	94.7	10.23	17.55	5.93	2.04	6.94	3.41	6.55766	6.80219	6.51728	6.78267	6.17193	6.78529	6.63081	6.46761	6.6279	6.50779	6.58045	6.71149	6.62205	6.58045	6.70183	6.51254	6.59395	6.77873	6.76686	6.83162	6.59842	6.48704	6.58346	6.54689
O43482	Protein Mis18-beta OS=Homo sapiens OX=9606 GN=OIP5 PE=1 SV=2	OIP5	[K].GSSPLGPAGLGAEEPAAGPQLPSWLQPER.[C]	1xTMTpro [N-Term]; 1xPhospho [S2(98.5)]	7	O43482 [46-74]	O43482 1xPhospho [S47(98.5)]	0	3253.62	70		111.4	122.6	107.6	119.4	121.5	122.3	5.6	6.36	3.06	3.18	4.72	6.97	6.76553	6.91767	6.74012	6.83415	6.79701	6.89239	6.98185	6.99887	6.80735	6.75087	6.69905	6.74685	6.8679	6.93192	6.89239	6.97499	6.96232	6.926	6.80349	6.92481	6.95768	6.75087	6.91169	6.97957
O43491	Band 4.1-like protein 2 OS=Homo sapiens OX=9606 GN=EPB41L2 PE=1 SV=1	EPB41L2	[K].EVAENQQNQSSDPEEEK.[G]	1xTMTpro [K17]; 1xTMTpro [N-Term]; 1xPhospho [S11(99)]	8	O43491 [29-45]	O43491 1xPhospho [S39(99)]	0	2649.22	70		78.1	81.8	58	59.3	50	76.4	10.87	8.94	8.28	6.82	13.81	2.94	6.2891	6.25361	6.2854	6.5744	6.30561	6.13955	6.40259	6.43296	5.88753	6.00899	5.83036	5.72247	5.95884	5.82018	6.06178	6.05094	5.90207	5.63227	5.65821	5.41954	6.1918	6.24222	6.26866	6.29094
O43491	Band 4.1-like protein 2 OS=Homo sapiens OX=9606 GN=EPB41L2 PE=1 SV=1	EPB41L2	[R].EVRSPTKAPHLQLIEGK.[K]	2xTMTpro [K7; K17]; 1xTMTpro [N-Term]; 1xPhospho [S4(100)]	7	O43491 [595-611]	O43491 1xPhospho [S598(100)]	2	2895.66	11		179.3	218	129	108.7	114.8	153.1	5.9	1.6	3.49	1.57	4.79	7.43	7.4545	7.51728	7.58271	7.3837	7.74012	7.76288	7.79572	7.77347	7.03672	6.98641	7.08428	6.97613	6.74819	6.78005	6.76686	6.8125	6.82655	6.92006	6.85798	6.75355	7.0607	7.29186	7.224	7.29646
O43491	Band 4.1-like protein 2 OS=Homo sapiens OX=9606 GN=EPB41L2 PE=1 SV=1	EPB41L2	[K].EVAENQQNQSSDPEEEKGSQPPPAAESQSSLR.[R]	1xTMTpro [K17]; 1xTMTpro [N-Term]; 1xPhospho [S]	31	O43491 [29-60]		1	4141.94	57		102.4	113.7	80	78.7	66.8	101.5	10.17	6.26	7.16	1.75	13.8	8.26	6.75355	6.58796	6.60288	6.89482	6.88631	6.67666	6.853	6.80478	6.32733	6.46597	6.3147	6.21723	6.3147	6.27984	6.27053	6.2555	6.3505	6.09381	6.03122	5.88753	6.6453	6.6865	6.4446	6.71973
O43491	Band 4.1-like protein 2 OS=Homo sapiens OX=9606 GN=EPB41L2 PE=1 SV=1	EPB41L2	[K].QKSYTLVVAK.[D]	2xTMTpro [K2; K10]; 1xTMTpro [N-Term]; 1xPhospho [S3(100)]	5	O43491 [85-94]	O43491 1xPhospho [S87(100)]	1	2129.26	22		146.9	202.5	121.5	104.5	100.5	142.8	54.05	44.27	21.21	26.26	34.42	41.96	6.89845	8.15076	7.49905	6.29278	6.78921	8.2341	8.08905	7.23362	7.07039	6.50779	6.78005	7.21723	6.97842	6.4363	7.23649	6.12722	6.00899	6.47573	6.82528	7.20945	7.06286	7.25172	7.85487	6.32373
O43491	Band 4.1-like protein 2 OS=Homo sapiens OX=9606 GN=EPB41L2 PE=1 SV=1	EPB41L2	[K].VVEREEAVPEASPVTQAGASVITVETVIQENVGAQK.[I]	1xTMTpro [K36]; 1xTMTpro [N-Term]; 1xPhospho [S12(100)]	8	O43491 [787-822]	O43491 1xPhospho [S798(100)]	1	4423.33	53		134.8	156.9	111	97.9	95.9	118	9.53	8.1	4.3	3.54	6.48	8.9	6.96232	7.23458	6.97728	7.17193	7.13648	7.38802	7.22593	7.36107	6.89118	6.75355	6.77215	6.81634	6.57743	6.64962	6.50621	6.7879	6.75221	6.57592	6.55152	6.59246	6.81634	6.94953	6.73742	7.02237
O43491	Band 4.1-like protein 2 OS=Homo sapiens OX=9606 GN=EPB41L2 PE=1 SV=1	EPB41L2	[K].EVAENQQNQSSDPEEEKGSQPPPAAESQSSLRR.[Q]	1xTMTpro [K17]; 1xTMTpro [N-Term]; 1xPhospho [S30(95.9)]	48	O43491 [29-61]	O43491 1xPhospho [S58(95.9)]	2	4298.05	35	1.77	124	169.1	121.2	87.4	98.2	108.4	28.75	22.11	18.37	0.68	29.3	14.62	6.69209	7.57592	7.08108	6.82782	6.7211	7.46189	7.49105	7.34163	7.1809	6.63807	6.73606	7.10538	6.45615	6.44294	6.5744	6.18982	6.06178	6.50779	6.72792	7.09803	6.66107	6.74416	7.11478	6.77742
O43491	Band 4.1-like protein 2 OS=Homo sapiens OX=9606 GN=EPB41L2 PE=1 SV=1	EPB41L2	[R].EEAVPEASPVTQAGASVITVETVIQENVGAQK.[I]	1xTMTpro [K32]; 1xTMTpro [N-Term]; 1xPhospho [S8(100)]	3	O43491 [791-822]	O43491 1xPhospho [S798(100)]	0	3940.04	52		88	94.9	78	79.3	73.3	80.3	6.66	6.26	7.69	19.99	7.68	7.7	6.39917	6.51885	6.36632	6.56682	6.48864	6.53916	6.59694	6.69766	6.35931	6.2114	6.40429	6.17792	6.10434	6.51412	6.36632	6.37851	6.33092	6.17792	6.06178	6.21335	6.24793	6.2724	6.38198	6.48543
O43491	Band 4.1-like protein 2 OS=Homo sapiens OX=9606 GN=EPB41L2 PE=1 SV=1	EPB41L2	[K].EISPGSGPGEIR.[K]	1xTMTpro [N-Term]; 1xPhospho [S6(100)]	12	O43491 [713-724]	O43491 1xPhospho [S718(100)]	0	1582.78	73	1.58	107.9	133.4	113.4	96.8	97.1	87.7	9.28	2.34	5.58	0.46	4.03	9.16	6.71287	6.88996	6.56986	6.79442	7.04985	7.03342	7.07039	7.11061	6.92362	6.79701	6.85549	6.73471	6.6014	6.59246	6.58346	6.51412	6.55152	6.6279	6.68089	6.5744	6.32373	6.37851	6.53294	6.60585
O43491	Band 4.1-like protein 2 OS=Homo sapiens OX=9606 GN=EPB41L2 PE=1 SV=1	EPB41L2	[K].GSQPPPAAESQSSLRR.[Q]	1xTMTpro [N-Term]; 1xPhospho [S12(98.9)]	15	O43491 [46-61]	O43491 1xPhospho [S57(98.9)]	1	2052.02	40	2.1	90.8	121.2	101.3	72.6	85.1	78.9	37.5	26.97	22.48	9.2	36.8	20.56	6.14771	7.30743	6.59694	6.41278	6.02459	6.98527	6.8716	6.97039	6.98185	6.24603	6.49185	6.83289	6.27612	6.08746	6.49825	5.76553	5.48864	6.24982	6.57289	6.87406	6.21917	6.24982	6.8125	6.35579
O43491	Band 4.1-like protein 2 OS=Homo sapiens OX=9606 GN=EPB41L2 PE=1 SV=1	EPB41L2	[K].EVAENQQNQSSDPEEEKGSQPPPAAESQSSLRR.[Q]	1xTMTpro [K17]; 1xTMTpro [N-Term]; 2xPhospho [S]	32	O43491 [29-61]		2	4378.01	32		100.3	149.3	117.8	96.5	94.3	108.4	37.77	25.66	15.04	0.54	22.38	13.92	6.40769	7.50938	6.67666	6.61912	6.39575	7.27053	7.3147	7.17293	7.09908	6.65105	6.73335	7.02569	6.58646	6.59842	6.6453	6.22497	6.01569	6.49985	6.61912	6.83162	6.51254	6.67243	6.97613	6.848
O43491	Band 4.1-like protein 2 OS=Homo sapiens OX=9606 GN=EPB41L2 PE=1 SV=1	EPB41L2	[R].SPTKAPHLQLIEGK.[K]	2xTMTpro [K4; K14]; 1xTMTpro [N-Term]; 1xPhospho [S1(99)]	5	O43491 [598-611]	O43491 1xPhospho [S598(99)]	1	2511.45	45		88.4	101	88.2	72.4	86.5	78.2	8.46	12.88	2.47	2.99	7.63	12.19	6.29462	6.47411	6.59395	6.45943	6.50144	6.66959	6.64674	6.93546	6.45943	6.44956	6.52826	6.46597	6.2075	6.14771	6.13545	6.14568	6.41616	6.45286	6.47735	6.22689	6.05094	6.27798	6.30012	6.48543
O43491	Band 4.1-like protein 2 OS=Homo sapiens OX=9606 GN=EPB41L2 PE=1 SV=1	EPB41L2	[R].LVSPEQPPK.[A]	1xTMTpro [K9]; 1xTMTpro [N-Term]; 1xPhospho [S3(100)]	2	O43491 [497-505]	O43491 1xPhospho [S499(100)]	0	1682.94	14		107.1	129.3	129.7	137.2	166.3	106	4.17	10.44	19.88	23.28	17.27	7.37	6.76951	6.6879	6.71699	6.82273	7.10643	6.79831	7.11374	6.92244	7.14771	7.20163	6.88996	6.53605	7.33985	6.86047	7.33628	7.47168	7.507	7.58271	7.01903	7.24793	6.67384	6.78398	6.56071	6.7879
O43491-4	Isoform 4 of Band 4.1-like protein 2 [OS=Homo sapiens]	EPB41L2	[K].APHLQLIEGKSSHETLNIVEEK.[K]	2xTMTpro [K10; K22]; 1xTMTpro [N-Term]; 1xPhospho [S12(97.4)]	2	O43491-4 [602-623]	O43491-4 1xPhospho [S613(97.4)]	1	3464.9		7.46	226.8	243.5	186.3	168.2	153.4	175.6	32.43	47	13.05	17.63	14.97	12.25	7.82082	8.64133	7.79181	7.82972	7.57667	8.27845	8.87928	7.49346	7.62863	7.64674	7.45533	7.22593	7.5744	7.21335	7.58571	7.38802	7.19476	7.32823	7.18587	7.62644	7.2937	7.66959	7.55995	7.35226
O43491-4	Isoform 4 of Band 4.1-like protein 2 [OS=Homo sapiens]	EPB41L2	[K].SSHETLNIVEEK.[K]	1xTMTpro [K12]; 1xTMTpro [N-Term]; 1xPhospho [S/T]	2	O43491-4 [612-623]		0	2074.07		5.42	128.8	148	150.5	138.3	158.1	111.7	27.97	31.73	20.94	22.95	9.11	11.03	6.99887	7.69558	7.01903	6.90929	6.93782	7.4814	7.6865	6.67101	7.37764	7.53294	7.08852	6.83542	7.34784	6.87529	7.31107	7.10434	7.22978	7.41109	7.12722	7.38111	6.76686	6.86542	6.8392	6.49985
O43493	Trans-Golgi network integral membrane protein 2 OS=Homo sapiens OX=9606 GN=TGOLN2 PE=1 SV=4	TGOLN2	[K].LSPHAFKTESGEETDLISPPQEEVK.[S]	2xTMTpro [K7; K25]; 1xTMTpro [N-Term]; 1xPhospho [S10(95.9)]	3	O43493 [289-313]	O43493 1xPhospho [S298(95.9)]	1	3760.95	21	3.43	221.1	173.9	148.7	143.7	132.4	149.9	49.81	18.22	14.57	18.62	18.02	10.02	8.70321	7.03452	8.03782	7.53916	7.88325	7.45779	7.4271	7.32823	6.82273	7.32643	7.25833	7.17493	7.35755	6.97613	7.1179	7.04002	6.97039	7.45121	7.12619	6.88874	7.22593	7.22978	7.40173	7.04658
O43493	Trans-Golgi network integral membrane protein 2 OS=Homo sapiens OX=9606 GN=TGOLN2 PE=1 SV=4	TGOLN2	[K].MSGSASSENR.[E]	1xTMTpro [N-Term]; 1xPhospho [S6(100)]	5	O43493 [346-355]	O43493 1xPhospho [S351(100)]	0	1409.61	50		94.7	109	117.5	78.7	88.2	66.4	23.5	17.21	7.6	12.86	14.78	24.27	6.69209	7.09064	6.38888	6.43796	6.90087	7.01569	6.45943	6.63372	6.95884	6.77347	6.98641	6.79442	6.43129	6.16792	6.54844	6.05094	6.23458	6.30561	6.65535	6.62205	6.24031	5.66676	6.44791	5.86542
O43493	Trans-Golgi network integral membrane protein 2 OS=Homo sapiens OX=9606 GN=TGOLN2 PE=1 SV=4	TGOLN2	[K].TESGEETDLISPPQEEVK.[S]	1xTMTpro [K18]; 1xTMTpro [N-Term]; 1xPhospho [T/S]	6	O43493 [296-313]		0	2676.31	40		64.4	79.1	72.2	58.1	65.7	64.1	6.61	7.82	5.83	5.27	5.5	8.95	5.94251	6.05311	5.96347	6.14771	6.2075	6.37156	6.24222	6.44791	6.02237	6.2114	6.15381	6.19377	5.80478	5.91409	5.79442	5.83289	5.98641	5.95187	6.08958	6.11894	5.96347	5.92362	6.20945	6.04002
O43493	Trans-Golgi network integral membrane protein 2 OS=Homo sapiens OX=9606 GN=TGOLN2 PE=1 SV=4	TGOLN2	[K].DSPSKSSAEAQTPEDTPNK.[S]	2xTMTpro [K5; K19]; 1xTMTpro [N-Term]; 1xPhospho [S7(100)]	11	O43493 [65-83]	O43493 1xPhospho [S71(100)]	1	2981.49	38		89.3	114.5	153.6	90.3	115.6	80.5	18.82	4.13	12.15	5.08	12.61	11.2	6.36632	6.92362	6.38888	6.57137	6.78005	6.86913	6.80864	6.91289	7.21626	7.3733	7.30925	6.95652	6.4446	6.54844	6.38198	6.40429	6.72792	6.74012	6.96578	7.09698	6.34873	6.11061	6.50779	6.31288
O43572	A-kinase anchor protein 10, mitochondrial OS=Homo sapiens OX=9606 GN=AKAP10 PE=1 SV=2	AKAP10	[K].QSSLAEPVSPSK.[K]	1xTMTpro [K12]; 1xTMTpro [N-Term]; 1xPhospho [S9(100)]	4	O43572 [179-190]	O43572 1xPhospho [S187(100)]	0	1918.02	26		87	94.7	103.2	102.1	105.9	100.2	7.2	3.3	8.2	5.26	6.23	8.02	6.4363	6.41785	6.63372	6.44956	6.5157	6.6014	6.60733	6.52982	6.71699	6.80478	6.66249	6.51885	6.72792	6.62059	6.72928	6.74819	6.8189	6.78005	6.67384	6.62498	6.56224	6.76421	6.53761	6.732
O43581	Synaptotagmin-7 OS=Homo sapiens OX=9606 GN=SYT7 PE=1 SV=3	SYT7	[K].NSLETVGTPDSGR.[G]	1xTMTpro [N-Term]; 1xPhospho [T8(100)]	3	O43581 [51-63]	O43581 1xPhospho [T58(100)]	0	1716.81	50		62.7	67.2	80.9	84.8	88.2	64.7	13.51	8.36	10.48	12	10.57	10.37	5.97269	5.94017	5.96809	6.32553	6.13134	5.92837	6.00675	6.19771	6.03562	6.37156	6.36632	6.30925	6.28355	6.52826	6.38198	6.33807	6.42962	6.49346	6.72383	6.40088	5.93782	5.80219	6.0917	6.1334
O43583	Density-regulated protein OS=Homo sapiens OX=9606 GN=DENR PE=1 SV=2	DENR	[K].QEAGISEGQGTAGEEEEK.[K]	1xTMTpro [K18]; 1xTMTpro [N-Term]; 1xPhospho [S6(100)]	4	O43583 [76-93]	O43583 1xPhospho [S81(100)]	0	2537.19	59		127.7	120.1	93.1	88.5	89.8	115.2	7.48	5.65	5.08	3.14	14.23	6.68	6.80349	7.05202	6.97154	7.02126	6.824	6.94251	7.01011	6.87283	6.53761	6.4363	6.54381	6.61618	6.49985	6.4363	6.35931	6.29094	6.39232	6.45779	6.52042	6.83289	6.84674	6.848	6.94486	6.70874
O43583	Density-regulated protein OS=Homo sapiens OX=9606 GN=DENR PE=1 SV=2	DENR	[K].LTVENSPKQEAGISEGQGTAGEEEEK.[K]	2xTMTpro [K8; K26]; 1xTMTpro [N-Term]; 1xPhospho [S6(100)]	8	O43583 [68-93]	O43583 1xPhospho [S73(100)]	1	3709.86	48		83.9	89.8	84.8	91.4	84.4	97.5	7.28	2.15	2.06	0.72	8.36	3.97	6.5345	6.36107	6.41954	6.28725	6.51254	6.46271	6.46597	6.52199	6.35931	6.43129	6.40939	6.40259	6.50621	6.52042	6.47411	6.66107	6.49185	6.52669	6.30743	6.29646	6.67101	6.56071	6.56529	6.65105
O43598	2'-deoxynucleoside 5'-phosphate N-hydrolase 1 OS=Homo sapiens OX=9606 GN=DNPH1 PE=1 SV=1	DNPH1	[R].YFEADPPGQVAASPDPTT.[-]	1xTMTpro [N-Term]; 1xPhospho [S13(100)]	7	O43598 [157-174]	O43598 1xPhospho [S169(100)]	0	2247.02	48	2.98	83	94.4	96.2	98.1	115	104.4	6.88	4.96	3.45	1.51	3.31	3.81	6.36457	6.20555	6.44128	6.38716	6.59395	6.4822	6.52826	6.6453	6.63517	6.57592	6.5157	6.59991	6.59991	6.63081	6.67807	6.75756	6.83668	6.85549	6.77873	6.89482	6.69209	6.7761	6.64386	6.71973
O43602	Neuronal migration protein doublecortin OS=Homo sapiens OX=9606 GN=DCX PE=1 SV=4	DCX	[K].QSPISTPTSPGSLR.[K]	1xTMTpro [N-Term]; 1xPhospho [S9(100)]	8	O43602 [331-344]	O43602 1xPhospho [S339(100)]	0	1811.92	20		73.2	71.7	100.4	95.2	126.6	99.4	6.71	7.12	5.44	5.89	7.12	7.5	6.35403	6.15583	6.23266	6.15178	6.1639	6.1639	6.25927	6.00675	6.49665	6.67101	6.64962	6.64962	6.51254	6.63372	6.74416	6.5744	6.8505	7.02348	7.0917	6.94603	6.62205	6.53138	6.78921	6.64962
O43639	Cytoplasmic protein NCK2 OS=Homo sapiens OX=9606 GN=NCK2 PE=1 SV=2	NCK2	[R].DASPTPSTDAEYPANGSGADR.[I]	1xTMTpro [N-Term]; 2xPhospho [S3(100); S7(99.9)]	5	O43639 [88-108]	O43639 2xPhospho [S90(100); S94(99.9)]	0	2543.03	75		88.7	101.3	74.5	70	75.5	102.1	13.29	5	3.02	1.02	9.85	12.47	6.39917	6.67666	6.54381	6.22497	6.66818	6.79961	6.65535	6.65392	6.19574	6.24222	6.1918	6.28355	6.11894	6.13955	6.40769	6.1639	6.00675	6.2384	6.2384	6.35403	6.82655	6.58195	6.76686	6.42459
O43639	Cytoplasmic protein NCK2 OS=Homo sapiens OX=9606 GN=NCK2 PE=1 SV=2	NCK2	[R].DASPTPSTDAEYPANGSGADR.[I]	1xTMTpro [N-Term]; 1xPhospho [S3(99.1)]	10	O43639 [88-108]	O43639 1xPhospho [S90(99.1)]	0	2463.06	131		103.1	115.6	101.9	90.3	89.5	96	9.1	4.17	8.35	0.9	15.2	5.03	6.70874	6.42626	6.71562	6.66818	6.91409	6.8009	6.80478	6.89966	6.61765	6.76421	6.72383	6.49025	6.50621	6.48704	6.50938	6.58045	6.70183	6.52669	6.44128	6.16189	6.58045	6.62644	6.58796	6.45615
O43679	LIM domain-binding protein 2 OS=Homo sapiens OX=9606 GN=LDB2 PE=1 SV=1	LDB2	[K].RKNSTSSTSNSSAGNNANSTGSK.[K]	2xTMTpro [K2; K23]; 1xTMTpro [N-Term]; 1xPhospho [S4(99.9)]	2	O43679 [260-282]	O43679 1xPhospho [S263(99.9)]	2	3249.63	34		138.5	142.7	173.5	132.3	168.7	159.9	20.4	9.35	4.13	17.71	8.88	13.33	7.26679	6.96116	6.66391	7.3336	7.11998	7.12102	7.1918	7.39575	7.42459	7.3837	7.52435	7.45368	6.86666	7.22882	6.86666	7.05853	7.16289	7.40514	7.46597	7.3906	7.37504	6.96347	7.26679	7.41109
O43679	LIM domain-binding protein 2 OS=Homo sapiens OX=9606 GN=LDB2 PE=1 SV=1	LDB2	[R].KNSTSSTSNSSAGNNANSTGSK.[K]	2xTMTpro [K1; K22]; 1xTMTpro [N-Term]; 1xPhospho [S3(100)]	13	O43679 [261-282]	O43679 1xPhospho [S263(100)]	1	3093.53	80		100.7	110.5	132.9	107.2	135.8	105.9	8.25	9.89	6.31	11.49	14.22	10.14	6.73064	6.64818	6.4446	6.65964	6.76553	6.94134	6.59096	6.81121	7.05745	6.8936	7.10957	7.05202	6.6279	6.86171	6.70736	6.79442	6.77479	6.96463	7.21237	7.2075	6.80219	6.45779	6.69905	6.75355
O43683	Mitotic checkpoint serine/threonine-protein kinase BUB1 OS=Homo sapiens OX=9606 GN=BUB1 PE=1 SV=1	BUB1	[R].DGKFSPIQEK.[S]	2xTMTpro [K3; K10]; 1xTMTpro [N-Term]; 1xPhospho [S5(100)]	3	O43683 [651-660]	O43683 1xPhospho [S655(100)]	1	2141.18	14	2.06	106.3	103	93.4	104	107.5	145.4	5.18	10.49	3.42	7.48	6.26	2.98	6.69349	6.73877	6.86047	6.7252	6.6014	6.83668	6.77215	6.50462	6.54226	6.54689	6.55766	6.44956	6.62352	6.77742	6.65821	6.85798	6.71012	6.71562	6.78005	6.89966	7.12516	7.22207	7.1639	7.20359
O43683	Mitotic checkpoint serine/threonine-protein kinase BUB1 OS=Homo sapiens OX=9606 GN=BUB1 PE=1 SV=1	BUB1	[R].DGKFSPIQEKSPK.[Q]	3xTMTpro [K3; K10; K13]; 1xTMTpro [N-Term]; 2xPhospho [S5(100); S11(100)]	4	O43683 [651-663]	O43683 2xPhospho [S655(100); S661(100)]	2	2837.54	13	3.63	95.7	91.2	78.8	125.7	137.7	147.2	7.61	7.5	2.85	8.03	6.41	5.16	6.43463	6.58946	6.70321	6.57137	6.49825	6.58496	6.32553	6.52356	6.27984	6.26491	6.35755	6.31832	6.89239	7.05528	6.96578	7.20848	7.11478	6.93192	7.09487	7.14466	7.15381	7.21626	7.18785	7.32283
O43719	HIV Tat-specific factor 1 OS=Homo sapiens OX=9606 GN=HTATSF1 PE=1 SV=1	HTATSF1	[K].TEDGGEFEEGASENNAK.[E]	1xTMTpro [K17]; 1xTMTpro [N-Term]; 1xPhospho [S12(100)]	2	O43719 [434-450]	O43719 1xPhospho [S445(100)]	0	2472.11	39		116.2	117	96.2	98.4	108.2	119.5	10.1	14.8	10.93	8.25	7.08	12.5	6.848	7.1127	6.87283	6.79831	6.81378	6.92719	7.22207	6.76951	6.47735	6.63517	6.53916	6.82909	6.7046	6.53605	7.17493	6.71699	6.74012	6.94837	6.75355	6.76288	6.66107	6.94251	6.86047	7.09908
O43719	HIV Tat-specific factor 1 OS=Homo sapiens OX=9606 GN=HTATSF1 PE=1 SV=1	HTATSF1	[K].ESSPEKEAEEGCPEKESEEGCPK.[R]	2xCarbamidomethyl [C12; C21]; 3xTMTpro [K6; K15; K23]; 1xTMTpro [N-Term]; 1xPhospho [S3(98.1)]	5	O43719 [451-473]	O43719 1xPhospho [S453(98.1)]	2	3918.88	24	3.39	85.1	83.1	77.7	74.5	80	88.1	12.52	7.37	2.34	0.36	6.08	2.85	6.43796	6.04439	6.3837	6.4545	6.41278	6.19771	6.44294	6.33985	6.25739	6.30012	6.31288	6.24222	6.21529	6.22304	6.32193	6.30012	6.33985	6.30561	6.3733	6.16993	6.40939	6.49665	6.48543	6.43796
O43719	HIV Tat-specific factor 1 OS=Homo sapiens OX=9606 GN=HTATSF1 PE=1 SV=1	HTATSF1	[K].ESEEGNPVRGSEEDSPKK.[E]	2xTMTpro [K17; K18]; 1xTMTpro [N-Term]; 1xPhospho [S15(100)]	7	O43719 [484-501]	O43719 1xPhospho [S498(100)]	2	2966.49	13	4.05	112.7	104.1	115.3	115.2	120.4	121.8	4.25	8.54	1.46	2.13	1.03	5.19	6.8936	6.78398	6.848	6.75889	6.71562	6.92006	6.6879	6.65821	6.84423	6.82528	6.85425	6.87529	6.82528	6.86913	6.8189	6.79051	6.93546	6.90328	6.90448	6.91886	6.95536	6.80478	6.97384	6.90328
O43719	HIV Tat-specific factor 1 OS=Homo sapiens OX=9606 GN=HTATSF1 PE=1 SV=1	HTATSF1	[K].LFEDDDSNEKLFDEEEDSSEK.[L]	2xTMTpro [K10; K21]; 1xTMTpro [N-Term]; 1xPhospho [S7(100)]	3	O43719 [696-716]	O43719 1xPhospho [S702(100)]	1	3512.63	34		48.6	49.7	56.9	50.6	54.8	52.5	8.17	2.02	9.32	0.14	5.21	8.62	5.61765	5.51096	5.59096	5.7866	5.59991	5.63807	5.62936	5.66959	5.73877	6.00899	5.91648	5.74416	5.66391	5.66107	5.70044	5.66959	5.72247	5.83036	5.83289	5.6865	5.66676	5.55459	5.84549	5.76553
O43719	HIV Tat-specific factor 1 OS=Homo sapiens OX=9606 GN=HTATSF1 PE=1 SV=1	HTATSF1	[R].GTLGGFGSVEEGPLSTGSSFILSSDDDDDDI.[-]	1xTMTpro [N-Term]; 2xPhospho [S23(100); S24(100)]	58	O43719 [725-755]	O43719 2xPhospho [S747(100); S748(100)]	0	3553.5	53		95.5	94.6	114	106.9	112.2	99.3	1.4	9.19	6.12	1.49	5.6	7.19	6.57894	6.56529	6.57743	6.61176	6.55919	6.56682	6.81634	6.56071	6.9472	6.81634	6.73471	6.8505	6.75489	6.7252	6.79312	6.60437	6.66107	6.81762	6.80219	6.848	6.75489	6.52669	6.6893	6.57894
O43719	HIV Tat-specific factor 1 OS=Homo sapiens OX=9606 GN=HTATSF1 PE=1 SV=1	HTATSF1	[K].VFDDESDEKEDEEYADEKGLEAADK.[K]	3xTMTpro [K9; K18; K25]; 1xTMTpro [N-Term]; 1xPhospho [S6(100)]	4	O43719 [637-661]	O43719 1xPhospho [S642(100)]	2	4173.01	22	0.93	61.5	68.2	79.3	71.5	73.6	67.5	7.76	6.27	7.79	10.22	7.19	10.11	5.94486	5.85798	6.11894	5.93782	6.19377	6.12722	5.98413	6.05528	6.19377	6.33628	6.28355	6.46107	6.05528	6.26491	6.19771	6.16792	6.13545	6.15178	6.24982	6.35755	6.33092	6.07039	6.08321	6.01569
O43719	HIV Tat-specific factor 1 OS=Homo sapiens OX=9606 GN=HTATSF1 PE=1 SV=1	HTATSF1	[R].EFDEDSDEKEEEEDTYEK.[V]	2xTMTpro [K9; K18]; 1xTMTpro [N-Term]; 1xPhospho [S6(100)]	2	O43719 [619-636]	O43719 1xPhospho [S624(100)]	1	3258.46	34		23.2	25.5	28.5	29.5	28.2	32.6	15.52	23.11	11.28	11.75	14.93	7.96	4.44626	4.1375	4.62644	4.65535	4.65535	4.46597	4.69488	5.19377	4.71149	4.86295	5.08321	4.80219	4.76022	5.0045	4.83289	5.10852	4.83794	4.79701	5.06178	4.52982	4.98641	5.18587	4.91648	5.06609
O43719	HIV Tat-specific factor 1 OS=Homo sapiens OX=9606 GN=HTATSF1 PE=1 SV=1	HTATSF1	[K].VLDEEGSEREFDEDSDEKEEEEDTYEK.[V]	2xTMTpro [K18; K27]; 1xTMTpro [N-Term]; 1xPhospho [S15(100)]	3	O43719 [610-636]	O43719 1xPhospho [S624(100)]	2	4272.92	19		48.8	54.2	58.2	67.5	60.2	60	11.1	10.97	15.1	1.17	27	7.93	5.33271	5.58195	5.71973	5.63517	5.62352	5.70874	5.8125	5.98413	5.54535	5.95884	6.05094	5.76553	6.06393	6.08746	6	5.98641	5.95884	5.86295	6.31651	5.32912	5.88264	6.10434	5.85798	5.9331
O43719	HIV Tat-specific factor 1 OS=Homo sapiens OX=9606 GN=HTATSF1 PE=1 SV=1	HTATSF1	[R].GSEEDSPKKESK.[K]	3xTMTpro [K8; K9; K12]; 1xTMTpro [N-Term]; 1xPhospho [S6(100)]	6	O43719 [493-504]	O43719 1xPhospho [S498(100)]	2	2617.42	11	2.42	73.2	68.5	85.1	87.7	91.8	80.4	7.59	11.55	5.05	6.59	8.43	5.06	6.35226	6.1334	6.25172	6.12309	6.10852	6.39917	6.05961	6.08746	6.42122	6.35931	6.39917	6.52669	6.38716	6.52199	6.50621	6.47897	6.33807	6.52042	6.52042	6.63662	6.3733	6.28355	6.37678	6.22497
O43719	HIV Tat-specific factor 1 OS=Homo sapiens OX=9606 GN=HTATSF1 PE=1 SV=1	HTATSF1	[K].LFDEEEDSSEKLFDDSDER.[G]	1xTMTpro [K11]; 1xTMTpro [N-Term]; 1xPhospho [S8(98.9)]	6	O43719 [706-724]	O43719 1xPhospho [S713(98.9)]	1	2993.34	40		60.9	67.6	79.5	79.4	80.7	80.8	12.93	4.46	3.74	9.63	7.67	9.83	5.83289	6.21917	5.84298	6.01123	6.07895	6.20359	6.07253	6.07682	6.33271	6.25927	6.29278	6.3837	6.2114	6.40939	6.36632	6.48382	6.23074	6.32553	6.34518	6.49506	6.24222	6.15583	6.42794	6.44791
O43719	HIV Tat-specific factor 1 OS=Homo sapiens OX=9606 GN=HTATSF1 PE=1 SV=1	HTATSF1	[R].SDSVSASER.[A]	1xTMTpro [N-Term]; 1xPhospho [S3(100)]	2	O43719 [385-393]	O43719 1xPhospho [S387(100)]	0	1321.6	37		172.2	144.3	154.1	108.9	236.7	149.5	113.16	38.75	40.88	34.49	84.27	57.6	7.02901	9.9409	7.31832	7.53838	6.15987	7.6632	7.29278	7.05311	7.51096	6.36107	7.02459	7.84235	7.12619	6.40769	7.09276	6.1639	6.08958	7.27333	8.50104	9.35755	7.30378	6.99774	8.53489	7.14364
O43719	HIV Tat-specific factor 1 OS=Homo sapiens OX=9606 GN=HTATSF1 PE=1 SV=1	HTATSF1	[K].VFDDESDEKEDEEYADEK.[G]	2xTMTpro [K9; K18]; 1xTMTpro [N-Term]; 1xPhospho [S6(100)]	7	O43719 [637-654]	O43719 1xPhospho [S642(100)]	1	3184.46	45	1.41	36.3	38.3	54.3	51	52.5	45.7	6.56	14.41	5.37	7.85	5.33	13.66	5.30378	5.08321	5.14975	5.21335	5.22497	5.29646	5	5.50779	5.69488	5.70044	5.82782	5.83542	5.59096	5.75221	5.74416	5.73606	5.62644	5.70598	5.8125	5.72247	5.60288	5.26303	5.71699	5.42291
O43719	HIV Tat-specific factor 1 OS=Homo sapiens OX=9606 GN=HTATSF1 PE=1 SV=1	HTATSF1	[R].RSDSVSASER.[A]	1xTMTpro [N-Term]; 1xPhospho [S4(100)]	3	O43719 [384-393]	O43719 1xPhospho [S387(100)]	1	1477.7	40	1.52	200.6	155.2	184.1	149.5	302.9	149.1	125.27	50.87	40.27	28.56	82.48	71.3	7.46923	10.5377	7.54844	7.74685	6.63372	8.2635	7.53761	7.01792	7.79896	6.56377	7.24982	8.01792	7.51964	6.92837	7.3733	6.52513	6.41109	7.69558	8.78986	9.65768	7.37678	7.03562	8.84423	7.06286
O43765	Small glutamine-rich tetratricopeptide repeat-containing protein alpha OS=Homo sapiens OX=9606 GN=SGTA PE=1 SV=1	SGTA	[R].SPARTPPSEEDSAEAER.[L]	1xTMTpro [N-Term]; 2xPhospho [S1(100); T5(100)]	3	O43765 [77-93]	O43765 2xPhospho [S77(100); T81(100)]	1	2292.97	10		102.8	94.7	95.8	106.5	104	108.6	14.76	7.99	7.1	2.52	15.3	5.97	6.73064	6.30925	6.82655	6.63662	6.61765	6.38543	6.51254	6.64386	6.44956	6.68089	6.63227	6.53294	6.76022	6.70874	6.90087	6.77215	6.82018	6.60437	6.79572	6.31832	6.82528	6.8505	6.68089	6.70044
O43765	Small glutamine-rich tetratricopeptide repeat-containing protein alpha OS=Homo sapiens OX=9606 GN=SGTA PE=1 SV=1	SGTA	[R].SRTPSASNDDQQE.[-]	1xTMTpro [N-Term]; 1xPhospho [T3(100)]	13	O43765 [301-313]	O43765 1xPhospho [T303(100)]	1	1818.78	23		99.5	98.7	121.9	115.1	105.2	97.5	10.08	5.61	8.5	3.06	2.49	2.18	6.66818	6.44128	6.79572	6.60585	6.70321	6.50621	6.61324	6.63662	6.70321	6.92125	6.99209	6.93899	6.87774	6.81506	6.84046	6.87529	6.77479	6.69349	6.72792	6.70598	6.66249	6.59096	6.61324	6.60288
O43765	Small glutamine-rich tetratricopeptide repeat-containing protein alpha OS=Homo sapiens OX=9606 GN=SGTA PE=1 SV=1	SGTA	[R].SRTPSASNDDQQE.[-]	1xTMTpro [N-Term]; 2xPhospho [T3(100); S5(100)]	4	O43765 [301-313]	O43765 2xPhospho [T303(100); S305(100)]	1	1898.75	22		181.2	147	121.1	121.1	203.3	181.3	54.23	28.78	36.87	26.05	57.54	21.74	7.60066	8.74853	7.30652	7.40173	7.05745	7.75689	7.34252	6.8189	7.50064	6.30195	6.61765	7.2211	7.18884	6.65105	7.27333	6.47897	6.81762	7.52513	7.81057	8.75556	7.63662	7.36807	7.80413	7.06286
O43765	Small glutamine-rich tetratricopeptide repeat-containing protein alpha OS=Homo sapiens OX=9606 GN=SGTA PE=1 SV=1	SGTA	[R].TPSASNDDQQE.[-]	1xTMTpro [N-Term]; 1xPhospho [S3(99.1)]	14	O43765 [303-313]	O43765 1xPhospho [S305(99.1)]	0	1575.65	62		104.5	108.1	102.8	81.4	121.1	122	14.39	13.36	11.35	1.33	6.82	11.54	6.97384	6.7866	6.49665	6.62644	6.82018	6.74281	6.36982	6.76951	6.72247	6.35226	6.66391	6.70321	6.33271	6.36107	6.34696	6.40599	6.75622	6.89603	6.94369	6.98868	6.93074	6.93074	6.6453	7.05528
O43765	Small glutamine-rich tetratricopeptide repeat-containing protein alpha OS=Homo sapiens OX=9606 GN=SGTA PE=1 SV=1	SGTA	[K].EMPQDLRSPARTPPSEEDSAEAER.[L]	1xTMTpro [N-Term]; 2xPhospho [S8(100); T12(100)]	16	O43765 [70-93]	O43765 2xPhospho [S77(100); T81(100)]	2	3162.38	34	3.72	95.2	101.9	112	105	113.7	96.9	7.95	6.51	3.79	6.08	3.52	1.83	6.6893	6.41616	6.60733	6.53761	6.76155	6.54844	6.71425	6.6279	6.70598	6.83036	6.81506	6.79961	6.65249	6.7761	6.68229	6.8505	6.85922	6.89118	6.79831	6.78398	6.60733	6.62644	6.56529	6.58796
O43765	Small glutamine-rich tetratricopeptide repeat-containing protein alpha OS=Homo sapiens OX=9606 GN=SGTA PE=1 SV=1	SGTA	[R].SPARTPPSEEDSAEAER.[L]	1xTMTpro [N-Term]; 1xPhospho [T5(100)]	7	O43765 [77-93]	O43765 1xPhospho [T81(100)]	1	2213	37		91.3	91.2	105.2	108.9	110.3	93	13.32	9.11	12.11	4.45	4.67	7.54	6.48059	6.34696	6.79442	6.54381	6.51885	6.36807	6.6865	6.50303	6.47086	6.89603	6.75622	6.67666	6.8125	6.7211	6.70598	6.91886	6.83794	6.79312	6.77742	6.67666	6.47086	6.67807	6.45286	6.60733
O43815	Striatin OS=Homo sapiens OX=9606 GN=STRN PE=1 SV=4	STRN	[R].DVDELPSLQPSVGSPSRPSSSR.[L]	1xTMTpro [N-Term]; 1xPhospho [S7(96.7)]	3	O43815 [363-384]	O43815 1xPhospho [S369(96.7)]	1	2681.31	14		117.8	126.9	74.9	90.6	91	146.1	9.27	8.42	4.86	14.85	9.2	11.7	7.1127	6.88753	6.82273	6.87406	6.848	6.90569	7.06932	7.09698	6.23266	6.10434	6.27053	6.22304	6.3505	6.65392	6.54844	6.57894	6.54071	6.47573	6.2555	6.55459	6.87652	7.22689	7.15381	7.27146
O43815	Striatin OS=Homo sapiens OX=9606 GN=STRN PE=1 SV=4	STRN	[K].FLESAAADFSDEDEDDDVDGREK.[S]	1xTMTpro [K23]; 1xTMTpro [N-Term]; 1xPhospho [S10(100)]	19	O43815 [236-258]	O43815 1xPhospho [S245(100)]	1	3263.44	44		111	127.7	115.1	120.4	107.9	136.8	4.35	7.15	1.9	0.74	5.57	5.51	6.91169	6.8009	6.7866	6.78267	7.03452	7.15076	6.95884	6.92006	6.84423	6.88996	6.82528	6.84925	6.91886	6.90328	6.88631	6.98527	6.88631	6.77479	6.70736	6.732	7.11374	6.94251	7.07895	7.11478
O43815	Striatin OS=Homo sapiens OX=9606 GN=STRN PE=1 SV=4	STRN	[K].FLESAAADFSDEDEDDDVDGR.[E]	1xTMTpro [N-Term]; 1xPhospho [S10(100)]	9	O43815 [236-256]	O43815 1xPhospho [S245(100)]	0	2702.09	56		69.5	73.7	69.6	70.4	70.8	81.1	3.04	9.7	1.3	0.16	3.01	5.4	6.04221	6.12309	6.14568	6.11478	6.17193	6.41278	6.08958	6.23649	6.12516	6.12928	6.08746	6.11686	6.1375	6.13955	6.28725	6.26491	6.16993	6.12928	6.07468	6.16189	6.32553	6.1918	6.35755	6.36107
O43822	Cilia- and flagella-associated protein 410 OS=Homo sapiens OX=9606 GN=CFAP410 PE=1 SV=1	CFAP410	[K].LCCTLSSLSSAAETGRDPLDSEEEATSGAQDER.[G]	2xCarbamidomethyl [C2; C3]; 1xTMTpro [N-Term]; 1xPhospho [S21(100)]	3	O43822 [157-189]	O43822 1xPhospho [S177(100)]	1	3926.72	48		87.9	109.8	116.6	109.3	107.5	105.6	19.56	9.66	9.73	7.56	6.09	15.85	6.56986	6.86047	6.24031	6.34696	6.71287	7.00899	6.824	6.73335	6.92719	6.63952	6.80478	6.95536	6.69488	6.84925	6.79831	6.86419	6.74012	6.75489	6.69627	6.89482	6.7866	6.36457	6.65821	6.92125
O43822-4	Isoform 4 of Protein C21orf2 [OS=Homo sapiens]	CFAP410	[K].LCCTLSSLSSAAETGRDPLDSEEEATGAQDER.[G]	2xCarbamidomethyl [C2; C3]; 1xTMTpro [N-Term]; 1xPhospho [S21(100)]	3	O43822-4 [157-188]	O43822-4 1xPhospho [S177(100)]	1	3839.69		6.88	95.8	108.6	98	96.4	104	102.3	8.91	9.77	14.93	10.53	9.75	10.03	6.59246	6.77873	6.57137	6.47897	6.7252	7.0045	6.70874	6.79961	6.94134	6.44626	6.6279	6.60288	6.4822	6.69766	6.63517	6.90328	6.73335	6.66676	6.53605	6.87283	6.84674	6.52356	6.60585	6.74953
O43823	A-kinase anchor protein 8 OS=Homo sapiens OX=9606 GN=AKAP8 PE=1 SV=1	AKAP8	[R].GGSGGGGEGIQDR.[E]	1xTMTpro [N-Term]; 1xPhospho [S3(100)]	2	O43823 [110-122]	O43823 1xPhospho [S112(100)]	0	1530.69	58	1.35	315	225	190.8	211.8	235.6	185.1	11.53	11.88	14.13	18.36	18.99	21.79	8.20945	8.42752	8.06124	8.38888	7.75221	7.87529	8.03012	7.63227	7.7039	7.25644	7.6851	7.46679	7.91468	7.53761	7.88325	7.37069	7.45779	7.72178	8.05474	8.03837	7.58796	7.42206	8.06124	7.47654
O43823	A-kinase anchor protein 8 OS=Homo sapiens OX=9606 GN=AKAP8 PE=1 SV=1	AKAP8	[R].VDSEGDFSENDDAAGDFR.[S]	1xTMTpro [N-Term]; 1xPhospho [S8(100)]	8	O43823 [321-338]	O43823 1xPhospho [S328(100)]	0	2329.94	70		103	103.7	92.6	97.5	91.9	96	15.23	6.76	10.36	0.16	10.23	3.72	6.69349	6.24413	6.76818	6.67948	6.75087	6.53605	6.73877	6.65392	6.36107	6.6879	6.61618	6.44791	6.61029	6.60585	6.51885	6.58045	6.60437	6.52199	6.52356	6.25172	6.66249	6.60733	6.54381	6.56224
O43823	A-kinase anchor protein 8 OS=Homo sapiens OX=9606 GN=AKAP8 PE=1 SV=1	AKAP8	[R].VDSEGDFSENDDAAGDFRSGDEEFKGEDELCDSGR.[Q]	1xCarbamidomethyl [C31]; 1xTMTpro [K25]; 1xTMTpro [N-Term]; 2xPhospho [S8(99.9); S19(100)]	12	O43823 [321-355]	O43823 2xPhospho [S328(99.9); S339(100)]	2	4624.87	59	2.48	91.5	96.6	96.8	98.8	85.8	88.7	11.98	9.87	9.18	5.33	9.55	5.26	6.56682	6.19771	6.46597	6.59544	6.65678	6.33985	6.53916	6.64962	6.45121	6.76951	6.62059	6.57137	6.57137	6.68089	6.48704	6.63081	6.59096	6.38024	6.46761	6.26679	6.45121	6.36982	6.55152	6.49025
O43823	A-kinase anchor protein 8 OS=Homo sapiens OX=9606 GN=AKAP8 PE=1 SV=1	AKAP8	[R].AVDGEGAPAPESSGEPAEDEGPTDTAEAGSDPQAEQLLEEQVPCGTAHEK.[G]	1xCarbamidomethyl [C44]; 1xTMTpro [K50]; 1xTMTpro [N-Term]; 1xPhospho [S12(96.9)]	6	O43823 [588-637]	O43823 1xPhospho [S599(96.9)]	0	5748.58	72		107.9	107.7	110	100.7	102.1	105.1	16.65	8.96	10.64	1.49	7.02	4.82	6.79701	6.48382	6.70874	7.05961	6.89845	6.59246	6.79181	6.71012	6.67948	6.95652	6.88387	6.64241	6.66818	6.63807	6.71973	6.63807	6.73877	6.61029	6.74551	6.5345	6.74281	6.6879	6.76553	6.60733
O43823	A-kinase anchor protein 8 OS=Homo sapiens OX=9606 GN=AKAP8 PE=1 SV=1	AKAP8	[R].VDSEGDFSENDDAAGDFRSGDEEFKGEDELCDSGR.[Q]	1xCarbamidomethyl [C31]; 1xTMTpro [K25]; 1xTMTpro [N-Term]; 3xPhospho [S3(100); S8(100); S19(100)]	8	O43823 [321-355]	O43823 3xPhospho [S323(100); S328(100); S339(100)]	2	4704.84	32		74.9	75.8	90.5	81.9	73.7	83.6	15.07	12.21	11.58	12.91	11.59	12.87	6.06393	6.38024	6.07253	6.49025	6.21335	6.27426	6.06393	6.4822	6.5157	6.3345	6.48382	6.732	6.22304	6.48864	6.2114	6.18982	6.05311	6.10224	6.30743	6.40429	6.36807	6.10852	6.56986	6.40259
O43823	A-kinase anchor protein 8 OS=Homo sapiens OX=9606 GN=AKAP8 PE=1 SV=1	AKAP8	[R].VDSEGDFSENDDAAGDFR.[S]	1xTMTpro [N-Term]; 2xPhospho [S3(100); S8(100)]	7	O43823 [321-338]	O43823 2xPhospho [S323(100); S328(100)]	0	2409.91	108		91.4	95.4	97.7	97.5	90.6	103.5	8.1	4.13	2.56	3.56	5.21	7.86	6.42962	6.54381	6.48543	6.69488	6.56224	6.56529	6.58646	6.6865	6.57592	6.59096	6.65678	6.62936	6.57137	6.64386	6.64386	6.45943	6.48543	6.38198	6.55919	6.51885	6.64962	6.50779	6.73877	6.76421
O43829	Zinc finger and BTB domain-containing protein 14 OS=Homo sapiens OX=9606 GN=ZBTB14 PE=1 SV=2	ZBTB14	[R].DVSSPDENNGQSK.[S]	1xTMTpro [K13]; 1xTMTpro [N-Term]; 1xPhospho [S4(99)]	4	O43829 [129-141]	O43829 1xPhospho [S132(99)]	0	2064.97	42		111.8	113.4	93.5	97.3	102.4	105.5	1.86	9.78	6.93	12.04	6.91	1.16	6.8009	6.77873	6.80735	6.84298	6.92244	6.72792	6.98071	6.69488	6.48382	6.65392	6.61029	6.4446	6.72656	6.48059	6.63081	6.6907	6.67807	6.72383	6.67807	6.49185	6.69905	6.72656	6.71562	6.73877
O43847	Nardilysin OS=Homo sapiens OX=9606 GN=NRDC PE=1 SV=3	NRDC	[R].LGADESEEEGRRGSLSNAGDPEIVK.[S]	1xTMTpro [K25]; 1xTMTpro [N-Term]; 1xPhospho [S]	6	O43847 [81-105]		2	3303.63	21		161.6	173.2	226.2	181.3	142.2	184.5	12.34	5	12.63	13.18	12.79	12.2	7.58421	7.19869	7.25077	7.42122	7.4733	7.54689	7.3966	7.40003	7.979	7.54458	7.88264	7.76022	7.3672	7.63735	7.3637	7.65678	7.42543	7.2075	7.01011	7.09592	7.57969	7.47492	7.3837	7.78398
O43847	Nardilysin OS=Homo sapiens OX=9606 GN=NRDC PE=1 SV=3	NRDC	[R].LGADESEEEGR.[R]	1xTMTpro [N-Term]; 1xPhospho [S6(100)]	2	O43847 [81-91]	O43847 1xPhospho [S86(100)]	0	1575.69	52	1.42	79.6	75.7	90.6	76	78.7	97.1	9.55	15.57	15.12	7.4	11.72	11.8	6.33092	6.54535	6.29829	6.24222	6.12309	6.60288	6.17792	6.30743	6.65964	6.20163	6.36282	6.64097	6.17393	6.32373	6.40088	6.47897	6.26866	6.30378	6.29462	6.60881	6.61324	6.27612	6.58946	6.67948
O43847	Nardilysin OS=Homo sapiens OX=9606 GN=NRDC PE=1 SV=3	NRDC	[R].RGSLSNAGDPEIVK.[S]	1xTMTpro [K14]; 1xTMTpro [N-Term]; 1xPhospho [S3(100)]	7	O43847 [92-105]	O43847 1xPhospho [S94(100)]	1	2131.14	45	2.82	102.4	101.7	113.6	108	101.4	115.2	12.49	19.38	11.87	5.55	4.25	13.3	6.80219	6.55459	6.50462	6.87036	6.71287	6.62205	6.20163	6.90207	7.01681	6.68229	6.95303	6.70183	6.81121	6.69766	6.68089	6.732	6.73877	6.59544	6.6865	6.64241	6.92719	6.56834	6.76951	7.01681
O43847	Nardilysin OS=Homo sapiens OX=9606 GN=NRDC PE=1 SV=3	NRDC	[R].LGADESEEEGRR.[G]	1xTMTpro [N-Term]; 1xPhospho [S6(100)]	6	O43847 [81-92]	O43847 1xPhospho [S86(100)]	1	1731.79	37	1.93	102.6	95.2	117.4	102.8	109.6	101.6	11.33	13.09	12.08	10.47	15.95	8.07	6.77479	6.8679	6.58496	6.5157	6.57592	6.8936	6.57137	6.48382	7.06609	6.66534	6.79831	6.95303	6.57743	6.79181	6.67243	6.88509	6.67666	6.87529	6.66959	7.14057	6.63372	6.44791	6.70598	6.69905
O43852	Calumenin OS=Homo sapiens OX=9606 GN=CALU PE=1 SV=2	CALU	[K].VHNDAQSFDYDHDAFLGAEEAK.[T]	1xTMTpro [K22]; 1xTMTpro [N-Term]; 2xPhospho [S7(100); Y10(100)]	5	O43852 [38-59]	O43852 2xPhospho [S44(100); Y47(100)]	0	3247.43	42		60.8	108.1	72.8	81.9	104.3	95.9	20.13	5.1	7.28	26.23	38.68	9.4	6.06824	5.78398	6.17393	5.50462	6.74685	6.87897	6.71149	6.76553	6.08321	6.15381	6.32733	6.21723	6.62644	6.08534	6.75756	6.5345	6.63517	7.65033	6.72656	6.68229	6.68229	6.67101	6.49506	6.40259
O43852-4; O43852	Isoform 4 of Calumenin [OS=Homo sapiens] Calumenin OS=Homo sapiens OX=9606 GN=CALU PE=1 SV=2	CALU	[K].VHNDAQSFDYDHDAFLGAEEAK.[T]	1xTMTpro [K22]; 1xTMTpro [N-Term]; 1xPhospho [S7(100)]	7	O43852-4 [46-67]; O43852 [38-59]	O43852-4 1xPhospho [S52(100)]; O43852 1xPhospho [S44(100)]	0	3167.46	47	3.2	79.1	103.6	88.9	92.2	107	92.5	4.51	5.71	2.32	11.08	16.74	6.4	6.36107	6.2114	6.33092	6.27984	6.66534	6.69905	6.84298	6.6907	6.46434	6.49025	6.48543	6.41616	6.63952	6.41278	6.72656	6.63227	6.73471	7.16189	6.74685	6.66676	6.61471	6.60733	6.44626	6.4545
O43896	Kinesin-like protein KIF1C OS=Homo sapiens OX=9606 GN=KIF1C PE=1 SV=3	KIF1C	[R].LYADSDSGDDSDKR.[S]	1xTMTpro [K13]; 1xTMTpro [N-Term]; 2xPhospho [S5(100); S7(100)]	7	O43896 [670-683]	O43896 2xPhospho [S674(100); S676(100)]	1	2312	64	3.21	107.5	100.1	109.1	107.7	101.7	109.9	6.75	10.58	5.78	0.6	7.01	5.46	6.77347	6.85798	6.62498	6.72247	6.53916	6.88142	6.60585	6.6851	6.91289	6.77479	6.76553	6.72656	6.75622	6.74416	6.79442	6.78136	6.85549	6.6851	6.64818	6.65105	6.79312	6.63807	6.82018	6.76818
O43896	Kinesin-like protein KIF1C OS=Homo sapiens OX=9606 GN=KIF1C PE=1 SV=3	KIF1C	[R].RNSLDGGGR.[S]	1xTMTpro [N-Term]; 1xPhospho [S3(100)]	5	O43896 [1031-1039]	O43896 1xPhospho [S1033(100)]	1	1315.64	12		422.1	267.3	255.7	355.8	469.2	243.1	27.48	15.21	30.14	44.78	31.59	20.19	8.6865	9.27961	8.36457	8.75589	7.74953	8.16942	8.2503	7.95594	8.48583	7.38802	8.02126	7.97499	8.94808	8.00225	8.75722	7.49426	8.24793	8.6279	9.3031	9.12024	8.03287	7.60288	8.28077	7.81762
O43933	Peroxisome biogenesis factor 1 OS=Homo sapiens OX=9606 GN=PEX1 PE=1 SV=1	PEX1	[R].SQSGEDESMNQPGPIK.[T]	1xTMTpro [K16]; 1xTMTpro [N-Term]; 1xPhospho [S3(100)]	2	O43933 [1209-1224]	O43933 1xPhospho [S1211(100)]	0	2392.13	59		169.4	143.2	93	109.1	121.3	113.6	9.89	11.88	5.22	5.72	8.04	1.7	7.44874	7.54921	7.20848	7.36019	7.08108	7.24317	7.41616	7.05311	6.56682	6.51254	6.49506	6.65964	6.82782	6.71012	6.72792	6.51254	6.89118	6.75489	6.9542	7.03232	6.80735	6.86542	6.824	6.83289
O43933	Peroxisome biogenesis factor 1 OS=Homo sapiens OX=9606 GN=PEX1 PE=1 SV=1	PEX1	[R].TASQEGCQELTQEQR.[D]	1xCarbamidomethyl [C7]; 1xTMTpro [N-Term]; 1xPhospho [S3(99.5)]	4	O43933 [1179-1193]	O43933 1xPhospho [S1181(99.5)]	0	2148.96	89		97.2	109	101.2	107.6	107	101.5	10.29	6.75	11.04	0.98	14.54	6.06	6.60881	6.35931	6.59842	6.7252	6.75355	6.58346	6.78267	6.80478	6.49025	6.66391	6.87529	6.65821	6.74012	6.76022	6.65678	6.67666	6.76421	6.71973	6.97154	6.45286	6.72656	6.60437	6.56377	6.74012
O60216	Double-strand-break repair protein rad21 homolog OS=Homo sapiens OX=9606 GN=RAD21 PE=1 SV=2	RAD21	[K].AHVFECNLESSVESIISPK.[V]	1xCarbamidomethyl [C6]; 1xTMTpro [K19]; 1xTMTpro [N-Term]; 1xPhospho [S17(100)]	3	O60216 [30-48]	O60216 1xPhospho [S46(100)]	0	2834.43	21		104.7	102.8	92.4	101.5	96.9	104.2	6.95	4	7.7	6.58	9.4	7.32	6.59246	6.63807	6.79181	6.78267	6.67948	6.59544	6.73471	6.6879	6.61324	6.45943	6.59991	6.38198	6.59842	6.732	6.49825	6.78398	6.71149	6.7252	6.48704	6.47897	6.65964	6.85175	6.61471	6.74685
O60216	Double-strand-break repair protein rad21 homolog OS=Homo sapiens OX=9606 GN=RAD21 PE=1 SV=2	RAD21	[R].EGSAFEDDDMLVSTTTSNLLLESEQSTSNLNEK.[I]	1xTMTpro [K33]; 1xTMTpro [N-Term]; 1xPhospho [S3(100)]	4	O60216 [173-205]	O60216 1xPhospho [S175(100)]	0	4293.01	46	3.52	99.1	100.1	102.4	100.3	103.3	105.6	10.15	9.31	9.52	7.56	9.93	15.61	6.63662	6.62352	6.57894	6.88874	6.7046	6.42794	6.58496	6.72792	6.63517	6.47735	6.71973	6.80607	6.57137	6.7252	6.63952	6.44956	6.50303	6.59544	6.78529	6.79701	6.69627	6.69905	7.1334	6.74551
O60231	Pre-mRNA-splicing factor ATP-dependent RNA helicase DHX16 OS=Homo sapiens OX=9606 GN=DHX16 PE=1 SV=2	DHX16	[R].LLEDSEESSEETVSR.[A]	1xTMTpro [N-Term]; 1xPhospho [S5(100)]	5	O60231 [99-113]	O60231 1xPhospho [S103(100)]	0	2093.94	56	1.45	105.4	98.1	93.4	93.6	89.6	88.1	16.17	6.85	18.05	9.12	25.52	6.84	6.6865	6.23266	6.77215	6.75355	6.63952	6.42122	6.60733	6.62498	6.45779	6.94837	6.63372	6.39232	6.45615	6.64241	6.38024	6.77742	6.90929	6.5157	6.45615	5.99095	6.45286	6.53605	6.29829	6.47086
O60231	Pre-mRNA-splicing factor ATP-dependent RNA helicase DHX16 OS=Homo sapiens OX=9606 GN=DHX16 PE=1 SV=2	DHX16	[R].LLEDSEESSEETVSR.[A]	1xTMTpro [N-Term]; 3xPhospho [S5(100); S8(100); S9(100)]	6	O60231 [99-113]	O60231 3xPhospho [S103(100); S106(100); S107(100)]	0	2253.88	61	0.85	96.8	97.1	96.8	85.1	90.4	100	9.81	1.81	1.86	4.52	8.19	4.85	6.56682	6.7866	6.62644	6.44956	6.63952	6.57894	6.61029	6.59246	6.59842	6.55766	6.59544	6.62352	6.36457	6.45615	6.43296	6.50303	6.36632	6.46434	6.53294	6.64674	6.70736	6.55305	6.60585	6.68089
O60231	Pre-mRNA-splicing factor ATP-dependent RNA helicase DHX16 OS=Homo sapiens OX=9606 GN=DHX16 PE=1 SV=2	DHX16	[K].QQTEKPESEDEWERTER.[E]	1xTMTpro [K5]; 1xTMTpro [N-Term]; 1xPhospho [S8(100)]	2	O60231 [153-169]	O60231 1xPhospho [S160(100)]	2	2865.35	11		319.1	326.1	334.1	329.7	299.6	300.8	4.49	9.56	2.22	1.33	5.13	8.99	8.35799	8.26397	8.39917	8.27798	8.52591	8.3345	8.19131	8.3637	8.43463	8.38586	8.35843	8.38241	8.35138	8.37851	8.33047	8.27891	8.28263	8.29921	8.15634	8.17093	8.42333	8.27473	8.19032	8.12928
O60231	Pre-mRNA-splicing factor ATP-dependent RNA helicase DHX16 OS=Homo sapiens OX=9606 GN=DHX16 PE=1 SV=2	DHX16	[R].LLEDSEESSEETVSR.[A]	1xTMTpro [N-Term]; 2xPhospho [S5(100); S8(100)]	21	O60231 [99-113]	O60231 2xPhospho [S103(100); S106(100)]	0	2173.91	87	1.01	98.2	103	99.5	99.7	100.5	105	1.04	2.96	1.98	0.99	3.13	1.3	6.64097	6.60881	6.61029	6.62498	6.65249	6.66818	6.74819	6.70321	6.63952	6.6907	6.63081	6.63372	6.64962	6.62936	6.6837	6.63807	6.65249	6.69766	6.58646	6.64962	6.72247	6.74281	6.70598	6.70183
O60231	Pre-mRNA-splicing factor ATP-dependent RNA helicase DHX16 OS=Homo sapiens OX=9606 GN=DHX16 PE=1 SV=2	DHX16	[K].QQTEKPESEDEWER.[T]	1xTMTpro [K5]; 1xTMTpro [N-Term]; 1xPhospho [S8(100)]	11	O60231 [153-166]	O60231 1xPhospho [S160(100)]	1	2479.16	75		82.1	87.9	91.4	86.3	86	90.8	2.04	0.92	2.15	0.6	2.03	3.65	6.33807	6.34163	6.39917	6.37678	6.44791	6.47735	6.45286	6.46434	6.46761	6.50462	6.52513	6.54071	6.42459	6.4363	6.48864	6.42962	6.47411	6.43129	6.40599	6.41954	6.52042	6.42794	6.55152	6.48864
O60248	Protein SOX-15 OS=Homo sapiens OX=9606 GN=SOX15 PE=1 SV=1	SOX15	[R].EGAGSPAAPGTLPLEK.[V]	1xTMTpro [K16]; 1xTMTpro [N-Term]; 1xPhospho [S5(100)]	3	O60248 [33-48]	O60248 1xPhospho [S37(100)]	0	2183.16	37	2.39	133.2	132.2	90.2	99.7	45.3	110.7	2.8	8.46	7.55	2	6.98	6.11	7.08746	6.99095	7.06286	7.05202	6.95884	7.15785	7.13545	6.91528	6.38024	6.64097	6.51412	6.47411	6.61912	6.65964	6.46761	6.43962	5.50462	5.40599	5.64674	5.49825	6.76818	6.77742	6.95187	6.80349
O60256	Phosphoribosyl pyrophosphate synthase-associated protein 2 OS=Homo sapiens OX=9606 GN=PRPSAP2 PE=1 SV=1	PRPSAP2	[R].LGIAVIHGEAQDAESDLVDGRHSPPMVR.[S]	1xTMTpro [N-Term]; 1xPhospho [S23(100)]	14	O60256 [205-232]	O60256 1xPhospho [S227(100)]	1	3353.66	36	3.42	113.8	118.5	117.2	110.6	125.2	119.4	1.59	6.8	4.95	2.26	4.59	4.48	6.84172	6.79572	6.84674	6.82018	6.92719	6.84925	6.99887	6.77083	6.88264	6.86295	6.93546	6.76288	6.76553	6.8125	6.8189	7.00113	6.98868	7.06286	6.90929	6.94837	6.7866	6.89482	6.93899	6.90448
O60264	SWI/SNF-related matrix-associated actin-dependent regulator of chromatin subfamily A member 5 OS=Homo sapiens OX=9606 GN=SMARCA5 PE=1 SV=1	SMARCA5	[K].QTELFAHFIQPAAQKTPTSPLK.[M]	2xTMTpro [K15; K22]; 1xTMTpro [N-Term]; 2xPhospho [T16(100); S19(98.1)]	17	O60264 [98-119]	O60264 2xPhospho [T113(100); S116(98.1)]	1	3525.87	46	1.62	148.2	138	122	134.1	112.6	153.5	10.97	9.25	7.25	8.44	7.11	3.82	7.17293	6.91289	7.27612	7.24982	7.04876	7.11478	7.33985	7.10224	7.11582	6.88874	6.926	6.93546	7.15381	6.98071	7.15684	7.03452	6.77479	6.85425	6.89724	6.65964	7.24413	7.28077	7.27984	7.16189
O60264	SWI/SNF-related matrix-associated actin-dependent regulator of chromatin subfamily A member 5 OS=Homo sapiens OX=9606 GN=SMARCA5 PE=1 SV=1	SMARCA5	[K].TPTSPLK.[M]	1xTMTpro [K7]; 1xTMTpro [N-Term]; 1xPhospho [S4(100)]	16	O60264 [113-119]	O60264 1xPhospho [S116(100)]	0	1431.81	18	1.85	113.8	105.7	98.9	109.5	90.2	115.6	10.12	10.1	9.05	2.69	5.38	4.74	6.83036	7.03232	6.68089	6.83036	6.69766	6.99095	6.70183	6.74551	6.85922	6.58346	6.60881	6.64674	6.80219	6.74685	6.72928	6.63372	6.48864	6.49985	6.4545	6.6279	6.81634	6.76421	6.91528	6.88874
O60264	SWI/SNF-related matrix-associated actin-dependent regulator of chromatin subfamily A member 5 OS=Homo sapiens OX=9606 GN=SMARCA5 PE=1 SV=1	SMARCA5	[K].GGPEGVAAQAVASAASAGPADAEMEEIFDDASPGKQK.[E]	2xTMTpro [K35; K37]; 1xTMTpro [N-Term]; 1xPhospho [S32(100)]	32	O60264 [35-71]	O60264 1xPhospho [S66(100)]	1	4522.23	46		116.9	114.4	111.2	116.4	103	124.6	6.37	6.68	4.22	1.9	4.01	7.94	6.84674	6.98982	6.76951	6.88996	6.76686	6.98982	6.824	6.85175	6.87406	6.77215	6.73335	6.82273	6.84423	6.88264	6.79442	6.97384	6.66107	6.71149	6.59096	6.71699	6.92362	6.77479	7.04111	7
O60264	SWI/SNF-related matrix-associated actin-dependent regulator of chromatin subfamily A member 5 OS=Homo sapiens OX=9606 GN=SMARCA5 PE=1 SV=1	SMARCA5	[K].GGPEGVAAQAVASAASAGPADAEMEEIFDDASPGK.[Q]	1xTMTpro [K35]; 1xTMTpro [N-Term]; 1xPhospho [S32(100)]	12	O60264 [35-69]	O60264 1xPhospho [S66(100)]	0	3961.87	56		70.6	70.7	80.4	79.2	74.3	76.4	8.52	8.92	4.2	2.26	3.97	11.85	6.15178	6.30195	6.0045	6.13134	6.15583	6.36457	6.13134	6.08321	6.33628	6.2384	6.32193	6.38543	6.28355	6.32912	6.29094	6.35579	6.1819	6.24793	6.1416	6.26491	6.1819	6.11478	6.32912	6.49346
O60271	C-Jun-amino-terminal kinase-interacting protein 4 OS=Homo sapiens OX=9606 GN=SPAG9 PE=1 SV=4	SPAG9	[R].SASQSSLDKLDQELKEQQK.[E]	3xTMTpro [K9; K15; K19]; 1xTMTpro [N-Term]; 1xPhospho [S]	9	O60271 [728-746]		2	3458.89	12		125.6	121.1	118.2	129	117.6	137	18.18	7.33	10.18	1.84	22.39	6.69	6.92362	6.6014	7.24982	7.02237	7.06717	6.81378	6.90328	6.93782	6.72928	7.05202	6.96463	6.80607	6.99209	7.03012	6.94251	7.07253	7.30925	6.92955	6.82528	6.54535	7.15886	7.22978	7.03672	7.03562
O60271	C-Jun-amino-terminal kinase-interacting protein 4 OS=Homo sapiens OX=9606 GN=SPAG9 PE=1 SV=4	SPAG9	[K].VSNSPEPQK.[A]	1xTMTpro [K9]; 1xTMTpro [N-Term]; 1xPhospho [S4(100)]	5	O60271 [248-256]	O60271 1xPhospho [S251(100)]	0	1673.88	34		92.4	84	77.4	81.5	88.3	90.6	4.14	2.48	6.32	3.59	4.72	5.74	6.52982	6.54071	6.41278	6.53138	6.36457	6.35403	6.41954	6.42291	6.17193	6.37504	6.22689	6.32012	6.31107	6.38543	6.38888	6.55459	6.58346	6.46271	6.42962	6.46597	6.47086	6.52982	6.42122	6.61324
O60271	C-Jun-amino-terminal kinase-interacting protein 4 OS=Homo sapiens OX=9606 GN=SPAG9 PE=1 SV=4	SPAG9	[R].ETDYPAGEDLSESGQVDK.[A]	1xTMTpro [K18]; 1xTMTpro [N-Term]; 1xPhospho [S13(98.8)]	6	O60271 [803-820]	O60271 1xPhospho [S815(98.8)]	0	2628.22	54	3.15	108.6	97	95.1	104.7	108.6	117.5	9.96	9.62	5.08	1.1	4.88	8.45	6.78921	6.5744	6.92362	6.73742	6.38024	6.71562	6.62936	6.56986	6.47086	6.56224	6.65105	6.57894	6.69905	6.7211	6.67243	6.60288	6.76553	6.89603	6.76155	6.74953	6.97499	6.90328	6.68229	6.848
O60271	C-Jun-amino-terminal kinase-interacting protein 4 OS=Homo sapiens OX=9606 GN=SPAG9 PE=1 SV=4	SPAG9	[R].SASQSSLDKLDQELK.[E]	2xTMTpro [K9; K15]; 1xTMTpro [N-Term]; 1xPhospho [S3(98.6)]	12	O60271 [728-742]	O60271 1xPhospho [S730(98.6)]	1	2641.43	20		58.7	60.7	69.4	73.4	73.2	71	14.99	2.98	5.27	4.59	12.89	3.54	5.8802	5.57894	6.11686	5.87283	5.93546	5.853	5.91409	5.95187	6.01792	6.19967	6.1375	6.09592	6.14975	6.24413	6.16993	6.32733	6.42962	6.23649	6.15178	5.98413	6.1416	6.15987	6.05094	6.15987
O60271	C-Jun-amino-terminal kinase-interacting protein 4 OS=Homo sapiens OX=9606 GN=SPAG9 PE=1 SV=4	SPAG9	[R].SASQSSLDKLDQELK.[E]	2xTMTpro [K9; K15]; 1xTMTpro [N-Term]; 2xPhospho [S3(100); S]	12	O60271 [728-742]	O60271 2xPhospho [S730(100); S]	1	2721.39	41		99.5	90.1	91.5	97.8	124.8	95.5	7.59	5.8	4.75	11.28	4.15	8.33	6.71836	6.46271	6.67243	6.59991	6.33985	6.46761	6.52513	6.51885	6.54381	6.39917	6.54844	6.48704	6.72656	6.49665	6.63952	6.48704	6.94953	6.94251	7.07039	6.97842	6.59842	6.33985	6.60437	6.55459
O60271	C-Jun-amino-terminal kinase-interacting protein 4 OS=Homo sapiens OX=9606 GN=SPAG9 PE=1 SV=4	SPAG9	[K].ERPISLGIFPLPAGDGLLTPDAQK.[G]	1xTMTpro [K24]; 1xTMTpro [N-Term]; 1xPhospho [T19(100)]	2	O60271 [199-222]	O60271 1xPhospho [T217(100)]	1	3193.75	37	1.83	81	91.1	101	73.5	126.6	79.8	10.62	10.95	13.81	5.55	15.64	9.34	6.1416	6.30561	6.51412	6.37156	6.32912	6.62644	6.3906	6.63662	6.46434	6.53605	6.78005	6.88631	6.14364	6.25739	6.23649	6.69488	6.87406	7.36107	6.99095	6.97613	6.25361	6.50938	6.21723	6.38543
O60281	Zinc finger protein 292 OS=Homo sapiens OX=9606 GN=ZNF292 PE=1 SV=3	ZNF292	[K].KSPDKTESSLQVITVTSEQCNTNALTNTQTK.[G]	1xCarbamidomethyl [C20]; 3xTMTpro [K1; K5; K31]; 1xTMTpro [N-Term]; 1xPhospho [S2(100)]	2	O60281 [2048-2078]	O60281 1xPhospho [S2049(100)]	2	4720.49	22		93.9	93.4	89.5	104.1	97.5	106.3	8.67	8.49	6.41	3.02	5.61	10.34	6.48382	6.61029	6.49506	6.74685	6.35226	6.48382	6.61912	6.60733	6.45615	6.61618	6.51096	6.40259	6.67101	6.73335	6.64241	6.73064	6.63662	6.59842	6.61765	6.4545	6.55152	6.72383	6.74012	6.91648
O60281	Zinc finger protein 292 OS=Homo sapiens OX=9606 GN=ZNF292 PE=1 SV=3	ZNF292	[K].NSLYSTDFIVFNDNDGSDDENDDKDK.[S]	2xTMTpro [K24; K26]; 1xTMTpro [N-Term]; 1xPhospho [S17(100)]	4	O60281 [638-663]	O60281 1xPhospho [S654(100)]	1	3974.83	55		68.2	69.5	92.4	93.6	87	87.8	13.95	26.58	2.23	10.68	5.3	10.05	6.10643	5.96809	6.07682	6.41616	6.21917	5.82528	6.01792	6.67525	6.50144	6.56986	6.51096	6.54844	6.43962	6.65821	6.34341	6.41785	6.40088	6.34341	6.50938	6.48543	6.52826	6.21917	6.3837	6.5345
O60282	Kinesin heavy chain isoform 5C OS=Homo sapiens OX=9606 GN=KIF5C PE=1 SV=1	KIF5C	[K].PIRPGHYPASSPTAVHAIR.[G]	1xTMTpro [N-Term]; 1xPhospho [S/Y/T]	3	O60282 [925-943]		1	2411.27	37		68	79.9	89.1	89.4	98.9	74.4	3.08	11.79	3.07	3.65	3.48	5.72	6.1127	6.00899	6.08746	6.08534	6.22882	6.1819	6.41109	6.54689	6.43296	6.53761	6.46761	6.48543	6.52042	6.4446	6.49185	6.54381	6.66249	6.65678	6.59842	6.55612	6.07253	6.21529	6.21917	6.26866
O60291	E3 ubiquitin-protein ligase MGRN1 OS=Homo sapiens OX=9606 GN=MGRN1 PE=1 SV=2	MGRN1	[R].AASIENVLQDSSPEHCGR.[G]	1xCarbamidomethyl [C16]; 1xTMTpro [N-Term]; 1xPhospho [S12(100)]	6	O60291 [513-530]	O60291 1xPhospho [S524(100)]	0	2354.08	67		121.8	124.4	111.9	114.5	112.3	134.2	12.04	13.64	8.2	5.26	4.05	8.28	6.8679	6.65392	6.98868	7.06286	6.87774	7.04111	7.26115	6.84298	6.87283	6.82909	6.78398	6.59544	6.89239	6.78529	6.84046	6.84172	6.84423	6.88631	6.77873	6.76155	6.853	7.02569	7.11686	7.11061
O60291	E3 ubiquitin-protein ligase MGRN1 OS=Homo sapiens OX=9606 GN=MGRN1 PE=1 SV=2	MGRN1	[R].AASIENVLQDSSPEHCGR.[G]	1xCarbamidomethyl [C16]; 1xTMTpro [N-Term]; 2xPhospho [S11(100); S12(100)]	2	O60291 [513-530]	O60291 2xPhospho [S523(100); S524(100)]	0	2434.04	77		90.9	91.2	100.1	93.8	97.4	92.1	18.31	7.06	5.01	7.92	6.27	14.07	6.41785	6.86913	6.26866	6.59395	6.37504	6.59395	6.45286	6.56986	6.67807	6.61176	6.54689	6.71149	6.47086	6.63227	6.32012	6.48059	6.48543	6.7046	6.58646	6.62644	6.56071	6.21335	6.48864	6.71287
O60291	E3 ubiquitin-protein ligase MGRN1 OS=Homo sapiens OX=9606 GN=MGRN1 PE=1 SV=2	MGRN1	[R].ESSSPESFITEEVDESSSPQQGTR.[A]	1xTMTpro [N-Term]; 1xPhospho [S18(98.4)]	6	O60291 [489-512]	O60291 1xPhospho [S506(98.4)]	0	2997.32	77	2.65	95.9	100.5	115.2	109	108.9	92	4.89	5.94	3.79	4.57	5.72	5.62	6.55766	6.61029	6.48059	6.64386	6.56682	6.66534	6.77083	6.63662	6.87406	6.8802	6.82273	6.76155	6.72247	6.81506	6.62644	6.70598	6.83542	6.6879	6.83794	6.69905	6.54844	6.47897	6.49825	6.65678
O60292	Signal-induced proliferation-associated 1-like protein 3 OS=Homo sapiens OX=9606 GN=SIPA1L3 PE=1 SV=3	SIPA1L3	[R].EHSNPSPSQDTDGTK.[A]	1xTMTpro [K15]; 1xTMTpro [N-Term]; 1xPhospho [S6(100)]	2	O60292 [95-109]	O60292 1xPhospho [S100(100)]	0	2288.07	40		90.8	86.2	107.8	106	95.3	82.9	21.59	12.16	8.08	6.35	18.29	16.72	6.11478	6.67101	6.33807	6.81634	6.15178	6.43796	6.58646	6.42122	6.60437	6.87897	6.71012	6.79312	6.79312	6.66391	6.66676	6.30012	6.08108	6.52982	6.61765	6.73335	6.19967	6.3906	6.74685	6.35579
O60292	Signal-induced proliferation-associated 1-like protein 3 OS=Homo sapiens OX=9606 GN=SIPA1L3 PE=1 SV=3	SIPA1L3	[R].EVSPAPAVAGQSK.[G]	1xTMTpro [K13]; 1xTMTpro [N-Term]; 1xPhospho [S3(100)]	3	O60292 [1362-1374]	O60292 1xPhospho [S1364(100)]	0	1929.03	52		97.4	98.7	114.5	108	107.1	98.7	13.1	10.18	8.74	3.65	15.1	6.27	6.54689	6.93546	6.56682	6.64386	6.49346	6.8125	6.70321	6.54535	6.99661	6.69349	6.86295	6.81506	6.79181	6.71699	6.65678	6.63227	6.47897	6.75756	6.72928	7.01123	6.56071	6.53138	6.71287	6.6893
O60293	Zinc finger C3H1 domain-containing protein OS=Homo sapiens OX=9606 GN=ZFC3H1 PE=1 SV=3	ZFC3H1	[R].LDSSPVSSPR.[K]	1xTMTpro [N-Term]; 2xPhospho [S8(98.3); S]	6	O60293 [946-955]	O60293 2xPhospho [S953(98.3); S]	0	1508.67	21	1.55	159.5	122.7	95.5	112.6	107.8	129.5	23.8	12.06	11.18	2.77	10.32	11.79	7.1416	7.49265	6.8679	7.65392	6.68229	6.98413	6.8936	7.10434	6.8716	6.55612	6.54689	6.59842	6.7866	6.84298	6.58346	6.69209	6.64386	6.63372	6.86171	6.92362	7.03232	6.96347	7.00225	7.31922
O60293	Zinc finger C3H1 domain-containing protein OS=Homo sapiens OX=9606 GN=ZFC3H1 PE=1 SV=3	ZFC3H1	[R].KPISDNSFSSDEEQSTGPIK.[Y]	2xTMTpro [K1; K20]; 1xTMTpro [N-Term]; 2xPhospho [S9(100); S10(100)]	27	O60293 [1295-1314]	O60293 2xPhospho [S1303(100); S1304(100)]	1	3238.57	35		112.2	104.5	92.1	102.5	94.9	118	7.17	6.15	6.32	1.22	9.35	4.49	6.80219	6.61618	6.81634	6.85674	6.71699	6.67243	6.86419	6.69627	6.40769	6.62644	6.54998	6.49985	6.69209	6.66818	6.63952	6.71973	6.7866	6.62498	6.50621	6.51096	6.83668	6.97957	6.85549	6.90929
O60293	Zinc finger C3H1 domain-containing protein OS=Homo sapiens OX=9606 GN=ZFC3H1 PE=1 SV=3	ZFC3H1	[R].LDSSPVSSPR.[K]	1xTMTpro [N-Term]; 1xPhospho [S4(99.2)]	7	O60293 [946-955]	O60293 1xPhospho [S949(99.2)]	0	1428.71	33	1.36	106.7	105.2	84.1	103	91.5	113.9	14.45	5.44	3.29	6.31	12.45	5.85	6.7211	6.34341	6.8505	6.75355	6.7761	6.58796	6.71149	6.72247	6.36107	6.46923	6.40939	6.38024	6.75087	6.62205	6.63081	6.70183	6.75756	6.54689	6.48543	6.32912	6.86047	6.90448	6.80349	6.70598
O60293	Zinc finger C3H1 domain-containing protein OS=Homo sapiens OX=9606 GN=ZFC3H1 PE=1 SV=3	ZFC3H1	[R].RISTSDILSEK.[K]	1xTMTpro [K11]; 1xTMTpro [N-Term]; 1xPhospho [S3(99.3)]	2	O60293 [350-360]	O60293 1xPhospho [S352(99.3)]	1	1937.06	26	2.51	121.3	133.3	104.7	124.4	104.1	146.7	11.03	13.25	8.72	6.5	6.17	7.55	7.13237	6.83289	7.01346	6.79701	7.29278	7.04767	6.82528	7.06932	6.71973	6.67101	6.93546	6.69905	7.02569	6.89239	7.12309	6.76421	6.71562	6.6893	6.77083	6.55612	7.26679	7.34074	7.12619	7.12102
O60293	Zinc finger C3H1 domain-containing protein OS=Homo sapiens OX=9606 GN=ZFC3H1 PE=1 SV=3	ZFC3H1	[R].KPISDNSFSSDEEQSTGPIK.[Y]	2xTMTpro [K1; K20]; 1xTMTpro [N-Term]; 1xPhospho [S9(99)]	5	O60293 [1295-1314]	O60293 1xPhospho [S1303(99)]	1	3158.61	36		116.1	116.4	95.6	105.7	101.1	123.4	18.51	11.13	5.8	0.49	8.56	5.16	6.77347	6.34873	6.97842	6.94603	6.96809	6.57894	6.88142	6.84298	6.45121	6.65249	6.56377	6.59544	6.72928	6.71836	6.81121	6.78136	6.74685	6.69766	6.62352	6.45615	6.98185	7.00675	6.84046	6.91169
O60293	Zinc finger C3H1 domain-containing protein OS=Homo sapiens OX=9606 GN=ZFC3H1 PE=1 SV=3	ZFC3H1	[R].SFLESNYFTKPNLK.[H]	2xTMTpro [K10; K14]; 1xTMTpro [N-Term]; 1xPhospho [S1(100)]	3	O60293 [1046-1059]	O60293 1xPhospho [S1046(100)]	1	2680.46	36		80.5	90.3	80.1	92.5	71.6	106.1	9.52	31.36	17.71	0.94	13	14.67	6.24031	6.24031	6.41954	6.51412	6.74281	6.25172	6.08108	7.06178	6.17991	6.1375	6.46761	6.66959	6.52199	6.54071	6.74281	6.33628	6.30195	6.02237	6.37156	6.01123	6.99661	6.86913	6.57137	6.58946
O60293	Zinc finger C3H1 domain-containing protein OS=Homo sapiens OX=9606 GN=ZFC3H1 PE=1 SV=3	ZFC3H1	[K].TSSSSPANSDVEIDGIGR.[I]	1xTMTpro [N-Term]; 1xPhospho [S9(100)]	6	O60293 [801-818]	O60293 1xPhospho [S809(100)]	0	2176.01	70	1.24	92.3	94.3	87.9	90.1	86.1	103.1	4.54	6.83	4.81	6.99	5.47	6.15	6.55612	6.49985	6.48059	6.62498	6.6014	6.47249	6.5157	6.69349	6.33985	6.45121	6.46434	6.50462	6.42122	6.56529	6.56834	6.54071	6.46107	6.39575	6.51728	6.3345	6.80219	6.62936	6.62352	6.74685
O60293	Zinc finger C3H1 domain-containing protein OS=Homo sapiens OX=9606 GN=ZFC3H1 PE=1 SV=3	ZFC3H1	[K].SFGRSPSR.[K]	1xTMTpro [N-Term]; 1xPhospho [S5(98.5)]	4	O60293 [202-209]	O60293 1xPhospho [S206(98.5)]	1	1277.63	11	1.71	132.5	122	104.8	143.3	124.4	131.9	9.36	7.46	5.56	8.93	8.34	8.1	7.02791	6.91169	7.07146	7.23458	7.03342	6.78267	6.88631	6.97384	6.67384	6.79312	6.74685	6.61029	7.25456	7.07146	7.0542	6.90328	7.07253	6.88631	7.03122	6.81506	7.1639	7.08002	6.88631	7.00675
O60293	Zinc finger C3H1 domain-containing protein OS=Homo sapiens OX=9606 GN=ZFC3H1 PE=1 SV=3	ZFC3H1	[K].TSSSSPANSDVEIDGIGR.[I]	1xTMTpro [N-Term]; 2xPhospho [S9(100); S/T]	5	O60293 [801-818]	O60293 2xPhospho [S809(100); S/T]	0	2255.98	96		99	97.2	106.6	111.2	114.1	134.5	9.95	9.83	11.23	1.77	14.62	13.89	6.63662	6.62205	6.49346	6.83542	6.62059	6.58496	6.49985	6.82528	6.69488	6.54998	6.77742	6.93664	6.81506	6.77873	6.79051	6.53605	6.59544	6.69349	7.03342	6.97499	7.05745	6.74012	7.23745	7.08534
O60293	Zinc finger C3H1 domain-containing protein OS=Homo sapiens OX=9606 GN=ZFC3H1 PE=1 SV=3	ZFC3H1	[R].AFKPEETSSNSDPPSPPVLNNSHPVPR.[S]	1xTMTpro [K3]; 1xTMTpro [N-Term]; 1xPhospho [S15(100)]	3	O60293 [641-667]	O60293 1xPhospho [S655(100)]	1	3588.8	39	3.34	178.7	173.5	246.7	254.8	359.4	183.7	9.21	23.65	22.05	26.23	40.81	13.96	7.48704	7.33092	7.65392	7.47654	7.29462	7.45121	8.00338	7.4271	8.15836	8.2384	7.73471	7.5691	8.26397	7.72247	8.34917	8.60511	8.95303	9.05691	7.86728	8.02625	7.3637	7.53372	7.50938	7.82782
O60299	Leucine zipper putative tumor suppressor 3 OS=Homo sapiens OX=9606 GN=LZTS3 PE=2 SV=1	LZTS3	[R].GAAGGASTPTPQHGEEK.[K]	1xTMTpro [K17]; 1xTMTpro [N-Term]; 1xPhospho [T8(100)]	3	O60299 [641-657]	O60299 1xPhospho [T648(100)]	0	2283.13	51		121.1	108.5	107.4	108.6	84.8	115.8	29.44	16.1	8.94	4.48	27.71	7.4	6.61765	7.36107	6.49025	7.22207	6.26866	6.76421	6.80864	6.75756	6.84423	6.53138	6.73606	6.75756	6.80864	6.71836	6.82146	6.54844	5.8802	6.14568	6.66818	6.74281	6.82782	6.71425	6.97154	6.88264
O60303	Katanin-interacting protein OS=Homo sapiens OX=9606 GN=KATNIP PE=1 SV=4	KATNIP	[R].RPSTADGEGDERPFTQAGLGADER.[I]	1xTMTpro [N-Term]; 1xPhospho [T4(98.1)]	5	O60303 [1161-1184]	O60303 1xPhospho [T1164(98.1)]	2	2916.34	30	3.13	68.1	84.6	86.9	85.9	89.3	82.7	5.4	7.7	7.66	3.06	6.66	5.29	6.07039	6.2114	6.03342	6.11061	6.46434	6.23266	6.33985	6.46761	6.40088	6.63227	6.40769	6.47411	6.39403	6.45615	6.4822	6.61176	6.51254	6.44791	6.56986	6.34341	6.40259	6.25172	6.42122	6.33628
O60304	Zinc finger protein 500 OS=Homo sapiens OX=9606 GN=ZNF500 PE=1 SV=2	ZNF500	[R].GSELLSDDEVPLGIGGQFLK.[H]	1xTMTpro [K20]; 1xTMTpro [N-Term]; 1xPhospho [S6(100)]	2	O60304 [139-158]	O60304 1xPhospho [S144(100)]	0	2762.45	25		96.5	90.1	95.6	105.1	98.6	107	8.89	6.97	4.27	2.5	4.44	7.58	6.51254	6.67384	6.47573	6.74416	6.46107	6.52356	6.58346	6.34518	6.55612	6.48543	6.6014	6.6279	6.74147	6.6907	6.69905	6.58346	6.67384	6.56529	6.5744	6.6879	6.74416	6.69488	6.9331	6.73877
O60307	Microtubule-associated serine/threonine-protein kinase 3 OS=Homo sapiens OX=9606 GN=MAST3 PE=1 SV=2	MAST3	[R].SSENVLDEEGGRSPR.[L]	1xTMTpro [N-Term]; 1xPhospho [S13(100)]	4	O60307 [134-148]	O60307 1xPhospho [S146(100)]	1	2015.94	38	1.56	88.9	90.5	121.5	92.4	111.4	106.2	5.24	11.58	11.93	14.82	3.68	7.56	6.48059	6.33628	6.51096	6.46597	6.58796	6.41278	6.37678	6.732	6.75489	6.81634	7.03452	7.11478	6.37851	6.68229	6.53138	6.77347	6.73742	6.86171	6.81762	6.78005	6.5744	6.70736	6.75489	6.8392
O60318	Germinal-center associated nuclear protein OS=Homo sapiens OX=9606 GN=MCM3AP PE=1 SV=2	MCM3AP	[K].SSPVKKPSLLK.[A]	3xTMTpro [K5; K6; K11]; 1xTMTpro [N-Term]; 1xPhospho [S2(98.6)]	4	O60318 [556-566]	O60318 1xPhospho [S557(98.6)]	1	2480.54		2.99	148.1	138.5	138.7	141.4	136.6	130.3	20.58	10.74	16.54	10.15	10.92	8.85	7.03562	7.5157	6.86666	7.38457	6.99322	7.24982	6.95536	7.23362	7.33807	6.77873	7.01458	7.21626	7.04002	7.24793	7.04439	7.11582	7.03122	7.03232	7.15482	7.35579	7.02569	7.0268	7.01123	7.26585
O60318	Germinal-center associated nuclear protein OS=Homo sapiens OX=9606 GN=MCM3AP PE=1 SV=2	MCM3AP	[R].SESTDSLGGLSPSEVTAIQCK.[N]	1xCarbamidomethyl [C20]; 1xTMTpro [K21]; 1xTMTpro [N-Term]; 1xPhospho [S11(99)]	6	O60318 [420-440]	O60318 1xPhospho [S430(99)]	0	2854.4	63		101.8	101.8	103.7	102.1	98.4	103.4	14.4	13.18	3.16	6.13	5.52	4.98	6.66959	6.93428	6.42962	6.66959	6.58045	6.86171	6.42794	6.76022	6.63662	6.71836	6.67243	6.73877	6.61176	6.73742	6.53605	6.732	6.64674	6.56682	6.59544	6.74551	6.70874	6.61765	6.67666	6.78921
O60318	Germinal-center associated nuclear protein OS=Homo sapiens OX=9606 GN=MCM3AP PE=1 SV=2	MCM3AP	[K].KPGDGEVSPSTEDAPFQHSPLGK.[A]	2xTMTpro [K1; K23]; 1xTMTpro [N-Term]; 2xPhospho [S8(97.6); S19(100)]	3	O60318 [520-542]	O60318 2xPhospho [S527(97.6); S538(100)]	1	3452.7	19		98.6	109	87.5	90.4	95.8	97.8	12.58	5.55	3.42	2.8	5.67	4.87	6.7879	6.50303	6.41278	6.74551	6.73742	6.79831	6.89724	6.72383	6.44626	6.38198	6.50144	6.45615	6.46923	6.52669	6.64386	6.6907	6.61324	6.57289	6.59246	6.42794	6.50144	6.57592	6.64674	6.65392
O60318	Germinal-center associated nuclear protein OS=Homo sapiens OX=9606 GN=MCM3AP PE=1 SV=2	MCM3AP	[R].TGASSLLNKSSPVK.[K]	2xTMTpro [K9; K14]; 1xTMTpro [N-Term]; 1xPhospho [S11(99)]	2	O60318 [547-560]	O60318 1xPhospho [S557(99)]	1	2381.36	27		99	101.6	122.2	124.2	114.1	104.4	12.42	15.96	14.68	19.66	11.95	8.4	6.49346	6.78921	6.44294	6.76553	6.6907	6.64386	6.34518	6.91648	7.01681	6.67807	6.8505	7.17193	6.75489	7.15785	6.77347	6.91648	6.72247	6.65105	6.9472	7.01011	6.72656	6.49985	6.6851	6.78921
O60333	Kinesin-like protein KIF1B OS=Homo sapiens OX=9606 GN=KIF1B PE=1 SV=5	KIF1B	[R].ASSPCPEFEQFQIVPAVETPYLAR.[A]	1xCarbamidomethyl [C5]; 1xTMTpro [N-Term]; 1xPhospho [S3(98.5)]	3	O60333 [1657-1680]	O60333 1xPhospho [S1659(98.5)]	0	3120.51	40		112.3	124	106.4	125.2	120.1	117.8	3.95	6.71	6.26	4.42	6.14	5.63	6.84172	6.71699	6.7879	6.83542	7.01681	6.89239	7.03342	6.83162	6.76421	6.70183	6.60585	6.8189	7.01235	6.92244	6.76951	7.20945	6.97499	6.8392	6.80735	6.97613	6.95303	6.76421	6.85175	6.90929
O60333-3	Isoform 3 of Kinesin-like protein KIF1B [OS=Homo sapiens]	KIF1B	[R].LDADSDSGDDSDKR.[S]	1xTMTpro [K13]; 1xTMTpro [N-Term]; 2xPhospho [S5(100); S7(100)]	5	O60333-3 [659-672]	O60333-3 2xPhospho [S663(100); S665(100)]	1	2263.96		4.78	110.2	81.7	86.4	78.6	82.1	83.3	7.94	28.99	7.07	1.05	9.5	1.8	6.72656	6.96924	6.83036	6.73877	6.30012	7.0045	6.11686	6.40429	6.42122	6.60437	6.37504	6.44626	6.2854	6.30743	6.43129	6.48382	6.36807	6.34873	6.11061	6.43962	6.33271	6.37504	6.3906	6.38543
O60333-3	Isoform 3 of Kinesin-like protein KIF1B [OS=Homo sapiens]	KIF1B	[K].VLPLIGSQEQKSPGSHK.[A]	2xTMTpro [K11; K17]; 1xTMTpro [N-Term]; 1xPhospho [S12(100)]	2	O60333-3 [857-873]	O60333-3 1xPhospho [S868(100)]	1	2797.58		5.68	142.4	125.2	112.7	135.3	121.5	145.2	14.89	8.99	6.79	8.19	7.36	4.49	6.89239	7.41532	7.18289	7.12412	6.91528	7.18785	6.926	7.01011	6.83668	6.92481	6.6879	6.79572	6.99661	7.16289	6.96	7.16692	6.97842	6.8716	6.81378	7.05094	7.14873	7.2891	7.15886	7.20457
O60333-3	Isoform 3 of Kinesin-like protein KIF1B [OS=Homo sapiens]	KIF1B	[K].QTDKPSHCSQFVTPPR.[M]	1xCarbamidomethyl [C8]; 1xTMTpro [K4]; 1xTMTpro [N-Term]; 1xPhospho [T13(100)]	3	O60333-3 [1120-1135]	O60333-3 1xPhospho [T1132(100)]	0	2573.28		6.07	108.4	99.3	100.3	104.8	112.7	105.1	19.56	12.97	6.82	5.64	13.66	12.01	6.71149	7.2075	6.80993	6.59395	6.50303	6.91528	6.70044	6.56834	6.61029	6.6879	6.47411	6.6879	6.65392	6.76951	6.69349	6.69209	6.53605	6.8505	6.78136	7.02126	6.49346	6.69488	6.91767	6.73606
O60336	Mitogen-activated protein kinase-binding protein 1 OS=Homo sapiens OX=9606 GN=MAPKBP1 PE=1 SV=4	MAPKBP1	[K].QQGPSSPQR.[A]	1xTMTpro [N-Term]; 1xPhospho [S6(100)]	3	O60336 [756-764]	O60336 1xPhospho [S761(100)]	0	1368.66	23		88.1	90.6	119.1	105.6	105.7	106.9	4.86	10.15	6.27	11.07	11.99	3.27	6.53916	6.49025	6.42962	6.37851	6.66391	6.56529	6.32733	6.43796	6.76951	6.98982	6.91169	6.8802	6.60881	6.83542	6.73064	6.77347	6.61176	6.69766	6.75221	7	6.75221	6.67101	6.78398	6.72792
O60341	Lysine-specific histone demethylase 1A OS=Homo sapiens OX=9606 GN=KDM1A PE=1 SV=2	KDM1A	[K].AAAAAAAAAAAATGTEAGPGTAGGSENGSEVAAQPAGLSGPAEVGPGAVGERTPR.[K]	1xTMTpro [N-Term]; 1xPhospho [T53(100)]	6	O60341 [7-61]	O60341 1xPhospho [T59(100)]	1	5140.49	51		139.9	126.8	100.3	108.6	105.8	132.1	15.76	7.18	7.05	4.32	3.69	12.67	6.81762	7.17792	7.07895	7.37417	6.8125	7.06178	6.98071	6.99209	6.81762	6.64241	6.58646	6.65392	6.71836	6.80607	6.65821	6.7252	6.71562	6.76288	6.63807	6.73471	6.90448	6.85425	7.18488	7.20555
O60341	Lysine-specific histone demethylase 1A OS=Homo sapiens OX=9606 GN=KDM1A PE=1 SV=2	KDM1A	[R].EMDESLANLSEDEYYSEEER.[N]	1xTMTpro [N-Term]; 1xPhospho [S16(100)]	14	O60341 [122-141]	O60341 1xPhospho [S137(100)]	0	2822.16	72		110.5	115.5	93.8	99.2	93.3	95.7	24.19	11.43	21.07	6.05	20.32	5.3	7.11166	6.22882	6.85549	6.7211	7	6.64674	6.95187	6.75221	6.40769	7.00562	6.69488	6.38024	6.69488	6.57137	6.61029	6.79831	6.79701	6.64386	6.4446	6.08534	6.61912	6.67384	6.54071	6.50621
O60341	Lysine-specific histone demethylase 1A OS=Homo sapiens OX=9606 GN=KDM1A PE=1 SV=2	KDM1A	[K].KLPPPPPQAPPEEENESEPEEPSGVEGAAFQSR.[L]	1xTMTpro [K1]; 1xTMTpro [N-Term]; 1xPhospho [S17(100)]	38	O60341 [150-182]	O60341 1xPhospho [S166(100)]	1	4215.04	24	2.89	120.9	132.1	114.3	113	109.3	127	2.31	5.3	0.49	2.01	0.72	3.38	6.92006	6.85175	6.91648	6.92006	7.01903	7.07253	7.13031	6.9507	6.84298	6.8392	6.82655	6.83542	6.79961	6.84172	6.83668	6.90087	6.77215	6.77873	6.75489	6.77347	6.91169	6.97039	7.00787	7.02126
O60341	Lysine-specific histone demethylase 1A OS=Homo sapiens OX=9606 GN=KDM1A PE=1 SV=2	KDM1A	[K].LPPPPPQAPPEEENESEPEEPSGVEGAAFQSR.[L]	1xTMTpro [N-Term]; 1xPhospho [S16(100)]	16	O60341 [151-182]	O60341 1xPhospho [S166(100)]	0	3782.74	47		100.3	98.6	99.7	96.9	96.5	99.6	2.34	4.53	0.79	4.47	3.43	2.45	6.64962	6.6879	6.64674	6.60437	6.63372	6.61324	6.73471	6.58646	6.65821	6.63807	6.63081	6.64241	6.55152	6.64386	6.69627	6.61324	6.58045	6.64386	6.52513	6.60585	6.56834	6.64241	6.63372	6.64386
O60341	Lysine-specific histone demethylase 1A OS=Homo sapiens OX=9606 GN=KDM1A PE=1 SV=2	KDM1A	[R].EMDESLANLSEDEYYSEEER.[N]	1xTMTpro [N-Term]; 2xPhospho [S10(100); S16(100)]	37	O60341 [122-141]	O60341 2xPhospho [S131(100); S137(100)]	0	2902.12	58		103.2	110.7	113.1	109.4	106	105.6	2.48	3.93	1.34	1	1.96	3.99	6.70044	6.67807	6.63952	6.7252	6.72792	6.82655	6.84674	6.75489	6.853	6.82528	6.81762	6.80864	6.76288	6.78398	6.76421	6.83036	6.70874	6.76818	6.71149	6.74281	6.70598	6.65678	6.73877	6.79442
O60341-2	Isoform 2 of Lysine-specific histone demethylase 1A [OS=Homo sapiens]	KDM1A	[K].KLPPPPPQAPPEEENESEPEEPSGQAGGLQDDSSGGYGDGQASGVEGAAFQSR.[L]	1xTMTpro [K1]; 1xTMTpro [N-Term]; 1xPhospho [S/Y]	5	O60341-2 [150-202]		1	6022.77		8.44	108.2	118.7	103.3	102.5	101.3	112.6	9.67	1.79	1.89	2.51	3.88	3.43	6.85674	6.65821	6.64674	6.92125	6.88753	6.88142	6.93782	6.89482	6.66959	6.71149	6.71287	6.66107	6.70598	6.65392	6.6837	6.69905	6.67666	6.55612	6.67666	6.64818	6.80478	6.82528	6.86419	6.74551
O60343	TBC1 domain family member 4 OS=Homo sapiens OX=9606 GN=TBC1D4 PE=1 SV=2	TBC1D4	[R].SLTSSLENIFSR.[G]	1xTMTpro [N-Term]; 1xPhospho [S5(99)]	4	O60343 [566-577]	O60343 1xPhospho [S570(99)]	0	1737.87	47		282.7	185.5	114.9	127.3	143.3	190.9	18.79	28.86	4.63	16.17	16.8	24.68	8.07575	8.22738	8.20994	7.59021	7.49586	7.57516	8.22448	7.38974	6.88631	6.7761	6.80219	6.91648	7.15785	6.82655	7.23936	6.81506	6.76022	7.17792	7.14873	7.36807	7.6837	7.46923	8.12722	7.37591
O60343	TBC1 domain family member 4 OS=Homo sapiens OX=9606 GN=TBC1D4 PE=1 SV=2	TBC1D4	[R].TSSTCSNESLSVGGTSVTPR.[R]	1xCarbamidomethyl [C5]; 1xTMTpro [N-Term]; 2xPhospho [S6(100); S/T]	12	O60343 [749-768]	O60343 2xPhospho [S754(100); S/T]	0	2491.07	160		132.7	117.8	111.4	105	100.4	126.3	3.45	5.27	10.05	3.57	7.36	6.26	7.04439	7.05853	6.99095	7.11166	6.80219	6.86047	6.90087	6.98299	6.83162	6.55612	6.76818	6.90328	6.67666	6.75087	6.66676	6.54226	6.54071	6.5744	6.75355	6.72383	6.93782	6.8679	7.07253	7.02459
O60343	TBC1 domain family member 4 OS=Homo sapiens OX=9606 GN=TBC1D4 PE=1 SV=2	TBC1D4	[R].AQGVRSPLLR.[Q]	1xTMTpro [N-Term]; 1xPhospho [S6(100)]	6	O60343 [661-670]	O60343 1xPhospho [S666(100)]	1	1480.83	11	1.24	120.4	111.5	126.7	114.4	103.9	113.7	11.23	7.23	2.82	7.33	5.8	7.05	7.0433	6.78005	7.05637	6.75756	6.81762	6.78529	6.94251	6.69209	6.96	7.05094	6.97154	7	6.91289	6.76288	6.89845	6.78136	6.72792	6.7879	6.59096	6.66959	6.75221	6.90569	6.91767	6.7211
O60343	TBC1 domain family member 4 OS=Homo sapiens OX=9606 GN=TBC1D4 PE=1 SV=2	TBC1D4	[R].GPDPGEDLADLEVVVPGSPGDCLPEEADGTDTHLGLPAGASQPALTSSR.[V]	1xCarbamidomethyl [C22]; 1xTMTpro [N-Term]; 1xPhospho [S18(100)]	5	O60343 [245-293]	O60343 1xPhospho [S262(100)]	0	5251.46	62		103.3	105.9	105.9	96	94.4	111.1	7.76	7.63	3.83	4.94	8.49	5.56	6.824	6.58496	6.62498	6.75622	6.82273	6.64962	6.59991	6.80349	6.67101	6.73606	6.71699	6.80349	6.5345	6.63517	6.61324	6.53138	6.60881	6.71149	6.42794	6.51412	6.82273	6.67525	6.76951	6.86171
O60343	TBC1 domain family member 4 OS=Homo sapiens OX=9606 GN=TBC1D4 PE=1 SV=2	TBC1D4	[R].TSSTCSNESLSVGGTSVTPR.[R]	1xCarbamidomethyl [C5]; 1xTMTpro [N-Term]; 1xPhospho [S6(100)]	14	O60343 [749-768]	O60343 1xPhospho [S754(100)]	0	2411.11	56		71.6	79.2	86.4	80.2	69.8	86.3	16.42	6.72	9.11	10.26	14.21	7.42	6.24603	5.8125	6.38024	6.07895	6.3837	6.19377	6.23458	6.37851	6.18785	6.49346	6.45779	6.40599	6.21917	6.42962	6.30012	6.39232	6.33807	6.19574	6.05311	5.8505	6.44626	6.43796	6.21529	6.42459
O60343	TBC1 domain family member 4 OS=Homo sapiens OX=9606 GN=TBC1D4 PE=1 SV=2	TBC1D4	[R].HASAPSHVQPSDSEK.[N]	1xTMTpro [K15]; 1xTMTpro [N-Term]; 1xPhospho [S3(100)]	2	O60343 [339-353]	O60343 1xPhospho [S341(100)]	0	2265.12	26		80.6	74.1	120.3	118.1	131	66.2	11.12	10.09	13.96	32.61	10.59	8.41	6.32553	6.5744	6.19967	6.33985	6.0917	6.33092	6.33985	6.07253	7.25267	6.90328	6.91767	6.82018	7.22207	6.54535	7.2211	6.81506	6.80735	6.99774	7.06824	7.17792	6.1127	5.98413	6.20945	5.94486
O60346	PH domain leucine-rich repeat-containing protein phosphatase 1 OS=Homo sapiens OX=9606 GN=PHLPP1 PE=1 SV=3	PHLPP1	[R].RPGHPAQPLPLPQTASSPQPQQK.[A]	1xTMTpro [K23]; 1xTMTpro [N-Term]; 1xPhospho [S17(98.5)]	7	O60346 [396-418]	O60346 1xPhospho [S412(98.5)]	1	3148.69	27		115	107.1	101.4	112.9	109.1	106.7	12.1	7.26	2.5	5.3	4.07	6.11	6.53761	6.90328	6.7866	6.94134	6.75355	6.853	6.73064	6.59694	6.67243	6.60585	6.65392	6.6907	6.76553	6.87406	6.73471	6.89724	6.73471	6.77215	6.76818	6.86913	6.77215	6.70321	6.66249	6.86171
O60346	PH domain leucine-rich repeat-containing protein phosphatase 1 OS=Homo sapiens OX=9606 GN=PHLPP1 PE=1 SV=3	PHLPP1	[R].RASPAPSDSSPGEPFVGGPVSSPR.[A]	1xTMTpro [N-Term]; 2xPhospho [S3(100); S]	5	O60346 [315-338]	O60346 2xPhospho [S317(100); S]	1	2802.28	32	4.32	114.8	122.5	109.4	107.3	111	106.4	12.45	6.66	2	6.83	6.41	7.2	6.76818	7.05745	6.64386	6.91767	6.86913	7.07146	6.88387	6.98868	6.79442	6.74953	6.80607	6.75221	6.67525	6.81506	6.79181	6.81634	6.73335	6.8125	6.77479	6.94251	6.65678	6.73471	6.732	6.89845
O60346	PH domain leucine-rich repeat-containing protein phosphatase 1 OS=Homo sapiens OX=9606 GN=PHLPP1 PE=1 SV=3	PHLPP1	[R].AIDSPGGAVR.[E]	1xTMTpro [N-Term]; 1xPhospho [S4(100)]	2	O60346 [422-431]	O60346 1xPhospho [S425(100)]	0	1326.67	17	1.55	103	104.6	98.7	107.7	107.8	98.6	9.1	7.59	2.33	2.73	6.28	5.53	6.71012	6.79961	6.48059	6.66249	6.50621	6.69488	6.72247	6.76155	6.60881	6.58796	6.66249	6.64097	6.77873	6.72247	6.80864	6.75489	6.74819	6.75622	6.60437	6.82528	6.64674	6.48864	6.59991	6.67384
O60353	Frizzled-6 OS=Homo sapiens OX=9606 GN=FZD6 PE=1 SV=2	FZD6	[K].ADGASTPR.[L]	1xTMTpro [N-Term]; 1xPhospho [T6(99.2)]	2	O60353 [602-609]	O60353 1xPhospho [T607(99.2)]	0	1158.55	24		101.6	104	83.9	119.4	94.5	97.1	23.7	13.06	10	5.57	4.82	7.57	7.14262	6.47249	6.44626	6.86171	6.90809	6.61471	6.78529	6.47573	6.29094	6.52042	6.49025	6.22689	6.95652	6.84298	6.92481	6.91528	6.49185	6.53138	6.59246	6.64962	6.70321	6.48864	6.52199	6.68089
O60481	Zinc finger protein ZIC 3 OS=Homo sapiens OX=9606 GN=ZIC3 PE=1 SV=1	ZIC3	[K].VHESQGSDSSPAASSGYESSTPPAIASANSK.[D]	1xTMTpro [K31]; 1xTMTpro [N-Term]; 1xPhospho [S/T/Y]	7	O60481 [409-439]		0	3694.74	85		114.2	103.6	157.9	107.7	105.7	98.5	8.96	7.38	22.25	10.44	10.19	6.47	6.6893	6.94134	6.73877	6.93074	6.74685	6.64097	6.82528	6.58946	7	7.73403	7.40854	7.19869	6.85798	6.6453	6.74685	6.98299	6.58946	6.90929	6.6453	6.80219	6.77873	6.6014	6.57289	6.64386
O60488	Long-chain-fatty-acid--CoA ligase 4 OS=Homo sapiens OX=9606 GN=ACSL4 PE=1 SV=2	ACSL4	[K].AKPTSDKPGSPYR.[S]	2xTMTpro [K2; K7]; 1xTMTpro [N-Term]; 1xPhospho [S10(100)]	2	O60488 [48-60]	O60488 1xPhospho [S57(100)]	0	2396.32	10	2.75	123	107.5	132.4	119.6	139.8	109.5	3.87	21.49	18.87	17.42	27.58	9.3	6.90809	6.90929	7.02237	6.97613	6.45943	6.78267	7.18388	6.71287	7.17393	6.64241	6.92362	7.27612	7.08002	6.72247	7.1375	6.43129	6.62498	7.04002	7.21335	7.59544	6.56682	6.88996	6.74147	6.80735
O60502	Protein O-GlcNAcase OS=Homo sapiens OX=9606 GN=OGA PE=1 SV=2	OGA	[K].LENEGSDEDIETDVLYSPQMALK.[L]	1xTMTpro [K23]; 1xTMTpro [N-Term]; 1xPhospho [S6(100)]	3	O60502 [359-381]	O60502 1xPhospho [S364(100)]	0	3284.58	40	1.12	113.1	130	105	106.7	103.6	114.4	10.53	10.42	6.25	0.59	8.55	8.02	6.98071	6.63081	6.88753	6.75622	7.07253	6.79181	7.1467	6.97154	6.61765	6.81378	6.76686	6.66391	6.732	6.74281	6.63952	6.92244	6.81506	6.73742	6.65249	6.52356	6.80993	6.95187	6.67243	6.86542
O60503	Adenylate cyclase type 9 OS=Homo sapiens OX=9606 GN=ADCY9 PE=1 SV=4	ADCY9	[K].DAHLSPK.[R]	1xTMTpro [K7]; 1xTMTpro [N-Term]; 1xPhospho [S5(100)]	2	O60503 [1303-1309]	O60503 1xPhospho [S1307(100)]	0	1455.79	28		143.1	139	125	121.1	124.7	125.8	7.52	8.52	8.21	7.77	6.59	8.44	7.0607	7.31016	7.19771	7.12309	7.00562	7.2817	7.17393	7.06501	7.09908	6.89966	7.03232	6.84172	6.99887	6.84046	6.96116	6.86047	6.8009	7.02791	6.95187	6.97154	7.00338	6.88509	7.16289	6.9472
O60504	Vinexin OS=Homo sapiens OX=9606 GN=SORBS3 PE=1 SV=2	SORBS3	[R].HPSSPSALR.[S]	1xTMTpro [N-Term]; 2xPhospho [S3(100); S4(100)]	5	O60504 [542-550]	O60504 2xPhospho [S544(100); S545(100)]	0	1415.64	15		203.6	132.8	112	119.7	130.8	140.8	9.37	11.42	5.66	12.18	5.37	7.44	7.57213	7.88142	7.6907	7.64818	6.94953	7.10538	7.31016	7	6.91886	6.72792	6.78136	6.83289	7.02791	6.77873	6.89966	6.732	6.87897	7.02791	7.04767	7.03562	7.11686	7.15684	7.20653	6.95303
O60504	Vinexin OS=Homo sapiens OX=9606 GN=SORBS3 PE=1 SV=2	SORBS3	[R].DPSASNGGGSPAR.[R]	1xTMTpro [N-Term]; 1xPhospho [S10(100)]	4	O60504 [364-376]	O60504 1xPhospho [S373(100)]	0	1556.7	48		104.9	69.8	96.5	77.5	75.1	82.8	8.3	9.16	4.62	15.99	2.49	6.64	6.76022	6.81634	6.53761	6.66534	6.00675	6.30195	6.17991	6.06824	6.55919	6.52826	6.62498	6.67666	6.43962	6.1127	6.33807	6.20945	6.24982	6.25927	6.2114	6.17991	6.35931	6.34163	6.54535	6.38543
O60504	Vinexin OS=Homo sapiens OX=9606 GN=SORBS3 PE=1 SV=2	SORBS3	[R].HPSSPSALR.[S]	1xTMTpro [N-Term]; 1xPhospho [S4(99)]	3	O60504 [542-550]	O60504 1xPhospho [S545(99)]	0	1335.67	24	1.41	124.9	109.4	112.2	89.7	89.5	115	6.46	2.16	5.46	4.17	11.53	5.31	7.03782	6.89724	7.03232	6.85549	6.79442	6.75355	6.80993	6.74551	6.91528	6.85922	6.75489	6.76022	6.52982	6.4446	6.48059	6.61471	6.70598	6.58346	6.3837	6.36282	6.83542	6.85549	6.70044	6.8716
O60504	Vinexin OS=Homo sapiens OX=9606 GN=SORBS3 PE=1 SV=2	SORBS3	[R].LCDDGPQLPTSPR.[L]	1xCarbamidomethyl [C2]; 1xTMTpro [N-Term]; 1xPhospho [S11(100)]	20	O60504 [520-532]	O60504 1xPhospho [S530(100)]	0	1839.86	50	1.53	117.9	95.8	114.2	96.7	98.3	108.4	7.18	2.03	3.32	7.1	9.9	3.29	6.95652	6.80735	6.96347	6.75889	6.59991	6.56377	6.60881	6.54689	6.84046	6.92006	6.82909	6.81378	6.66818	6.52356	6.54998	6.71149	6.76155	6.73471	6.49985	6.50144	6.75756	6.84298	6.76155	6.73606
O60504	Vinexin OS=Homo sapiens OX=9606 GN=SORBS3 PE=1 SV=2	SORBS3	[R].DPSASNGGGSPARR.[E]	1xTMTpro [N-Term]; 1xPhospho [S10(100)]	2	O60504 [364-377]	O60504 1xPhospho [S373(100)]	1	1712.8	37		91.8	71.4	118.3	93.5	91.3	92.7	7.14	10.12	4.76	3.09	7.5	2.43	6.46107	6.58646	6.58045	6.36807	6.15987	6.10434	6.41616	6.15583	6.9507	6.86666	6.90569	6.7879	6.57743	6.5157	6.59991	6.55459	6.58496	6.34696	6.45943	6.56682	6.58195	6.49665	6.52826	6.53916
O60516	Eukaryotic translation initiation factor 4E-binding protein 3 OS=Homo sapiens OX=9606 GN=EIF4EBP3 PE=1 SV=1	EIF4EBP3	[R].DQLPDCYSTTPGGTLYATTPGGTR.[I]	1xCarbamidomethyl [C6]; 1xTMTpro [N-Term]; 2xPhospho [T14(94.5); T/S/Y]	3	O60516 [14-37]	O60516 2xPhospho [T27(94.5); T/S/Y]	0	2993.3	48		104.9	105.3	90.4	81.4	84.9	102.9	9.39	11.57	20.7	9.25	7.32	7.31	6.7879	6.50621	6.79701	6.63807	6.44791	6.78529	6.83289	6.65105	6.41954	6.99095	6.57743	6.37678	6.44128	6.25172	6.49346	6.49825	6.48864	6.33092	6.2817	6.48543	6.64241	6.72792	6.74416	6.50938
O60524	Nuclear export mediator factor NEMF OS=Homo sapiens OX=9606 GN=NEMF PE=1 SV=4	NEMF	[R].NPYLLSEEEDDDVDGDVNVEK.[N]	1xTMTpro [K21]; 1xTMTpro [N-Term]; 1xPhospho [S6(100)]	2	O60524 [412-432]	O60524 1xPhospho [S417(100)]	0	3082.43	69		58.5	61.5	73.6	67.5	66.9	70.1	9.59	12.05	7.93	2.22	6.46	2.37	5.91648	5.70874	5.82528	6.03342	5.90689	5.97957	5.74953	6.16591	6.05528	6.18587	6.21529	6.3345	6.05528	6.10014	6.10852	6.12516	6.16792	5.9542	6.10434	6.02237	6.14771	6.1375	6.07039	6.12722
O60524	Nuclear export mediator factor NEMF OS=Homo sapiens OX=9606 GN=NEMF PE=1 SV=4	NEMF	[R].NPYLLSEEEDDDVDGDVNVEKNETEPPKGK.[K]	3xTMTpro [K21; K28; K30]; 1xTMTpro [N-Term]; 1xPhospho [S6(100)]	8	O60524 [412-441]	O60524 1xPhospho [S417(100)]	2	4671.33	43		146.7	151.3	206.8	177.7	178.6	160.1	3.55	7.14	6.05	13.53	3.97	6	7.224	7.11166	7.2182	7.17592	7.3637	7.1809	7.14262	7.30104	7.66391	7.53294	7.72451	7.72042	7.33539	7.61176	7.48945	7.55995	7.57667	7.45286	7.46189	7.49985	7.43212	7.27798	7.3672	7.24127
O60566	Mitotic checkpoint serine/threonine-protein kinase BUB1 beta OS=Homo sapiens OX=9606 GN=BUB1B PE=1 SV=3	BUB1B	[K].KLSPIIEDSR.[E]	1xTMTpro [K1]; 1xTMTpro [N-Term]; 1xPhospho [S3(100)]	3	O60566 [668-677]	O60566 1xPhospho [S670(100)]	1	1846.03	11		121.2	110.8	72.7	102.8	100.3	115.6	9.54	6.13	4.04	1.49	12.88	12.13	6.82528	6.93428	7.14057	6.90929	6.75087	6.94251	6.8125	6.77083	6.15381	6.27426	6.15178	6.21529	6.69905	6.66959	6.69627	6.80478	6.8189	6.77742	6.51885	6.44128	6.80349	7.05745	6.63952	6.90207
O60566	Mitotic checkpoint serine/threonine-protein kinase BUB1 beta OS=Homo sapiens OX=9606 GN=BUB1B PE=1 SV=3	BUB1B	[K].TSESITSNEDVSPDVCDEFTGIEPLSEDAIITGFR.[N]	1xCarbamidomethyl [C16]; 1xTMTpro [N-Term]; 1xPhospho [T/S]	3	O60566 [563-597]		0	4214.92	105		90.3	101.9	83.2	92.6	90.3	100.9	8.7	11.78	8.08	7.34	7.78	5.8	6.46271	6.42459	6.53294	6.70044	6.73606	6.60585	6.4822	6.87774	6.40939	6.17193	6.34518	6.43962	6.45943	6.60881	6.63372	6.47573	6.35931	6.59395	6.42459	6.56834	6.74281	6.59096	6.58646	6.72247
O60583	Cyclin-T2 OS=Homo sapiens OX=9606 GN=CCNT2 PE=1 SV=2	CCNT2	[K].HSADGIPPTVLRSPVGLSSDGISSSSSSSR.[K]	1xTMTpro [N-Term]; 1xPhospho [S13(100)]	7	O60583 [589-618]	O60583 1xPhospho [S601(100)]	1	3324.64	35		125.8	125.1	100.1	99.7	103.5	123	5.36	14.1	2.89	2.88	5.11	5.86	6.94953	7.11166	6.9542	6.99661	6.74416	7.11478	7.14975	6.8189	6.66107	6.66391	6.62936	6.5744	6.66959	6.61029	6.59395	6.82528	6.7211	6.81634	6.66534	6.66107	6.83289	6.95303	6.93192	7.03892
O60583	Cyclin-T2 OS=Homo sapiens OX=9606 GN=CCNT2 PE=1 SV=2	CCNT2	[K].HSSPHISR.[D]	1xTMTpro [N-Term]; 1xPhospho [S3(99.4)]	5	O60583 [547-554]	O60583 1xPhospho [S549(99.4)]	0	1304.64	48	2.38	124	123.7	98.3	98.7	102.1	104.2	4.35	13.69	5.89	0.06	3.38	9.42	6.92125	7.06178	6.96578	6.94251	6.92006	6.98185	7.2891	6.87283	6.60585	6.73471	6.63372	6.52982	6.62644	6.62498	6.58045	6.58796	6.65392	6.74281	6.63227	6.69349	6.49185	6.70183	6.7046	6.82655
O60583	Cyclin-T2 OS=Homo sapiens OX=9606 GN=CCNT2 PE=1 SV=2	CCNT2	[K].VSSSERHSSSDEGSGK.[S]	1xTMTpro [K16]; 1xTMTpro [N-Term]; 3xPhospho [S8(100); S9(100); S10(100)]	4	O60583 [529-544]	O60583 3xPhospho [S536(100); S537(100); S538(100)]	1	2484.03	15	2.29	131.3	141	105.1	117.1	114.1	122.6	10.3	12.95	8.46	12.68	10.34	11.81	7.04985	6.72656	7.0433	7.03012	7.24603	7.03232	7.3336	6.92719	6.72383	6.82146	6.70874	6.52356	7.00113	6.74281	6.92006	6.90689	7.02569	6.85549	6.8125	6.66534	6.89239	7.04002	6.63662	6.98185
O60583	Cyclin-T2 OS=Homo sapiens OX=9606 GN=CCNT2 PE=1 SV=2	CCNT2	[K].QGQSQAASSSSVTSPIK.[M]	1xTMTpro [K17]; 1xTMTpro [N-Term]; 1xPhospho [S14(100)]	11	O60583 [467-483]	O60583 1xPhospho [S480(100)]	0	2351.21	120		85.4	98.7	94.9	91.2	87.9	89.4	4.67	9.89	6.74	11.68	4.13	5.44	6.39917	6.43463	6.39232	6.53605	6.62352	6.62498	6.39917	6.75087	6.55919	6.46434	6.57743	6.70044	6.3906	6.62936	6.47411	6.3906	6.48059	6.3505	6.47897	6.4363	6.47735	6.32373	6.49185	6.48704
O60583	Cyclin-T2 OS=Homo sapiens OX=9606 GN=CCNT2 PE=1 SV=2	CCNT2	[R].HSSSDEGSGK.[S]	1xTMTpro [K10]; 1xTMTpro [N-Term]; 2xPhospho [S3(100); S4(100)]	5	O60583 [535-544]	O60583 2xPhospho [S537(100); S538(100)]	0	1758.76	46	1.2	86.9	103.5	92.7	92	91.9	85.5	13.39	14.18	5.94	0.65	5.42	4.42	6.34341	6.13955	6.56986	6.53916	6.8189	6.41109	6.56682	6.84674	6.43463	6.63081	6.57137	6.49665	6.52982	6.51728	6.5157	6.49985	6.59246	6.48704	6.55766	6.41616	6.35226	6.47086	6.36632	6.46761
O60583	Cyclin-T2 OS=Homo sapiens OX=9606 GN=CCNT2 PE=1 SV=2	CCNT2	[R].HSSSDEGSGK.[S]	1xTMTpro [K10]; 1xTMTpro [N-Term]; 1xPhospho [S3(100)]	8	O60583 [535-544]	O60583 1xPhospho [S537(100)]	0	1678.79	53		156.7	177.2	142.4	140.5	167.2	129.5	15.43	5.53	4.19	9.77	11.5	16.85	7.1416	7.61765	7.1918	7.39146	7.37504	7.5157	7.54767	7.42291	7.17792	7.09908	7.23745	7.13031	7.23362	7.03452	7.20261	6.96116	7.16591	7.30104	7.46923	7.53838	6.89482	6.79442	7.32733	7.13853
O60610	Protein diaphanous homolog 1 OS=Homo sapiens OX=9606 GN=DIAPH1 PE=1 SV=2	DIAPH1	[K].KGRSPDELPSAGGDGGK.[S]	2xTMTpro [K1; K17]; 1xTMTpro [N-Term]; 1xPhospho [S4(100)]	3	O60610 [19-35]	O60610 1xPhospho [S22(100)]	2	2620.39	28	3.1	138.1	134.8	113.7	137.8	132.9	135	2.73	4.77	3.95	1.26	5.22	4.8	7.07788	7.16792	7.12205	7.09592	7.10957	7.03892	7.12102	6.97154	6.79701	6.83289	6.926	6.82528	7.11998	7.09381	7.16088	7.23362	7.06501	7.08958	7.0433	6.91648	7.00338	7.17193	7.08108	7.07146
O60610	Protein diaphanous homolog 1 OS=Homo sapiens OX=9606 GN=DIAPH1 PE=1 SV=2	DIAPH1	[K].GRSPDELPSAGGDGGK.[S]	1xTMTpro [K16]; 1xTMTpro [N-Term]; 1xPhospho [S3(100)]	2	O60610 [20-35]	O60610 1xPhospho [S22(100)]	1	2188.09	47		118.2	116.1	119.5	145	134	118.5	9.58	9.17	4.3	10.08	6.33	4.49	7.06717	6.732	6.88509	6.88509	6.82909	6.88874	7.0433	6.732	6.96578	6.94603	6.85549	6.84298	7.28263	7.07682	7.15076	6.98982	7.14466	7.13443	6.99887	6.96694	6.81506	6.96463	6.86171	6.91528
O60678	Protein arginine N-methyltransferase 3 OS=Homo sapiens OX=9606 GN=PRMT3 PE=1 SV=4	PRMT3	[R].GAVENEEDLPELSDSGDEAAWEDEDDADLPHGK.[Q]	1xTMTpro [K33]; 1xTMTpro [N-Term]; 1xPhospho [S]	8	O60678 [13-45]		0	4242.86	46		134.1	145.6	112.5	108.5	107	131	31.92	7.22	5.24	1.98	9.37	11.9	7.59768	6.59694	7.33985	6.79442	7.28355	7.19869	7.17393	7.02901	6.76155	6.89724	6.86419	6.74416	6.74147	6.78267	6.63807	6.81506	6.82528	6.90207	6.65821	6.61912	7.09803	7.07146	6.99548	6.70183
O60678	Protein arginine N-methyltransferase 3 OS=Homo sapiens OX=9606 GN=PRMT3 PE=1 SV=4	PRMT3	[R].GAVENEEDLPELSDSGDEAAWEDEDDADLPHGK.[Q]	1xTMTpro [K33]; 1xTMTpro [N-Term]; 2xPhospho [S13(100); S15(100)]	15	O60678 [13-45]	O60678 2xPhospho [S25(100); S27(100)]	0	4322.83	61	1.43	111.2	119.6	113	104.1	98.7	113	7.78	5	2.6	2.36	5.51	1.8	6.93899	6.66959	6.82273	6.77083	6.88509	6.91886	6.98868	6.81506	6.82273	6.82782	6.81634	6.74685	6.72656	6.67807	6.77479	6.71425	6.71562	6.64097	6.60733	6.52356	6.79051	6.80607	6.848	6.83415
O60716	Catenin delta-1 OS=Homo sapiens OX=9606 GN=CTNND1 PE=1 SV=1	CTNND1	[R].HYEDGYPGGSDNYGSLSR.[V]	1xTMTpro [N-Term]; 1xPhospho [S15(99.2)]	2	O60716 [216-233]	O60716 1xPhospho [S230(99.2)]	0	2358	54		205.2	176.2	106.5	99.7	111	138.5	124.91	51.82	10.02	8.69	29.01	26.68	7.6575	10.5109	7.34074	7.7046	7.04658	8.29002	7.87652	6.52513	6.98982	6.71562	6.6837	6.75355	6.72792	6.55152	6.73877	6.59991	6.61618	6.70598	6.88264	7.46761	7.13134	7.08852	7.79701	7.09592
O60716; O60716-3	Catenin delta-1 OS=Homo sapiens OX=9606 GN=CTNND1 PE=1 SV=1 Isoform 1AC of Catenin delta-1 [OS=Homo sapiens]	CTNND1	[R].NQKSDKKPDR.[E]	3xTMTpro [K3; K6; K7]; 1xTMTpro [N-Term]; 1xPhospho [S4(100)]	2	O60716 [876-885]; O60716-3 [876-885]	O60716 1xPhospho [S879(100)]; O60716-3 1xPhospho [S879(100)]	2	2512.44		3.43	53.8	70.8	61.5	41.5	38.1	50.1	23.15	23.87	24.55	7.44	32.5	21.4	5.53916	5.95884	6.11478	5.40599	5.6865	6.26303	6.0268	6.5157	5.86542	5.90448	5.97957	6.55459	5.30012	5.45286	5.67243	4.99548	4.43962	4.99548	5.50462	5.53916	5.39917	5.63807	6.10434	5.65821
O60716	Catenin delta-1 OS=Homo sapiens OX=9606 GN=CTNND1 PE=1 SV=1	CTNND1	[R].SQSSHSYDDSTLPLIDR.[N]	1xTMTpro [N-Term]; 1xPhospho [S6(100)]	7	O60716 [859-875]	O60716 1xPhospho [S864(100)]	0	2305.07	101		183.5	174	135.6	132.8	135.9	136.9	5.96	14.94	8.22	5.82	10.43	5.56	7.49665	7.62278	7.41701	7.54226	7.1819	7.59991	7.61029	7.28633	7.26679	6.99322	7.10329	7.06393	7.1127	6.99435	7.14466	6.94837	6.84674	7.10538	7.06824	7.21529	7.07253	7.06824	7.23745	7.12102
O60716	Catenin delta-1 OS=Homo sapiens OX=9606 GN=CTNND1 PE=1 SV=1	CTNND1	[K].SLDNNYSTPNER.[G]	1xTMTpro [N-Term]; 1xPhospho [T8(100)]	6	O60716 [899-910]	O60716 1xPhospho [T906(100)]	0	1793.8	43	1.47	155.2	139.5	112.1	116.3	119.8	113.5	19.21	40.07	5.3	6.61	11.01	10.01	7.36107	7.68089	7.06178	7.19377	6.57894	7.53916	7.77215	6.70874	6.89966	6.74012	6.76022	6.85674	6.92955	6.79442	6.8392	6.79442	6.70598	6.95303	6.85674	7.08534	6.56986	6.79831	6.85425	6.91289
O60716	Catenin delta-1 OS=Homo sapiens OX=9606 GN=CTNND1 PE=1 SV=1	CTNND1	[R].GSLASLDSLRK.[G]	1xTMTpro [K11]; 1xTMTpro [N-Term]; 1xPhospho [S5(100)]	8	O60716 [345-355]	O60716 1xPhospho [S349(100)]	1	1835.03	33	1.14	176.3	156.3	130.8	128.7	140.5	124.7	19.89	36.78	27.44	35.65	57.59	28.31	7.32463	7.92244	7.55382	7.37069	6.94017	7.59544	8.01681	6.98071	7.27333	6.50938	6.78921	7.3837	7.38024	6.63662	7.40003	6.2211	6.07039	6.94603	7.32283	8.14109	7.11166	6.81378	7.57894	6.72656
O60716	Catenin delta-1 OS=Homo sapiens OX=9606 GN=CTNND1 PE=1 SV=1	CTNND1	[R].MQEPGQIVETYTEEDPEGAMSVVSVETSDDGTTR.[R]	1xTMTpro [N-Term]; 1xPhospho [S24(100)]	8	O60716 [102-135]	O60716 1xPhospho [S125(100)]	0	4071.79	108		123.8	116.4	105.8	107.7	100.9	120.6	10.59	2.3	3.31	0.08	1.52	13.07	6.99435	6.98185	6.92006	6.65105	6.85798	6.86666	6.82909	6.90929	6.75622	6.7046	6.74685	6.65105	6.74953	6.75221	6.74281	6.78005	6.67666	6.62352	6.65535	6.65678	6.90809	6.93664	6.92006	6.5157
O60716	Catenin delta-1 OS=Homo sapiens OX=9606 GN=CTNND1 PE=1 SV=1	CTNND1	[R].VRVSPQDANPLMANGTLTR.[R]	1xTMTpro [N-Term]; 1xPhospho [S4(100)]	2	O60716 [44-62]	O60716 1xPhospho [S47(100)]	1	2424.24	28		127.7	120.9	101.8	114.5	108	126.9	9.59	4.95	0.81	9.19	7.42	4.1	6.88874	7.10329	7.11998	6.85549	6.91169	7.04767	6.92244	6.89482	6.66107	6.65821	6.68229	6.67666	6.74551	6.9331	6.60437	6.67666	6.75756	6.67666	6.75221	6.92481	7.01011	6.90328	6.96463	7.03892
O60716	Catenin delta-1 OS=Homo sapiens OX=9606 GN=CTNND1 PE=1 SV=1	CTNND1	[R].GSLASLDSLR.[K]	1xTMTpro [N-Term]; 1xPhospho [S5(100)]	5	O60716 [345-354]	O60716 1xPhospho [S349(100)]	0	1402.73	44	1.73	218.4	184	144.8	166.1	185.4	136.5	24.22	36.91	18.12	40.43	37.1	36.55	7.74147	8.39403	7.76155	7.78005	7.10119	7.8392	8.21286	7.20848	7.37069	6.82782	7.00338	7.35315	7.79961	6.9507	7.7502	6.66959	6.59246	7.39403	7.67525	8.00506	7.23362	6.83162	7.90629	6.95187
O60716	Catenin delta-1 OS=Homo sapiens OX=9606 GN=CTNND1 PE=1 SV=1	CTNND1	[R].VGGSSVDLHR.[F]	1xTMTpro [N-Term]; 1xPhospho [S4(99.3)]	4	O60716 [265-274]	O60716 1xPhospho [S268(99.3)]	0	1410.71	56		231.1	237.5	237	175.9	209.1	163.6	30.17	23.34	20.93	39.91	36.09	23.51	7.81378	8.54959	7.89057	7.64962	7.59171	8.12825	8.27006	7.65464	8.09381	7.39746	7.74281	8.03507	7.87713	7.04002	7.93958	6.63372	6.79312	7.53761	7.87897	8.14466	7.51412	7.19476	7.79896	7.0542
O60716	Catenin delta-1 OS=Homo sapiens OX=9606 GN=CTNND1 PE=1 SV=1	CTNND1	[R].SQSSHSYDDSTLPLIDR.[N]	1xTMTpro [N-Term]; 2xPhospho [S3(100); S4(98.6)]	5	O60716 [859-875]	O60716 2xPhospho [S861(100); S862(98.6)]	0	2385.03	47		140.6	125.5	126	127.2	139.3	104.5	16.25	15.36	8.58	5.3	5.63	7.46	7.0268	7.42962	6.90448	7.24413	6.74819	7.15279	7.15684	6.79051	7.13853	6.84172	7	6.9542	7.04549	6.93664	7.12309	7.18884	7.04002	7.09698	7.23074	7.1467	6.66107	6.75355	6.87283	6.64241
O60716	Catenin delta-1 OS=Homo sapiens OX=9606 GN=CTNND1 PE=1 SV=1	CTNND1	[R].GDHNRTLDR.[S]	1xTMTpro [N-Term]; 1xPhospho [T6(100)]	6	O60716 [911-919]	O60716 1xPhospho [T916(100)]	1	1467.7	14	2.85	107.8	143.3	129.4	92.9	107.3	92.7	50.07	19.98	30.72	14.66	52.23	15.14	6.59991	7.92184	6.87036	6.63372	6.65105	7.31832	7.2891	7.03672	7.25267	6.36107	6.77873	7.39489	6.6879	6.38716	6.732	5.90448	5.63227	6.58045	6.91049	7.59171	6.59991	6.46923	6.88753	6.42291
O60729	Dual specificity protein phosphatase CDC14B OS=Homo sapiens OX=9606 GN=CDC14B PE=1 SV=1	CDC14B	[K].LLSGVDDISINGVENQDQQEPEPYSDDDEINGVTQGDR.[L]	1xTMTpro [N-Term]; 1xPhospho [S25(100)]	6	O60729 [393-430]	O60729 1xPhospho [S417(100)]	0	4545.04	67	2.62	97	114.2	110.7	90.7	99.4	94.1	11.98	2.22	7.22	0.95	5.72	11.12	6.43796	6.56834	6.84423	6.63081	6.86419	6.85922	6.8009	6.81121	6.79961	6.58946	6.78136	6.82655	6.49346	6.51254	6.56071	6.35755	6.61324	6.61912	6.78529	6.65249	6.36107	6.4545	6.65821	6.70044
O60763	General vesicular transport factor p115 OS=Homo sapiens OX=9606 GN=USO1 PE=1 SV=2	USO1	[K].LKDLGHPVEEEDELESGDQEDEDDESEDPGKDLDHI.[-]	2xTMTpro [K2; K31]; 1xTMTpro [N-Term]; 1xPhospho [S16(100)]	14	O60763 [927-962]	O60763 1xPhospho [S942(100)]	2	5070.32	34	2.35	131.6	119.9	121.6	109.9	111.9	126	5.79	8.29	6.16	0.37	5.56	3.07	7.05202	7.17293	7.0268	6.97957	6.8505	7.09064	6.96	6.8392	7.06824	6.91049	6.86419	6.94017	6.78398	6.7761	6.76022	6.93664	6.824	6.8802	6.6879	6.7879	6.99209	6.91767	7.02237	6.96232
O60763	General vesicular transport factor p115 OS=Homo sapiens OX=9606 GN=USO1 PE=1 SV=2	USO1	[K].DLGHPVEEEDELESGDQEDEDDESEDPGKDLDHI.[-]	1xTMTpro [K29]; 1xTMTpro [N-Term]; 1xPhospho [S24(100)]	20	O60763 [929-962]	O60763 1xPhospho [S952(100)]	1	4524.93	35		76.2	74.8	77.9	66.4	69.5	78.7	5.62	5.66	2.53	4.61	7.79	4.12	6.26491	6.39746	6.2384	6.22497	6.22882	6.34341	6.22304	6.14771	6.30378	6.25361	6.26303	6.33271	6.0045	6.10014	6.08746	6.12516	6.18785	6.17792	5.94251	6.06178	6.32373	6.22497	6.27053	6.36107
O60825	6-phosphofructo-2-kinase/fructose-2,6-bisphosphatase 2 OS=Homo sapiens OX=9606 GN=PFKFB2 PE=1 SV=2	PFKFB2	[R].RNSFTPLSSSNTIR.[R]	1xTMTpro [N-Term]; 1xPhospho [S3(100)]	3	O60825 [464-477]	O60825 1xPhospho [S466(100)]	1	1963.99	43	1.18	121.8	118.7	124.5	106.1	113.1	109.5	8.18	11.48	14.17	2.24	10.58	2.72	6.9331	7.12309	6.85549	6.92244	6.61618	6.87774	7.02348	6.90569	7.13853	6.66959	6.86542	7.0542	6.75221	6.70736	6.87036	6.56986	6.57592	6.7866	6.94486	6.85674	6.79442	6.75622	6.72792	6.81634
O60832	H/ACA ribonucleoprotein complex subunit DKC1 OS=Homo sapiens OX=9606 GN=DKC1 PE=1 SV=3	DKC1	[R].ESESESDETPPAAPQLIK.[K]	1xTMTpro [K18]; 1xTMTpro [N-Term]; 1xPhospho [S6(99.1)]	7	O60832 [450-467]	O60832 1xPhospho [S455(99.1)]	0	2616.29	75		90.6	92.6	68.5	77.7	71.6	86.4	16.51	10.66	11.42	2.72	14.97	10.44	6.54226	5.99322	6.49825	6.50621	6.50621	6.29829	6.67525	6.56071	5.98868	6.34341	6.17193	6.02459	6.30743	6.25172	6.33271	6.22689	6.29646	6.16993	6.15381	5.76553	6.44626	6.68089	6.34341	6.42122
O60832	H/ACA ribonucleoprotein complex subunit DKC1 OS=Homo sapiens OX=9606 GN=DKC1 PE=1 SV=3	DKC1	[K].ERKSLPEEDVAEIQHAEEFLIKPESK.[V]	3xTMTpro [K3; K22; K26]; 1xTMTpro [N-Term]; 1xPhospho [S4(100)]	2	O60832 [18-43]	O60832 1xPhospho [S21(100)]	2	4348.36		6.46	174.2	163	134.6	137.3	139.2	209.4	27.56	13.12	8.41	2.22	6.51	10.32	7.54612	8.07414	7.25267	7.34252	7.24127	7.66035	7.34784	7.3505	7.10014	6.89482	7.04439	7.18785	7.12412	7.07895	7.03232	7.45286	7.12722	7.11478	6.97269	7.20065	7.51017	7.633	7.84298	7.78725
O60832	H/ACA ribonucleoprotein complex subunit DKC1 OS=Homo sapiens OX=9606 GN=DKC1 PE=1 SV=3	DKC1	[K].AGLESGAEPGDGDSDTTKK.[K]	2xTMTpro [K18; K19]; 1xTMTpro [N-Term]; 1xPhospho [S14(100)]	16	O60832 [481-499]	O60832 1xPhospho [S494(100)]	1	2827.42	36	3.86	117.5	108	108.5	113.2	96.9	109	6.28	6.14	4.48	4.3	4.25	2.65	6.84046	6.99548	6.78921	6.91289	6.69905	6.86295	6.80993	6.67807	6.79831	6.78136	6.74147	6.65105	6.86666	6.77873	6.71562	6.69349	6.71425	6.59246	6.60585	6.58646	6.77347	6.70321	6.76288	6.79312
O60832	H/ACA ribonucleoprotein complex subunit DKC1 OS=Homo sapiens OX=9606 GN=DKC1 PE=1 SV=3	DKC1	[K].AGLESGAEPGDGDSDTTK.[K]	1xTMTpro [K18]; 1xTMTpro [N-Term]; 1xPhospho [S14(100)]	28	O60832 [481-498]	O60832 1xPhospho [S494(100)]	0	2395.12	82		96.7	94.1	86.3	93.4	86.4	96.5	8.35	8.85	2.77	3.16	3.01	6.1	6.59395	6.78267	6.50144	6.59842	6.43129	6.71012	6.62498	6.48543	6.49185	6.40939	6.40769	6.45286	6.57743	6.51254	6.53138	6.45615	6.41109	6.45615	6.40769	6.49985	6.54071	6.48059	6.66959	6.64386
O60832	H/ACA ribonucleoprotein complex subunit DKC1 OS=Homo sapiens OX=9606 GN=DKC1 PE=1 SV=3	DKC1	[K].RESESESDETPPAAPQLIK.[K]	1xTMTpro [K19]; 1xTMTpro [N-Term]; 2xPhospho [S3(100); S5(100)]	11	O60832 [449-467]	O60832 2xPhospho [S451(100); S453(100)]	1	2852.36	54		101.2	101.8	91.2	92.8	92.6	95.4	4.55	3.41	5.57	2.55	3.63	5.06	6.65392	6.70183	6.54689	6.66818	6.65964	6.67948	6.69905	6.58496	6.61765	6.51254	6.50938	6.42122	6.56071	6.50938	6.56377	6.71562	6.54535	6.62205	6.51885	6.50621	6.46597	6.55612	6.63952	6.59544
O60832	H/ACA ribonucleoprotein complex subunit DKC1 OS=Homo sapiens OX=9606 GN=DKC1 PE=1 SV=3	DKC1	[K].AGLESGAEPGDGDSDTTKKK.[K]	3xTMTpro [K18; K19; K20]; 1xTMTpro [N-Term]; 2xPhospho [S5(100); S14(100)]	7	O60832 [481-500]	O60832 2xPhospho [S485(100); S494(100)]	2	3339.69	33		215.9	228.6	195.9	212.8	204.8	264.5	35.17	25.39	17.19	15.48	29.59	20.76	7.66534	8.61139	7.6886	7.81954	7.85798	8.3996	7.81442	7.5947	7.71562	7.1809	7.51333	7.75556	7.89178	7.57516	7.98755	7.51096	7.2891	7.808	7.54767	8.25739	8.11998	7.90328	8.53138	7.97441
O60832	H/ACA ribonucleoprotein complex subunit DKC1 OS=Homo sapiens OX=9606 GN=DKC1 PE=1 SV=3	DKC1	[K].AKEVELVSE.[-]	1xTMTpro [K2]; 1xTMTpro [N-Term]; 1xPhospho [S8(100)]	5	O60832 [506-514]	O60832 1xPhospho [S513(100)]	1	1691.91	25	2.27	131.4	130.2	119.3	129.5	124.9	119.6	8.09	14.5	5.03	2.47	5.86	5	7.10538	7.20653	6.97039	6.96924	6.92006	7.28355	7.12928	6.82018	6.98755	6.83036	6.85798	6.93782	7.04221	6.99209	6.97842	6.97039	6.96694	6.96116	6.81506	7.01569	6.83794	6.89603	7.00899	6.90929
O60832	H/ACA ribonucleoprotein complex subunit DKC1 OS=Homo sapiens OX=9606 GN=DKC1 PE=1 SV=3	DKC1	[R].KRESESESDETPPAAPQLIK.[K]	2xTMTpro [K1; K20]; 1xTMTpro [N-Term]; 2xPhospho [S4(98.7); S6(100)]	51	O60832 [448-467]	O60832 2xPhospho [S451(98.7); S453(100)]	2	3284.66	25	3.29	95.6	96.9	98.1	96.8	92.6	95.9	13.76	9	5.73	7.27	3.42	5.29	6.55305	6.92244	6.50462	6.60585	6.51728	6.79051	6.53294	6.66534	6.69627	6.56682	6.51885	6.66676	6.52199	6.67101	6.57894	6.64097	6.52669	6.53761	6.51254	6.62059	6.57592	6.45943	6.58946	6.64386
O60832	H/ACA ribonucleoprotein complex subunit DKC1 OS=Homo sapiens OX=9606 GN=DKC1 PE=1 SV=3	DKC1	[K].EVELVSE.[-]	1xTMTpro [N-Term]; 1xPhospho [S6(100)]	9	O60832 [508-514]	O60832 1xPhospho [S513(100)]	0	1188.57	63		106.4	104.7	104.5	113.1	105.3	106.9	7.35	3.5	3.01	0.12	4.53	1.79	6.72792	6.91049	6.74012	6.66959	6.7211	6.78921	6.69905	6.67243	6.76951	6.67666	6.6851	6.72928	6.82273	6.82018	6.80349	6.80478	6.73335	6.70321	6.60881	6.76022	6.71973	6.74685	6.73335	6.78005
O60832	H/ACA ribonucleoprotein complex subunit DKC1 OS=Homo sapiens OX=9606 GN=DKC1 PE=1 SV=3	DKC1	[R].KRESESESDETPPAAPQLIK.[K]	2xTMTpro [K1; K20]; 1xTMTpro [N-Term]; 3xPhospho [S4(99.1); S6(100); S/T]	25	O60832 [448-467]	O60832 3xPhospho [S451(99.1); S453(100); S/T]	2	3364.63	39	3.76	91.5	92.1	101	106.5	100.2	98	0.92	4.61	1.03	1.85	2.6	5.82	6.49665	6.51885	6.51254	6.52826	6.53138	6.50144	6.51885	6.6453	6.65249	6.66107	6.6851	6.65535	6.75355	6.71699	6.74012	6.73064	6.71149	6.65678	6.63662	6.62936	6.65678	6.48704	6.66818	6.57137
O60832	H/ACA ribonucleoprotein complex subunit DKC1 OS=Homo sapiens OX=9606 GN=DKC1 PE=1 SV=3	DKC1	[R].ESESESDETPPAAPQLIK.[K]	1xTMTpro [K18]; 1xTMTpro [N-Term]; 2xPhospho [S4(100); S6(100)]	3	O60832 [450-467]	O60832 2xPhospho [S453(100); S455(100)]	0	2696.26	29		58.2	66.2	72.1	73.4	68	68.9	12.08	9.96	9.55	5.86	6.29	5.52	5.97957	5.70598	6.06393	5.74685	6.1416	5.86047	5.95652	6.15987	6.05094	6.37678	6.15785	6.18785	6.13955	6.25927	6.15583	6.15381	6.08321	6.09381	6.15583	5.93782	6.15178	6.18785	6.05961	6.01569
O60832	H/ACA ribonucleoprotein complex subunit DKC1 OS=Homo sapiens OX=9606 GN=DKC1 PE=1 SV=3	DKC1	[R].KRESESESDETPPAAPQLIK.[K]	2xTMTpro [K1; K20]; 1xTMTpro [N-Term]; 1xPhospho [S6(98.9)]	8	O60832 [448-467]	O60832 1xPhospho [S453(98.9)]	2	3204.7	33	2.64	75	69.8	102.7	102.1	89.2	72.3	4.44	9.13	15.84	17.58	22.72	4.12	6.21529	6.10852	6.24222	6.24982	6.14771	6.00675	6.10434	6.31651	6.60733	6.97613	6.75889	6.44294	6.49346	6.85425	6.46434	6.7866	6.87529	6.41278	6.54381	6.07895	6.19574	6.15785	6.10852	6.24793
O60832	H/ACA ribonucleoprotein complex subunit DKC1 OS=Homo sapiens OX=9606 GN=DKC1 PE=1 SV=3	DKC1	[K].AGLESGAEPGDGDSDTTKK.[K]	2xTMTpro [K18; K19]; 1xTMTpro [N-Term]; 2xPhospho [S5(100); S14(100)]	4	O60832 [481-499]	O60832 2xPhospho [S485(100); S494(100)]	1	2907.38	59		106.5	115.3	110	121.9	127.3	143.8	28.21	33.05	18.66	27.78	34.46	18.96	6.75756	7.41109	6.71149	6.59395	6.61176	7.57818	7.02901	6.66818	6.90087	6.43463	6.66107	7.05853	7.21723	6.64241	7.2724	6.56071	6.39917	7.12309	6.86047	7.59619	7.2114	6.92955	7.56148	7.12412
O60832	H/ACA ribonucleoprotein complex subunit DKC1 OS=Homo sapiens OX=9606 GN=DKC1 PE=1 SV=3	DKC1	[K].AGLESGAEPGDGDSDTTK.[K]	1xTMTpro [K18]; 1xTMTpro [N-Term]; 2xPhospho [S5(100); S14(100)]	7	O60832 [481-498]	O60832 2xPhospho [S485(100); S494(100)]	0	2475.08	51	2.78	80	84.3	89.1	97.3	105.3	106.7	26.84	34.07	12.3	19.35	25.31	22.87	6.25361	6.99322	6.3345	6.30925	6.2075	7.18587	6.50462	6.2891	6.53761	6.2211	6.41616	6.64241	6.80349	6.40599	6.90328	6.35755	6.20359	6.80735	6.63081	7.10852	6.79312	6.52982	7.24888	6.68229
O60832	H/ACA ribonucleoprotein complex subunit DKC1 OS=Homo sapiens OX=9606 GN=DKC1 PE=1 SV=3	DKC1	[K].AGLESGAEPGDGDSDTTKKK.[K]	3xTMTpro [K18; K19; K20]; 1xTMTpro [N-Term]; 1xPhospho [S14(98.7)]	18	O60832 [481-500]	O60832 1xPhospho [S494(98.7)]	2	3259.72	33	2.4	134.2	134.2	239.7	259.6	216.3	126.6	2.22	5.58	4.49	4.81	5.86	7.73	7.04221	7.1127	7.08321	7.05202	7.08002	7.17991	7.05637	6.98755	7.99605	7.8857	7.92481	7.84486	8.06878	7.97097	7.88387	7.95361	7.88996	7.78398	7.72928	7.70183	7.04549	7.10852	6.86542	6.92244
O60841	Eukaryotic translation initiation factor 5B OS=Homo sapiens OX=9606 GN=EIF5B PE=1 SV=4	EIF5B	[K].KQSFDDNDSEELEDKDSK.[S]	3xTMTpro [K1; K15; K18]; 1xTMTpro [N-Term]; 2xPhospho [S3(100); S9(100)]	3	O60841 [105-122]	O60841 2xPhospho [S107(100); S113(100)]	2	3505.68	27	1.51	230.3	211.4	118.7	132.9	155.3	220.2	5.71	18.23	11.23	13.14	14.97	14.62	7.85922	7.96521	7.76818	7.83542	7.56605	7.88142	7.95826	7.38629	7.03012	6.62936	6.89724	6.88387	7.18884	6.92006	7.35226	6.83794	6.93899	7.18289	7.37591	7.43546	7.87283	7.69209	8.08852	7.63081
O60841	Eukaryotic translation initiation factor 5B OS=Homo sapiens OX=9606 GN=EIF5B PE=1 SV=4	EIF5B	[K].NKPGPNIESGNEDDDASFK.[I]	2xTMTpro [K2; K19]; 1xTMTpro [N-Term]; 1xPhospho [S9(100)]	18	O60841 [206-224]	O60841 1xPhospho [S214(100)]	0	3026.49	68	2.55	102.2	101.2	91.4	89.5	90.1	106.7	3.5	8.89	14.63	4.77	8.61	8.32	6.58496	6.68089	6.66959	6.70044	6.63372	6.6879	6.49985	6.80993	6.52042	6.23649	6.50779	6.75756	6.4363	6.53294	6.49665	6.2555	6.40939	6.35931	6.61324	6.57743	6.83036	6.61324	6.84172	6.64386
O60841	Eukaryotic translation initiation factor 5B OS=Homo sapiens OX=9606 GN=EIF5B PE=1 SV=4	EIF5B	[K].EMSSDSEYDSDDDRTKEER.[A]	1xTMTpro [K16]; 1xTMTpro [N-Term]; 2xPhospho [S4(95.6); S10(99.9)]	3	O60841 [586-604]	O60841 2xPhospho [S589(95.6); S595(99.9)]	2	3062.25	29	2.33	119.6	80.8	104.9	110.7	105.6	138.6	35.78	20.26	7.36	2.41	15.19	26.86	6.8679	5.79181	7.224	6.93546	6.30561	5.93074	6.65821	6.36807	6.61029	6.85549	6.75087	6.67525	6.76686	6.81506	6.86047	6.90809	6.90809	6.76155	6.6837	6.36807	7.07575	7.71562	6.87774	7.15381
O60841	Eukaryotic translation initiation factor 5B OS=Homo sapiens OX=9606 GN=EIF5B PE=1 SV=4	EIF5B	[K].WDGSEEDEDNSK.[K]	1xTMTpro [K12]; 1xTMTpro [N-Term]; 1xPhospho [S4(100)]	15	O60841 [161-172]	O60841 1xPhospho [S164(100)]	0	2098.91	52	1.46	105.2	102.1	97.3	93.5	98.9	107.2	3.31	5.35	2.58	1.49	0.93	3.72	6.75087	6.6837	6.76818	6.67101	6.6879	6.79961	6.65821	6.62352	6.6279	6.59246	6.61618	6.54381	6.53294	6.56224	6.61029	6.64962	6.62498	6.64097	6.63227	6.60881	6.78398	6.70183	6.80735	6.70598
O60841	Eukaryotic translation initiation factor 5B OS=Homo sapiens OX=9606 GN=EIF5B PE=1 SV=4	EIF5B	[K].VEMYSGSDDDDDFNK.[L]	1xTMTpro [K15]; 1xTMTpro [N-Term]; 2xPhospho [S5(100); S7(100)]	3	O60841 [131-145]	O60841 2xPhospho [S135(100); S137(100)]	0	2505.01	49		90.5	87.4	76.2	74.5	85.4	95.8	4.84	3.74	2.52	5.98	4.24	11.8	6.47573	6.56986	6.40599	6.52356	6.45121	6.52356	6.39232	6.44626	6.26679	6.20163	6.23649	6.2854	6.15785	6.27984	6.33807	6.2555	6.32012	6.40939	6.42459	6.46761	6.45615	6.37851	6.70736	6.71149
O60841	Eukaryotic translation initiation factor 5B OS=Homo sapiens OX=9606 GN=EIF5B PE=1 SV=4	EIF5B	[K].KWDGSEEDEDNSK.[K]	2xTMTpro [K1; K13]; 1xTMTpro [N-Term]; 1xPhospho [S5(100)]	7	O60841 [160-172]	O60841 1xPhospho [S164(100)]	1	2531.21	30	2.39	103.9	108.6	97.5	96.1	102.3	110.7	2.95	7.17	3.87	2.63	3.01	9.61	6.72656	6.66959	6.74012	6.65249	6.72383	6.86542	6.8009	6.62205	6.6907	6.62352	6.59246	6.56071	6.61324	6.56071	6.68229	6.6865	6.73471	6.70183	6.65249	6.64241	6.89118	6.6907	6.91886	6.64386
O60841	Eukaryotic translation initiation factor 5B OS=Homo sapiens OX=9606 GN=EIF5B PE=1 SV=4	EIF5B	[K].VEMYSGSDDDDDFNK.[L]	1xTMTpro [K15]; 1xTMTpro [N-Term]; 1xPhospho [S7(99.3)]	3	O60841 [131-145]	O60841 1xPhospho [S137(99.3)]	0	2425.04	37	1.51	49.6	60.8	57.6	54.4	50	63.7	17.23	1.87	13.66	1.73	14.34	7.4	5.75221	5.40939	5.95652	5.51412	5.94953	5.88996	5.93782	5.91409	5.59694	6.07895	5.87774	5.82018	5.74685	5.78136	5.82528	5.9331	5.9331	5.73064	5.55766	5.47573	5.96116	6.08321	5.82782	6.02459
O60841	Eukaryotic translation initiation factor 5B OS=Homo sapiens OX=9606 GN=EIF5B PE=1 SV=4	EIF5B	[K].QSFDDNDSEELEDKDSK.[S]	2xTMTpro [K14; K17]; 1xTMTpro [N-Term]; 1xPhospho [S8(100)]	28	O60841 [106-122]	O60841 1xPhospho [S113(100)]	1	2993.41	48	1.96	92.9	95.8	96.6	90.8	94	97.7	5.86	3.4	0.85	2	3.11	2.58	6.58195	6.43296	6.62059	6.49506	6.6014	6.6279	6.5157	6.56377	6.59544	6.58946	6.59096	6.61618	6.48382	6.52356	6.52669	6.54689	6.61324	6.56071	6.54844	6.50462	6.66534	6.61029	6.61029	6.57592
O60841	Eukaryotic translation initiation factor 5B OS=Homo sapiens OX=9606 GN=EIF5B PE=1 SV=4	EIF5B	[K].WDGSEEDEDNSKK.[I]	2xTMTpro [K12; K13]; 1xTMTpro [N-Term]; 1xPhospho [S4(100)]	8	O60841 [161-173]	O60841 1xPhospho [S164(100)]	1	2531.21	53	2.54	91.8	96.5	96.4	94.1	93.5	91.6	10.3	8.67	2.71	4.01	7.45	4.59	6.63952	6.40599	6.63517	6.35755	6.60585	6.76686	6.58045	6.46597	6.57743	6.59395	6.58946	6.66249	6.5157	6.59694	6.40259	6.44956	6.732	6.5744	6.50144	6.52042	6.58496	6.55919	6.47573	6.44626
O60841	Eukaryotic translation initiation factor 5B OS=Homo sapiens OX=9606 GN=EIF5B PE=1 SV=4	EIF5B	[K].VEMYSGSDDDDDFNKLPK.[K]	2xTMTpro [K15; K18]; 1xTMTpro [N-Term]; 2xPhospho [S5(100); S7(100)]	15	O60841 [131-148]	O60841 2xPhospho [S135(100); S137(100)]	1	3147.45	64	2.51	126.7	130.6	120.9	118.7	129.3	132.7	3.1	3.25	5.57	2.93	1.72	4.27	6.97613	6.99435	6.91886	7.0268	6.98071	7.07253	7.06286	6.99322	6.97728	6.78398	6.91169	6.92481	6.92125	6.86171	6.92125	6.88264	7.0045	6.97269	7.02569	7.02459	7.04111	6.99322	7.13955	7.06286
O60841	Eukaryotic translation initiation factor 5B OS=Homo sapiens OX=9606 GN=EIF5B PE=1 SV=4	EIF5B	[K].KWDGSEEDEDNSKK.[I]	3xTMTpro [K1; K13; K14]; 1xTMTpro [N-Term]; 1xPhospho [S5(100)]	3	O60841 [160-173]	O60841 1xPhospho [S164(100)]	2	2963.51	16	3.04	102.7	107.9	111.7	105.1	107.2	104.8	11.46	1.95	0.89	0.13	10.75	1.78	6.75221	6.61176	6.79051	6.41447	6.71012	6.77347	6.76421	6.74147	6.79312	6.8189	6.8125	6.79442	6.71699	6.71425	6.58346	6.73064	6.98185	6.79181	6.63372	6.69766	6.70736	6.71562	6.72247	6.66391
O60841	Eukaryotic translation initiation factor 5B OS=Homo sapiens OX=9606 GN=EIF5B PE=1 SV=4	EIF5B	[K].VEMYSGSDDDDDFNKLPK.[K]	2xTMTpro [K15; K18]; 1xTMTpro [N-Term]; 1xPhospho [S7(100)]	15	O60841 [131-148]	O60841 1xPhospho [S137(100)]	1	3067.48	60	0.95	67	77	82	76.6	71.5	80.4	25.19	4.78	12.12	5.83	24.36	9.3	6.23074	5.48864	6.35403	5.89966	6.35931	6.1918	6.26303	6.26866	6.19771	6.60437	6.39917	6.3147	6.19967	6.31832	6.2384	6.46434	6.52513	6.36282	5.95652	5.74953	6.32553	6.47086	6.13955	6.33271
O60841	Eukaryotic translation initiation factor 5B OS=Homo sapiens OX=9606 GN=EIF5B PE=1 SV=4	EIF5B	[R].INSSGESGDESDEFLQSR.[K]	1xTMTpro [N-Term]; 1xPhospho [S7(100)]	10	O60841 [180-197]	O60841 1xPhospho [S186(100)]	0	2341.02	59		65	83.9	66.3	87.3	76.9	72.5	29.26	20.27	23.94	12.47	31.28	56.93	6.08958	5.17393	6.28355	5.95652	6.43129	5.8125	6.53761	6.34873	5.71149	6.48864	6.20163	5.90207	6.5744	6.32012	6.51885	6.41109	6.52356	6.20945	6.32193	5.31832	6.24982	7.4363	5.83794	6.11061
O60841	Eukaryotic translation initiation factor 5B OS=Homo sapiens OX=9606 GN=EIF5B PE=1 SV=4	EIF5B	[K].KQSFDDNDSEELEDKDSK.[S]	3xTMTpro [K1; K15; K18]; 1xTMTpro [N-Term]; 1xPhospho [S9(100)]	10	O60841 [105-122]	O60841 1xPhospho [S113(100)]	2	3425.71	77	3.65	92.7	97.7	104.3	104.5	110.9	97.5	8.83	5.82	0.88	3.52	2.93	5.33	6.63952	6.42962	6.65678	6.42459	6.65678	6.7046	6.56224	6.52199	6.71012	6.6879	6.71562	6.69766	6.74281	6.67101	6.71562	6.70321	6.78005	6.8189	6.72247	6.80478	6.63372	6.65392	6.58045	6.47897
O60841	Eukaryotic translation initiation factor 5B OS=Homo sapiens OX=9606 GN=EIF5B PE=1 SV=4	EIF5B	[K].IEPIPGESPK.[M]	1xTMTpro [K10]; 1xTMTpro [N-Term]; 1xPhospho [S8(100)]	2	O60841 [1161-1170]	O60841 1xPhospho [S1168(100)]	0	1754.96	30	1.9	76.5	87.3	90.2	98.7	94.2	86.9	15.82	5.77	5.76	1.37	9.64	8.39	6.23266	5.97039	6.52982	6.2817	6.46107	6.34341	6.43296	6.54535	6.39403	6.55305	6.56071	6.43796	6.63807	6.61029	6.60288	6.55612	6.62059	6.54535	6.56986	6.29462	6.54071	6.55459	6.33628	6.33985
O60841	Eukaryotic translation initiation factor 5B OS=Homo sapiens OX=9606 GN=EIF5B PE=1 SV=4	EIF5B	[R].INSSGESGDESDEFLQSR.[K]	1xTMTpro [N-Term]; 2xPhospho [S7(100); S11(100)]	9	O60841 [180-197]	O60841 2xPhospho [S186(100); S190(100)]	0	2420.98	60	0.85	36.2	48.9	56.5	53.3	46.3	47.7	33.47	16.97	21.6	8.71	27.6	21.62	5.36107	4.63227	5.76022	4.99548	5.9331	5.42291	5.46923	5.75221	5.53605	6.25927	5.87283	5.76818	5.64962	5.82528	5.62936	6.15381	6.05094	5.6893	5.37851	5.14568	5.52982	5.91169	5.1334	5.62352
O60869	Endothelial differentiation-related factor 1 OS=Homo sapiens OX=9606 GN=EDF1 PE=1 SV=1	EDF1	[K].QHSITK.[N]	1xTMTpro [K6]; 1xTMTpro [N-Term]; 1xPhospho [S3(100)]	3	O60869 [51-56]	O60869 1xPhospho [S53(100)]	0	1401.77	31		208.1	184.7	253.7	146.8	346.1	154.6	86.96	43.8	48.47	27.7	82.8	44.39	7.26866	9.59227	7.57894	7.82273	6.52826	8.02956	7.91528	7.14262	8.39874	6.84172	7.57516	8.56643	7.48462	6.91169	7.48462	6.13955	6.1819	7.97842	8.89087	9.77857	7.33002	7.21432	8.2937	7.05637
O60885	Bromodomain-containing protein 4 OS=Homo sapiens OX=9606 GN=BRD4 PE=1 SV=2	BRD4	[K].SKPPPTYESEEEDKCKPMSYEEKR.[Q]	1xCarbamidomethyl [C15]; 4xTMTpro [K2; K14; K16; K23]; 1xTMTpro [N-Term]; 1xPhospho [Y/S/T]	3	O60885 [593-616]		2	4545.34		2.97	280.6	304.6	207	201.1	209.4	283.6	8.27	4.41	2.71	11.39	2.98	13.2	8.1918	8.07307	8.27146	8.00506	8.33405	8.17891	8.25219	8.24935	7.74551	7.69209	7.64962	7.69488	7.53528	7.76818	7.55382	7.60659	7.75087	7.73132	7.65464	7.6886	8.40088	8.21286	7.96174	8.08268
O60885	Bromodomain-containing protein 4 OS=Homo sapiens OX=9606 GN=BRD4 PE=1 SV=2	BRD4	[K].SKPPPTYESEEEDKCKPMSYEEK.[R]	1xCarbamidomethyl [C15]; 4xTMTpro [K2; K14; K16; K23]; 1xTMTpro [N-Term]; 1xPhospho [S9(100)]	9	O60885 [593-615]	O60885 1xPhospho [S601(100)]	1	4389.23		4.11	102.2	110.8	103.5	103	106.4	115.3	9.13	2.52	2.06	6.02	2.45	9.52	6.73335	6.61618	6.55766	6.85175	6.74685	6.79961	6.78267	6.83542	6.73742	6.6865	6.69905	6.66676	6.62498	6.74819	6.67101	6.70736	6.76686	6.71973	6.74685	6.6851	6.78398	6.65105	6.91528	6.96
O60885	Bromodomain-containing protein 4 OS=Homo sapiens OX=9606 GN=BRD4 PE=1 SV=2	BRD4	[K].MPDEPEEPVVAVSSPAVPPPTK.[V]	1xTMTpro [K22]; 1xTMTpro [N-Term]; 1xPhospho [S/T]	10	O60885 [457-478]		0	2961.52	50		99.6	107.2	107.4	105	106.3	117.2	11.45	2.16	2.24	3.08	2.19	13.75	6.53916	6.90809	6.65964	6.61765	6.77479	6.76155	6.72656	6.70736	6.75221	6.74147	6.78136	6.70321	6.68229	6.74551	6.72247	6.92955	6.76421	6.74819	6.69349	6.71699	6.81378	6.63081	7.10329	6.93192
O60885	Bromodomain-containing protein 4 OS=Homo sapiens OX=9606 GN=BRD4 PE=1 SV=2	BRD4	[K].SKPPPTYESEEEDK.[C]	2xTMTpro [K2; K14]; 1xTMTpro [N-Term]; 1xPhospho [S9(100)]	4	O60885 [593-606]	O60885 1xPhospho [S601(100)]	1	2628.33	69	0.65	55.5	58.8	64.4	64.3	66	65.5	6.53	7.43	2.09	3.31	2.76	13.5	5.87529	5.74953	5.66391	5.83794	5.81506	5.90448	5.8505	6.05311	5.96116	6.00899	6.03342	6.00675	5.97269	6.04002	5.94251	6.01346	6.02015	6.05961	6.10852	6.02901	6.02901	5.65821	6.03782	6.12516
O60885	Bromodomain-containing protein 4 OS=Homo sapiens OX=9606 GN=BRD4 PE=1 SV=2	BRD4	[K].IHSPIIR.[S]	1xTMTpro [N-Term]; 1xPhospho [S3(100)]	2	O60885 [1115-1121]	O60885 1xPhospho [S1117(100)]	0	1219.69	32	1.13	84.9	82.4	116.5	109.2	102.9	100.6	9.81	14.55	3.86	5.83	6.24	8.58	6.18982	6.52199	6.35755	6.45943	6.09381	6.52513	6.2211	6.50621	6.84298	6.78005	6.90809	6.88509	6.71149	6.83036	6.75622	6.74281	6.52042	6.72656	6.70044	6.66959	6.60437	6.44294	6.72383	6.70044
O60927	E3 ubiquitin-protein ligase PPP1R11 OS=Homo sapiens OX=9606 GN=PPP1R11 PE=1 SV=1	PPP1R11	[R].AFGESSTESDEEEEEGCGHTHCVR.[G]	2xCarbamidomethyl [C17; C22]; 1xTMTpro [N-Term]; 1xPhospho [S9(100)]	4	O60927 [69-92]	O60927 1xPhospho [S77(100)]	0	3123.23	114		104.9	118.8	81.9	103.6	97.7	103.4	29.76	17.25	19.04	8.98	34.41	17.05	6.74012	5.80735	6.9472	6.6851	7.01235	6.43129	6.98071	6.80478	6.0917	6.71836	6.45943	6.25361	6.7866	6.60288	6.71425	6.73742	6.88387	6.74147	6.47897	5.56377	6.76553	7.06609	6.52513	6.61912
O60927	E3 ubiquitin-protein ligase PPP1R11 OS=Homo sapiens OX=9606 GN=PPP1R11 PE=1 SV=1	PPP1R11	[R].AFGESSTESDEEEEEGCGHTHCVR.[G]	2xCarbamidomethyl [C17; C22]; 1xTMTpro [N-Term]; 2xPhospho [S6(98.1); S9(100)]	6	O60927 [69-92]	O60927 2xPhospho [S74(98.1); S77(100)]	0	3203.19	45	0.29	94.4	103.6	111	110.6	128.7	96.1	21.23	13.31	4.85	6.32	12.05	12.06	6.67101	6.0045	6.74012	6.45121	6.71287	6.36982	6.84298	6.67807	6.82655	6.90207	6.76288	6.75221	6.7252	6.85425	6.75889	7.06286	7.12928	7.15178	6.88631	6.8009	6.63662	6.85922	6.47411	6.53761
O60930	Ribonuclease H1 OS=Homo sapiens OX=9606 GN=RNASEH1 PE=1 SV=2	RNASEH1	[R].KSASPEVSEGHENQHGQESEAK.[A]	2xTMTpro [K1; K22]; 1xTMTpro [N-Term]; 1xPhospho [S4(100)]	3	O60930 [73-94]	O60930 1xPhospho [S76(100)]	1	3357.65	73		128.3	108.2	97.9	109.4	113.6	126.3	10.95	20.31	3.37	0.16	9.83	11.03	7.08108	6.70598	7.01903	6.98755	6.69905	6.81762	7.224	6.59246	6.65249	6.64386	6.58195	6.55152	6.77479	6.77215	6.85425	6.98413	6.93428	6.93192	6.7252	6.65535	6.91648	7.10119	6.73335	7.04658
O60934	Nibrin OS=Homo sapiens OX=9606 GN=NBN PE=1 SV=1	NBN	[K].NKEQHLSENEPVDTNSDNNLFTDTDLK.[S]	2xTMTpro [K2; K27]; 1xTMTpro [N-Term]; 1xPhospho [S7(100)]	2	O60934 [503-529]	O60934 1xPhospho [S509(100)]	1	4110.01	25		107.6	104.4	100.7	105.2	102.1	102	7.19	13.13	7.46	1.61	6.72	10.11	6.8009	6.76022	6.55919	6.73877	6.853	6.61324	6.42459	6.79701	6.55919	6.59842	6.71012	6.79442	6.73335	6.70183	6.71562	6.71836	6.82528	6.65392	6.69349	6.6014	6.55766	6.74147	6.60288	6.87529
O60934	Nibrin OS=Homo sapiens OX=9606 GN=NBN PE=1 SV=1	NBN	[R].IPNYQLSPTKLPSINK.[S]	2xTMTpro [K10; K16]; 1xTMTpro [N-Term]; 1xPhospho [S7(100)]	9	O60934 [426-441]	O60934 1xPhospho [S432(100)]	1	2805.61	27		136.4	115.7	118.8	130.8	134.4	125.7	12.96	13.15	10.59	9.91	7.4	5.77	7.05202	7.33002	6.88264	7.13031	6.65392	7.10119	6.8009	6.90809	7.10852	6.74953	6.86295	6.92125	6.92955	7.13237	6.86913	7.06178	7.06932	7.07253	6.87529	7.12619	6.98868	6.95884	6.8679	7.07039
O60934	Nibrin OS=Homo sapiens OX=9606 GN=NBN PE=1 SV=1	NBN	[R].IPNYQLSPTK.[L]	1xTMTpro [K10]; 1xTMTpro [N-Term]; 1xPhospho [S7(100)]	4	O60934 [426-435]	O60934 1xPhospho [S432(100)]	0	1849.01	52		77.5	66.5	86.7	92.6	89.3	71.2	10.73	11.64	6.14	5.9	3.22	9.82	6.21723	6.47249	6.11478	6.33271	5.93074	6.3147	6.02901	6.08321	6.48059	6.39403	6.37156	6.56377	6.47249	6.59246	6.53761	6.55459	6.47573	6.46923	6.48704	6.56682	6.07895	6.13545	6.17193	6.3906
O60941	Dystrobrevin beta OS=Homo sapiens OX=9606 GN=DTNB PE=1 SV=1	DTNB	[R].STSAGSTPTHCPQDSLSGVGGDVQEAFAQGTR.[R]	1xCarbamidomethyl [C11]; 1xTMTpro [N-Term]; 2xPhospho [S6(97.5); T9(97.5)]	2	O60941 [550-581]	O60941 2xPhospho [S555(97.5); T558(97.5)]	0	3669.58	82		136.3	123.6	101.8	93.8	94.3	136.7	12.05	8.37	7.21	9.38	3.47	3.11	7.06178	6.80478	7.22882	7.11998	7.00338	6.81121	7.0864	6.89482	6.66818	6.86666	6.67243	6.65964	6.64818	6.45615	6.6014	6.57592	6.60437	6.59991	6.51728	6.51412	7.07468	7.06717	7.11582	7.1639
O60941-5	Isoform 5 of Dystrobrevin beta [OS=Homo sapiens]	DTNB	[K].SVLDSPSRLDEEHR.[L]	1xTMTpro [N-Term]; 1xPhospho [S5(100)]	2	O60941-5 [360-373]	O60941-5 1xPhospho [S364(100)]	1	2023.98		4.56	90	81.4	119.6	102	94	81.9	22.31	17.28	17.61	0.16	16.84	12.98	6.43129	5.89724	6.55152	6.71012	6.44956	5.93782	6.24413	6.52356	6.83289	7.31198	6.97154	6.77215	6.67101	6.67525	6.62498	6.77873	6.8802	6.65535	6.45286	6.33628	6.27798	6.61765	6.20163	6.43463
O75037	Kinesin-like protein KIF21B OS=Homo sapiens OX=9606 GN=KIF21B PE=1 SV=2	KIF21B	[K].AVSAECLGPPLDISTK.[N]	1xCarbamidomethyl [C6]; 1xTMTpro [K16]; 1xTMTpro [N-Term]; 1xPhospho [S3(100)]	4	O75037 [1147-1162]	O75037 1xPhospho [S1149(100)]	0	2346.23	51		103	118.5	100.2	115.8	125.1	121.2	6.21	5.56	4.4	0.08	8.94	5.95	6.75355	6.6893	6.53761	6.6837	6.99095	6.86047	6.91648	6.80349	6.73335	6.58045	6.65392	6.63807	6.85674	6.85425	6.93428	6.66249	6.73335	6.97957	6.9542	7.04111	6.98185	6.84925	7.01903	6.86047
O75037	Kinesin-like protein KIF21B OS=Homo sapiens OX=9606 GN=KIF21B PE=1 SV=2	KIF21B	[R].LTSNQSQGSALDKSDDSDSSLSEVLR.[G]	1xTMTpro [K13]; 1xTMTpro [N-Term]; 3xPhospho [S14(100); S19(100); S20(99.9)]	2	O75037 [1256-1281]	O75037 3xPhospho [S1269(100); S1274(100); S1275(99.9)]	1	3587.6	56	1.85	86.5	102.3	93.2	89.3	109.1	106.5	11.9	10.63	8	9.07	16.14	15.74	6.59842	6.53294	6.22304	6.33628	6.62644	6.90689	6.56377	6.7252	6.56071	6.30925	6.52513	6.55766	6.38888	6.57289	6.59694	6.50144	6.44626	6.63517	6.90448	6.95536	6.73064	6.26866	6.73742	6.80735
O75044	SLIT-ROBO Rho GTPase-activating protein 2 OS=Homo sapiens OX=9606 GN=SRGAP2 PE=1 SV=3	SRGAP2	[K].TNATSPGVNSSTSPQSTDK.[S]	1xTMTpro [K19]; 1xTMTpro [N-Term]; 1xPhospho [S13(100)]	5	O75044 [1049-1067]	O75044 1xPhospho [S1061(100)]	0	2567.25	63	0.97	98.3	143.6	94.7	86.8	87.2	112	12.71	9.81	5.84	16.94	6.47	9.96	6.8392	6.74147	6.46761	6.49665	6.94953	7.2854	7.21043	7.12205	6.58195	6.53294	6.54844	6.71425	6.26679	6.61324	6.49506	6.36982	6.2555	6.44956	6.44294	6.45121	6.80735	6.59694	6.80607	6.95303
O75044	SLIT-ROBO Rho GTPase-activating protein 2 OS=Homo sapiens OX=9606 GN=SRGAP2 PE=1 SV=3	SRGAP2	[R].QTPRSPDSTANVR.[I]	1xTMTpro [N-Term]; 1xPhospho [S5(100)]	3	O75044 [202-214]	O75044 1xPhospho [S206(100)]	1	1812.89	36	1.54	121	172.2	147.6	123.9	135.5	166	8.16	10.79	4.38	8.55	7.76	10.06	7.02791	6.80993	7.01346	6.824	7.71012	7.39232	7.41363	7.44128	7.16088	7.13545	7.24982	7.26209	6.86542	7.04002	6.98641	6.98299	6.90087	7.0607	7.16993	7.10434	7.37504	7.50462	7.1467	7.37504
O75052	Carboxyl-terminal PDZ ligand of neuronal nitric oxide synthase protein OS=Homo sapiens OX=9606 GN=NOS1AP PE=1 SV=3	NOS1AP	[R].QLTGAERASTATAEETDIDAVEVPLPGNDVLEFSR.[G]	1xTMTpro [N-Term]; 2xPhospho [S9(97.9); T12(100)]	4	O75052 [201-235]	O75052 2xPhospho [S209(97.9); T212(100)]	1	4165.95	77		101.5	100.2	103.8	101	110.7	117.7	8.64	7.38	4.1	1.38	11.36	4.25	6.71149	6.61912	6.44294	6.71973	6.58195	6.52356	6.75087	6.71149	6.6279	6.74012	6.65535	6.74416	6.67243	6.64386	6.8009	6.69488	6.72656	6.82782	6.75221	7.07146	6.77479	6.85674	6.91169	6.90087
O75052	Carboxyl-terminal PDZ ligand of neuronal nitric oxide synthase protein OS=Homo sapiens OX=9606 GN=NOS1AP PE=1 SV=3	NOS1AP	[K].LSGQNAMGSQDSLLEITFR.[S]	1xTMTpro [N-Term]; 1xPhospho [S9(100)]	4	O75052 [363-381]	O75052 1xPhospho [S371(100)]	0	2451.19	71		97.8	106.3	121.2	119.4	146.7	101.8	5.14	1.47	11.1	3.43	17.67	6.55	6.65535	6.50621	6.56834	6.66107	6.74147	6.69627	6.74147	6.72383	6.90207	6.93899	6.83036	7.18488	6.86419	6.93428	6.89966	6.74147	6.88264	7.17792	7.21626	7.507	6.66818	6.66676	6.67101	6.85175
O75052	Carboxyl-terminal PDZ ligand of neuronal nitric oxide synthase protein OS=Homo sapiens OX=9606 GN=NOS1AP PE=1 SV=3	NOS1AP	[K].LSLQHTQQNADGQEDGESERNSNSSGDPGR.[Q]	1xTMTpro [N-Term]; 3xPhospho [S18(100); S22(99.9); S25(97.4)]	10	O75052 [171-200]	O75052 3xPhospho [S188(100); S192(99.9); S195(97.4)]	1	3757.51	64		90.6	97.6	105	98	136.9	108	4.38	7.21	3.26	7.4	10.53	9.65	6.54998	6.44791	6.4545	6.56986	6.54071	6.59694	6.77742	6.61912	6.67807	6.71836	6.71012	6.78921	6.53916	6.6907	6.71149	6.78529	6.9472	7.14771	7.04767	7.29921	6.71699	6.79051	6.71973	7.00225
O75052	Carboxyl-terminal PDZ ligand of neuronal nitric oxide synthase protein OS=Homo sapiens OX=9606 GN=NOS1AP PE=1 SV=3	NOS1AP	[K].LSLQHTQQNADGQEDGESERNSNSSGDPGR.[Q]	1xTMTpro [N-Term]; 2xPhospho [S22(97.7); S25(97.7)]	9	O75052 [171-200]	O75052 2xPhospho [S192(97.7); S195(97.7)]	1	3677.54	46		88.4	96.1	106	100.2	134.8	105.5	6	2.96	14.12	2.5	9.42	9.1	6.46597	6.29278	6.4822	6.46597	6.61471	6.54689	6.63662	6.55919	6.38716	6.80219	6.65392	6.86542	6.62205	6.67243	6.50779	6.8716	6.98982	7.15987	6.89845	7.18388	6.69209	6.74819	6.61029	6.91528
O75052	Carboxyl-terminal PDZ ligand of neuronal nitric oxide synthase protein OS=Homo sapiens OX=9606 GN=NOS1AP PE=1 SV=3	NOS1AP	[K].LSLQHTQQNADGQEDGESERNSNSSGDPGR.[Q]	1xTMTpro [N-Term]; 1xPhospho [S/T]	2	O75052 [171-200]		1	3597.58	14		68.4	76.7	95.2	87.7	110.3	80.7	7.57	4.43	9.56	9.51	2.33	16.89	6.08958	6.10434	5.99774	6.25739	6.22882	6.29462	6.15987	6.29462	6.43129	6.62352	6.52199	6.74953	6.35755	6.55152	6.65535	6.57289	6.79051	6.78005	6.75489	6.83542	6.24982	6.34873	6.31832	6.75489
O75052	Carboxyl-terminal PDZ ligand of neuronal nitric oxide synthase protein OS=Homo sapiens OX=9606 GN=NOS1AP PE=1 SV=3	NOS1AP	[K].VSHPQEPMLTASPR.[M]	1xTMTpro [N-Term]; 1xPhospho [T10(99.2)]	4	O75052 [255-268]	O75052 1xPhospho [T264(99.2)]	0	1933.95	54	1.58	77.3	95.2	113.9	84.3	127.3	80.9	4.36	4.79	5.34	9.76	12.92	11.86	6.1819	6.23649	6.31832	6.30561	6.57894	6.63952	6.47086	6.56834	6.75756	6.81506	6.84674	6.94134	6.29646	6.49665	6.40769	6.55612	6.7761	7.10643	6.87774	7.17493	6.33807	6.21529	6.33807	6.60733
O75061	Putative tyrosine-protein phosphatase auxilin OS=Homo sapiens OX=9606 GN=DNAJC6 PE=1 SV=3	DNAJC6	[R].SATSTSASPTLR.[V]	1xTMTpro [N-Term]; 1xPhospho [S8(100)]	2	O75061 [563-574]	O75061 1xPhospho [S570(100)]	0	1562.77	43		76.4	87.6	122.9	87.1	81.6	69.5	15.74	11.65	12.77	3.56	9.93	9.86	6.23074	5.80993	6.35755	6.27984	6.56224	6.1639	6.40769	6.49825	6.67525	7.04002	7.08215	6.84172	6.40769	6.48059	6.45286	6.23074	6.57592	6.27984	6.41616	6.2854	6.04221	6.35755	6.09803	6.1416
O75113	NEDD4-binding protein 1 OS=Homo sapiens OX=9606 GN=N4BP1 PE=1 SV=4	N4BP1	[K].QMDTVLSSSPDVLFDPINGLTPDEEALSNER.[I]	1xTMTpro [N-Term]; 1xPhospho [S7(96.8)]	6	O75113 [250-280]	O75113 1xPhospho [S256(96.8)]	0	3773.78	83		113.4	120.3	101.7	106.7	101.1	129.1	11.72	3.52	6.89	2.71	10.85	13.04	6.75756	7.09908	6.8936	6.74685	6.90689	6.91409	6.91528	6.80864	6.81378	6.6453	6.69209	6.58195	6.76421	6.70874	6.79961	6.83794	6.69349	6.62498	6.59694	6.92837	6.6279	7.0607	7.02126	7.00338
O75113	NEDD4-binding protein 1 OS=Homo sapiens OX=9606 GN=N4BP1 PE=1 SV=4	N4BP1	[K].AGTPVSELTK.[Q]	1xTMTpro [K10]; 1xTMTpro [N-Term]; 1xPhospho [T3(100)]	2	O75113 [240-249]	O75113 1xPhospho [T242(100)]	0	1690.93	31		87.4	86.4	92.4	90.6	94.6	96.2	9.16	15.1	6.96	0.61	3.03	11.68	6.46923	6.34163	6.64962	6.42794	6.47897	6.38716	6.79831	6.33807	6.36982	6.61176	6.54381	6.51728	6.50779	6.49506	6.66391	6.62936	6.58496	6.61618	6.51885	6.54226	6.47735	6.64674	6.84674	6.52826
O75113	NEDD4-binding protein 1 OS=Homo sapiens OX=9606 GN=N4BP1 PE=1 SV=4	N4BP1	[R].RFSDSEER.[H]	1xTMTpro [N-Term]; 1xPhospho [S3(100)]	7	O75113 [286-293]	O75113 1xPhospho [S288(100)]	1	1409.64	31		312.4	201.3	221.7	271.8	362.5	197.6	26.61	6.74	23.87	29.24	32.86	8.6	8.19623	8.75355	7.82845	8.37895	7.58045	7.70252	7.78986	7.60437	8.08746	7.20945	7.84737	7.73809	8.38931	7.78398	8.19574	7.28263	7.90989	8.18388	8.93399	8.81986	7.66107	7.59246	7.81698	7.53605
O75113	NEDD4-binding protein 1 OS=Homo sapiens OX=9606 GN=N4BP1 PE=1 SV=4	N4BP1	[R].DSQQTEFTQNAATGLNISRDETVLQEEAR.[N]	1xTMTpro [N-Term]; 1xPhospho [S18(100)]	4	O75113 [209-237]	O75113 1xPhospho [S226(100)]	1	3635.71	52		93.6	100.6	106.8	102.9	109.6	114.7	6.11	3.87	4.79	9.91	3.75	3.53	6.55612	6.69488	6.54071	6.49506	6.62205	6.73064	6.61176	6.68229	6.68089	6.68089	6.79701	6.80349	6.58496	6.7866	6.8189	6.87529	6.79831	6.75087	6.75221	6.86419	6.88631	6.76686	6.82528	6.85798
O75116	Rho-associated protein kinase 2 OS=Homo sapiens OX=9606 GN=ROCK2 PE=1 SV=4	ROCK2	[R].SQLQALHIGLDSSSIGSGPGDAEADDGFPESR.[L]	1xTMTpro [N-Term]; 2xPhospho [S14(98.1); S17(100)]	9	O75116 [1121-1152]	O75116 2xPhospho [S1134(98.1); S1137(100)]	0	3677.63	119		127.3	131.4	111.3	106.5	114.2	118.4	13.66	4.15	3.26	2.62	4.44	6.95	7.10538	7.19673	6.87897	6.76686	7.05853	7.01792	6.98299	7.12102	6.75221	6.79831	6.86542	6.79701	6.76022	6.70736	6.65535	6.6893	6.87406	6.79701	6.88509	6.75087	6.83289	7.05528	6.86666	6.90689
O75122	CLIP-associating protein 2 OS=Homo sapiens OX=9606 GN=CLASP2 PE=1 SV=3	CLASP2	[R].EASPSR.[L]	1xTMTpro [N-Term]; 1xPhospho [S3(99.2)]	3	O75122 [505-510]	O75122 1xPhospho [S507(99.2)]	0	1030.49	10	1.5	123.6	108.5	95.3	87.4	88.8	108	12.28	5.09	6.33	4.64	11.72	5.28	7.04111	6.63517	6.88509	7.01346	6.88387	6.76553	6.71699	6.75756	6.59991	6.57289	6.57592	6.39575	6.49665	6.40259	6.52356	6.50144	6.6907	6.55152	6.39403	6.3147	6.79831	6.64674	6.71012	6.80735
O75122	CLIP-associating protein 2 OS=Homo sapiens OX=9606 GN=CLASP2 PE=1 SV=3	CLASP2	[R].SSSSSQESLNRPFSSK.[W]	1xTMTpro [K16]; 1xTMTpro [N-Term]; 1xPhospho [S5(95.6)]	2	O75122 [323-338]	O75122 1xPhospho [S327(95.6)]	1	2416.2	23	0.84	113.3	128.5	88.4	86.3	81.5	129	10.33	4.07	7.06	9.3	13.41	7.94	6.93428	6.71287	6.97384	6.68229	7.01458	7.07146	6.92837	6.99661	6.40939	6.52199	6.36282	6.58496	6.33628	6.52669	6.4363	6.52982	6.62936	6.44626	6.22304	6.25172	7.12928	6.85674	7.04767	6.97613
O75122	CLIP-associating protein 2 OS=Homo sapiens OX=9606 GN=CLASP2 PE=1 SV=3	CLASP2	[R].ESSRDTSPVR.[S]	1xTMTpro [N-Term]; 2xPhospho [T6(98.7); S]	4	O75122 [535-544]	O75122 2xPhospho [T540(98.7); S]	1	1597.69	22	2.16	104.4	94.8	86.2	76.7	83.3	83.8	35.85	18.95	19.85	0.73	21.62	8.85	7.10434	5.88509	6.99661	6.41616	7.02569	6.49665	6.46761	6.63807	6.27612	6.86047	6.56986	6.2891	6.25361	6.26866	6.43129	6.49985	6.43296	6.66107	6.32733	5.87529	6.35226	6.50621	6.20163	6.42459
O75122	CLIP-associating protein 2 OS=Homo sapiens OX=9606 GN=CLASP2 PE=1 SV=3	CLASP2	[R].SGSPGR.[V]	1xTMTpro [N-Term]; 1xPhospho [S3(100)]	4	O75122 [461-466]	O75122 1xPhospho [S463(100)]	0	944.452	17	1.49	189.9	157	146.6	148.8	158.4	165.8	9.1	11.71	13.38	12.18	12.46	13.22	7.5812	7.55689	7.40088	7.72315	7.43379	7.14975	7.15482	7.45697	7.30925	6.83794	7.19771	7.19377	7.34252	7.09276	7.34163	6.69905	7.15987	7.224	7.55382	7.39232	7.44708	7.01235	7.43212	7.3147
O75122	CLIP-associating protein 2 OS=Homo sapiens OX=9606 GN=CLASP2 PE=1 SV=3	CLASP2	[R].VLNTGSDVEEAVADALK.[K]	1xTMTpro [K17]; 1xTMTpro [N-Term]; 1xPhospho [S6(100)]	6	O75122 [591-607]	O75122 1xPhospho [S596(100)]	0	2419.26	109		183.2	166.7	131.4	134.5	154.2	201.9	29.55	16.18	15.4	12.09	19.43	14.12	7.59171	8.2465	7.44294	7.44045	7.26021	7.74483	7.4814	7.2817	7.18388	6.67384	6.94017	7.13545	7.19574	6.94837	7.23074	6.77873	7.01681	7.17692	7.36019	7.65392	7.73944	7.41447	7.88813	7.57516
O75122; O75122	CLIP-associating protein 2 [OS=Homo sapiens] CLIP-associating protein 2 OS=Homo sapiens OX=9606 GN=CLASP2 PE=1 SV=3	CLASP2	[R].EASRESSRDTSPVR.[S]	1xTMTpro [N-Term]; 3xPhospho [S3(100); T10(100); S]	10	O75122 [531-544]; O75122 [531-544]	O75122 3xPhospho [S533(100); T540(100); S]; O75122 3xPhospho [S533(100); T540(100); S]	2	2120.87	27	4.1	70.1	75.7	68.4	64.7	62.2	76.2	17.3	8.48	14.66	6.63	20.58	6.25	6.44791	5.99548	6.26679	5.90929	6.34341	6.31832	6.08534	6.16792	5.87774	6.3837	6.12516	6.06824	5.9472	6.08321	6.04221	6.23074	6.29462	6.1334	5.7866	5.65249	6.31651	6.2114	6.1127	6.29094
O75122	CLIP-associating protein 2 OS=Homo sapiens OX=9606 GN=CLASP2 PE=1 SV=3	CLASP2	[R].SRSDIDVNAAAGAK.[A]	1xTMTpro [K14]; 1xTMTpro [N-Term]; 1xPhospho [S3(100)]	4	O75122 [368-381]	O75122 1xPhospho [S370(100)]	1	2063.08	35		292.3	259.6	166.5	172.9	269	241.3	48.01	29.06	25.77	27.93	35.99	29.42	8.2446	9.29232	7.96867	8.13802	7.51096	8.32012	8.37938	7.71973	7.72996	6.80349	7.27333	7.48623	7.72247	7.14466	7.66747	7.00225	7.17692	7.92778	8.21529	8.53255	8.02569	7.49025	8.47573	7.80413
O75122	CLIP-associating protein 2 OS=Homo sapiens OX=9606 GN=CLASP2 PE=1 SV=3	CLASP2	[K].ASLLHSMPTHSSPR.[S]	1xTMTpro [N-Term]; 1xPhospho [T/S]	5	O75122 [1002-1015]		0	1904.94	39		104.5	106.3	100.4	104.2	107.5	100.1	16.97	13.19	5.01	6.29	4.56	3.95	6.6014	7.07895	6.56377	6.81378	6.66676	7.06501	6.71149	6.75355	6.70874	6.60733	6.55305	6.6907	6.76686	6.63807	6.63662	6.71699	6.70321	6.79572	6.66391	6.79312	6.6837	6.64097	6.64818	6.54844
O75122	CLIP-associating protein 2 OS=Homo sapiens OX=9606 GN=CLASP2 PE=1 SV=3	CLASP2	[R].SQGCSREASPSR.[L]	1xCarbamidomethyl [C4]; 1xTMTpro [N-Term]; 2xPhospho [S5(100); S9(100)]	6	O75122 [499-510]	O75122 2xPhospho [S503(100); S507(100)]	1	1785.73	19	2.64	155.4	186.6	176.9	167.3	160.5	193.3	18.62	10.08	7.83	1.5	5.65	12.17	7.48945	7.14364	7.41616	6.87774	7.6388	7.67384	7.37069	7.44874	7.48623	7.26303	7.44708	7.52748	7.40173	7.37156	7.44708	7.29829	7.19771	7.39146	7.30652	7.34607	7.79572	7.43129	7.70805	7.4822
O75122	CLIP-associating protein 2 OS=Homo sapiens OX=9606 GN=CLASP2 PE=1 SV=3	CLASP2	[K].MVSQSQPGSR.[S]	1xTMTpro [N-Term]; 1xPhospho [S9(100)]	2	O75122 [451-460]	O75122 1xPhospho [S459(100)]	0	1460.69	15	1.49	136.8	143.6	144	118.2	158.6	143.2	35.77	26.58	24.99	2.7	34.18	26.54	7.17592	7.91886	6.88387	7.01458	6.59395	7.55766	7.24413	7.0864	7.4446	6.59395	7	7.33985	6.85674	6.91169	6.94251	6.58796	6.43796	7.31832	7.30104	7.75556	7.14364	6.47086	7.46923	7.1809
O75128	Protein cordon-bleu OS=Homo sapiens OX=9606 GN=COBL PE=1 SV=2	COBL	[R].LQADPKPISPQQK.[S]	2xTMTpro [K6; K13]; 1xTMTpro [N-Term]; 1xPhospho [S9(100)]	3	O75128 [807-819]	O75128 1xPhospho [S815(100)]	1	2442.39	27		98.6	96.3	61.2	120.4	76.5	108.9	16.43	16.75	19.13	6.73	20.44	12.01	6.49506	6.3733	6.75355	6.8936	6.59842	6.19771	6.57894	6.80478	5.71425	6.34163	5.99095	5.88264	6.98071	6.84298	6.95536	6.87036	6.732	6.32553	6.18982	6.10643	6.66676	7.02348	6.67525	6.85798
O75132	Zinc finger BED domain-containing protein 4 OS=Homo sapiens OX=9606 GN=ZBED4 PE=1 SV=2	ZBED4	[K].TEVSETARPSSPDTR.[V]	1xTMTpro [N-Term]; 1xPhospho [S11(100)]	7	O75132 [614-628]	O75132 1xPhospho [S624(100)]	1	2016.96	45	3.38	79.7	83.1	107.8	91.3	82.3	74.9	8.42	9.89	4.43	0.87	7.5	4.16	6.29829	6.17393	6.33628	6.46761	6.41447	6.33985	6.2854	6.60288	6.71425	6.70183	6.83542	6.79051	6.50462	6.52199	6.54071	6.37678	6.30195	6.29278	6.51728	6.42459	6.33985	6.22689	6.22689	6.21335
O75143	Autophagy-related protein 13 OS=Homo sapiens OX=9606 GN=ATG13 PE=1 SV=1	ATG13	[R].THCAATPSSSEDTETVSNSSEGR.[A]	1xCarbamidomethyl [C3]; 1xTMTpro [N-Term]; 1xPhospho [S/T]	2	O75143 [337-359]		0	2794.18	94		77.1	108.9	91.2	80	79.7	96.3	12.34	9.22	9.19	6.98	6.17	14.81	6.50621	6.11061	6.18785	6.34873	6.81634	6.89845	6.58646	6.71836	6.52356	6.2384	6.52199	6.49985	6.25172	6.39403	6.47897	6.26303	6.28725	6.34341	6.44128	6.23458	6.76288	6.23649	6.54689	6.63081
O75145	Liprin-alpha-3 OS=Homo sapiens OX=9606 GN=PPFIA3 PE=1 SV=3	PPFIA3	[R].GEGPAIPGDTPPPTPR.[S]	1xTMTpro [N-Term]; 1xPhospho [T10(100)]	3	O75145 [705-720]	O75145 1xPhospho [T714(100)]	0	1942.96	48		100.5	102.2	92.7	109	118.5	116.4	14.05	14.64	8.6	1.36	4.81	12.58	6.71562	6.25927	6.71836	6.58646	6.31107	6.73335	6.8189	6.61618	6.40599	6.67525	6.60437	6.46434	6.78136	6.75355	6.78136	6.78921	6.88996	6.98185	6.88631	6.8125	6.58796	6.85922	6.86666	7.03892
O75147	Obscurin-like protein 1 OS=Homo sapiens OX=9606 GN=OBSL1 PE=1 SV=4	OBSL1	[K].ASSGDQGSPPCFLR.[F]	1xCarbamidomethyl [C11]; 1xTMTpro [N-Term]; 1xPhospho [S8(100)]	5	O75147 [3-16]	O75147 1xPhospho [S10(100)]	0	1862.84	30		150.8	129.4	105.3	108.2	88.2	147.8	3.31	11.6	5.56	7.97	4.33	2.98	7.28077	7.16491	7.23936	7.23362	6.93782	7.06824	7.29186	6.96347	6.75622	6.68229	6.80607	6.62352	6.8392	6.67666	6.76553	6.75355	6.47897	6.44626	6.54535	6.39746	7.15178	7.23458	7.17991	7.24031
O75151	Lysine-specific demethylase PHF2 OS=Homo sapiens OX=9606 GN=PHF2 PE=1 SV=4	PHF2	[K].GSDDAPYSPTAR.[V]	1xTMTpro [N-Term]; 1xPhospho [S8(100)]	2	O75151 [898-909]	O75151 1xPhospho [S905(100)]	0	1620.72	26		149.1	139.1	135.3	100.6	126.3	112.5	14.66	8.82	9.83	4.08	11.34	9.96	7.21917	7.54921	7.06824	7.2211	6.97728	7.27333	7.16692	7.07253	7.25267	6.91648	7.12205	7.03672	6.61029	6.69349	6.72383	6.61765	6.76288	6.94603	7.01681	7.16088	6.55459	6.82782	6.89966	6.8009
O75151	Lysine-specific demethylase PHF2 OS=Homo sapiens OX=9606 GN=PHF2 PE=1 SV=4	PHF2	[K].DSDYVYPSLESDEDNPIFK.[S]	1xTMTpro [K19]; 1xTMTpro [N-Term]; 1xPhospho [S11(100)]	8	O75151 [872-890]	O75151 1xPhospho [S882(100)]	0	2921.36	42	1.56	104.8	101	112.9	91	98.3	95	4.61	1.37	1.07	1.85	4.71	4.77	6.78921	6.66534	6.65678	6.75756	6.68089	6.64097	6.67101	6.6453	6.8189	6.8189	6.83289	6.79572	6.52669	6.48864	6.44956	6.43796	6.63227	6.52669	6.60437	6.6907	6.50779	6.54381	6.66534	6.59544
O75151	Lysine-specific demethylase PHF2 OS=Homo sapiens OX=9606 GN=PHF2 PE=1 SV=4	PHF2	[R].ESASPTIPNLDLLEAHTK.[E]	1xTMTpro [K18]; 1xTMTpro [N-Term]; 1xPhospho [S/T]	4	O75151 [536-553]		0	2624.38	37		111	113.6	113.8	103.7	107.6	106.6	5	2.47	1.05	1.47	0.5	2.76	6.74147	6.73064	6.84925	6.87036	6.848	6.80735	6.86419	6.7866	6.82273	6.824	6.83668	6.85549	6.71149	6.68229	6.6837	6.70321	6.74953	6.74551	6.74953	6.76288	6.69627	6.72656	6.74551	6.79051
O75151	Lysine-specific demethylase PHF2 OS=Homo sapiens OX=9606 GN=PHF2 PE=1 SV=4	PHF2	[K].LEKSPLAGNKDNK.[F]	3xTMTpro [K3; K10; K13]; 1xTMTpro [N-Term]; 1xPhospho [S4(100)]	2	O75151 [622-634]	O75151 1xPhospho [S625(100)]	2	2710.56		2.4	112.7	113.7	128.6	112.1	138.6	113	31.13	23.77	5.75	7.89	5.83	17.95	7.3156	7.12102	6.3837	6.51096	6.82528	7.15583	6.27984	6.83162	7.15785	6.99887	7.01458	6.98185	6.72792	6.88996	6.67666	7.25077	7.02791	7.16692	7.06286	7.20555	6.8936	6.74819	6.53138	7.14568
O75152	Zinc finger CCCH domain-containing protein 11A OS=Homo sapiens OX=9606 GN=ZC3H11A PE=1 SV=3	ZC3H11A	[R].RLSSASTGKPPLSVEDDFEK.[L]	2xTMTpro [K9; K20]; 1xTMTpro [N-Term]; 1xPhospho [S3(100)]	10	O75152 [756-775]	O75152 1xPhospho [S758(100)]	2	3155.68	40	5.73	106.7	121	115.8	108.2	92.8	105.4	6.04	8.52	7.55	5.47	8.02	2.18	6.73877	6.86419	6.73742	6.65535	6.89482	6.94251	6.70044	6.98982	6.94017	6.69905	6.79961	6.91169	6.70183	6.81378	6.67101	6.65821	6.54381	6.52826	6.74819	6.50938	6.76288	6.71699	6.72383	6.6879
O75152	Zinc finger CCCH domain-containing protein 11A OS=Homo sapiens OX=9606 GN=ZC3H11A PE=1 SV=3	ZC3H11A	[K].VESSENVPSPTHPPVVINAADDDEDDDDQFSEEGDETK.[T]	1xTMTpro [K38]; 1xTMTpro [N-Term]; 1xPhospho [S31(100)]	3	O75152 [141-178]	O75152 1xPhospho [S171(100)]	0	4817.12	62		77	82.1	75.9	69.7	77	72.8	6.42	3.4	4.91	2.07	0.74	10.07	6.29829	6.18785	6.23649	6.39917	6.29278	6.34341	6.3733	6.40939	6.37678	6.2555	6.23649	6.22689	6.10014	6.14364	6.10643	6.27426	6.2555	6.27984	6.26866	6.26303	6.22304	6.14975	6.11686	6.42962
O75152	Zinc finger CCCH domain-containing protein 11A OS=Homo sapiens OX=9606 GN=ZC3H11A PE=1 SV=3	ZC3H11A	[K].TVLPTVPESPEEEVK.[A]	1xTMTpro [K15]; 1xTMTpro [N-Term]; 1xPhospho [S9(100)]	4	O75152 [100-114]	O75152 1xPhospho [S108(100)]	0	2342.24	56		100.7	114.9	96.7	103.4	104.3	97.4	3.85	3.29	3.59	0.47	3.62	3.32	6.62352	6.57137	6.6907	6.68229	6.86295	6.76288	6.824	6.86542	6.55459	6.66249	6.62644	6.56377	6.69766	6.6879	6.69209	6.66959	6.7046	6.70321	6.74012	6.61618	6.61618	6.67525	6.59694	6.56224
O75152	Zinc finger CCCH domain-containing protein 11A OS=Homo sapiens OX=9606 GN=ZC3H11A PE=1 SV=3	ZC3H11A	[R].VQQSSESSTSSPSQHEATPGAR.[LR]	1xTMTpro [N-Term]; 1xPhospho [S11(98.6)]	4	O75152 [485-506]	O75152 1xPhospho [S495(98.6)]	0	2642.2	78		162.2	140.4	130.3	130.3	173.1	130.4	8.22	25.18	12.49	1.32	14.22	22.6	7.44791	7.38716	7.17093	7.29554	6.92481	7.34163	7.60437	6.84298	7.04985	7.32373	7.00113	6.92837	7.01235	7.03892	7.1467	7.51649	7.58946	7.66178	7.2817	7.26585	6.73335	7.25927	6.79312	7.38629
O75152	Zinc finger CCCH domain-containing protein 11A OS=Homo sapiens OX=9606 GN=ZC3H11A PE=1 SV=3	ZC3H11A	[K].LSVQSNPSPQLR.[S]	1xTMTpro [N-Term]; 1xPhospho [S8(100)]	3	O75152 [125-136]	O75152 1xPhospho [S132(100)]	0	1709.89	40		98.7	101.7	106.8	110.5	115.3	99.9	5.53	1.83	3.29	3.55	3.87	3.42	6.76288	6.59544	6.59842	6.65249	6.63081	6.65392	6.6879	6.68229	6.75087	6.72656	6.82655	6.72792	6.824	6.75087	6.75756	6.74551	6.73742	6.85425	6.853	6.84423	6.64674	6.64241	6.54381	6.64241
O75153	Clustered mitochondria protein homolog OS=Homo sapiens OX=9606 GN=CLUH PE=1 SV=2	CLUH	[K].SEDPPGQEAGSEEEGSSASGLAK.[V]	1xTMTpro [K23]; 1xTMTpro [N-Term]; 1xPhospho [S11(100)]	8	O75153 [654-676]	O75153 1xPhospho [S664(100)]	0	2907.34	64		105.5	100.2	91.5	101.5	90.6	112.9	5.27	5.18	3.74	3.46	8.6	5.16	6.65535	6.72928	6.71287	6.83542	6.57743	6.66249	6.75355	6.62936	6.56682	6.47411	6.46434	6.55766	6.70044	6.63081	6.66534	6.6879	6.72383	6.52356	6.46434	6.48059	6.87406	6.70321	6.84674	6.79051
O75164	Lysine-specific demethylase 4A OS=Homo sapiens OX=9606 GN=KDM4A PE=1 SV=2	KDM4A	[R].DSISSDSETSEPLSCR.[A]	1xCarbamidomethyl [C15]; 1xTMTpro [N-Term]; 1xPhospho [S5(99.3)]	6	O75164 [519-534]	O75164 1xPhospho [S523(99.3)]	0	2153.92	42		127.6	122.5	115.3	121.4	135.1	127.3	6.2	5	5.78	3.21	5.22	15.07	7.09908	7.00338	6.8802	6.98641	6.80219	6.93899	6.93428	6.96694	6.83289	6.76553	6.86542	6.96463	6.95652	6.89118	6.91409	6.87283	6.94134	7.08534	7.11686	7.07146	6.77083	6.90689	7.26959	7.07575
O75167	Phosphatase and actin regulator 2 OS=Homo sapiens OX=9606 GN=PHACTR2 PE=1 SV=2	PHACTR2	[K].ASASPSTSSTSSRPK.[A]	1xTMTpro [K15]; 1xTMTpro [N-Term]; 1xPhospho [S4(100)]	4	O75167 [234-248]	O75167 1xPhospho [S237(100)]	1	2139.09	41	1.05	138.8	128.5	99.7	139	92.6	128.6	10.69	11.34	12.91	0.66	6.72	13.56	6.97039	7.07895	7.15482	7.33181	6.92955	6.91409	7.25644	7.08215	6.59246	6.94017	6.6893	6.5345	7.1127	7.12619	7.02791	7.06286	6.6907	6.56986	6.48382	6.49506	6.88142	6.86419	7.26115	7.13134
O75167	Phosphatase and actin regulator 2 OS=Homo sapiens OX=9606 GN=PHACTR2 PE=1 SV=2	PHACTR2	[K].ASIANSDGPTAGSQTPPFK.[R]	1xTMTpro [K19]; 1xTMTpro [N-Term]; 1xPhospho [T15(100)]	4	O75167 [11-29]	O75167 1xPhospho [T25(100)]	0	2534.28	72		101.1	96.2	93.9	97.9	88	102.1	5.83	6.07	4.91	6.98	7.28	8.51	6.63662	6.6837	6.79572	6.60733	6.58346	6.59246	6.7211	6.51254	6.50779	6.65678	6.59246	6.51412	6.54226	6.6851	6.51885	6.63952	6.60585	6.51728	6.40259	6.3837	6.56071	6.61471	6.83289	6.73335
O75167	Phosphatase and actin regulator 2 OS=Homo sapiens OX=9606 GN=PHACTR2 PE=1 SV=2	PHACTR2	[K].ASIANSDGPTAGSQTPPFKR.[K]	1xTMTpro [K19]; 1xTMTpro [N-Term]; 1xPhospho [T15(98.3)]	6	O75167 [11-30]	O75167 1xPhospho [T25(98.3)]	1	2690.38	39		111.1	105.2	102.6	113.7	102.7	106.6	5.94	5.24	6.17	2	5.65	10.23	6.77215	6.8189	6.87406	6.66959	6.64962	6.7761	6.79181	6.65821	6.58646	6.78267	6.72928	6.63372	6.84925	6.80864	6.74819	6.82528	6.7761	6.67525	6.57592	6.6893	6.52356	6.65105	6.84172	6.82018
O75170	Serine/threonine-protein phosphatase 6 regulatory subunit 2 OS=Homo sapiens OX=9606 GN=PPP6R2 PE=1 SV=2	PPP6R2	[R].CSSPVDTECSHAEGSR.[S]	2xCarbamidomethyl [C1; C9]; 1xTMTpro [N-Term]; 1xPhospho [S3(100)]	3	O75170 [769-784]	O75170 1xPhospho [S771(100)]	0	2162.88	53		101.4	107.2	106.3	104.6	104.4	108.6	12.64	11.62	8.76	2.95	10.04	9.45	6.63952	6.30561	6.732	6.6893	6.85922	6.62352	6.6279	6.9542	6.69627	6.53605	6.76553	6.83794	6.73877	6.67807	6.72656	6.56377	6.6865	6.69349	6.97499	6.71836	6.87897	6.64818	6.88264	6.63952
O75175	CCR4-NOT transcription complex subunit 3 OS=Homo sapiens OX=9606 GN=CNOT3 PE=1 SV=1	CNOT3	[R].STDSEVSQSPAK.[N]	1xTMTpro [K12]; 1xTMTpro [N-Term]; 1xPhospho [S9(100)]	16	O75175 [291-302]	O75175 1xPhospho [S299(100)]	0	1923.96	67		91	88.6	101.7	102.6	97.6	102.2	5.7	12.29	4.01	3.01	6.35	5.9	6.54844	6.6279	6.46597	6.45286	6.44626	6.79051	6.43463	6.49346	6.70874	6.6279	6.62205	6.73742	6.64962	6.71149	6.71699	6.70044	6.60881	6.60881	6.56377	6.76818	6.64818	6.52982	6.72247	6.70321
O75175	CCR4-NOT transcription complex subunit 3 OS=Homo sapiens OX=9606 GN=CNOT3 PE=1 SV=1	CNOT3	[K].EPSAAAPTGAGGVAPGSGNNSGGPSLLVPLPVNPPSSPTPSFSDAK.[A]	1xTMTpro [K46]; 1xTMTpro [N-Term]; 1xPhospho [S/T]	3	O75175 [471-516]		0	4899.47	48		80.4	87.8	95	57.9	97.4	90.3	7.18	10.82	13.12	38.48	15.9	19.02	6.51412	6.35403	6.30561	6.29829	6.34696	6.69488	6.40769	6.50303	6.41447	6.39403	6.74147	6.72383	5.45286	6.25739	5.50462	6.58195	6.15785	6.60288	6.71562	6.61029	6.54844	6.24222	6.44294	6.8802
O75179	Ankyrin repeat domain-containing protein 17 OS=Homo sapiens OX=9606 GN=ANKRD17 PE=1 SV=3	ANKRD17	[K].EHYPVSSPSSPSPPAQPGGVSR.[N]	1xTMTpro [N-Term]; 1xPhospho [S10(100)]	20	O75179 [2036-2057]	O75179 1xPhospho [S2045(100)]	0	2604.24	34	2.61	108.6	100.8	95.3	103.6	99.5	111.2	11.35	11.41	8.2	9.1	8.02	4.68	6.82146	6.47735	6.853	6.70598	6.59246	6.71699	6.88631	6.5157	6.46271	6.70874	6.65105	6.49825	6.7879	6.6014	6.70598	6.70598	6.69766	6.75355	6.5744	6.49665	6.70183	6.86171	6.8189	6.7761
O75179	Ankyrin repeat domain-containing protein 17 OS=Homo sapiens OX=9606 GN=ANKRD17 PE=1 SV=3	ANKRD17	[K].EHYPVSSPSSPSPPAQPGGVSR.[N]	1xTMTpro [N-Term]; 2xPhospho [S10(98.4); S12(100)]	14	O75179 [2036-2057]	O75179 2xPhospho [S2045(98.4); S2047(100)]	0	2684.21	49		102	96.8	92.2	96.6	99	99.7	1.78	8.4	3.39	8.36	5.41	5.27	6.67948	6.71425	6.66534	6.65535	6.46107	6.74953	6.6279	6.56682	6.52826	6.45943	6.52669	6.57894	6.67948	6.50938	6.67243	6.49185	6.5345	6.63517	6.62352	6.7252	6.56224	6.65678	6.74281	6.62205
O75179	Ankyrin repeat domain-containing protein 17 OS=Homo sapiens OX=9606 GN=ANKRD17 PE=1 SV=3	ANKRD17	[K].ATVPVAAATAAEGEGSPPAVAAVAGPPAAAEVGGGVGGSSR.[A]	1xTMTpro [N-Term]; 1xPhospho [S16(100)]	9	O75179 [4-44]	O75179 1xPhospho [S19(100)]	0	3868.94	93	4.01	88.4	91.4	84.4	92.3	87.9	92.4	4.12	10.07	3.43	6.68	3.25	7.72	6.43463	6.50938	6.38024	6.49825	6.37504	6.52356	6.7211	6.50303	6.44791	6.42962	6.36807	6.34518	6.59694	6.46107	6.47735	6.46597	6.46761	6.54226	6.44128	6.44956	6.33092	6.54381	6.59395	6.51728
O75179	Ankyrin repeat domain-containing protein 17 OS=Homo sapiens OX=9606 GN=ANKRD17 PE=1 SV=3	ANKRD17	[K].SGPSPLSSPNGK.[L]	1xTMTpro [K12]; 1xTMTpro [N-Term]; 1xPhospho [S4(100)]	10	O75179 [1693-1704]	O75179 1xPhospho [S1696(100)]	0	1815.95	43	3.18	82.2	84.2	88.3	88.8	83.1	99.9	4.26	4.1	5.31	6.33	6.53	5.39	6.37851	6.24413	6.36982	6.35226	6.35755	6.43463	6.32012	6.44128	6.5345	6.41785	6.37156	6.50938	6.40769	6.53605	6.46434	6.56071	6.49506	6.40429	6.2724	6.34873	6.65964	6.62498	6.54998	6.73742
O75179	Ankyrin repeat domain-containing protein 17 OS=Homo sapiens OX=9606 GN=ANKRD17 PE=1 SV=3	ANKRD17	[R].NSPLDCGSASPNK.[V]	1xCarbamidomethyl [C6]; 1xTMTpro [K13]; 1xTMTpro [N-Term]; 1xPhospho [S10(100)]	7	O75179 [2058-2070]	O75179 1xPhospho [S2067(100)]	0	2034.98	74	1.15	43.9	45	49.3	50.8	47.9	55.5	3.46	15.55	15.64	14.05	5.83	7.94	5.38198	5.49825	5.44294	5.47249	5.39232	5.59395	5.24031	5.75489	5.61176	5.39917	5.63227	5.93546	5.52356	5.80993	5.59096	5.50779	5.56986	5.41954	5.59395	5.60585	5.76553	5.57592	5.83542	5.82018
O75179	Ankyrin repeat domain-containing protein 17 OS=Homo sapiens OX=9606 GN=ANKRD17 PE=1 SV=3	ANKRD17	[K].LTVASPK.[R]	1xTMTpro [K7]; 1xTMTpro [N-Term]; 1xPhospho [S5(100)]	3	O75179 [1705-1711]	O75179 1xPhospho [S1709(100)]	0	1403.82	13		92.9	92.8	100.6	110.6	107.4	100.7	4.31	6.64	5.11	1.61	4.4	5.08	6.61324	6.54381	6.53138	6.46107	6.58496	6.66107	6.44956	6.48864	6.70598	6.58045	6.59991	6.72656	6.80478	6.77215	6.79181	6.79572	6.73877	6.75622	6.64386	6.79572	6.59694	6.67948	6.62936	6.76288
O75179	Ankyrin repeat domain-containing protein 17 OS=Homo sapiens OX=9606 GN=ANKRD17 PE=1 SV=3	ANKRD17	[K].SSSTSESGDSDNMR.[I]	1xTMTpro [N-Term]; 1xPhospho [S5(98.1)]	3	O75179 [1605-1618]	O75179 1xPhospho [S1609(98.1)]	0	1843.73	63		85.9	91.1	96.5	109.1	99.4	101.8	5.27	6.7	5.64	1.32	2.88	3.33	6.54535	6.41109	6.43962	6.36982	6.45286	6.56529	6.38716	6.59544	6.63081	6.46434	6.55305	6.64241	6.75622	6.78267	6.91049	6.76288	6.7046	6.60733	6.63227	6.63662	6.66534	6.62352	6.67384	6.73877
O75179	Ankyrin repeat domain-containing protein 17 OS=Homo sapiens OX=9606 GN=ANKRD17 PE=1 SV=3	ANKRD17	[K].SGPSPLSSPNGK.[L]	1xTMTpro [K12]; 1xTMTpro [N-Term]; 2xPhospho [S4(100); S]	4	O75179 [1693-1704]	O75179 2xPhospho [S1696(100); S]	0	1895.92	38		111.8	105.3	115.4	117	129.9	128.7	10.89	11.12	13.11	5.5	8.43	11.79	6.71699	7.03012	6.70598	6.89239	6.58796	6.95187	6.66534	6.77215	6.926	6.52513	6.7761	6.95884	6.81506	6.92719	6.81121	6.85175	6.96809	7.02459	7.01903	7.23266	7.00225	6.80349	7.01346	7.21917
O75179	Ankyrin repeat domain-containing protein 17 OS=Homo sapiens OX=9606 GN=ANKRD17 PE=1 SV=3	ANKRD17	[R].APSPAPSSVPLGSEKPSNVSQDR.[K]	1xTMTpro [K15]; 1xTMTpro [N-Term]; 1xPhospho [S3(100)]	4	O75179 [2399-2421]	O75179 1xPhospho [S2401(100)]	1	2995.54	25	2.53	62.6	74.8	120.4	114.6	132.4	93.4	6.93	12.75	6.44	10.46	4.77	10.87	6.05528	5.94251	5.99548	5.81762	6.14568	6.36982	5.94486	6.30561	6.85425	6.79961	6.97039	6.99435	6.73335	6.9472	6.8802	6.96694	7.01235	7.12102	6.96924	7.08534	6.51412	6.30012	6.57592	6.68229
O75190; O75190-3	DnaJ homolog subfamily B member 6 OS=Homo sapiens OX=9606 GN=DNAJB6 PE=1 SV=2 Isoform C of DnaJ homolog subfamily B member 6 [OS=Homo sapiens]	DNAJB6	[R].HAPHCLSEEEGEQDRPR.[A]	1xCarbamidomethyl [C5]; 1xTMTpro [N-Term]; 1xPhospho [S7(100)]	39	O75190 [271-287]; O75190-3 [271-287]	O75190 1xPhospho [S277(100)]; O75190-3 1xPhospho [S277(100)]	1	2431.08	41	3.86	100.6	111.5	111.1	101.4	103.1	99.8	5.14	10.49	4.94	2.97	3.28	6.37	6.54844	6.72383	6.67666	6.62936	6.61912	6.97154	6.74147	6.85922	6.74012	6.76686	6.824	6.89966	6.63372	6.69349	6.62352	6.73742	6.70321	6.74281	6.63081	6.67384	6.61029	6.57894	6.67243	6.78398
O75190-3	Isoform C of DnaJ homolog subfamily B member 6 [OS=Homo sapiens]	DNAJB6	[R].EAAVEQAQSETSLGAR.[G]	1xTMTpro [N-Term]; 2xPhospho [S9(97.4); S12(97.4)]	2	O75190-3 [304-319]	O75190-3 2xPhospho [S312(97.4); S315(97.4)]	0	2110.94		3.94	111.5	101.5	96.9	100.8	95.1	115.6	21.23	13.64	7.2	4.42	9.2	7.62	6.75221	7.29462	6.64097	6.8505	6.54998	6.97039	6.74281	6.58796	6.63081	6.56682	6.42962	6.67243	6.70044	6.61029	6.58646	6.67243	6.47897	6.45615	6.7211	6.66391	6.74147	6.76686	6.94017	6.94953
O75190-3	Isoform C of DnaJ homolog subfamily B member 6 [OS=Homo sapiens]	DNAJB6	[R].EAAVEQAQSETSLGAR.[G]	1xTMTpro [N-Term]; 1xPhospho [S12(98.6)]	2	O75190-3 [304-319]	O75190-3 1xPhospho [S315(98.6)]	0	2030.97		4.07	102.3	96.5	103.3	101.1	98.7	96.9	14.65	12.5	5.74	0.34	1.91	7.77	6.67948	6.91886	6.39575	6.67384	6.34873	6.67666	6.76155	6.50779	6.65105	6.80478	6.72928	6.62352	6.66391	6.65678	6.63081	6.70598	6.65535	6.59096	6.63517	6.61471	6.52826	6.48382	6.71973	6.66959
O75351	Vacuolar protein sorting-associated protein 4B OS=Homo sapiens OX=9606 GN=VPS4B PE=1 SV=2	VPS4B	[K].EGQPSPADEKGNDSDGEGESDDPEKK.[K]	3xTMTpro [K10; K25; K26]; 1xTMTpro [N-Term]; 1xPhospho [S14(100)]	9	O75351 [89-114]	O75351 1xPhospho [S102(100)]	2	4013.92	13	2.37	102.5	112.7	77.1	76.1	72	108.9	5.25	6.27	5.25	2.51	3.27	1.78	6.75756	6.59544	6.7252	6.63517	6.79961	6.96	6.75221	6.83289	6.12722	6.26679	6.26866	6.29829	6.22497	6.27612	6.26679	6.34341	6.17592	6.14771	6.25172	6.16189	6.77742	6.74416	6.80349	6.75756
O75351	Vacuolar protein sorting-associated protein 4B OS=Homo sapiens OX=9606 GN=VPS4B PE=1 SV=2	VPS4B	[K].GNDSDGEGESDDPEKK.[K]	2xTMTpro [K15; K16]; 1xTMTpro [N-Term]; 1xPhospho [S4(100)]	3	O75351 [99-114]	O75351 1xPhospho [S102(100)]	1	2671.26	21	1.53	93.1	92.1	91.3	95.8	91.1	103.3	4.64	6.24	5.99	3.87	5.74	6.73	6.46434	6.60881	6.49985	6.57894	6.56071	6.48864	6.41447	6.62352	6.51412	6.52356	6.51096	6.33807	6.62059	6.54226	6.75087	6.62498	6.45943	6.64386	6.53294	6.48543	6.62644	6.60881	6.75489	6.80607
O75351	Vacuolar protein sorting-associated protein 4B OS=Homo sapiens OX=9606 GN=VPS4B PE=1 SV=2	VPS4B	[K].GNDSDGEGESDDPEK.[K]	1xTMTpro [K15]; 1xTMTpro [N-Term]; 1xPhospho [S4(100)]	7	O75351 [99-113]	O75351 1xPhospho [S102(100)]	0	2238.95	72		49.7	51.9	48.1	55.5	51.1	58.6	4.08	7.88	4.11	2.48	3.76	13.87	5.64962	5.52042	5.62644	5.64386	5.67243	5.7252	5.66959	5.90207	5.56071	5.64386	5.61765	5.51096	5.81762	5.76818	6.0268	5.96347	5.66676	5.77873	5.67525	5.67807	5.74685	5.66107	6.08321	6
O75351	Vacuolar protein sorting-associated protein 4B OS=Homo sapiens OX=9606 GN=VPS4B PE=1 SV=2	VPS4B	[K].EGQPSPADEKGNDSDGEGESDDPEK.[K]	2xTMTpro [K10; K25]; 1xTMTpro [N-Term]; 1xPhospho [S14(100)]	15	O75351 [89-113]	O75351 1xPhospho [S102(100)]	1	3581.62	46		58.9	69.9	76.4	75.8	77.7	66.2	9.04	5.99	1.41	4.1	1.93	2.49	5.91409	5.80478	6.0917	5.84549	6.11686	6.20359	5.99322	6.1375	6.22304	6.26115	6.26866	6.24982	6.20359	6.28725	6.23074	6.37678	6.28355	6.32553	6.27798	6.26115	6.05745	6.01792	6.04002	6.10224
O75362	Zinc finger protein 217 OS=Homo sapiens OX=9606 GN=ZNF217 PE=1 SV=1	ZNF217	[K].TSVSPAPDK.[T]	1xTMTpro [K9]; 1xTMTpro [N-Term]; 1xPhospho [S4(99.6)]	4	O75362 [845-853]	O75362 1xPhospho [S848(99.6)]	0	1589.84	30		105.4	100.3	85.3	87.8	86.9	103.3	6.11	13.73	9.55	4.63	9.32	5.26	6.6014	6.81634	6.70321	6.73606	6.43962	6.64962	6.91648	6.64818	6.22304	6.33807	6.49185	6.52356	6.40769	6.50303	6.52042	6.26679	6.24603	6.36282	6.52042	6.52982	6.65392	6.59991	6.77083	6.72792
O75362	Zinc finger protein 217 OS=Homo sapiens OX=9606 GN=ZNF217 PE=1 SV=1	ZNF217	[K].ESGQEGSTDNDDSSSEKELGETNK.[G]	2xTMTpro [K17; K24]; 1xTMTpro [N-Term]; 3xPhospho [S7(100); T8(100); S/T]	12	O75362 [315-338]	O75362 3xPhospho [S321(100); T322(100); S/T]	1	3695.57	25		82.5	81.4	88.9	89.3	81.7	88.1	4.85	6.76	10.16	7.06	5.53	6.94	6.3345	6.44626	6.28725	6.39746	6.37504	6.29094	6.32012	6.50779	6.31651	6.5345	6.65249	6.41278	6.40769	6.55305	6.48059	6.54844	6.38543	6.29094	6.46761	6.31832	6.44294	6.31832	6.47735	6.56224
O75362	Zinc finger protein 217 OS=Homo sapiens OX=9606 GN=ZNF217 PE=1 SV=1	ZNF217	[K].GKQSPPGPGK.[A]	2xTMTpro [K2; K10]; 1xTMTpro [N-Term]; 1xPhospho [S4(100)]	9	O75362 [792-801]	O75362 1xPhospho [S795(100)]	1	1945.11	16	2.88	96.9	97.7	91.2	106.9	97.1	106.5	2.79	7.48	1.5	0.77	2.05	2.8	6.62205	6.61029	6.58496	6.52982	6.50144	6.7211	6.6837	6.53761	6.4822	6.51254	6.50938	6.53605	6.74819	6.73335	6.78005	6.87774	6.59694	6.63517	6.56377	6.60733	6.70598	6.70321	6.76288	6.78398
O75362	Zinc finger protein 217 OS=Homo sapiens OX=9606 GN=ZNF217 PE=1 SV=1	ZNF217	[K].DVTGSPPAK.[Q]	1xTMTpro [K9]; 1xTMTpro [N-Term]; 1xPhospho [S5(100)]	6	O75362 [566-574]	O75362 1xPhospho [S570(100)]	0	1559.83	35		112.5	107.8	109.2	113	113.6	111.4	19.55	12.99	5.99	6.08	9.52	7.37	6.8189	7.24982	6.61912	6.80735	6.65105	7.05853	6.79181	6.71287	6.83794	6.65821	6.71562	6.824	6.75889	6.88264	6.8189	6.86047	6.79831	6.80478	6.8505	7.07788	6.74012	6.66391	6.89482	6.86047
O75362	Zinc finger protein 217 OS=Homo sapiens OX=9606 GN=ZNF217 PE=1 SV=1	ZNF217	[R].AGAESPTMSVDGR.[Q]	1xTMTpro [N-Term]; 1xPhospho [S5(99.3)]	5	O75362 [403-415]	O75362 1xPhospho [S407(99.3)]	0	1661.75	37	1.06	84.7	86.5	83.3	97.8	89.1	90.9	1.42	2.97	6.27	2.66	4.39	2.75	6.36632	6.41109	6.40939	6.39917	6.43962	6.36632	6.46923	6.42962	6.29278	6.50144	6.41278	6.34873	6.63807	6.58346	6.73064	6.55459	6.48382	6.52356	6.47086	6.3733	6.52356	6.43463	6.5157	6.49665
O75362	Zinc finger protein 217 OS=Homo sapiens OX=9606 GN=ZNF217 PE=1 SV=1	ZNF217	[R].QPGTCSPDLAAPLDENGAVDRGEGGSEDGSEDGLPEGIHLDKNDDGGK.[I]	1xCarbamidomethyl [C5]; 2xTMTpro [K42; K48]; 1xTMTpro [N-Term]; 2xPhospho [S26(100); S30(100)]	3	O75362 [416-463]	O75362 2xPhospho [S441(100); S445(100)]	2	5920.7	28		93.2	99.1	100	109.7	109.4	96.7	5.21	17.7	7.2	0.35	8.15	4.68	6.61765	6.47086	6.48704	6.59694	6.56682	6.49025	7.03892	6.69627	6.48059	6.62059	6.72928	6.66818	6.78005	6.77347	6.86171	6.80735	6.81762	6.82655	6.72792	6.56529	6.52826	6.60733	6.6907	6.58346
O75362	Zinc finger protein 217 OS=Homo sapiens OX=9606 GN=ZNF217 PE=1 SV=1	ZNF217	[K].ESGQEGSTDNDDSSSEKELGETNK.[G]	2xTMTpro [K17; K24]; 1xTMTpro [N-Term]; 2xPhospho [T8(98.2); S13(96.5)]	6	O75362 [315-338]	O75362 2xPhospho [T322(98.2); S327(96.5)]	1	3615.6	71	1.35	79.1	80.1	94.9	104.2	94.8	81.6	11.1	8.56	1.81	8.09	6.23	8.18	6.22304	6.38716	6.04876	6.39746	6.2384	6.3505	6.29646	6.51885	6.56224	6.53761	6.5744	6.59991	6.62059	6.78529	6.65964	6.66676	6.41785	6.6014	6.5345	6.62059	6.3345	6.24982	6.52669	6.36807
O75362	Zinc finger protein 217 OS=Homo sapiens OX=9606 GN=ZNF217 PE=1 SV=1	ZNF217	[R].GEGGSEDGSEDGLPEGIHLDKNDDGGK.[I]	2xTMTpro [K21; K27]; 1xTMTpro [N-Term]; 2xPhospho [S5(100); S9(100)]	3	O75362 [437-463]	O75362 2xPhospho [S441(100); S445(100)]	1	3756.71	32		63.7	68.7	73	78.1	79.6	72.2	13.55	3.54	8.86	3.25	3.24	10.33	5.90207	5.66676	6.10434	6.08321	6.03342	6.07895	6.14771	6.12516	6.14568	6.33092	6.23458	6.02901	6.32193	6.2555	6.46107	6.36807	6.35226	6.26866	6.35403	6.27612	6.36632	6.13134	6.01569	6.21723
O75367	Core histone macro-H2A.1 OS=Homo sapiens OX=9606 GN=MACROH2A1 PE=1 SV=4	MACROH2A1	[K].AASADSTTEGTPADGFTVLSTK.[S]	1xTMTpro [K22]; 1xTMTpro [N-Term]; 1xPhospho [S/T]	3	O75367 [168-189]		0	2815.39	49		117.9	139.5	131.9	115.8	124.6	114	8.9	5.82	5.63	3.36	7.8	5.41	7.04658	6.87036	6.73471	6.89118	7.06286	7.09698	7.25267	7.15178	7.08321	7.00338	7.17093	7.00225	6.82146	6.88996	6.83036	7.01792	7.0607	7.05853	6.86419	6.86295	6.85175	6.93899	6.75355	6.81506
O75367	Core histone macro-H2A.1 OS=Homo sapiens OX=9606 GN=MACROH2A1 PE=1 SV=4	MACROH2A1	[K].GKLEAIITPPPAK.[K]	2xTMTpro [K2; K13]; 1xTMTpro [N-Term]; 1xPhospho [T8(100)]	3	O75367 [122-134]	O75367 1xPhospho [T129(100)]	1	2327.39	18		94.5	96.3	114.8	110.2	113.1	103.1	8.24	10.81	2.99	0.21	7.62	3.91	6.41954	6.56377	6.71012	6.56071	6.36982	6.67243	6.50621	6.71425	6.82528	6.87774	6.86047	6.78005	6.78136	6.78529	6.96924	7.07468	6.97957	6.86171	6.78136	6.72928	6.61324	6.67101	6.7046	6.74685
O75367	Core histone macro-H2A.1 OS=Homo sapiens OX=9606 GN=MACROH2A1 PE=1 SV=4	MACROH2A1	[K].AKSPSQK.[K]	2xTMTpro [K2; K7]; 1xTMTpro [N-Term]; 1xPhospho [S3(100)]	3	O75367 [136-142]	O75367 1xPhospho [S138(100)]	1	1738.01	18	3.26	78.8	67.4	113.9	102	108.8	110.6	14.11	19.02	14.93	20.28	13.72	14.65	6.28355	6.53916	6.04002	6.3147	6.06824	6.57894	6.07895	6.07039	6.96809	6.53138	6.69627	6.98527	6.46434	6.8802	6.47573	6.87652	6.55919	6.77742	6.75489	7.03342	6.47411	6.69905	6.87897	6.96578
O75369	Filamin-B OS=Homo sapiens OX=9606 GN=FLNB PE=1 SV=2	FLNB	[R].APSVATVGSICDLNLK.[I]	1xCarbamidomethyl [C11]; 1xTMTpro [K16]; 1xTMTpro [N-Term]; 1xPhospho [S3(100)]	3	O75369 [2105-2120]	O75369 1xPhospho [S2107(100)]	0	2333.24	39		173.8	142.1	114.6	119.6	110	122.1	5.1	11.76	4.55	3.78	2.76	6.64	7.44211	7.30378	7.47168	7.43962	7.27053	7.02459	7.35755	7.03012	6.91886	6.83162	6.84925	6.75889	6.86419	6.94134	6.86419	6.95768	6.853	6.7879	6.77347	6.76686	6.90569	7.10329	6.90569	6.95768
O75369	Filamin-B OS=Homo sapiens OX=9606 GN=FLNB PE=1 SV=2	FLNB	[R].LVSPGSANETSSILVESVTR.[S]	1xTMTpro [N-Term]; 1xPhospho [S3(100)]	3	O75369 [2476-2495]	O75369 1xPhospho [S2478(100)]	0	2430.24	76		103.8	101.7	113.7	93.6	96.4	93.3	2.42	13.51	2.15	2.94	4.07	8.12	6.68229	6.69627	6.70044	6.76022	6.58045	6.89482	6.75622	6.44956	6.84172	6.80607	6.81762	6.87652	6.57894	6.51885	6.65821	6.6453	6.60585	6.65678	6.5157	6.5744	6.55766	6.48704	6.74551	6.52982
O75376	Nuclear receptor corepressor 1 OS=Homo sapiens OX=9606 GN=NCOR1 PE=1 SV=2	NCOR1	[K].TSNRYSPESQAQSVHHQRPGSR.[V]	1xTMTpro [N-Term]; 1xPhospho [S6(95.5)]	2	O75376 [2097-2118]	O75376 1xPhospho [S2102(95.5)]	1	2893.38	18	4.7	160.5	152.1	70.6	74.8	76.8	142.3	11.43	22.84	2.93	2.27	4.7	15.42	7.37591	7.53761	7.27612	7.14975	7.12205	7.37678	7.57592	6.7866	6.15381	6.12722	6.08958	6.18982	6.24793	6.20163	6.3345	6.20163	6.29278	6.32012	6.23458	6.16591	7.09381	7.45039	6.92955	7.21237
O75376	Nuclear receptor corepressor 1 OS=Homo sapiens OX=9606 GN=NCOR1 PE=1 SV=2	NCOR1	[K].TSNRYSPESQAQSVHHQR.[P]	1xTMTpro [N-Term]; 1xPhospho [S6(100)]	4	O75376 [2097-2114]	O75376 1xPhospho [S2102(100)]	1	2496.17	51		76.6	83.9	77.3	82.6	68	76.4	1.04	7.27	10.12	3.23	9.17	8.55	6.24222	6.26491	6.27798	6.25361	6.44956	6.33271	6.2555	6.48543	6.20163	6.34341	6.12102	6.44791	6.40088	6.33628	6.12928	6.08534	6.2854	6.03782	6.1375	5.99095	6.25172	6.40088	6.09803	6.25739
O75376	Nuclear receptor corepressor 1 OS=Homo sapiens OX=9606 GN=NCOR1 PE=1 SV=2	NCOR1	[R].NDARSPGSISYLPSFFTK.[L]	1xTMTpro [K18]; 1xTMTpro [N-Term]; 1xPhospho [S5(100)]	10	O75376 [2180-2197]	O75376 1xPhospho [S2184(100)]	1	2675.37	19		130.2	144.8	153.9	133.5	121.3	130.9	7.16	19.46	7.24	21.45	5.26	4.63	7.03672	6.89239	7.01346	7.14568	7.33985	7.01681	6.926	7.52435	7.18289	7.22497	7.30743	7.41701	6.84046	7.2817	6.95884	7.12102	6.97384	6.83415	6.98868	6.87036	7.08108	6.926	7.05311	7.01123
[truncated: 11,348 more rows]
