# Supplementary material for: Adjusting PSC culture for neural organoid generation
Source: Stem Cell Reports. 2025 Dec 4;21(1):102724. doi: 10.1016/j.stemcr.2025.102724 (PMC12925955; doi:10.1016/j.stemcr.2025.102724)
Supplement: Table S4. Differentially abundant peptides, related to Figure 1 [file mmc5.xlsx]

## Sheet: Proteomics-list
	log2_ratios_C1_vs_C2	P value -Log10
UTF1	3.63058	17
MT1H	3.26953	5.93
MT1F	2.85518	11
MT1G	2.19016	6.61
ARRB1	2.092	8.87
CPT1A	2.01281	11.2
ROR2	1.77278	9.63
NEFL	1.70618	10.1
PURA	1.67694	12.6
CD99	1.49174	3.33
FBP1	1.43654	5.41
AKAP7	1.42264	9.43
GNA14	1.3219	4.47
HIP1R	1.28921	14.5
DPPA2	1.27915	4.29
SPART	1.24389	9.11
SATB1	1.17474	7
BAZ1A	1.15947	15.6
CBR3	1.12315	5.07
COL6A1	1.11146	11.1
TUBB6	1.11023	5.13
CD200	1.10387	3.9
AHNAK	1.10172	10.1
PLBD1	1.09834	3.05
CALB1	1.09336	5.82
TBC1D23	1.08774	11.9
DECR1	1.04476	4.33
NLRP2	1.03459	1.01
IQSEC2	1.02812	4.65
INA	1.0152	4.91
METTL7A	1.00333	8.91
MCAM	0.989827	4.2
LAMB1	0.978114	11.4
DSP	0.972504	14.3
DDX58	0.972411	11.1
RUNX1T1	0.955598	5.08
FCHO2	0.911451	7.76
PYGL	0.897408	5.9
SERPINB9	0.887648	2.21
SEPTIN6	0.884027	11.4
CCDC8	0.88307	6.82
SERPINE2	0.870875	4.25
AGAP3	0.866529	10.2
FBN2	0.863075	4.39
GYPC	0.861003	7.01
EDIL3	0.851773	5.18
SLC1A3	0.848195	4.33
ARHGAP21	0.843391	8.98
PHLDB2	0.838942	11.1
HPDL	0.838805	4.72
GDF3	0.833922	9.46
CASP3	0.829933	6.27
DBNDD1	0.824254	3.81
B3GNT7	0.82273	10.3
RHOB	0.821465	3.92
REEP4	0.821332	7.43
FAU	0.809696	0.992
SERINC5	0.809205	6.04
CA2	0.803783	14
NEFM	0.802296	8.4
SLC17A5	0.801658	4.33
SYT1	0.80042	13.7
RBP1	0.796581	7.29
SALL3	0.795303	5.78
OGDHL	0.795005	4.28
KIT	0.792423	5.5
PRODH	0.78034	5.48
TRIM25	0.778167	12.1
GALNT3	0.771993	3.44
TES	0.771567	7.03
LMO7	0.765892	4.83
SCRN1	0.75708	6.35
GLS	0.748869	12.1
MACROH2A2	0.746167	1.9
FN1	0.745984	3.08
FOXP4	0.74547	4.13
FAM83F	0.742766	6.36
H1-1	0.740643	0.797
MRS2	0.739025	6.88
GLDC	0.737539	10.1
KRT18	0.735061	9.5
VWA8	0.734951	7.88
CD9	0.732583	7.14
CRYZ	0.730367	1.47
FERMT1	0.728749	8.5
CGAS	0.723276	2.97
ITGB5	0.714902	3.73
CA8	0.711291	5.61
CBR1	0.709548	4.18
ACOX1	0.708035	14.1
SLC25A24	0.707485	4.19
MDK	0.700956	5.07
KRT8	0.700646	8.93
PROM1	0.697144	7.52
TUBB3	0.692321	10.3
UTRN	0.685669	6.14
S100A10	0.68168	1.8
ARMT1	0.670758	6.98
TSPAN13	0.665429	4.84
SEMA6A	0.661835	8.03
OAT	0.658953	9.45
CAT	0.655285	0.865
JARID2	0.653847	5.28
CACNA2D1	0.651083	9.72
NEK3	0.647626	7.05
IRF2BPL	0.646129	8.1
CTSB	0.646075	6.68
PRKCA	0.645309	2.77
TNS3	0.644304	11.3
NNT	0.644126	7.6
LAMC1	0.640802	6.97
VPS37B	0.640752	5.13
NHSL1	0.638592	9.31
STOM	0.638477	4.48
TRIM22	0.634415	4.05
GNAI1	0.632369	7.18
VSNL1	0.631203	1.72
VAMP8	0.625364	5.08
ITPR2	0.620328	8.02
UGT8	0.620128	5.72
ITM2A	0.615503	2.85
ID1	0.605968	1.1
RAB12	0.602728	4.86
PLSCR1	0.602499	5.78
ENPP1	0.600473	7.04
CCDC61	0.597404	7.55
RAB31	0.592748	8.78
ECHDC1	0.587757	3.92
BBS4	0.587725	7.75
KCNN2	0.584399	1.01
ATP2A3	0.571519	6.6
GSTO1	0.569077	3.45
AFF1	0.568696	3.71
RPP25	0.567286	6.76
CKB	0.563368	8.21
GJA1	0.559539	2.99
HSD17B11	0.554796	6.48
AK4	0.553054	6.29
ELAVL2	0.551249	5.31
ST14	0.55022	8.94
MLEC	0.549617	12.5
ARHGEF5	0.544645	5.05
AUH	0.544311	9.94
PGM1	0.542691	4.41
ROBO1	0.542309	10.1
GNB4	0.541748	5.98
AKAP1	0.541275	7.93
FBLN1	0.539587	9.76
SDC4	0.534215	3.8
SAPCD2	0.533617	7.6
CDK6	0.532168	6.96
FSCN1	0.531727	9.38
SFN	0.530634	6.58
CEP78	0.529771	2.15
SESTD1	0.52563	4.28
PALM	0.523899	1.81
MTARC2	0.521623	2.74
SYNE2	0.518703	7.56
H1-6	0.517707	3.16
ANO6	0.517386	11.6
EPS8L2	0.515513	3.45
ARSB	0.511938	1.86
ANP32B	0.510987	6.57
TOMM20	0.508891	2.3
TAMM41	0.508073	2.36
PTGR1	0.50756	2.79
WASHC2C	0.506308	2.79
MGST3	0.503587	4.27
NDUFAB1	0.503519	10.6
TAOK3	0.502421	3.82
IGF1R	0.494129	6.6
RAB24	0.492209	2.73
DLAT	0.490814	3.35
COPG1	0.488246	10.7
APLP2	0.487294	10.3
AACS	0.486649	5.86
RP2	0.485385	5.63
JAM3	0.484621	1.84
HS2ST1	0.482896	5.41
PGM2L1	0.482599	2.04
HID1	0.481892	1.77
GRAMD1A	0.480798	4.65
NT5DC2	0.48071	8.23
ALDH3A2	0.479479	5.8
ATP11A	0.477	6.65
H1-0	0.476524	2.31
PEG10	0.476123	3
FAT1	0.474837	5.96
CADM1	0.473281	1.39
SPTBN2	0.472745	7.13
GNG12	0.470928	4.56
RTL8C	0.470823	4.81
ACOT8	0.470598	6.33
FOXD3	0.469964	3.78
FOXO4	0.469219	2.04
COA5	0.468392	2.54
PAK1	0.467787	6.93
DPYSL5	0.465794	1.13
SEPTIN11	0.465232	9.72
TCEA1	0.464166	5.22
HSD17B8	0.463747	2.73
MAGI2	0.462222	3.23
EGLN1	0.458816	1.38
CLASP1	0.458694	5.07
SOWAHC	0.457674	4.18
KTN1	0.455721	9.4
PTPRK	0.455264	5.5
CRABP1	0.452419	4.87
SEC62	0.45168	4.37
AK3	0.451424	3
SYT6	0.450848	4.13
CERS4	0.450777	6.24
PDLIM5	0.450248	2.79
EPHA2	0.448991	5.88
UBE3C	0.447282	3.59
NEDD4L	0.44542	4.61
TM7SF2	0.444216	2.28
SDC1	0.4434	2.93
EPB41L2	0.443223	5.47
TTC39C	0.44258	1.79
CDH2	0.442102	1.98
TDRP	0.441099	1.7
PDP1	0.440109	5.16
HLA-E	0.439991	2.31
EPHX1	0.437853	5.66
PLEC	0.436688	7.06
REEP5	0.436343	4.55
HOOK3	0.436312	8.37
DSE	0.436161	6.81
CNMD	0.435228	3.04
DCXR	0.433723	4.27
CHKB	0.432699	2.86
SDHAF4	0.431186	3.56
IMPDH1	0.430092	5.29
OS9	0.428561	2.01
ARHGAP8	0.428275	2.81
SORT1	0.427965	4.18
DIDO1	0.427559	5.28
HPCAL1	0.427299	6.93
SLC39A10	0.426219	6.94
FARP1	0.42572	6.22
ZNF761	0.422078	4.54
POLRMT	0.420995	4.94
ITM2B	0.420787	1.72
ZNF770	0.420064	4.47
VTN	0.419623	0.756
RHOT2	0.419233	6.61
PLOD2	0.419148	3.61
IGLON5	0.418604	1.17
MRPL23	0.417124	2.3
SLC6A6	0.41612	6.3
ANK3	0.414369	6.36
ASRGL1	0.413504	1.4
CHSY1	0.412299	3.76
GAP43	0.412192	1.33
SPINT1	0.411	5.6
SVIL	0.40905	5.91
ECI2	0.408861	8.04
PLPP3	0.407793	4.67
LRIF1	0.407534	5.59
CBFA2T2	0.407375	2.67
DAGLB	0.404862	8.89
SLC25A21	0.404701	6.06
RBPJ	0.40351	4.44
PRPS2	0.403236	2.73
MTO1	0.401617	1.65
USP3	0.401417	1.47
WDFY3	0.399967	3.89
HEBP2	0.399826	6.67
PNP	0.399601	6.91
GOLGA4	0.398503	6.07
RABGGTB	0.398322	4.56
RAB15	0.397753	1.8
ITPR3	0.397371	4.33
TMUB1	0.396207	7.83
TDGF1	0.395366	1.33
JUP	0.393921	6.18
SLC30A1	0.393472	4.94
EEA1	0.391512	8.53
CRABP2	0.389861	2.22
PLEKHA7	0.389807	4.35
FYTTD1	0.389276	5.36
MINK1	0.388195	1.81
DOCK6	0.387985	1.49
CS	0.387897	9.95
GLRX5	0.385494	4.78
SUCLA2	0.384589	13.6
OGFR	0.383868	3.9
PLPP1	0.383511	2.27
ZFYVE21	0.381228	2.51
CGN	0.380702	3
CAPG	0.380575	1.72
ITGB1	0.38018	7.05
USP28	0.37938	3.95
MIEN1	0.378861	3.13
ZIC3	0.37869	3.81
IDH3B	0.37861	6.7
MRC2	0.377493	2.29
SLC9A3R2	0.377425	2.33
CORO2A	0.377186	1.45
PRKAR2B	0.377096	7.09
RAP1GAP2	0.376788	2.97
C2CD5	0.376707	8.43
TIMM8B	0.375677	6.44
MYSM1	0.374297	2.1
TAOK1	0.3732	1.26
DSG2	0.373068	4.67
SGTB	0.37271	1.33
APIP	0.370829	1.69
GLA	0.370552	2.46
HELLS	0.369161	4.97
NADK	0.368933	5.56
IDH3A	0.368742	5.56
DCLK1	0.367679	3.2
ABHD17B	0.367633	2.03
ABLIM1	0.36734	4.59
MRPL4	0.36727	2.27
ACSL1	0.366865	1.38
GPC1	0.365234	1.6
ADGRG2	0.364891	2.1
IQGAP2	0.364488	6.22
AGPAT2	0.364067	3.06
ITGAV	0.362131	6.81
IDH3G	0.361233	5.04
CCDC88C	0.361074	6.39
GFM2	0.360137	8.42
GDPD1	0.359831	3.63
CGNL1	0.359817	2.52
ELMO1	0.35876	2.85
RYBP	0.358463	2.9
MSI1	0.357621	2.63
ERBIN	0.355699	3.96
PPP1R9A	0.355348	5.19
TTC19	0.352876	7.55
GAB1	0.352321	1.8
HDHD5	0.352272	5.93
AKAP12	0.350953	10.1
MPG	0.349715	3.66
NEU1	0.349663	2.79
UNC13B	0.34815	6.54
RBM47	0.347977	6.72
CHEK2	0.34781	7.44
TET1	0.346426	4.61
CHD3	0.345809	0.533
CRMP1	0.345564	3.7
UBTD1	0.3454	5.56
UBN2	0.343671	5.68
SUCLG1	0.342909	6.45
DHRS7	0.339537	4.08
UQCR10	0.338583	3.32
RREB1	0.338211	6.31
PPIP5K2	0.338114	2.08
PRDX6	0.338062	3.67
TRIM26	0.337933	5.69
CYCS	0.337696	8.41
ZNF516	0.335383	4.93
SLC25A1	0.333758	8.41
APP	0.333658	3.85
PRKCQ	0.333377	1.39
ALB	0.333008	1.16
INS	0.332748	1.16
LRRC1	0.332463	5.14
MDN1	0.332214	1.98
NAGA	0.331958	2.41
UQCRC1	0.331718	4.63
ACADS	0.331605	2.07
FUCA2	0.331347	3.2
SAMHD1	0.330483	3.23
CPD	0.330325	5.99
ACO2	0.330129	8.78
L1RE1	0.329992	3.28
NT5C2	0.329962	3.26
ESYT1	0.328637	3.25
BBLN	0.328123	1.63
SLC12A6	0.327254	4.77
LBR	0.32696	5.48
RNF113A	0.324469	4.5
SALL1	0.323352	3
HIC2	0.323006	3.94
FAM107B	0.322621	4
MB21D2	0.322498	3.48
AFG3L2	0.322061	9.11
CASK	0.322009	2.11
KPNA1	0.321276	6.72
CLSTN1	0.321234	3.87
MOSPD2	0.320901	3.72
TMEM63B	0.320668	4.19
LAMA1	0.320609	8.98
CAMK2D	0.320134	1.74
SPTAN1	0.31824	5.16
GOT2	0.318224	2.97
SLC27A3	0.317952	3.73
NPM3	0.317408	3.04
ARSK	0.317039	1.66
MEST	0.316957	2.01
ARFGEF3	0.316928	1.63
CDK5	0.316746	1.8
FAM241B	0.316682	5.76
SLC27A4	0.316469	5.56
AP1G2	0.315556	4.51
PALS1	0.315537	4.58
COA1	0.315127	2.25
F11R	0.315028	5.64
RALB	0.31462	5.26
B4GAT1	0.314353	3.06
ATP1B1	0.313461	6.96
RTEL1	0.313067	1.09
PACSIN3	0.312379	3.77
RTKN	0.312002	7.21
LRRFIP1	0.311776	4.93
OFD1	0.311637	6.3
SOX3	0.311491	2.53
LDLRAP1	0.311238	2.35
POGLUT3	0.310756	7.16
KIF5C	0.310225	3.48
TTC17	0.310067	2.76
PTPRA	0.309892	3.57
LDHA	0.309367	4.25
FUT8	0.309208	1.27
NUDCD1	0.30862	3.15
GALNT7	0.308442	4.57
TMPO	0.307587	10.9
IRF2BP2	0.30735	6.85
SOX13	0.306894	3.61
VPS13C	0.3066	3.49
SDHA	0.305879	5.6
TNFAIP8	0.304079	2.9
ARHGEF10	0.302324	5.97
DSC2	0.302069	2.32
ARHGEF11	0.302003	3.1
JMJD6	0.301404	2.43
SNX9	0.298797	4.66
SH3BGRL2	0.298206	2.53
TBC1D24	0.297751	6.74
TMEM201	0.297481	1.33
ZCCHC8	0.296865	4.49
ZNF90	0.296815	1.93
TP53BP2	0.296564	3.22
DPPA4	0.296314	3.25
LARP7	0.296254	1.16
NDUFA13	0.295252	5.25
H2BC18	0.294738	3.09
DPYSL4	0.293967	1.71
UPP1	0.293484	3.24
KCTD15	0.292929	4.34
AKT1	0.292735	2.11
POGLUT2	0.292506	2.47
SLC25A4	0.29163	3.16
PKP2	0.291236	1.66
NOTCH3	0.291072	2.63
LIMS1	0.291064	4.81
GOLIM4	0.290961	3.66
CRIP2	0.290551	0.621
POU5F1	0.290369	4.32
SACM1L	0.28972	2.86
TOR1B	0.289277	3.09
COX6C	0.288823	1.1
SHROOM3	0.288743	4.03
NDUFA6	0.28819	4.86
NAA30	0.288171	0.898
SDHB	0.286966	4.47
GCAT	0.286706	1.91
TMTC3	0.286468	5.01
PTPN9	0.286167	7.86
NDUFA8	0.286063	5.26
GPM6B	0.285907	0.578
RAP2B	0.285829	3.08
PDHX	0.28517	2.9
ARHGEF18	0.284883	0.727
MAP4K3	0.28454	5.26
MRPS27	0.284316	4.34
MAP4K5	0.283393	5.37
PHF10	0.283365	3.62
SPECC1	0.283274	5.38
DMAC2L	0.282813	3.86
DDR1	0.282772	1.69
MAPK9	0.282708	2.47
ATL1	0.282121	1.93
TCN2	0.281437	1.31
RCC1L	0.280561	3.66
NKRF	0.279828	6.35
ATAD2	0.279119	3.87
CDK17	0.278649	3.35
HSDL2	0.278238	4.76
TJP1	0.278127	10.7
SNX33	0.27811	1.03
TSPAN14	0.27809	2.57
GRB10	0.277812	4.89
OCLN	0.277485	5.28
HECTD3	0.277463	2.11
LAPTM4A	0.277427	0.935
TMED5	0.276818	6.49
INPPL1	0.276542	3.05
SLK	0.276537	5.56
DUT	0.275425	1.3
EEF1A2	0.275015	1.51
ANK2	0.273889	2.4
PGM2	0.272526	3.56
PDE5A	0.27238	2.08
GPRC5B	0.271336	3.77
DNMT3A	0.270524	3.73
ZC3H8	0.270035	0.662
MOV10	0.269728	1.68
CLDN6	0.26876	3.44
MLLT11	0.268473	2.73
PDPK1	0.268235	3.64
UBE2G1	0.26702	1.37
FRYL	0.266129	4.05
L3MBTL3	0.266127	5.25
TMOD3	0.265856	5.51
LIN7C	0.265791	3.08
RNASET2	0.265763	1.33
H1-10	0.265133	1.43
EPHB2	0.264897	1.75
ECI1	0.264616	2.17
CAPN5	0.263876	2.17
COX5A	0.263542	6.85
CDCA7L	0.262591	2.13
MAVS	0.262408	0.852
ITGA2	0.262178	2.8
EZH2	0.261975	2.87
CD151	0.261853	5.38
PACSIN1	0.260362	0.965
SPTLC2	0.260226	3.64
H2AX	0.260135	3.49
UQCRH	0.259429	7.88
CHCHD4	0.258605	2.32
SORBS3	0.258541	1.72
FLT1	0.257944	3.41
TIMM13	0.25782	6.84
MTG1	0.25694	2.59
PIP4K2A	0.256849	5.91
PPP4R1	0.256688	5.97
PDHA1	0.256672	5.52
KIAA0319L	0.255994	4.37
ATP2C1	0.25556	9
PITRM1	0.25346	3.96
WASL	0.253005	3.85
DNAJB6	0.252408	3.79
H2BU1	0.252369	2.12
NDUFA4	0.251032	1.19
TPD52	0.250882	2.18
PIK3CB	0.250467	1.54
OLFML3	0.250433	0.494
IARS2	0.250049	6.37
MANBAL	0.24945	3.88
TRIML2	0.248475	0.922
DNAJC3	0.248041	5.73
ATL3	0.247848	2.02
CSRP1	0.247811	0.663
PPA1	0.24774	2.47
ATP2B1	0.247155	3.08
REST	0.24703	1.37
COX7A2L	0.24674	2.36
PTPRG	0.246673	3.47
RBM3	0.246545	0.94
PAK2	0.245838	6.55
SEC22B	0.24581	4.3
TENM3	0.245497	4.25
COL6A2	0.245452	1.36
LMNB1	0.245337	6.63
CASP6	0.245067	3.7
NCAPH2	0.245038	1.26
MTMR6	0.244277	5.06
HMGN4	0.244076	4.44
MTFR1L	0.243859	3.04
NDUFB5	0.243778	4.1
FNBP1	0.243271	3.92
FKBP14	0.242765	0.527
TMEM141	0.242469	2.73
CEP131	0.242072	3.49
ZFAND1	0.24206	1.05
TOM1L1	0.240514	1.24
AEBP2	0.239894	2.13
MOB3B	0.238819	1.41
MTA3	0.238501	4.06
ABHD12	0.238462	4.86
FLVCR1	0.237895	1.66
PPP1R18	0.237873	2.85
SLC25A6	0.237837	3.77
MYO10	0.237093	1.7
ADD2	0.236647	3.6
OSBPL8	0.236062	6.63
MPRIP	0.236056	7.41
COX5B	0.235966	5.66
SLC39A6	0.235112	2.06
USP33	0.234903	1.65
PTS	0.234754	0.582
MRPS17	0.23463	2.16
LRPPRC	0.234049	2.98
ABHD11	0.234003	1.99
DLG1	0.233456	4.46
MIX23	0.233415	4.36
DDB2	0.233346	1.09
PBRM1	0.233214	3.21
MARS2	0.233131	3.75
ADAM9	0.232782	2.5
NOA1	0.232656	1.36
FOXRED1	0.232638	3.23
GNA11	0.232537	2.25
TBCD	0.232501	3.37
PTAR1	0.232498	2.26
COX6B1	0.232415	1.4
RAD18	0.232303	2.15
CERS6	0.231878	0.638
MSL1	0.230833	1.03
ACSL4	0.23068	1.38
ZC3HAV1	0.230518	5.11
CELF2	0.229958	1.37
LLGL2	0.229537	2.72
PXDN	0.22844	3.32
ARFGEF1	0.227995	4.61
COX4I1	0.227788	6.95
TBCA	0.227246	1.6
SLIRP	0.227205	3
CDH3	0.226719	3.22
GPRASP2	0.226445	1.28
OTUD4	0.22618	6.01
PTGFRN	0.225257	2.28
SLC25A11	0.224801	5.29
MRPL12	0.223795	6.65
PTN	0.223255	0.682
PDIA4	0.223249	7.48
LZTS2	0.222956	2.89
CLCN3	0.222828	2.64
H2AW	0.222774	2.74
ZMYND11	0.221922	1.02
TGOLN2	0.221911	1.38
TRPT1	0.221878	3.72
CCDC28B	0.221839	1.94
MRPS36	0.221437	4.57
ATAD3A	0.221223	5.32
GSE1	0.220892	3.48
PDLIM2	0.220501	1.49
SPRY4	0.220316	0.77
ERAL1	0.220179	2.74
ADD1	0.219802	6.53
EEF1AKMT2	0.219205	1.21
TMEM109	0.218992	2.01
SLC25A20	0.218934	3.88
TOMM22	0.217761	5.55
NDC80	0.217576	3.79
CTTN	0.217352	8.75
ATP6AP2	0.217078	4.2
BMP2K	0.216723	1.54
MTIF2	0.215752	3.54
TIMM10	0.215476	3.29
DGKZ	0.215425	5.08
ATP5MJ	0.215266	2.03
UBL4A	0.215258	2.33
LMAN2	0.214723	7.06
VARS2	0.214139	3.39
TMEM30A	0.213735	3.16
PDHB	0.213582	5.97
NARS1	0.21348	3.68
DLST	0.21305	3.51
CTNNB1	0.212518	5.61
TXN2	0.212179	1.85
C17orf80	0.212115	2.68
GUK1	0.212062	0.796
RALY	0.211922	2.02
GNAS	0.211921	1.26
PRKAR2A	0.211884	5.93
FDFT1	0.211849	2.28
SCRIB	0.211546	5.12
TIMMDC1	0.211211	1.08
ITCH	0.210949	1.92
CDCA3	0.210827	2.31
OCIAD2	0.210774	1.98
SUN1	0.210235	2.82
QARS1	0.210232	7.65
CLPP	0.209916	4.73
C18orf32	0.209881	3.2
GRPEL1	0.209484	3.68
ISOC2	0.209475	2.75
PARVA	0.209392	2.51
GALE	0.209286	2.58
MRPS10	0.209176	2.79
COX7A2	0.209014	1.28
TSTD1	0.208876	1.69
SBF1	0.208216	2.25
PTBP3	0.208189	2.88
TALDO1	0.208108	3.97
NIPSNAP2	0.20801	1.93
SRPRA	0.207925	2.19
DENND4C	0.20689	2.81
GFUS	0.206615	4.83
JADE3	0.206585	2.4
ITSN2	0.205451	1.14
MMP15	0.205426	1.69
UQCRC2	0.205018	4.92
PNPT1	0.204962	5.44
VDAC2	0.20491	1.96
YES1	0.204718	4.54
TWF1	0.204416	3.88
TCF12	0.204318	1.12
HSPA13	0.204279	2.25
PICALM	0.203348	4.24
EXOSC6	0.203006	2.09
CXXC5	0.202649	2.27
TTC37	0.20253	4.71
ATP5MF	0.202411	3.33
ARHGDIA	0.202363	5.08
PGAM5	0.201946	3.26
RABGGTA	0.201839	4.12
SLC5A3	0.201665	2.44
MICU2	0.201212	1.4
LRPAP1	0.200955	4.21
RAB5C	0.200885	5.14
CASTOR2	0.200826	3.59
ARHGEF16	0.200707	3.97
IFITM2	0.200633	1.52
MRPS23	0.200435	1.46
RAB4B	0.199991	1.34
WRNIP1	0.199665	2.08
CYFIP1	0.199211	4.19
PPID	0.199197	1.13
CYB5A	0.198814	2.17
TMF1	0.19863	4.21
USP32	0.198107	1.58
SLC25A3	0.198028	5.09
FAM102B	0.197835	0.351
ACBD5	0.197486	2.61
TOMM70	0.19739	5.35
COX7C	0.197203	2.7
UBE4A	0.196733	2.39
MACF1	0.196392	5.09
LARP1B	0.196287	2.43
TWSG1	0.195816	2.52
GALNT1	0.19574	2.45
NDUFB11	0.195522	5.07
SC5D	0.195264	1.01
FLNB	0.194977	1.84
TBC1D1	0.194697	1.46
NDUFS1	0.194629	4.81
NCSTN	0.194511	1.08
DNMT3B	0.194497	1.5
SLC26A6	0.194403	1.4
TRUB1	0.194214	2.82
ATPAF2	0.194112	3.09
PEX14	0.193673	2.64
DARS2	0.193136	2.15
CXADR	0.193096	2.62
ISCA1	0.192842	1.54
RALBP1	0.192112	2.39
EPCAM	0.191852	2.28
CDKN2AIP	0.191719	3.56
ARMC10	0.191673	1.58
CDK5RAP1	0.19161	2.3
ZFP62	0.191154	1
ESRP2	0.191055	1.39
SRSF4	0.190955	4.05
ZDHHC20	0.190784	2.7
NDUFB10	0.190635	5.1
SLC20A2	0.190451	1.44
ZNRD2	0.189961	0.645
ERO1A	0.189931	1.24
C1D	0.189785	2.54
GRK6	0.189738	1.85
CLPX	0.18966	4.34
DTNB	0.189605	0.972
COQ8B	0.189361	2.49
SEC24C	0.189261	5.27
CHCHD1	0.189253	3.97
RIF1	0.189162	5.9
NR2F6	0.188358	3.82
MAT2B	0.187911	1.8
PIPOX	0.187696	1.6
SIRT1	0.187454	1.95
MTCL1	0.187235	1.79
KIF14	0.187136	3.43
USO1	0.186457	2.36
FAR1	0.186243	2.78
EPHA1	0.186161	1.28
UBE2G2	0.18596	5.33
UNC45A	0.185807	1.05
HEATR6	0.18576	0.705
NT5C3A	0.185636	2.08
TMPO	0.185008	2.69
PDIA5	0.184594	1.36
HSPA1A	0.184059	1.79
SLC33A1	0.183844	1.1
RANBP6	0.18384	1.86
ECPAS	0.183831	4.96
ARL8B	0.183568	3.07
DAG1	0.183475	3.2
MRPS35	0.183254	3.36
CAPN1	0.183159	4.41
SNRNP48	0.182862	0.611
MRGBP	0.182676	2.08
FAM169A	0.182646	1.71
ASPH	0.182598	2.84
MICOS13	0.182267	1.81
SAMD1	0.182069	0.956
PIGS	0.182045	3.84
MRPS12	0.181988	4.25
MLST8	0.181914	2.3
GMPPB	0.181672	3.9
EMC6	0.181668	1.69
CEMIP2	0.181538	1.65
PHB	0.181198	5.7
TRIAP1	0.181033	1.89
C8orf33	0.181021	1.78
ATP13A1	0.18093	4.66
H1-2	0.180759	1.93
SMARCA5	0.180578	2.1
CLCN6	0.180136	0.659
NUCB1	0.179954	3.33
ACAA1	0.179948	2.44
WNK2	0.179896	4.8
FGD4	0.179871	3.73
PHF14	0.179748	3.97
RICTOR	0.179661	4.79
NVL	0.179498	3.3
H1-3	0.179005	0.506
PDCD6IP	0.178875	3.28
LIN28B	0.178747	4.24
LRAT	0.178703	0.223
NDUFB8	0.17864	2.42
GOLGA2	0.178625	3.72
STK38L	0.178525	4.46
ARL15	0.178483	2.63
CDC45	0.178475	3.13
MARK2	0.178286	1.93
SLC4A7	0.178209	1.23
VANGL2	0.178028	2.1
AFDN	0.178011	4.57
SLC7A2	0.177855	0.51
COG7	0.177788	3.63
NDUFV2	0.177723	3.17
PFKL	0.177658	2.88
HMGB3	0.177581	2.07
TRABD	0.17746	4.19
TBL1XR1	0.177396	2.18
GAK	0.177345	6.58
PRKACA	0.177338	0.77
RAVER2	0.177174	2.55
FASTKD1	0.176774	2.45
SPTAN1	0.176712	3.1
DOCK11	0.176653	0.437
NCOA4	0.17664	1.55
TAF6L	0.176598	1.55
DYNLT1	0.176413	1.27
PDLIM1	0.176268	0.528
ISCA2	0.176205	2.07
CTNNA1	0.176097	5.13
MRPS5	0.175917	3.67
MIB1	0.175458	1.01
NPTN	0.174991	2.59
SPAST	0.174833	2.78
SLC2A3	0.174751	2.17
LAMA5	0.174724	3.14
FASTKD2	0.174693	2.43
HSPA4L	0.174652	1.66
KLHL7	0.174627	2.14
SERPINB6	0.174613	1.7
SPTLC1	0.174511	4.04
PSPC1	0.174321	3.44
POLR1F	0.174167	1.03
ZFPL1	0.17392	2.29
CYC1	0.173397	4.14
FMC1	0.172649	1.52
APC	0.17213	1.45
HSP90AA1	0.172041	2.22
NAT14	0.171801	1.6
GATAD2A	0.171674	5.77
PHB2	0.171617	5.86
NEDD1	0.17111	1.52
DNAJA2	0.171026	3.27
HNRNPA1	0.170992	3.25
LMNA	0.17086	1.14
PROSER2	0.170725	1.53
SAV1	0.170627	1.11
RAC1	0.170177	3.35
GRHL2	0.170008	2.26
POR	0.169952	2.92
SLC25A5	0.16906	4.97
MPDZ	0.168931	1.77
LRWD1	0.168879	1.82
AVEN	0.168852	1.14
APPL1	0.168723	3.88
TBC1D9B	0.168659	1.36
HMGN5	0.168565	2.25
DENND11	0.168542	2.66
ANXA11	0.168402	3.29
WDHD1	0.168347	2.05
BRD3	0.168297	3.59
RAB5B	0.168289	1.39
SLC25A19	0.168208	2.63
ERLEC1	0.167833	2.29
HSD11B2	0.167399	1.09
MSMO1	0.167334	2.52
DPH1	0.167209	1.72
P4HB	0.167048	4.59
PROCR	0.166979	0.492
ARID2	0.166963	0.775
SUMF2	0.166934	0.84
SMN1; SMN2	0.166786	1.25
BRD7	0.166299	2.17
FIBP	0.166209	4.16
MDH2	0.166104	3.45
BOLA3	0.165647	0.648
NDUFV1	0.165464	1.88
NADSYN1	0.165339	0.411
PPP2CB	0.164974	1.67
TLE5	0.164728	1.26
HSPE1	0.164712	3.07
NARS2	0.164255	4.81
FLOT1	0.164048	2.36
PHF8	0.163935	2.97
GMEB1	0.163567	2.87
ANXA2	0.163532	0.548
LPCAT1	0.163237	3.04
GTPBP10	0.163164	1.99
WEE1	0.163113	2.57
PTPRZ1	0.162869	0.627
TRIP12	0.162734	4.82
CDC34	0.162699	0.461
PALLD	0.162577	0.624
DIPK2A	0.162449	1.79
ULK1	0.162388	1.5
ELMOD2	0.162359	2.13
LMNB2	0.162139	3.67
PTGES2	0.161344	4.87
ATP5F1E	0.161316	3.17
SLC25A29	0.161186	1.96
PDXDC1	0.16116	4.04
MRPL11	0.161131	2.57
WDR55	0.161116	1.66
PTPN14	0.160916	0.722
RRP8	0.160859	0.779
NDUFB7	0.160675	1.87
SYF2	0.160364	2.7
TIMM29	0.160349	3.35
PCYOX1	0.160322	1.99
NDUFAF3	0.16031	2.97
RAB19	0.160138	2.31
NEXN	0.160077	1.18
RETSAT	0.159909	0.911
VPS26B	0.159879	2.44
SLMAP	0.159661	6.5
SORL1	0.159584	2.35
NDUFA2	0.159297	1.77
TRIM2	0.159155	1.45
ARFIP1	0.158983	0.888
FBXL19	0.158963	0.461
VDAC3	0.158827	4.89
CMC2	0.158714	1.61
PRMT3	0.158628	2.6
PPP1R21	0.158395	2.58
COX17	0.158233	2.7
SUN2	0.158228	0.6
SPIN1	0.158021	3.05
TFPT	0.157886	0.602
DHTKD1	0.157758	2.22
CTTNBP2	0.157568	2.84
MICAL1	0.157516	2.07
PAXX	0.157497	3.24
GBA2	0.157371	1.79
PLXNA1	0.156507	1.13
NDUFB6	0.156321	4.25
SMAP1	0.15629	2.24
CDH1	0.156193	1.77
ZFAND6	0.156117	2.42
MRPL57	0.155273	1.91
CRACD	0.15513	0.921
SDC2	0.155003	0.744
TUT4	0.154832	3.14
UXT	0.154561	0.662
ABCD3	0.154303	4.23
MRPS26	0.154229	2.78
HAGH	0.154154	1.98
NDUFS2	0.15407	2.94
SNTB1	0.153989	0.918
MTCH2	0.153828	3.16
GPAA1	0.153759	3.95
PCGF2	0.153298	3.88
RCOR2	0.153005	3.45
DNAJC10	0.152871	1.52
JAG1	0.152718	1.03
GLUD1	0.152648	4.25
TBCK	0.15246	1.63
NUP153	0.152369	3.37
NRP2	0.152046	0.192
PIGU	0.151796	1.69
ST6GAL1	0.151552	0.651
FNDC3B	0.151101	1.31
WIPF2	0.150689	3.24
GFM1	0.150663	1.57
TMEM11	0.150472	4.01
FAM120A	0.150375	3.71
RAP1A	0.150293	2.04
TJP2	0.150137	2.68
HIRIP3	0.149489	1.89
SORBS2	0.149471	0.105
RRAS2	0.149442	1.57
DST	0.149205	2.74
CISD1	0.148945	1.32
TMEM209	0.148905	1.49
FREM2	0.148467	1.19
PCM1	0.148393	2.74
PPP2R1B	0.14832	2.25
RDH11	0.14828	3.56
SLC38A2	0.148243	1.03
TPP1	0.147916	1.22
SNAP23	0.147384	4.63
USP7	0.147165	3.62
OCIAD1	0.147059	2.5
EML1	0.146939	2.32
EIF2A	0.14693	2.69
RAMAC	0.146723	3.77
EPS15	0.14661	2.94
ATP11C	0.146217	0.692
MRPS18B	0.146212	3.67
SHROOM2	0.146117	0.604
EVL	0.145932	0.664
MAN1B1	0.145855	4.67
PIP5K1A	0.145768	1.9
MRPS25	0.145752	2.06
RAI14	0.145695	3.57
CARNMT1	0.145625	1.76
SCAP	0.145397	1.74
NR2C1	0.145346	0.751
SCPEP1	0.145279	1.17
SNTB2	0.145178	2.86
LRCH3	0.145174	2.11
CTNND1	0.14517	3.76
PLAAT3	0.145141	0.22
TRAF4	0.145132	1.79
ACSL3	0.145114	2.26
GYG1	0.144957	1.2
HSD17B12	0.144534	1.63
AP3S1	0.144161	3.23
VAMP7	0.14411	1.42
MTDH	0.143678	2.91
GRK2	0.143604	2.45
CCNA2	0.143506	1.63
TBRG4	0.143198	3.99
PLXNB2	0.142903	4.06
ALDH5A1	0.142717	0.958
AP2A2	0.142564	2.4
TCF25	0.142211	0.976
KIF21A	0.142157	0.551
RAPGEF1	0.142132	1.45
MEX3D	0.141729	1.18
VDAC1	0.141554	2.09
TLCD1	0.141329	1.19
ASS1	0.141328	0.696
GUF1	0.141321	2.74
MRPS24	0.141197	2.42
STAM2	0.141161	1.83
COQ9	0.141141	2.2
XRN1	0.141117	1.82
FAM210A	0.141073	1.79
RBPMS2	0.141013	2.88
MLYCD	0.140865	2.86
SPTBN1	0.140756	4.07
NDUFB9	0.140384	2.11
SUPT7L	0.140097	2.1
ZNF649	0.139871	0.647
PRMT6	0.139774	0.646
PAFAH1B2	0.139592	0.725
MPP7	0.139449	1.52
CD2AP	0.139402	1.09
COQ7	0.139124	0.579
DDX39A	0.139009	3.51
WDR6	0.13888	0.697
SRFBP1	0.138844	2.34
NT5C	0.138641	1.88
NCK2	0.138533	2.43
POFUT1	0.138317	1.01
RACGAP1	0.138185	1.55
ADD3	0.137995	3.81
TMSB10	0.137919	0.879
LRRC40	0.137697	4.19
MRRF	0.137623	2.57
SCAMP2	0.137229	2.07
PDK3	0.137093	0.583
CFAP298	0.136987	1.81
SERINC1	0.136965	1.23
RPS4Y1	0.136359	0.107
CKAP2L	0.136164	0.994
BICD2	0.136157	2.26
DNAJA3	0.135962	2.87
CFL2	0.135676	0.823
MYO5A	0.134917	1.24
PREB	0.134855	3.09
SUPV3L1	0.134817	3.8
H1-4	0.134791	1.84
CSNK1A1	0.134696	4.01
RASA3	0.134597	0.541
RARRES2	0.134519	0.779
PRKCD	0.134412	0.632
RRM2	0.134357	0.646
ACADVL	0.134118	1.26
ABCC1	0.134096	1.87
BROX	0.134045	1.68
ELOA	0.133974	2.45
SEC24A	0.133963	2.79
H2AC20	0.133906	1.16
ZNF131	0.133722	0.801
ZNF146	0.133626	2.49
MT-CO2	0.13343	0.509
EXOC1	0.133415	2.1
ILK	0.133222	3.11
LSM5	0.132886	0.706
AURKA	0.132863	1.04
MAPKAPK2	0.132828	1.94
UQCRQ	0.132523	2.8
PRKACB	0.132401	1.78
SEMA4D	0.132357	2.72
ATP5F1D	0.132349	3.5
LMBR1	0.132145	1.7
SECISBP2	0.131667	2.03
BCAP29	0.131462	2.29
CHPF	0.13111	0.999
SLC39A7	0.131071	3.73
MRPL43	0.130824	1.46
MRPL9	0.130804	0.916
TFRC	0.130746	0.939
ZNF48	0.13043	1.05
YIPF3	0.130217	2.35
RNF167	0.129489	1.43
RBM17	0.129304	2.24
PMM2	0.129068	3
CEBPZ	0.129	1.23
OSTF1	0.128866	2.02
ATP5PO	0.128768	4.4
RAB25	0.12872	0.549
NDUFS6	0.128528	1.45
MRPS7	0.128485	2.54
RNMT	0.128066	3.83
C1QBP	0.128021	3.5
SMDT1	0.127909	1.85
ITSN1	0.127765	2.42
COG5	0.127731	2.38
UROD	0.127547	2.21
MRPL38	0.127318	2.01
UBA1	0.127083	0.576
SELENOS	0.126805	2.21
ACTR1B	0.126768	1.48
BPNT2	0.126764	0.878
KMT2B	0.126717	2.22
RCN2	0.126714	2.86
NCOR1	0.126549	1.18
AAMDC	0.126376	0.46
OPLAH	0.126019	1.13
FRAS1	0.125848	0.715
No name	0.125847	0.497
CCDC88A	0.125652	1.15
NDUFB4	0.125595	0.905
C1GALT1	0.125423	3.2
NDUFS3	0.125343	3.31
UGDH	0.125152	1.53
BAIAP2	0.124913	1.12
VCPIP1	0.124821	3.28
FAM177A1	0.124708	2.74
MRPS33	0.124479	2.27
TMEM131	0.124428	0.701
ZC3H11A	0.124075	2.64
VARS1	0.123913	2.79
ALAS1	0.123838	0.824
PALS2	0.123624	2.79
RAB34	0.123535	0.78
LARP4B	0.123408	2.24
STX18	0.123314	2.18
TASOR2	0.123163	1.47
MED15	0.123128	1.44
MRPS31	0.123074	2.99
ERP44	0.12288	2.08
STRN	0.122847	1.13
CCDC91	0.122431	0.308
COL18A1	0.122395	0.695
MAP1LC3B	0.122181	2.63
ZNHIT6	0.12199	0.462
TAF9	0.121874	2.53
NDUFA7	0.121816	0.939
MECR	0.121736	0.781
RAB9A	0.121311	0.697
SAP30	0.121216	3.34
TNFRSF8	0.121126	0.584
DAZAP1	0.121105	2.55
TRIM27	0.121077	0.574
CHERP	0.12083	2.42
GHITM	0.120732	1.4
PDCD2	0.120659	1.67
ARID4B	0.120623	3.38
MIPEP	0.120532	3.48
SUZ12	0.120319	2.46
ATP2B4	0.120283	0.383
HSPD1	0.120234	2.3
TMED7	0.120223	2.34
MEPCE	0.120198	0.567
PI4K2A	0.120124	1.3
SRPK1	0.120018	2.54
PTCD3	0.120016	3.45
CALB2	0.119746	0.459
SLC35F6	0.119675	0.648
TMED8	0.119647	1
STX16	0.119443	0.846
GUSB	0.119439	0.586
HS1BP3	0.118912	0.525
MRPS34	0.118875	1.94
YIPF5	0.11861	0.682
MTOR	0.118602	4.15
DDX10	0.118447	1.67
UBQLN2	0.118296	2.35
ALPL	0.118289	0.942
OPTN	0.118054	0.354
NDUFA9	0.117812	1.32
CLIP1	0.117607	1.89
EXOSC1	0.117577	1.73
RALGPS2	0.117406	2.52
BDH1	0.117361	0.386
HSP90B1	0.117273	2.3
SUDS3	0.11695	2.21
FMNL2	0.11677	1.3
EPB41L5	0.116722	0.836
SLBP	0.116641	1.74
GRSF1	0.116555	1.61
CMPK1	0.116234	0.393
WASHC5	0.116216	1.51
TRMT61B	0.116144	0.379
ATP5PB	0.116079	3.72
TLE3	0.116036	0.838
TAF5L	0.115898	1.39
No name	0.115788	1.62
ZNF326	0.115781	0.803
LYPLA1	0.115698	1.46
SLC35B2	0.115583	1.3
UQCRFS1	0.115327	1.61
NDUFS4	0.114969	0.802
ZMAT2	0.114892	2.11
BOP1	0.114578	1.53
AKAP9	0.114502	1.11
SNX27	0.1144	3.59
VCAN	0.114394	0.457
MMUT	0.114371	3.13
KHDRBS3	0.114003	1.21
YRDC	0.113817	0.948
MRTO4	0.113804	1.88
CCNT2	0.113731	1.38
CAAP1	0.113656	0.779
TIMM10B	0.11338	0.751
ATP5F1B	0.113346	3.6
COG6	0.113212	2.78
JPH1	0.113151	1.35
ZMPSTE24	0.11315	2.67
SOS1	0.113062	0.58
EXOSC10	0.113021	2.02
YME1L1	0.112726	1.82
TAF10	0.112692	0.545
WARS2	0.112536	1.15
RNF138	0.112402	1.23
SCAMP5	0.112314	0.267
HYOU1	0.112271	3.37
BICRA	0.1122	0.487
GORASP2	0.11219	1.33
HSPA9	0.11205	2.28
DAP3	0.112043	3.35
CCT7	0.111836	2.65
KLC1	0.111752	3.11
ARAP3	0.111744	0.864
EXOC5	0.111464	3.83
CMSS1	0.111126	1.38
NAA16	0.111041	1.63
IMMT	0.111015	0.828
TMEM70	0.110648	1.27
EXOSC5	0.110418	1.77
FKBP4	0.110409	0.89
VPS50	0.110284	1.07
RAB8A	0.110022	2.42
TIMM21	0.109961	2.2
COX19	0.109703	0.757
FHL3	0.10943	1.07
ATAD5	0.109391	1.55
MRPL44	0.10932	1.13
TYW1	0.109312	1.82
COPS7A	0.10904	1.1
NDUFS7	0.108893	1.1
HIRA	0.108856	1.77
TIMM23B	0.108532	1.54
TMEM199	0.108419	0.948
RRM2B	0.108044	0.383
FAM3A	0.108044	2.15
PIGK	0.107985	2.35
GOLGA7	0.107831	3.68
ERMP1	0.107829	1.04
SP2	0.107785	2.01
MED25	0.107782	1.04
EBNA1BP2	0.107682	1.5
SPG7	0.107617	2.82
ZGPAT	0.107605	1.74
COASY	0.107542	1.45
MPP2	0.107154	0.9
DCUN1D1	0.107018	2.59
EZR	0.106805	1.12
USP24	0.106668	1.6
FIS1	0.106665	2.65
SETD3	0.106381	2.68
ST7	0.106334	0.408
RNF181	0.106322	0.641
BRSK2	0.10627	0.801
MRPS16	0.106148	1.46
FMR1	0.106113	2.27
FIP1L1	0.106069	1.29
ASH2L	0.105942	1.85
POLR1G	0.105877	0.521
LRRFIP1	0.105857	0.271
MTERF4	0.10582	0.529
PLEKHF2	0.105757	0.343
POLDIP2	0.105711	2.32
SFXN1	0.105327	1.18
RPUSD3	0.105291	0.895
FASN	0.105132	1.54
CDC42	0.105033	3.11
CCDC85C	0.104848	1.17
FAM98A	0.104601	1.21
SEC61B	0.104523	1.46
DPYSL3	0.104371	1.82
BOD1L1	0.104206	3.56
DCP2	0.104166	0.823
NOP10	0.104106	0.715
ATP6V1D	0.104008	0.542
MRPL45	0.103959	1.87
AGL	0.103912	0.943
RAB35	0.103521	1.46
LYPLAL1	0.103062	0.528
ARF6	0.102746	2.42
NCOA5	0.102616	0.75
MESD	0.102599	1.33
CLINT1	0.102486	2.82
DIABLO	0.102445	1.8
CDC37	0.10236	0.402
AP1S1	0.102232	0.312
IMPA2	0.101913	0.777
NOP58	0.101872	2.76
LYPLA2	0.101473	1.75
ROCK2	0.101421	1.81
NLN	0.101281	0.506
EIF1AY	0.10114	0.0401
RAB1B	0.101009	2.4
EMG1	0.100996	2.16
METTL17	0.100932	0.813
WASHC4	0.100914	1.6
ABCB8	0.100798	0.578
PLS1	0.100649	1.73
BAG1	0.100613	0.625
MPV17L2	0.100412	0.712
HARS2	0.100198	2.28
AUP1	0.100175	1.25
RBMS1	0.100151	0.823
ATP5F1A	0.100036	2.68
RCOR1	0.100007	0.846
MRPL49	0.0998317	1.59
PPP1CA	0.0995209	2.94
ACTR8	0.0994358	0.757
DIAPH2	0.099363	0.289
DDX21	0.0993361	1.6
TBCC	0.0992838	1.12
CCT6A	0.0992232	2.87
TMBIM6	0.0991717	0.894
HK2	0.0990882	1.62
DPYSL2	0.0989326	0.469
KIAA2013	0.0988105	1.81
NDUFAF4	0.0987055	1.71
DEK	0.09846	2.88
RBM7	0.0984073	2.38
SKIV2L	0.0983539	1.98
IDH2	0.0983384	0.976
CENPF	0.0982188	1.24
MTX2	0.0981434	1.8
MSH3	0.0980417	0.579
MRPS11	0.0979607	1.64
MZT2B	0.0978831	0.35
ALCAM	0.0977583	0.369
SLC38A10	0.0977205	0.584
NDUFS5	0.0975799	0.755
ATL2	0.0975591	1.61
SERPINH1	0.0974957	1.82
MRPS15	0.0971061	1.78
LRRC8A	0.0971029	1.02
PALM3	0.0970993	0.464
HMGXB4	0.0970323	0.577
CHID1	0.0970177	1.99
OGDH	0.096962	2.88
BIRC6	0.096907	2.06
SUOX	0.0968309	0.692
NOP56	0.0968122	2.16
HSDL1	0.0966419	1.52
ZNF106	0.0965048	0.737
ABI1	0.0964966	1.81
INPP5F	0.0964841	1.48
TOMM40	0.0964814	2.32
FABP5	0.0963269	1.12
LAMTOR1	0.0962537	1.74
TUFM	0.0962063	1.76
UQCRB	0.0959141	0.981
SEC16A	0.0957105	1.45
HDGFL3	0.0957052	2.63
TIAL1	0.0956909	1.66
HSPH1	0.0956077	1.81
PTPRF	0.0955879	0.964
MRPL34	0.0955712	1.9
NUDT15	0.0953367	1.08
ATAD1	0.0952274	2.14
HNRNPLL	0.095182	2.88
SEL1L	0.0951661	1.17
FBXO2	0.0951562	0.383
EMC2	0.0947849	1.57
MTX3	0.0946709	1.49
CBFB	0.0943898	0.623
ATG3	0.0943689	1.58
SQLE	0.0942854	0.417
RNF5	0.0941947	0.546
TMED2	0.0941284	1.98
MBD3	0.0940943	2.16
EPB41L4B	0.0940838	1.18
H1-5	0.0940416	1.67
MALSU1	0.0940087	0.564
RPS28	0.0939425	0.674
NDUFB3	0.0938799	1.41
PALD1	0.0935856	0.508
NCKAP1	0.0934767	2.99
SELENOK	0.0934526	0.345
ATP6V1H	0.093348	1.93
HMGB2	0.093298	0.588
HGS	0.0932957	1.99
SLC44A2	0.0931267	0.491
MRPL3	0.0931155	1.49
ERGIC2	0.0930996	1.19
EPHB4	0.093061	0.426
KTI12	0.0929818	0.645
GNA12	0.0929083	0.245
DDX46	0.0928568	3.12
LSS	0.0926382	0.403
TWNK	0.0925342	0.393
DAPK1	0.0923735	0.557
NCOR2	0.0922665	1.03
TCP1	0.0921738	2.69
RBM19	0.0919232	1.11
PTK7	0.091921	1.62
ERC1	0.0915724	2.49
TIMM9	0.0915546	1.26
DOCK7	0.0915123	1.83
NFKB1	0.0914147	0.49
RBM15B	0.0913158	0.661
VPS45	0.0910748	1.54
SPAG7	0.0910088	1.7
STAM	0.09095	1.3
RAB7A	0.0909407	1.11
TPM3	0.0908334	1.06
OSGEPL1	0.090814	0.615
RECQL	0.0906496	2.04
UFL1	0.0905638	1.69
PGK1	0.0903389	0.79
ATP5ME	0.0902756	1.99
DRAM2	0.0902475	0.675
CARHSP1	0.0902205	0.987
TACC2	0.0900559	0.584
ATP5MG	0.0899669	2.23
NECTIN3	0.0899156	0.919
RBM10	0.0898197	2.63
TBC1D4	0.0896289	1.07
NOTCH1	0.0895316	0.622
PURB	0.089431	1.53
CAPNS1	0.0892906	1.16
EAPP	0.0889602	0.294
USP46	0.0889497	2.06
SELENOF	0.0887997	1.47
CLU	0.0887504	0.325
MYCBP	0.0887483	1.26
CECR2	0.0884405	0.691
CCDC47	0.0883996	1.15
NDUFA5	0.0883934	1.27
SNU13	0.0882225	1.3
GAA	0.0881942	0.366
SF3B4	0.0881117	0.687
ARID3A	0.0880866	1.14
PDS5A	0.0880423	2.51
CYBC1	0.0880315	0.898
STARD3	0.0879675	0.379
SSBP3	0.0879397	0.853
IGF2BP2	0.0877961	0.738
STXBP4	0.0875231	1.08
SHMT2	0.087428	0.813
GPATCH1	0.0873841	0.891
CCT5	0.0873686	2.08
XPO4	0.0871211	0.961
SHCBP1	0.0870623	0.544
TIMM8A	0.0870075	1.28
HNRNPH2	0.0867537	1.65
SPINT2	0.086265	1.01
NOC2L	0.0861842	0.769
MYEF2	0.086103	0.912
FAIM	0.0860818	0.404
EXD2	0.086071	2.01
HIBADH	0.0860224	0.584
SFXN4	0.0859372	0.639
DMD	0.0857685	0.377
DPH2	0.0856954	0.617
BRMS1	0.0855333	0.916
NUP58	0.0854419	1.2
CHMP6	0.0853347	0.942
NKTR	0.0851563	0.36
ATP1A3	0.0847653	0.228
ATP1A1	0.0845695	2.31
COG1	0.0845006	0.788
MRPS30	0.0843217	1.6
VTA1	0.0843084	0.415
FARS2	0.084275	0.762
MED20	0.0842652	0.715
HMG20A	0.0841988	0.531
GOLGA3	0.0841698	1.41
MANF	0.084101	1.59
CCDC50	0.083892	0.619
PPP1R10	0.0837942	1.48
EFHD2	0.0833988	0.615
NUP85	0.0833694	1.25
HPF1	0.0833183	1.53
SGPL1	0.0831171	1.65
UBL5	0.0831001	0.312
FASTKD5	0.0826814	1.19
DDX56	0.0826124	0.607
NTHL1	0.0825813	0.654
CAMSAP2	0.0825112	2.3
PMF1	0.0823153	2.02
HTRA2	0.0823098	0.354
SREK1IP1	0.0822675	0.503
KHDRBS1	0.0822539	2.04
ANP32E	0.0822269	1.42
VPS53	0.0820597	1.58
CAST	0.0820582	0.629
CHMP2A	0.0819783	1.27
PIN4	0.0819626	0.204
CCAR2	0.0819301	3.54
STAG2	0.0815268	1.74
USF1	0.0813479	0.987
ZBED1	0.0812929	0.928
GNB2	0.0811087	1.41
SRRT	0.0810429	1.61
SETD2	0.0809785	1.34
FBL	0.0807521	1.38
RAB43	0.0806814	1.24
NUP155	0.0806747	2.32
MRPS21	0.0805465	0.859
PFKFB2	0.0803882	0.55
EHD1	0.0802504	0.566
ARHGAP17	0.0800377	1.54
MBLAC2	0.0800071	0.369
KRR1	0.0799358	1.28
GALT	0.0797483	0.379
ACBD3	0.0796882	1.49
ALYREF	0.0795983	1.52
OBSL1	0.0795017	0.363
PDCD11	0.0795017	1.59
PRXL2B	0.0792791	0.762
CCT8	0.0792622	1.62
LRRC47	0.0791589	1.8
NDUFA12	0.0791404	0.474
LIG4	0.0791076	0.195
TMEM87A	0.0791034	0.93
ACAD9	0.0790987	1.37
DNAJC11	0.0790411	1.61
CDK1	0.0789489	1.31
DROSHA	0.078806	1.29
TAF5	0.0785331	0.79
UBXN4	0.0783033	1.56
RNPC3	0.0783019	0.838
MCU	0.0782492	1.69
ZNF521	0.078	0.267
TCOF1	0.0779852	1.25
ANLN	0.0779247	0.564
VEZT	0.0778693	0.715
ERI2	0.0777013	0.577
CHM	0.0775862	0.783
MRPL40	0.0773999	0.89
NCAPD3	0.0773846	1.25
VRK1	0.0772186	1.88
ARPP19	0.0772163	0.513
CCT3	0.0771855	2.38
ARL8A	0.0771831	0.834
HOMER1	0.077183	1.53
IPO7	0.0771742	1.23
UBE2T	0.0771237	0.345
ARMC1	0.0770737	0.591
TKT	0.0770498	0.757
CCDC124	0.0767171	1.09
INPP5K	0.0766401	0.349
TIMM22	0.0765054	0.357
MRPL55	0.076375	0.917
STRBP	0.0761164	0.837
RNPEP	0.0759083	0.701
SINHCAF	0.0756475	0.908
MRPS22	0.0755473	2.26
CHMP4B	0.0755314	0.467
VPS52	0.0755219	0.601
TSG101	0.0754868	1.39
KLF16	0.075461	0.379
AIFM1	0.0754304	0.334
DHRS13	0.0751489	0.353
AP1M2	0.0747895	0.977
SUPT4H1	0.0745816	0.148
MRPL46	0.0745103	1.73
CLN5	0.0743875	0.45
SYNJ2	0.0743607	0.38
N4BP2	0.0741066	0.777
NGLY1	0.0740871	0.322
R3HDM1	0.074023	1.18
RAD17	0.0739242	0.515
SYVN1	0.0738956	1.09
NGDN	0.0738817	0.971
B4GALT4	0.0737744	0.327
BRCA1	0.0736347	1.41
NF1	0.073382	1.35
GCC2	0.073334	1.14
MRPL50	0.0732411	0.911
NDUFS8	0.0729856	0.621
PAXBP1	0.0729579	1.8
MFN1	0.0729358	0.685
PHAX	0.0727432	0.537
IQGAP1	0.072738	0.638
SEC13	0.0727332	0.761
MAP4	0.0727315	1.27
TOP2B	0.0727187	1.02
CCNYL1	0.0724445	0.79
ERLIN2	0.0723964	1.06
TAF6	0.0723119	1.4
GMPPA	0.0721611	0.73
JPT1	0.0721434	0.906
ADPRS	0.0720592	1.24
MRPL16	0.0720482	1.36
GATC	0.0719874	1.27
CFAP36	0.0719545	0.481
COQ5	0.0719222	1.27
CENPB	0.0718962	0.341
CNNM3	0.0718797	1.27
USP34	0.0717726	0.751
XAB2	0.071472	0.454
GABPB1	0.0713823	0.741
AK2	0.0713025	1.08
NFU1	0.0712489	0.802
EED	0.0711728	1.99
PHLPP1	0.0711588	0.49
NOP9	0.0710363	0.711
TMED4	0.0709918	0.495
TARS2	0.0709452	0.692
LANCL2	0.0708181	0.569
HSD17B4	0.0708033	1.36
FOXK1	0.0707065	0.291
SRPK2	0.0704961	1.11
AGK	0.0701936	0.817
DKC1	0.0699129	1.36
PLCG1	0.0698789	1.5
FAM83D	0.0697479	0.798
IGFBP2	0.069743	0.282
MRPL42	0.0696978	0.735
TAX1BP1	0.069554	0.811
BICD1	0.0695286	0.358
MTPAP	0.0695211	1.28
NCLN	0.0692111	1.01
RMDN1	0.0691521	0.906
SLAIN2	0.0691172	0.807
VTI1A	0.0690536	0.763
SDE2	0.0690291	2.02
PRPSAP1	0.0688465	0.952
RBM4	0.0687822	1.97
ELAC2	0.0687092	1.33
PPP3CB	0.0686267	0.775
DYNLL1	0.0685829	1.51
SOD2	0.0685301	0.386
HSD17B10	0.068301	1.81
RAB34	0.0682133	0.866
TM9SF4	0.0681412	0.482
POTEJ	0.0681336	1.25
MRPL10	0.068093	1.76
POLR3G	0.0680626	0.448
PI4KA	0.068016	0.52
VPS26A	0.067914	0.789
CD81	0.067864	0.446
CIRBP	0.0678376	0.442
SARS2	0.0676796	1.06
MRM1	0.0676206	1.01
EIF2B5	0.0675586	1.51
M6PR	0.0674968	0.678
SERPING1	0.0674208	0.284
C19orf25	0.0673262	0.362
ILF2	0.0673089	1.95
NUP35	0.0672692	1.21
FAM126A	0.0672476	1.01
FNBP1L	0.0672286	0.822
USP16	0.0671988	0.394
UBR7	0.0669916	1.08
ACOT13	0.0669157	0.327
DCP1A	0.0668346	0.91
FNBP4	0.0668196	0.74
MRPL27	0.0668	0.967
COPB2	0.0666115	1.88
ALKBH1	0.0665675	0.54
CERT1	0.0665144	1.43
YLPM1	0.0665026	1.41
EXOSC8	0.0664772	0.831
VPS28	0.0664302	0.801
REPS1	0.0663833	1.44
POLR2B	0.0663359	1.73
PKMYT1	0.0663246	0.627
GNAQ	0.0662232	1.18
SMNDC1	0.0662172	2.36
ALG9	0.0661909	0.412
WDR61	0.0661758	1.37
SORBS1	0.0661455	0.347
EXOC7	0.0661368	1.04
ME2	0.0659004	1.38
CHAF1A	0.0658735	0.783
SYS1	0.0657227	0.543
CKS1B	0.0656342	0.372
NOMO1	0.0655913	0.313
GGA1	0.0655899	0.676
DNTTIP1	0.0655697	1.45
TFIP11	0.0655113	1.36
DAB2IP	0.065463	0.527
BRD1	0.0653915	0.492
POLR2A	0.0653307	1.73
SUCLG2	0.0652606	0.314
RSBN1L	0.0652457	0.581
TMX2	0.0652009	1.22
PPFIA1	0.0651279	1.52
RABL6	0.0649887	0.445
SMARCA1	0.0649661	0.614
MRPS14	0.0649525	0.822
QRSL1	0.0649258	0.862
TNFRSF10B	0.0649196	0.321
MRPL54	0.0649185	0.554
SMC1A	0.0648973	1.55
PUS1	0.0646429	1.71
WBP4	0.0645708	0.644
TSFM	0.064558	1.11
ATP5PD	0.0645553	0.941
RMI1	0.0645283	0.55
TOPBP1	0.0642668	0.361
RIOX1	0.0642401	0.709
ASAH1	0.0641908	0.334
HEATR3	0.0640323	0.428
MRPS28	0.063815	1.04
ARL6IP1	0.0638093	0.472
MATR3	0.0637703	1.34
ERGIC3	0.0635596	0.922
DCAF1	0.0635028	1.05
KRI1	0.0634886	0.484
FLOT2	0.0634155	0.524
KLHDC4	0.0630809	0.539
GPC2	0.0630185	0.275
APH1A	0.0629439	0.552
NDUFA11	0.0626858	0.488
AMT	0.0625452	0.178
IPO4	0.0625041	0.567
CCDC137	0.0625036	0.543
SRGAP2	0.0624749	0.431
MNAT1	0.0624174	0.408
TOMM5	0.0623588	1.12
TRIM33	0.0623258	1.33
LONP1	0.0621546	0.787
ESRP1	0.0618831	0.626
SEC31A	0.0615608	1.74
ARPC5L	0.0615486	0.437
RAB5A	0.0614856	0.591
RBM34	0.0614605	0.921
MTFP1	0.0614356	0.587
ELL	0.0613851	0.688
TUBGCP6	0.0613757	0.428
ATAD2B	0.0613582	0.916
BRMS1L	0.0613423	0.648
NOC4L	0.0613283	0.954
TRIM11	0.0613186	0.703
MTF2	0.0612616	0.747
NSDHL	0.0611811	0.55
ARRB2	0.0611518	0.27
BCS1L	0.0611323	0.546
ENSA	0.0610323	0.298
UTP25	0.0610255	0.919
RBM14	0.0609061	1.33
TAF2	0.0607198	0.461
RCC1	0.0607174	0.653
GTF2E1	0.0606475	0.724
PCF11	0.0601148	0.641
GATD1	0.0599786	0.481
TPR	0.059966	2.02
NAP1L4	0.0599252	1.06
CTR9	0.0598981	1.05
ZNF598	0.0598199	0.566
VPS35	0.0598003	1.16
CD59	0.0597893	0.533
NUTF2	0.0597396	0.25
P4HA2	0.0597199	0.239
SMARCB1	0.0597111	1.3
OCRL	0.0596347	0.303
FSTL1	0.0595348	0.729
ELAVL1	0.0594857	1.34
NFYA	0.059202	1.06
SRPRB	0.059192	0.733
MICALL1	0.0590487	0.408
SLC4A1AP	0.0589113	1.95
DDX28	0.0588561	0.248
MRPS6	0.0587419	1.16
SP1	0.0587407	0.56
WDR75	0.0586201	0.715
SYPL1	0.0583647	0.412
PRRC2B	0.0582885	0.816
TOM1	0.0581064	0.492
MRPL14	0.0580737	0.305
ORAI1	0.0577707	0.242
NRAS	0.0577614	0.365
TPM4	0.0576268	0.47
NFYC	0.0574397	0.337
RNF10	0.0573179	0.218
KBTBD7	0.0572935	0.739
SLC7A8	0.0571424	0.169
NT5DC3	0.0571377	0.15
GTF2F1	0.0571361	0.951
BPNT1	0.0570745	1.35
NDUFA10	0.0570327	0.398
MAN2A1	0.0570082	0.284
ANKRD28	0.0569714	0.5
USP48	0.0568846	0.989
SIPA1L1	0.0568368	0.49
ATP6AP1	0.0567991	0.901
BCKDK	0.0567974	0.509
DDRGK1	0.0567763	0.57
BEND3	0.0566523	0.36
PPIF	0.0566189	0.525
MFF	0.0565867	0.434
SUGP2	0.0564231	0.513
MYO19	0.0562846	0.385
EDC4	0.0560829	0.895
CDC42BPA	0.0559891	0.249
SEC61A1	0.0559769	0.288
CKAP4	0.0558312	0.989
PDIA3	0.0558251	1.72
SAR1B	0.0557942	0.4
HNRNPUL1	0.0556691	1.43
POLR1C	0.0555798	0.379
LETM1	0.0555003	0.852
DTYMK	0.0554121	0.596
ARPC1A	0.0553267	0.86
NMRAL1	0.05528	0.334
VTI1B	0.0552338	1.03
COPA	0.0552259	1.99
RARS2	0.0550876	0.432
GSTP1	0.0548342	0.349
ELOC	0.0547687	0.411
KDM3B	0.0547661	0.576
C1GALT1C1	0.0547124	0.55
LUZP1	0.0547061	0.846
ANKRD46	0.0547022	0.414
KRAS	0.0546959	0.417
NSL1	0.0546878	0.42
ARHGEF1	0.0546361	0.727
CENPC	0.0546053	0.139
ADK	0.0545357	0.346
AAAS	0.054525	1.04
GATD3B	0.05449	0.655
DR1	0.0543948	0.632
CHCHD3	0.0543156	0.812
CSDE1	0.0543122	0.947
MRPS9	0.0543023	0.985
PLXNB1	0.054183	0.195
ARCN1	0.0540811	1.36
RIPK1	0.0540437	0.186
ATP6V1F	0.0537193	0.366
DMXL1	0.0537122	0.331
GEMIN4	0.0536327	0.526
TF	0.0535754	0.125
HNRNPF	0.0533498	1.77
POLE	0.0533198	0.398
GSR	0.0531649	0.272
PITPNC1	0.053144	0.831
CAMKMT	0.0529997	0.389
U2SURP	0.05292	0.764
TM9SF3	0.0528166	0.649
SRSF9	0.0527884	1.08
ALG5	0.0527542	0.791
BCAT1	0.0527363	0.294
FUNDC2	0.0526136	0.788
STAT5B	0.0524893	0.751
OPA3	0.0523702	0.302
SFPQ	0.0523625	0.824
RAB11FIP1	0.0522591	0.597
PIAS1	0.0522499	0.597
EIF4G1	0.052234	1.08
CTNNAL1	0.0521707	0.384
EIF4EBP2	0.0521687	0.295
RNF220	0.0521324	0.39
MPV17	0.0520517	0.465
MIS12	0.0520297	0.696
ZNF423	0.0520051	0.455
DDX52	0.0519828	0.721
NR2C2AP	0.0518782	0.114
WDR74	0.0518722	0.507
NDUFAF7	0.0518721	0.262
ABHD16A	0.0517591	0.474
KMT2D	0.0516711	0.928
FLII	0.0515763	0.783
STX12	0.0514673	0.529
LYRM4	0.0512548	0.523
ABHD10	0.0511947	0.577
SBDS	0.0511184	1.25
PARL	0.050901	0.292
RAB3B	0.0508903	0.521
PPIL2	0.0508719	0.642
TSPYL5	0.0508118	0.0401
YARS2	0.0506912	0.426
ARFGAP2	0.0506474	0.834
NSD1	0.0503371	0.521
EXOSC4	0.0501518	0.659
PIGT	0.0501151	0.351
CERS2	0.0500051	0.347
MFSD10	0.0499283	0.801
FUBP3	0.0499177	1.55
NOLC1	0.0498501	0.475
ATG9A	0.0498342	0.937
DDT	0.0497562	0.179
DDX3X	0.0495743	0.632
UTP4	0.0495687	0.741
SLC12A9	0.0495389	0.401
ANAPC2	0.049361	0.569
GSK3B	0.049294	0.319
PUM2	0.0492585	0.674
SLU7	0.0492546	0.581
PISD	0.0492212	0.24
HP1BP3	0.0492039	0.293
KDM1A	0.0489417	0.927
RO60	0.0489324	0.664
MTMR9	0.0489206	0.831
CUL2	0.04887	1.19
SAMM50	0.0487671	0.738
PTPN11	0.0486982	0.673
SURF6	0.0486954	0.437
DHX36	0.0486535	0.784
ATP5PF	0.0486277	0.593
GMEB2	0.0484757	0.887
DDX19A	0.0480397	0.822
MRPL30	0.0480394	0.307
ERH	0.0480256	1.01
CDC40	0.0480216	1.33
VPS16	0.0478959	0.502
NUFIP2	0.047601	0.363
ANXA5	0.0475691	0.33
HNRNPAB	0.0474537	0.639
HNRNPDL	0.0471476	0.422
FAM76A	0.0471376	0.427
TM9SF1	0.0470243	0.261
LRCH4	0.0469691	0.221
FAHD2A	0.0469176	0.278
UBR3	0.0468912	0.461
USP47	0.0467223	0.65
VPS33A	0.0466196	1.1
CHMP1B	0.0465352	0.403
NOL8	0.046522	0.362
MED21	0.0463249	0.417
DHX9	0.0462698	1.16
LLGL1	0.0462368	0.311
LEMD3	0.0459817	0.652
MAU2	0.0459699	0.24
ELF2	0.0459487	0.165
PHRF1	0.0459362	0.276
TRIM21	0.0458982	0.271
MTREX	0.0458617	0.661
EXOC8	0.0457985	0.874
MAP2K6	0.0457948	0.245
BNIP1	0.0456756	0.443
NUP188	0.0456123	1.12
SCAF11	0.0455999	0.661
MYO1D	0.0455298	0.218
CCNL1	0.0453924	0.225
MVK	0.0452982	0.341
VAV2	0.0452962	0.503
CCT4	0.0452651	1.26
BCL2L13	0.0452218	0.532
METAP1	0.0451915	0.399
ACACA	0.0450808	0.645
TRIM24	0.0450605	0.494
EPB41	0.0450298	0.349
UTP15	0.0449887	0.607
DGCR8	0.0448109	0.529
HADHB	0.0447625	0.747
ILF3	0.0447189	1.08
PCBP1	0.0446908	1.2
IGSF8	0.0445397	0.161
SEPTIN2	0.0444389	0.889
LAMTOR5	0.0443207	0.452
SMYD3	0.0440734	0.195
MRPL13	0.0439427	0.366
CSK	0.0439087	0.458
INO80	0.0438642	0.396
THOC6	0.0437678	0.838
TIGAR	0.043552	0.409
NFXL1	0.0435216	0.501
CNPY2	0.0434488	0.391
NUSAP1	0.0432713	0.422
[truncated: 3,797 more rows]

## Sheet: Proteomics
Accession	Gene name	Protein description	log_ratios_C1_vs_C2	FDR_PolySTest_C1_vs_C2	FDR_limma_C1_vs_C2	Limma FDR (-Log10)	FDR_Miss_Test_C1_vs_C2	FDR_rank_products_C1_vs_C2	FDR_permutation_test_C1_vs_C2	FDR_t_test_C1_vs_C2	p_values_limma_C1_vs_C2	p_values_Miss_Test_C1_vs_C2	p_values_t_test_C1_vs_C2	p_values_rank_products_C1_vs_C2	p_values_permutation_test_C1_vs_C2	BURB1.1	H1A.1	BURB1.2	H1A.2	BURB1.3	H1B.3	BURB1.4	H1B.4	FIAJ1.1	H9.1	FIAJ1.2	H9.2	FIAJ1.3	H9.3	FIAJ1.4	H9.4	SOJD3.1	KOLF2.1	SOJD3.2	KOLF2.2	SOJD3.3	KOLF2.3	SOJD3.4	KOLF2.4
Q5T230	UTF1	Undifferentiated embryonic cell transcription factor 1 [OS=Homo sapiens]	3.63058	1.19112e-31	1.95991e-14	13.7078	1.34674e-19	2.97781e-32	0.00315991	1.22702e-12	9.38249e-18	2.32356e-23	5.90525e-16	5.13769e-36	0.000999001	6.83289	3.98185	7.40599	4.74416	6.98071	3.67807	7.17891	4.39232	7.8759	4.1127	7.82082	3.7866	8.03287	3.65535	8.02791	3.23266	7.65821	3.90689	7.6453	4.26303	7.65392	4.16993	7.62498	3.24793
P80294	MT1H	Metallothionein-1H [OS=Homo sapiens]	3.26953	4.3507e-14	6.89801e-06	5.16128	1.08767e-14	0.00704374	0.00501636	4.79362e-05	1.17277e-06	1.50128e-17	1.01278e-05	0.000972221	0.001998	7.72178	4.57289	9.69157	4.0268	8.35182	3.64386	8.19525	3.7761	6.86171	4.24031	9.78218	3.10434	7.09592	2.70044	7.91707	3.16993	5.04439	5.10014	5.94486	6.1416	5.35403	3.51096	5.53916	4.27798
P04733	MT1F	Metallothionein-1F [OS=Homo sapiens]	2.85518	7.7162e-25	7.86175e-10	9.10448	3.99743e-17	1.92905e-25	0.00315991	1.29598e-08	1.10804e-11	2.75875e-20	1.43455e-10	6.65649e-29	0.000999001	7.11894	4.18587	8.15785	4.47249	7.47249	3.41954	7.3637	4.26303	6.85425	4.64962	8.35975	3.93546	6.60733	3.40599	7.48543	3.80735	6.19377	5.03562	6.68229	5.18982	6.52513	4.76553	6.88631	4.3147
P13640	MT1G	metallothionein-1G [OS=Homo sapiens]	2.19016	1.14376e-13	1.95373e-06	5.70913	2.8594e-14	3.35238e-07	0.00315991	1.38505e-05	2.43175e-07	4.9334e-17	1.99309e-06	6.76722e-09	0.000999001	7.96694	5.76288	8.80445	5.27053	8.2503	5.20163	7.98356	5.1819	7.15987	5.61765	9.2009	4.77083	7.05853	4.29278	7.49426	4.30743	6.20945	5.8505	6.93664	6.37504	6.47086	5.82018	6.61029	5.41278
P49407-1	ARRB1	Beta-arrestin-1 [OS=Homo sapiens]	2.092	4.91043e-19	3.00784e-08	7.52175	3.99743e-17	1.22761e-19	0.00315991	2.04219e-06	1.33912e-09	2.75875e-20	1.82809e-07	1.093e-22	0.000999001	7.01123	5.45943	6.59694	5.52356	7.35667	5.1334	7.24982	5.56377	6.97384	5.66676	6.30012	5.42626	6.42626	4.98185	6.97957	4.57894	7.90809	5.18982	8.44377	5.32553	8.28077	4.85798	8.20065	4.91648
P50416	CPT1A	Carnitine O-palmitoyltransferase 1, liver isoform [OS=Homo sapiens]	2.01281	2.4923e-22	5.36058e-10	9.27079	3.99743e-17	6.23074e-23	0.00315991	2.20474e-08	6.41554e-12	2.75875e-20	4.13819e-10	3.22502e-26	0.000999001	6.80478	5.65535	7.14057	5.70598	6.83794	5.51412	6.93664	5.75489	8.0433	5.2555	8.108	5.07468	7.93251	4.79701	7.89845	5.00899	7.9542	5.60881	7.2384	5.83794	7.34607	5.51728	7.1918	5.54844
Q01974	ROR2	Tyrosine-protein kinase transmembrane receptor ROR2 [OS=Homo sapiens]	1.77278	4.67689e-18	7.96645e-09	8.09874	7.95764e-15	1.16922e-18	0.00315991	1.00424e-06	2.36449e-10	9.61068e-18	6.62133e-08	1.41211e-21	0.000999001	7.09276	5.19377	7.53294	5.4822	6.90929	4.71149	6.89118	5.44294	7.34074	4.853	7.58571	5.33985	7.51254	5.05745	7.35843	5.53916	7.43045	6.17193	7.20065	6.20163	7.62132	6.41109	7.44211	6.24031
P07196	NEFL	Neurofilament light polypeptide [OS=Homo sapiens]	1.70618	4.91043e-19	3.61926e-09	8.44138	7.95764e-15	1.22761e-19	0.00315991	1.25532e-07	7.79675e-11	9.61068e-18	4.34984e-09	1.27082e-22	0.000999001	6.66534	5.65535	6.7879	5.67807	6.89239	5.40939	6.73335	5.57289	7.92955	5.18982	8.04166	5.44294	7.91707	5.75221	7.50462	5.853	7.12205	5.53294	7.13853	4.83794	7.20261	5.73335	7.11582	5.91886
Q00577	PURA	Transcriptional activator protein Pur-alpha [OS=Homo sapiens]	1.67694	3.2341e-19	4.29881e-11	10.3667	7.95764e-15	8.08525e-20	0.00315991	1.70767e-09	2.76554e-13	9.61068e-18	1.15059e-11	5.57988e-23	0.000999001	7.34784	5.72792	7.28448	5.76818	7.49905	5.60881	7.52669	5.87283	7.15785	6.10434	6.96232	5.99548	7.08215	6.00675	6.99661	5.99548	7.65893	5.2211	7.70044	5.14568	7.61912	5.37156	7.38024	5.27426
P14209	CD99	CD99 antigen [OS=Homo sapiens]	1.49174	4.81709e-08	0.000872396	3.05929	1.20427e-08	0.0112143	0.00315991	0.00263732	0.000468167	1.74532e-10	0.00175285	0.00179274	0.000999001	7.35403	3.54844	6.89845	4.09592	7.18289	3.45943	7.24127	3.29278	7.13545	5.73064	6.63081	5.78921	7.11478	6.00899	6.71425	5.95652	5.94251	6.51254	6.00675	6.13134	6.11894	6.36107	6.6014	6.15381
P09467	FBP1	Fructose-1,6-bisphosphatase 1 [OS=Homo sapiens]	1.43654	3.03351e-06	1.85012e-05	4.7328	7.58379e-07	4.49869e-05	0.00315991	7.60226e-05	3.85275e-06	2.01502e-08	1.88791e-05	1.97148e-06	0.000999001	6.66959	5.45615	5.99774	5.9542	6.60585	5.50779	6.61765	6.04658	7.51964	6.35403	6.98868	6.34696	7.15785	6.53605	6.88264	6.08958	7.96924	5.27053	8.24982	5.44626	8.17542	4.93546	7.98014	5.63227
O43687-1	AKAP7	A-kinase anchor protein 7 isoforms alpha and beta [OS=Homo sapiens]	1.42264	9.43138e-14	1.14885e-08	7.93974	5.78372e-10	2.35785e-14	0.00315991	9.82457e-08	3.68486e-10	5.08919e-12	2.83696e-09	6.50889e-17	0.000999001	7.09592	5.93074	6.55152	5.45943	6.83036	6.0045	6.98185	5.73606	7.13237	6.18785	6.5345	5.92362	6.66818	5.74953	7.22593	5.47573	7.62352	5.1819	7.38802	5.1334	7.32912	5.78921	7.27333	4.99095
O95837	GNA14	Guanine nucleotide-binding protein subunit alpha-14 [OS=Homo sapiens]	1.3219	4.81709e-08	0.000106613	3.97219	1.20427e-08	0.0386628	0.00315991	0.00028853	3.42411e-05	1.74532e-10	0.000104284	0.00957899	0.000999001	6.99209	5.07468	8.01011	5.17792	7.12205	5.01346	6.94134	4.98185	7.4446	6.8125	7.88509	6.24413	7.67101	7.08108	7.41109	6.76553	7.08321	5.57289	6.16189	6.25361	6.91648	5.74953	6.29094	5.33985
O75146	HIP1R	Huntingtin-interacting protein 1-related protein [OS=Homo sapiens]	1.28921	9.64271e-18	1.68914e-12	11.7723	1.32709e-12	2.41068e-18	0.00315991	1.94855e-10	3.23449e-15	3.43451e-15	7.50222e-13	3.32737e-21	0.000999001	7.14057	6.01792	7.27705	6.1918	7.15076	5.94953	7.16088	6.32733	7.56758	5.94953	7.64169	5.96347	7.63009	5.86047	7.56224	5.78921	7.1918	5.95884	7.23458	6.10643	7.20261	6.04876	7.00113	6.12722
Q7Z7J5	DPPA2	Developmental pluripotency-associated protein 2 [OS=Homo sapiens]	1.27915	6.23349e-10	0.00014797	3.82983	1.55837e-10	0.0109974	0.00315991	0.000360428	5.12853e-05	1.10237e-12	0.000137556	0.00173016	0.000999001	7.32553	6.39917	7.26959	5.68089	7.53605	6.16792	7.48462	5.59096	7.28633	5.36107	7.12309	4.7866	7.56529	5.01792	7.30012	4.12928	6.20359	6.23266	6.17193	6.46271	6.21529	6.44791	6.14771	6.00225
Q8N0X7	SPART	Spartin [OS=Homo sapiens]	1.24389	1.60132e-13	2.11645e-08	7.67439	1.55837e-10	4.0033e-14	0.00315991	2.40448e-07	7.80152e-10	7.85142e-13	1.00677e-08	1.24326e-16	0.000999001	7.56071	5.848	7.38457	5.90929	7.58721	5.71699	7.5345	5.94953	7.05094	5.84298	7.15987	5.62936	7.05311	5.43296	7.1179	5.31832	6.89118	6.36457	6.7761	6.43296	6.92837	6.35226	6.98868	6.30925
Q01826-1	SATB1	DNA-binding protein SATB1 [OS=Homo sapiens]	1.17474	5.30838e-12	9.68649e-07	6.01383	1.32709e-12	4.15662e-11	0.00315991	3.36823e-05	9.92341e-08	3.43451e-15	6.33821e-06	3.08376e-13	0.000999001	7.30287	5.88996	7.11166	5.58195	7.23074	5.90689	7.43463	5.92837	7.01458	5.46923	7.08428	5.56071	7.22786	5.83289	7.19279	5.52356	7.6837	6.84298	7.17293	6.66249	7.35579	6.74819	7.03452	6.80219
Q9NRL2	BAZ1A	Bromodomain adjacent to zinc finger domain protein 1A [OS=Homo sapiens]	1.15947	1.58032e-16	2.34504e-13	12.6299	1.29315e-13	3.9508e-17	0.00315991	2.9518e-11	2.411e-16	2.67733e-16	6.3548e-14	6.81642e-20	0.000999001	7.00338	6.2075	7.39232	6.17193	7.00225	6.17393	7.20163	6.10643	7.35579	6.01123	7.52042	6.00675	7.33271	5.97269	7.31379	5.92125	7.54381	6.20945	7.13237	6.25927	7.36807	6.27984	7.24127	6.17393
O75828	CBR3	Carbonyl reductase [NADPH] 3 [OS=Homo sapiens]	1.12315	4.81709e-08	3.43577e-05	4.46398	1.20427e-08	0.00461384	0.00315991	0.000169365	8.53635e-06	1.74532e-10	5.29002e-05	0.000545287	0.000999001	7.38198	5.95187	7.72315	6.14568	7.57592	6.01792	7.29829	6.1375	7.6575	6.02901	7.77479	6.06824	7.76818	5.8505	7.73944	5.20945	6.66959	6.54998	6.20555	6.56377	6.58946	6.3906	6.09592	6.08746
P12109	COL6A1	Collagen alpha-1(VI) chain [OS=Homo sapiens]	1.11146	2.76295e-13	5.87889e-10	9.2307	1.35181e-12	6.90738e-14	0.00315991	1.70052e-07	7.37123e-12	3.7317e-15	6.30173e-09	2.46649e-16	0.000999001	7.19081	6.03782	7.15178	6.04221	7.30104	6.08321	7.35755	5.95187	7.41193	5.92362	7.30287	5.94251	7.38284	6.04658	7.25927	5.68089	6.70183	5.99322	6.85798	6.01792	6.87036	6.24982	6.48704	5.96809
Q9BUF5	TUBB6	Tubulin beta-6 chain [OS=Homo sapiens]	1.11023	1.14437e-09	3.09356e-05	4.50954	2.86093e-10	6.05135e-05	0.00315991	0.00037121	7.40473e-06	2.17249e-12	0.000144193	2.78763e-06	0.000999001	7.47411	6.13134	7.61692	6.23649	7.61324	6.2114	7.13443	6.27798	8.09645	6.18587	8.31832	6.1416	8.18785	6.13134	7.91827	6.22882	6.7252	6.3505	6.34163	6.60288	6.63227	6.65678	6.55459	6.13545
P41217	CD200	OX-2 membrane glycoprotein [OS=Homo sapiens]	1.10387	4.81709e-08	0.000306763	3.5132	1.20427e-08	0.000258253	0.00501636	0.00105077	0.000126294	1.74532e-10	0.000542115	1.57732e-05	0.001998	7.24413	6.54844	7.30195	6.33628	7.24603	6.46761	7.46679	6.31832	7.42962	6.63081	7.10329	6.53916	7.51017	6.63952	7.30743	6.61029	6.70321	4.853	6.63807	4.88264	6.55305	5.06609	6.46271	4.82782
Q09666-1	AHNAK	Neuroblast differentiation-associated protein AHNAK [OS=Homo sapiens]	1.10172	5.1726e-13	3.84254e-09	8.41538	1.29315e-13	5.60364e-13	0.00315991	1.9115e-06	8.51034e-11	2.67733e-16	1.6743e-07	2.41703e-15	0.000999001	7.0917	6.14568	7.1918	6.68089	7.02901	5.88509	7.09592	6.75221	7.01681	5.95187	7.15381	5.81506	7.08534	5.69488	7.07361	5.98185	6.98413	5.76818	7.30834	5.6837	7.03562	5.89724	7.21335	5.80219
Q6P4A8	PLBD1	Phospholipase B-like 1 [OS=Homo sapiens]	1.09834	6.23349e-10	0.00145858	2.83607	1.55837e-10	0.420145	0.00501636	0.00463473	0.000896555	1.10237e-12	0.00358436	0.321937	0.001998	7.59694	6.02901	7.82845	5.89966	7.76885	5.95652	7.45615	6.06393	7.85611	5.95652	7.85362	5.70874	8.03947	5.74685	7.87836	5.6893	6.19574	6.26115	5.55152	6.57894	5.88509	6.1416	5.36807	6.06609
P05937	CALB1	Calbindin [OS=Homo sapiens]	1.09336	2.31349e-09	8.49613e-06	5.07078	5.78372e-10	3.98555e-08	0.00315991	0.000163143	1.52116e-06	5.08919e-12	5.025e-05	6.38184e-10	0.000999001	7.89966	6.00225	7.72178	6.0268	7.83542	6.12722	7.52435	5.96578	6.86047	5.92362	7.00675	5.82273	6.6279	5.74953	6.70044	5.55459	6.75221	5.95652	6.08534	5.84046	6.59246	6.10643	6.3147	5.7252
Q9NUY8	TBC1D23	TBC1 domain family member 23 [OS=Homo sapiens]	1.08774	8.6292e-15	1.53852e-10	9.8129	1.32709e-12	2.1573e-15	0.00315991	6.07932e-08	1.25208e-12	3.43451e-15	1.60918e-09	4.46646e-18	0.000999001	7.15076	6.0917	6.8716	6.14364	7.40684	6.01346	7.2891	6.16792	7.16591	6.14975	7.14873	6.02237	7.38198	5.926	7.39832	5.853	6.6453	5.88264	6.98982	5.848	6.82273	5.88264	6.71012	5.9472
Q16698	DECR1	2,4-dienoyl-CoA reductase, mitochondrial [OS=Homo sapiens]	1.04476	2.40813e-08	0.000137125	3.86288	6.02032e-09	1.71761e-08	0.00315991	0.000871028	4.67304e-05	7.16704e-11	0.00042884	2.37075e-10	0.000999001	7.45368	6.73335	7.22497	6.54844	7.50383	6.58946	7.50462	6.52356	7.20065	6.77873	6.88874	6.71699	7.19377	6.73335	6.96	6.56682	7.2317	5.23649	7.2075	5.20163	7.1416	5.18587	6.85425	5.01346
Q9NX02	NLRP2	NACHT, LRR and PYD domains-containing protein 2 [OS=Homo sapiens]	1.03459	0.00327762	0.0633981	1.19792	0.000819405	0.968712	0.105209	0.073008	0.0974232	0.000105748	0.116407	0.94548	0.131868	7.89845	3.88753	8.05853	4.20945	7.76288	4.05311	7.70805	3.83794	7.78725	7.31288	7.75422	7.39489	7.29737	7.3637	7.38802	7.44791	4.40599	5.47897	4.56682	5.4822	4.20163	5.47573	4.49825	4.96809
Q5JU85-1	IQSEC2	IQ motif and SEC7 domain-containing protein 2 [OS=Homo sapiens]	1.02812	1.14437e-09	7.62437e-05	4.1178	2.86093e-10	0.0142191	0.00315991	0.000184704	2.26296e-05	2.17249e-12	5.94202e-05	0.00243364	0.000999001	7.21917	5.96578	7.91468	5.81762	7.32193	6.93664	7.3336	5.83794	7.15381	6.2114	7.31832	5.99548	7.32733	5.23266	7.20945	5.14975	7.32012	6.49025	6.11686	6.44128	6.49985	6.64674	6.59096	6.26303
Q16352	INA	alpha-internexin [OS=Homo sapiens]	1.0152	2.40813e-08	4.63631e-05	4.33383	6.02032e-09	0.0159955	0.00315991	0.000128678	1.2407e-05	7.16704e-11	3.67614e-05	0.00282873	0.000999001	7.37069	6.80993	7.35579	6.13545	7.17293	5.9472	7.14364	7.05745	7.26021	5.72792	7.88996	6.61471	7.39917	6.84046	7.27333	5.97269	7.66888	5.69488	6.30925	5.71699	6.76022	6.04658	6.67243	5.52982
Q9H8H3	METTL7A	methyltransferase-like protein 7A [OS=Homo sapiens]	1.00333	6.23349e-10	2.89677e-08	7.53809	1.55837e-10	1.42023e-07	0.00315991	2.2626e-07	1.2342e-09	7.85142e-13	8.82023e-09	2.62599e-09	0.000999001	7.16189	6.11686	7.57667	5.78398	7.13031	6.19771	7.05311	5.73606	7.17393	6.22689	7.3672	6.0917	7.28725	6.20945	7.00338	5.97269	7.5744	6.29646	6.71287	6.2075	7.04767	6.71012	6.6279	6.12722
P43121	MCAM	Cell surface glycoprotein MUC18 [OS=Homo sapiens]	0.989827	6.23349e-10	0.000173075	3.76176	1.55837e-10	0.0123859	0.00315991	0.000972756	6.29695e-05	1.10237e-12	0.000492033	0.00205576	0.000999001	7.58721	6.06609	8.20016	6.06178	7.49025	5.71699	7.65964	5.99095	7.4363	6	7.6844	6.23649	7.56986	6.48543	7.52513	6.42626	6.49185	6.25739	6.01792	6.34163	6.24603	6.35755	6.30378	6.39403
P07942	LAMB1	Laminin subunit beta-1 [OS=Homo sapiens]	0.978114	2.09179e-11	3.77376e-10	9.42323	6.02032e-09	5.22948e-12	0.00315991	1.00113e-08	3.79381e-12	7.16704e-11	1.0118e-10	3.11729e-14	0.000999001	6.86419	5.8802	7.34961	6.13134	7.05637	5.79181	6.92837	6.13545	7.04111	6.04876	7.20653	6.23266	7.06178	6.31651	7.09592	6.65535	7.26585	5.96578	6.79181	5.96347	7.11686	6.08746	7.2317	6.06393
P15924-1	DSP	Desmoplakin [OS=Homo sapiens]	0.972504	9.38721e-14	2.09616e-12	11.6786	2.23809e-11	2.3468e-14	0.00315991	5.0299e-10	5.01737e-15	7.72289e-14	2.17866e-12	6.0735e-17	0.000999001	7.09592	6.27053	6.90328	6.41447	7.10538	6.20555	7.0864	6.40769	7.28448	6.23266	7.17493	6.14771	7.20065	6.14364	7.24888	5.94953	7.05637	5.97269	7.09698	6.0268	7.06609	5.91886	7.01123	5.97039
O95786	DDX58	Probable ATP-dependent RNA helicase DDX58 [OS=Homo sapiens]	0.972411	3.54125e-13	5.87889e-10	9.2307	8.22511e-12	8.85313e-14	0.00315991	9.90565e-08	7.59871e-12	2.69629e-14	3.18955e-09	3.3604e-16	0.000999001	6.57894	6.05745	6.63662	5.98868	6.62936	5.98185	6.78921	6.08958	6.94251	5.80735	6.96924	5.88509	6.70736	5.82018	7.08002	5.77083	7.24603	6.12928	7.12619	5.8802	7.25361	6.11061	7.24888	6.01792
Q06455-1	RUNX1T1	Protein CBFA2T1 [OS=Homo sapiens]	0.955598	6.14804e-08	3.4085e-05	4.46744	1.53701e-08	6.47783e-08	0.00315991	0.000294451	8.40332e-06	2.39609e-10	0.000107372	1.10918e-09	0.000999001	7.06932	6.33271	7.19574	6.32193	7.04767	6.29094	7.09276	6.15987	7.11686	5.35755	7.09381	5.21335	6.98299	5.33985	7.05745	4.98185	6.61618	6.49506	6.70874	6.48864	6.71012	6.58045	6.62498	6.28725
Q0JRZ9-1	FCHO2	F-BAR domain only protein 2 [OS=Homo sapiens]	0.911451	2.86337e-08	2.47692e-07	6.60609	7.15841e-09	1.1972e-05	0.00315991	1.71185e-06	1.71934e-08	9.13945e-11	1.41435e-07	4.06917e-07	0.000999001	6.89482	6.3345	6.9542	5.96578	7.29186	6.25927	6.47735	6.40769	7.02126	6.08321	7.0607	5.82018	7.37678	6.05745	7.1639	5.65249	6.84046	5.89966	6.81506	6.16993	7.09487	6.70183	6.87406	5.57592
P06737-1	PYGL	Glycogen phosphorylase, liver form [OS=Homo sapiens]	0.897408	2.9246e-06	7.20233e-06	5.14253	7.31149e-07	0.000361609	0.00315991	2.70009e-05	1.25848e-06	1.87959e-08	4.65209e-06	2.36456e-05	0.000999001	7.31107	5.848	6.97154	5.74953	7.46189	5.79442	7.3156	5.92362	7.33718	6.31832	7.09698	6.04221	7.31651	6.04658	7.28817	5.74685	6.54998	6.51728	6.65821	6.71149	6.61765	6.3147	6.2817	6.42459
P50453	SERPINB9	Serpin B9 [OS=Homo sapiens]	0.887648	0.000512434	0.00693685	2.15884	0.000128108	0.423328	0.0156354	0.0100272	0.00620991	1.02336e-05	0.00951441	0.325384	0.00999001	6.83036	6.11478	6.47897	6.87652	7.60955	5.70321	7.78725	6.98071	6.97613	6.81634	6.04002	5.49185	6.6851	5.51412	7.72792	4.43296	5.2854	5.55766	7.92184	5.96578	6.61029	5.7866	6.22304	6.28355
Q14141-1	SEPTIN6	Septin-6 [OS=Homo sapiens]	0.884027	3.6832e-12	3.99891e-10	9.39806	7.88529e-10	9.20801e-13	0.00315991	6.60351e-09	4.40301e-12	7.34655e-12	5.72052e-11	4.60718e-15	0.000999001	6.94486	5.90929	6.78529	5.83542	6.88874	5.91648	6.77479	5.83542	7.20163	6.27053	7.19081	6.2817	7.26959	6.22304	7.06932	6.17193	6.89603	6.3345	7.09698	6.32193	7.04002	6.26303	7.01123	6.19771
Q9H0W5	CCDC8	Coiled-coil domain-containing protein 8 [OS=Homo sapiens]	0.88307	1.85975e-08	1.32749e-06	5.87697	6.75968e-07	4.64937e-09	0.00315991	5.98507e-06	1.51248e-07	1.63277e-08	6.88422e-07	5.05366e-11	0.000999001	6.89724	6.34518	7.60066	6.06824	6.61471	6.15785	7.10329	6.32193	6.6879	6.5157	7.27146	6.35226	6.59096	6.21723	6.7879	6.44956	7.56224	5.91886	7.1179	5.6837	7.14873	6.22689	7.10643	5.63517
P07093-1	SERPINE2	Glia-derived nexin [OS=Homo sapiens]	0.870875	6.14804e-08	0.000159031	3.79852	1.53701e-08	0.0446417	0.00678269	0.000369491	5.65297e-05	2.39609e-10	0.000142793	0.0118151	0.002997	7.63227	5.92362	7.81057	6.30925	7.78398	6.40429	7.893	6.58195	7.63952	6.24603	7.81314	6.45943	7.78333	6.1375	7.71012	6.42626	7.16692	7.53372	6.84925	7.24698	6.92955	6.83794	6.84046	7.29462
Q96P47	AGAP3	Arf-GAP with GTPase, ANK repeat and PH domain-containing protein 3 [OS=Homo sapiens]	0.866529	2.08469e-11	3.29022e-09	8.48278	7.88529e-10	5.21174e-12	0.00315991	2.28992e-07	6.77289e-11	7.34655e-12	9.14714e-09	2.96735e-14	0.000999001	6.84172	5.86047	6.91169	6.00225	7.00787	6.00225	7.15987	6.15381	6.87406	6.47897	6.90569	6.38888	7.07468	6.34163	7.05528	6.48704	7.17293	5.77347	7.20359	6.39575	7.1918	5.94017	7.11478	6.29094
P35556	FBN2	Fibrillin-2 [OS=Homo sapiens]	0.863075	9.55207e-07	0.000123598	3.90799	2.38802e-07	0.00773941	0.00315991	0.000363979	4.07182e-05	5.22153e-09	0.000139962	0.00109055	0.000999001	6.38543	6.20945	6.15785	6.48864	6.22304	6.23074	6.58195	6.84549	7.17792	5.72247	6.98185	5.66959	7.2114	5.74416	7.03122	5.99548	7.69627	6.07895	7.17592	6.15178	7.71218	5.84046	7.30469	6.30561
P04921-1	GYPC	Glycophorin-C [OS=Homo sapiens]	0.861003	8.89477e-09	9.67327e-07	6.01443	2.22369e-09	5.86272e-08	0.00315991	4.30611e-05	9.86356e-08	2.41706e-11	8.80769e-06	9.81165e-10	0.000999001	7.37417	6.09592	7.32643	6.09803	7.22497	6.17393	7.1375	6.05961	7.16792	6.14364	7.52904	6.24031	7.5345	6.1334	7.15886	6.32193	6.61471	6.29094	6.44956	6.07468	6.65678	6.43296	6.4363	6.21335
O43854-1	EDIL3	EGF-like repeat and discoidin I-like domain-containing protein 3 [OS=Homo sapiens]	0.851773	2.11834e-08	2.83672e-05	4.54718	1.01042e-07	5.29585e-09	0.00315991	0.000252689	6.627e-06	1.98737e-09	8.9665e-05	5.9391e-11	0.000999001	7.5947	6.30378	7.81442	6.44294	7.52904	6.16993	8.0954	6.55152	6.71425	6.32553	6.82655	5.95652	6.79051	6.23074	7.06501	5.9331	6.732	6.15583	6.73606	6.46271	6.71562	6.23266	6.66391	6.29094
P43003	SLC1A3	Excitatory amino acid transporter 1 [OS=Homo sapiens]	0.848195	9.55207e-07	0.000137139	3.86284	2.38802e-07	0.00628536	0.00315991	0.000472003	4.68094e-05	5.22153e-09	0.000197899	0.00083935	0.000999001	6.27053	5.88264	5.87283	6.08108	6.11478	5.92362	6.22882	6.12309	7.33807	5.53916	6.88142	5.95652	7.04985	5.44294	7.28725	5.65821	6.83415	6.28725	7.2817	5.97957	7.34163	6.23266	7.26303	6.47897
Q5T5U3	ARHGAP21	rho GTPase-activating protein 21 [OS=Homo sapiens]	0.843391	6.78102e-08	2.61186e-08	7.58305	4.52068e-08	2.45635e-08	0.00315991	2.64586e-07	1.04173e-09	8.18964e-10	1.17592e-08	3.68708e-10	0.000999001	6.89603	5.74416	6.96924	6.16993	6.8936	5.97728	6.95303	5.88753	7.00562	5.69766	7.03122	5.76288	7.03562	6.0045	7.1375	6.11894	6.64097	6.03122	6.50938	6.32553	6.63662	6.2384	6.926	6.55612
Q86SQ0-3	PHLDB2	Isoform 3 of Pleckstrin homology-like domain family B member 2 [OS=Homo sapiens]	0.838942	1.40078e-11	6.38372e-10	9.19493	1.98066e-09	3.50194e-12	0.00315991	4.5425e-08	8.55682e-12	2.0162e-11	1.04936e-09	1.93344e-14	0.000999001	6.92955	6.05094	7.08428	6.25172	6.77347	6.09592	6.82273	6.12928	7.23362	6.02901	7.42291	6.19967	7.1334	6.16189	7.2891	6.32373	7.16289	6.29278	6.74012	6.19771	6.90689	6.39917	7.08215	6.38198
Q96IR7	HPDL	4-hydroxyphenylpyruvate dioxygenase-like protein [OS=Homo sapiens]	0.838805	5.49846e-06	6.59381e-05	4.18086	1.37462e-06	0.00119946	0.00315991	0.000276802	1.90658e-05	4.43501e-08	9.91129e-05	0.000103059	0.000999001	7.18488	6.91289	7.6532	6.99887	7.18884	6.91886	7.32912	6.8505	6.9507	5.73335	7.14262	5.67525	6.86913	5.71973	6.96116	5.88509	6.66676	6.27612	7.15381	6.17193	7.30469	6.29278	7.55228	6.45615
Q9NR23	GDF3	Growth/differentiation factor 3 [OS=Homo sapiens]	0.833922	3.41874e-08	1.13958e-08	7.94326	2.68804e-08	1.59597e-08	0.00315991	8.96125e-08	3.49145e-10	4.40587e-10	2.54453e-09	2.14779e-10	0.000999001	7.04876	6.42122	7.02791	6.45779	7.26866	6.38716	7.36545	6.25361	7.39489	6.46107	7.50144	6.22689	7.43212	6.17393	7.46679	6.2114	7.41701	6.41278	6.90689	6.52356	7.1639	6.76022	7.23362	6.93074
P42574	CASP3	Caspase-3 [OS=Homo sapiens]	0.829933	1.14437e-09	3.60915e-06	5.44259	2.86093e-10	2.28713e-08	0.00315991	0.000111051	5.35609e-07	2.3693e-12	3.08379e-05	3.35414e-10	0.000999001	6.87652	5.97269	7.09064	6.07039	6.94486	6.03782	6.6879	6.01569	7.27612	5.95652	7.51885	5.88753	7.17293	6.07468	7.31651	5.83289	6.41954	6.05961	6.24222	6.13545	6.4446	6.1918	6.27612	6.07253
Q9H9R9-1	DBNDD1	Dysbindin domain-containing protein 1 [OS=Homo sapiens]	0.824254	2.17346e-05	0.000356821	3.44755	5.43365e-06	0.0524061	0.00501636	0.000830842	0.000153906	2.24736e-07	0.000402258	0.0147562	0.001998	7.41447	6.06609	7.51254	6.32912	7.53216	6.04002	7.05961	6.34518	7.41024	5.87774	7.55919	5.74685	7.08002	5.63227	7.31379	5.75221	6.50462	7.26772	6.75489	7.03452	6.59246	6.93664	6.79572	6.61029
Q8NFL0	B3GNT7	UDP-GlcNAc:betaGal beta-1,3-N-acetylglucosaminyltransferase 7 [OS=Homo sapiens]	0.82273	2.09179e-11	2.84839e-09	8.5454	8.5759e-09	5.22948e-12	0.00315991	2.20474e-08	5.45432e-11	1.13931e-10	4.12361e-10	3.1579e-14	0.000999001	7.1375	6.44626	7.20359	6.43962	7.25927	6.3733	7.40344	6.17792	6.8716	6.19377	6.70183	6.25361	7.04221	6.11894	6.95652	5.84549	7.2075	6.12516	7.0045	6.27053	6.90448	6.34341	7.23266	6.46434
P62745	RHOB	Rho-related GTP-binding protein RhoB [OS=Homo sapiens]	0.821465	6.08351e-05	0.000294865	3.53038	1.52088e-05	0.00637397	0.00315991	0.00123002	0.000119561	8.21316e-07	0.000671296	0.000856681	0.000999001	6.76553	6.22689	7.2854	6.41278	7.07682	6.31288	6.93074	6.44791	7.02569	6.54071	7.2317	6.96	7.2114	7.38888	6.96	7.19771	7.50303	5.55459	7.1809	5.49825	7.44874	5.79181	7.43546	5.86542
Q9H6H4-1	REEP4	Receptor expression-enhancing protein 4 [OS=Homo sapiens]	0.821332	4.69397e-10	4.48402e-07	6.34833	2.68804e-08	1.17349e-10	0.00315991	1.51816e-05	3.69213e-08	4.40587e-10	2.22846e-06	9.31343e-13	0.000999001	6.65821	5.34696	6.98299	6.2891	6.72928	5.23649	6.92006	5.82782	6.72383	6.14771	6.82146	6.04876	6.87036	6.29278	6.76686	6.0917	6.55152	5.76818	6.67243	5.8802	6.51096	5.91886	6.80219	6.30561
P62861	FAU	40S ribosomal protein S30 [OS=Homo sapiens]	0.809696	0.00327762	0.065752	1.18209	0.000819405	0.935532	0.101001	0.075386	0.101764	0.000105748	0.1209	0.903573	0.124875	8.92719	6.6837	9.2588	6.61176	9.43296	6.8505	8.86388	6.71562	9.09064	6.64818	9.15431	6.62644	9.27426	6.62352	9.1639	6.71425	6.6907	9.19476	6.57592	9.39489	6.60288	9.19353	6.71973	8.78169
Q86VE9-1	SERINC5	Serine incorporator 5 [OS=Homo sapiens]	0.809205	1.05547e-06	5.72719e-06	5.24206	2.63867e-07	0.000288553	0.00315991	2.24143e-05	9.21217e-07	5.8273e-09	3.6461e-06	1.79723e-05	0.000999001	7.26303	6.79572	6.8125	6.31832	7.39146	6.74953	7.35667	6.27612	6.97269	6.32193	6.74685	6.04876	7.26679	6.08108	7.1467	5.52356	6.47411	5.8505	6.8009	6.22882	6.97384	6.14975	6.83542	5.98641
P00918	CA2	Carbonic anhydrase 2 [OS=Homo sapiens]	0.803783	3.6832e-12	2.55904e-12	11.5919	1.98066e-09	9.20801e-13	0.00315991	4.87385e-11	9.80049e-15	2.0162e-11	1.40738e-13	4.59179e-15	0.000999001	7.12825	6.18388	7.30012	6.39575	7.28355	6.21529	7.1334	6.40429	6.90448	6.2114	7.11686	6.17792	6.90689	6.15583	7.20163	6.23074	7.05637	6.38716	6.95652	6.36807	7.08002	6.47249	7.13237	6.35226
P07197	NEFM	Neurofilament medium polypeptide [OS=Homo sapiens]	0.802296	2.30507e-08	7.22866e-08	7.14094	4.52068e-08	5.76268e-09	0.00315991	4.10826e-07	3.95178e-09	8.18964e-10	2.07604e-08	6.86034e-11	0.000999001	6.74281	6.23266	6.91648	6.44128	6.70183	6.21529	6.66391	6.36457	7.14975	5.77347	7.42038	6.06393	7.18785	6.2211	6.92125	6.67666	7.15886	6.09803	6.92244	6.12516	7.2182	6.14364	7.20457	6.22497
Q9NRA2	SLC17A5	Sialin [OS=Homo sapiens]	0.801658	4.81709e-08	0.000136991	3.86331	1.20427e-08	0.00554613	0.00315991	0.000806793	4.64914e-05	1.74532e-10	0.000387251	0.000693472	0.000999001	7.26866	6.09803	6.87406	6.3837	7.29646	6.26866	7.35138	6.10224	7.53605	6.22882	7.35138	5.97039	7.40003	6.15178	7.41954	5.81762	6.14771	6.34341	6.22304	6.32012	6.24031	5.86542	6.26115	6.19967
P21579	SYT1	Synaptotagmin-1 [OS=Homo sapiens]	0.80042	5.82504e-12	4.29359e-12	11.3672	3.64098e-11	1.45626e-12	0.00315991	1.15407e-10	2.05543e-14	1.50765e-13	3.88794e-13	7.53758e-15	0.000999001	6.91289	6.24603	6.71562	6.19771	6.92481	6.1918	7.16591	6.10852	6.92362	6.01346	6.87283	6.21335	6.95768	6.1639	7.09064	6.19771	6.76155	6.15583	6.80993	5.8679	6.96924	6.21335	7.10329	6.03342
P09455-1	RBP1	Retinol-binding protein 1 [OS=Homo sapiens]	0.796581	1.76272e-06	5.87572e-07	6.23094	7.31149e-07	9.63995e-06	0.00501636	5.0554e-06	5.14746e-08	1.82595e-08	5.64458e-07	3.17673e-07	0.001998	6.52669	5.74685	5.93782	5.88996	6.63517	5.73877	6.54689	5.86295	6.96347	6.27612	6.71425	6.18388	6.67101	6.2384	6.93428	6.07895	6.82655	5.81762	7.00113	5.7761	7.05961	5.74416	7.01235	5.91648
Q9BXA9	SALL3	sal-like protein 3 [OS=Homo sapiens]	0.795303	5.49846e-06	9.11932e-06	5.04004	1.37462e-06	6.46314e-05	0.00315991	4.74897e-05	1.65128e-06	4.43501e-08	1.00087e-05	3.03308e-06	0.000999001	6.71699	6.2211	6.92837	6.56986	6.76686	6.07895	6.94603	6.2075	7.25739	6.3345	7.20945	6.74953	7.42459	6.88874	7.32373	6.97728	7.29737	5.86542	7.4446	5.85798	7.14873	6.17193	6.95884	5.95652
Q9ULD0	OGDHL	2-oxoglutarate dehydrogenase-like, mitochondrial [OS=Homo sapiens]	0.795005	9.55207e-07	0.000150515	3.82242	2.38802e-07	0.0171918	0.00501636	0.000511306	5.25779e-05	5.22153e-09	0.000219991	0.00312631	0.001998	7.2182	6.44128	7.30834	5.59395	7.3637	5.94251	7.38457	5.80993	7.14364	6.23266	6.99774	5.98185	7.24127	6.01792	7.13031	5.78398	6.31288	6.36107	6.37156	6.54535	6.24982	6.24031	5.93074	6.16189
P10721-1	KIT	Mast/stem cell growth factor receptor Kit [OS=Homo sapiens]	0.792423	1.63047e-06	1.56882e-05	4.80443	4.07618e-07	1.09668e-06	0.00315991	0.000172392	3.18433e-06	9.35356e-09	5.41581e-05	2.64899e-08	0.000999001	6.59544	5.86295	6.6893	6.21723	6.61618	5.9472	6.86913	5.6837	6.7879	5.69209	6.89724	5.27426	6.99774	5.77347	7.02901	5.44956	6.77083	6.50462	6.59246	6.46761	6.64386	6.59096	6.99774	6.51412
O43272	PRODH	Proline dehydrogenase 1, mitochondrial [OS=Homo sapiens]	0.78034	1.91113e-05	1.62608e-05	4.78886	4.77783e-06	1.74881e-05	0.00315991	6.4526e-05	3.32392e-06	1.84763e-07	1.50178e-05	6.36644e-07	0.000999001	6.71699	5.83036	7.12516	6.2891	7.26772	5.56682	7.42038	6.16993	6.87406	6.75489	6.54844	6.60733	6.87283	6.70874	7.17692	6.6879	6.86913	5.87036	7.38974	6.09592	7.1334	6.13545	7.16993	6.48382
Q14258	TRIM25	E3 ubiquitin/ISG15 ligase TRIM25 [OS=Homo sapiens]	0.778167	3.17177e-11	1.07626e-10	9.96808	1.98066e-09	7.92942e-12	0.00315991	2.20474e-08	8.2436e-13	2.0162e-11	4.05402e-10	5.06192e-14	0.000999001	7.12102	6.07253	6.97613	6.2114	7.10224	6.08108	7.11166	6.22689	6.96694	6.10224	6.92719	6.13955	6.90207	6.04221	7.02569	5.9331	6.81762	6.40259	7.03452	6.42459	6.97613	6.42794	6.92955	6.48864
Q14435	GALNT3	Polypeptide N-acetylgalactosaminyltransferase 3 [OS=Homo sapiens]	0.771993	0.00142665	0.000713325	3.14671	0.000400152	0.0044488	0.0082958	0.00147392	0.000366069	4.52208e-05	0.000843417	0.000522711	0.003996	7.67172	6.58946	7.24698	6.53761	8.02791	6.54226	7.87221	6.49985	6.54226	6.86419	6.26491	6.39232	6.9331	6.38024	6.75489	5.76818	6.67525	6.06178	6.86913	6.06393	6.86171	5.79442	6.64097	5.60288
Q9UGI8	TES	Testin [OS=Homo sapiens]	0.771567	1.80827e-07	9.24175e-07	6.03425	4.52068e-08	5.64887e-07	0.00315991	2.06458e-05	9.33507e-08	8.03185e-10	3.25907e-06	1.267e-08	0.000999001	7.03782	6.04221	6.84674	6.04876	6.95768	6.10014	6.82909	6.11478	7.41109	6.54226	7.35491	6.2724	7.3147	6.28355	7.37678	6.04221	6.70044	6.1819	6.48704	6.33271	6.63517	6.14364	6.51412	6.10224
Q8WWI1	LMO7	LIM domain only protein 7 [OS=Homo sapiens]	0.765892	1.91113e-05	5.31826e-05	4.27423	4.77783e-06	0.000272737	0.00315991	0.000222806	1.47665e-05	1.84763e-07	7.63475e-05	1.68245e-05	0.000999001	7.46352	6.33628	7.52199	6.06609	7.52904	6.26303	7.6532	6.39575	6.67525	6.02015	6.70321	6.10643	6.79701	5.79701	7.17093	6.06824	6.79961	6.53605	6.65535	6.75622	6.49185	6.17792	6.41278	6.15987
Q12765	SCRN1	Secernin-1 [OS=Homo sapiens]	0.75708	2.86337e-08	3.12701e-06	5.50487	7.15841e-09	8.29813e-07	0.00315991	6.28225e-05	4.49089e-07	9.13134e-11	1.43916e-05	1.91848e-08	0.000999001	7.15482	6.3147	7.00675	6.24413	7.33271	6.05094	7.06393	6.19574	7.33181	6.34518	7.35138	6.16189	7.32463	6.29462	7.4363	5.98868	6.50779	6.33807	6.56071	6.50938	6.57743	6.30561	6.45615	6.27053
O94925-3	GLS	Isoform 3 of Glutaminase kidney isoform, mitochondrial [OS=Homo sapiens]	0.748869	4.19171e-11	1.07626e-10	9.96808	2.22369e-09	1.04793e-11	0.00315991	1.34478e-08	7.87412e-13	2.41706e-11	1.55328e-10	7.05127e-14	0.000999001	6.97269	6.23266	7.2384	6.25172	7.04876	6.12516	7.18785	6.14975	7.07253	6.32373	7.20065	6.28355	7.13648	6.35226	7.23936	6.47573	6.85549	6.22304	6.79701	6.34163	6.82528	6.3345	6.84549	6.33985
Q9P0M6	MACROH2A2	Core histone macro-H2A.2 [OS=Homo sapiens]	0.746167	2.9246e-06	0.0122501	1.91186	7.31149e-07	0.427888	0.0230872	0.0166499	0.0126143	1.87959e-08	0.0180965	0.331104	0.016983	5.86295	5.81762	5.67525	6.15987	5.84046	5.74953	5.8802	6.16591	7.34518	6.7252	6.96463	6.71973	7.35491	7.15076	7.25077	6.89482	7.58796	5.19377	7.25361	5.32553	7.53916	5.41278	7.25361	5.53916
P02751	FN1	fibronectin [OS=Homo sapiens]	0.745984	0.000359643	0.00138738	2.8578	8.99108e-05	0.0951369	0.00501636	0.00236141	0.000838756	6.87207e-06	0.00152742	0.0345191	0.001998	7.51412	6.03122	6.65249	6.90328	7.24603	5.88264	7.9431	7.01235	6.8505	5.97269	6.21529	5.64386	6.73606	5.41278	7.16993	5.6893	7.1375	6.21723	6.36982	6.16189	6.49185	6.52826	6.37156	6.29094
Q8IVH2-1	FOXP4	Forkhead box protein P4 [OS=Homo sapiens]	0.74547	0.000359643	0.000195237	3.70944	8.99108e-05	0.0011964	0.00315991	0.000896387	7.36493e-05	6.87207e-06	0.000446502	0.00010259	0.000999001	6.46597	6.38888	6.46107	6.42459	6.33807	6.39746	6.2854	6.56682	7.10957	6.14568	7.15482	6.23649	6.96	6.05528	6.82909	6.2555	7.72792	5.87774	7.46352	5.99548	7.43045	6.47411	7.75889	6.2211
Q8NEG4-1	FAM83F	Protein FAM83F [OS=Homo sapiens]	0.742766	1.08673e-05	3.07119e-06	5.51269	5.43365e-06	1.74881e-05	0.00315991	2.0671e-05	4.34444e-07	2.24736e-07	3.27299e-06	6.34797e-07	0.000999001	7.05528	6.34163	7.22207	6.30925	7.06286	6.35579	7.20359	6.24413	7.4271	6.61471	7.39403	6.66249	7.53838	6.71425	7.51728	6.47573	6.82528	6.03562	6.70321	6.17193	6.79051	6.30012	6.55305	6.15381
Q02539	H1-1	Histone H1.1 [OS=Homo sapiens]	0.740643	0.0261724	0.0937418	1.02807	0.00654309	1	0.135715	0.104751	0.159624	0.00138742	0.184899	0.991882	0.185814	5.76288	7.42122	6.75221	7.22978	6.26866	7.22786	6.26115	6.87529	8.36019	5.20555	8.76055	5.14568	8.66142	5.21723	8.42333	5.14975	4.99548	5.06178	4.64962	5.20555	4.93546	5.70044	5.33985	4.84298
Q9HD23	MRS2	magnesium transporter MRS2 homolog, mitochondrial [OS=Homo sapiens]	0.739025	2.82454e-07	1.19088e-06	5.92413	8.53276e-08	1.41227e-07	0.00315991	2.66358e-05	1.32263e-07	1.6194e-09	4.55413e-06	2.58282e-09	0.000999001	7.04876	6.36457	7.55995	6.30012	7.30378	6.22497	7.41024	6.16189	7.01569	6.17592	7.16189	6.1416	7.23649	6.1819	7.28263	6.24793	6.73877	6.40429	6.67525	6.48864	6.59246	6.52199	6.55766	6.50144
P23378	GLDC	Glycine dehydrogenase (Decarboxylating), mitochondrial [OS=Homo sapiens]	0.737539	8.68358e-10	3.61926e-09	8.44138	1.53701e-08	2.1709e-10	0.00315991	2.41488e-08	7.64188e-11	2.41318e-10	4.64883e-10	1.76039e-12	0.000999001	7.02348	6.17991	6.87283	5.9331	7.02791	6.11478	7.11478	5.84046	7.07575	6.27798	6.84172	6.15583	7.06393	6.3147	7.05961	6.03782	6.80607	6.34696	6.73742	6.35579	6.74012	6.32733	6.56529	6.19377
P05783	KRT18	Keratin, type I cytoskeletal 18 [OS=Homo sapiens]	0.735061	2.91163e-10	1.04939e-08	7.97906	1.40115e-07	7.27908e-11	0.00315991	1.57461e-07	3.1649e-10	2.78007e-09	5.60781e-09	5.52587e-13	0.000999001	6.94953	6.38716	6.92955	6.52199	6.93428	6.2854	7.0607	6.51254	7.32823	6.3906	7.16088	6.27612	7.32012	6.42962	7.38974	6.24793	6.74551	6.12928	6.88996	6.14568	6.8125	6.07468	6.92955	6.22882
A3KMH1	VWA8	von Willebrand factor A domain-containing protein 8 [OS=Homo sapiens]	0.734951	1.15848e-08	1.96835e-07	6.7059	4.4596e-09	3.8616e-09	0.00315991	1.5543e-05	1.32862e-08	5.00127e-11	2.31891e-06	4.06415e-11	0.000999001	6.88264	6.79051	6.99774	6.7046	6.94369	6.70183	6.98755	6.66676	7.19476	6.19377	7.06609	6.15583	7.14873	6.14975	7.15279	6.10643	7.07788	6.01569	7.01681	6.15583	7.03782	6.02015	7.04658	6.07253
P21926	CD9	CD9 antigen [OS=Homo sapiens]	0.732583	3.08602e-07	7.56506e-07	6.12119	8.96631e-07	7.71504e-08	0.00315991	1.08949e-05	7.20687e-08	2.47517e-08	1.46814e-06	1.35772e-09	0.000999001	6.53138	5.70874	6.76155	5.60288	6.42291	5.65535	6.46434	5.55152	6.71973	6.31651	6.77742	6.41785	7.03452	6.35403	6.72656	6.21723	6.7211	5.84046	6.60437	5.80735	6.6893	5.8802	6.60881	5.91886
Q08257	CRYZ	Quinone oxidoreductase [OS=Homo sapiens]	0.730367	6.23349e-10	0.0268192	1.57155	1.55837e-10	0.830557	0.0481362	0.0337857	0.0336378	1.10237e-12	0.0442135	0.781979	0.045954	7.51885	6.65249	7.32283	6.50303	7.5744	6.61029	7.51096	6.55919	7.57818	5.26303	7.33985	5.04439	7.55842	5.15381	7.40514	4.96347	5.64962	6.75489	5.64674	6.80864	5.66107	6.76022	5.6865	6.61471
Q9BQL6-1	FERMT1	Fermitin family homolog 1 [OS=Homo sapiens]	0.728749	5.56226e-08	6.19307e-08	7.20809	8.54225e-07	1.39057e-08	0.00315991	7.33819e-07	3.14263e-09	2.31389e-08	4.28076e-08	1.84737e-10	0.000999001	7.06932	5.97957	7.24127	6.07039	6.98413	6.16993	6.94486	5.95187	7.03892	5.9331	7.05094	6.28355	7.10434	6.03122	6.90689	6.45615	6.95884	6.48059	6.62936	6.30743	6.76818	6.59694	6.82909	6.52042
Q8N884	CGAS	cyclic GMP-AMP synthase [OS=Homo sapiens]	0.723276	7.50156e-05	0.00167695	2.77548	1.87539e-05	0.102657	0.00678269	0.00288747	0.0010645	1.07538e-06	0.00195385	0.0384699	0.002997	6.93546	6.37156	7.71905	6.10643	6.90207	5.85798	7.17193	5.87036	6.71699	5.71149	7.40939	5.68089	6.97957	5.4363	7.10538	5.50462	6.18785	6.72383	6.45943	6.7211	6.44128	7.00899	6.36282	6.71836
P18084	ITGB5	Integrin beta-5 [OS=Homo sapiens]	0.714902	5.49846e-06	0.000413502	3.38352	1.37462e-06	0.0223103	0.00315991	0.000806793	0.000185084	4.43501e-08	0.000387508	0.00452288	0.000999001	6.93546	6.33985	7.4545	6.01569	6.83289	6.36107	6.93074	5.84046	6.78921	6.02237	7.09487	5.38198	6.7879	5.66107	6.99661	5.25927	6.68229	6.42626	6.11686	6.40429	6.48704	6.66107	6.03562	6.1918
P35219	CA8	carbonic anhydrase-related protein [OS=Homo sapiens]	0.711291	3.85035e-05	1.28345e-05	4.89162	1.52088e-05	0.000113275	0.00315991	4.99282e-05	2.48223e-06	8.21316e-07	1.07409e-05	5.90217e-06	0.000999001	7.3837	6.2854	6.73335	6.5157	7.53683	6.06393	7.45615	6.7879	7.12516	6.26866	6.51885	6.36807	7.03232	6.01123	7.27519	5.95187	6.55305	6.46271	7.11061	6.41447	7.15076	6.36107	6.75489	6.60437
P16152	CBR1	Carbonyl reductase [NADPH] 1 [OS=Homo sapiens]	0.709548	2.48978e-05	0.000180535	3.74344	6.22444e-06	0.00664347	0.00678269	0.000454181	6.63766e-05	2.70628e-07	0.000187763	0.00090422	0.002997	7.06609	6.05745	6.91049	5.86542	7.13545	6.05528	6.99774	5.94953	7.43045	6.50621	7.41532	6.2724	7.36457	6.1819	7.5932	5.88996	6.6893	6.91767	6.76288	7.02901	6.88509	6.85175	6.68229	6.84172
Q15067	ACOX1	Peroxisomal acyl-coenzyme A oxidase 1 [OS=Homo sapiens]	0.708035	8.77127e-12	2.19282e-12	11.659	3.64098e-11	1.39704e-11	0.00315991	1.95855e-08	7.34821e-15	1.50765e-13	3.18892e-10	9.88243e-14	0.000999001	6.93899	6.43129	6.99095	6.31832	7.00338	6.37851	6.92006	6.32733	7.15279	6.41278	7.14262	6.35403	7.41278	6.41109	7.02569	6.34873	7.11061	6.34341	7.20065	6.38888	7.09487	6.42459	6.95303	6.31107
Q6NUK1	SLC25A24	Calcium-binding mitochondrial carrier protein SCaMC-1 [OS=Homo sapiens]	0.707485	5.49846e-06	0.000175373	3.75604	1.37462e-06	0.0201244	0.00315991	0.000553446	6.39729e-05	4.43501e-08	0.000243183	0.00387488	0.000999001	6.82018	6.54381	6.86419	6.32012	6.8392	6.44128	6.86171	6.33628	7.24317	5.94017	7.21529	5.90448	7.31288	5.89966	7.38802	5.78921	6.43296	5.90929	6.13955	6.09381	6.24982	6.04658	6.0917	5.74416
P21741	MDK	Midkine [OS=Homo sapiens]	0.700956	9.10818e-06	3.42445e-05	4.46541	2.27704e-06	0.000733193	0.00315991	0.000167499	8.47544e-06	7.93587e-08	5.19948e-05	5.60394e-05	0.000999001	6.50144	6.12516	6.04876	6.0917	6.91886	6.13545	6.63372	6.15785	7.26679	6.25361	6.89845	6.52669	7.5306	6.54844	7.00675	6.6837	7.05202	6.12516	7.27891	6.25927	7.1416	6.05745	7.11374	6.01569
P05787	KRT8	Keratin, type II cytoskeletal 8 [OS=Homo sapiens]	0.700646	1.89287e-09	2.83955e-08	7.54675	3.23816e-07	4.73218e-10	0.00315991	7.33819e-07	1.18263e-09	7.31882e-09	4.34392e-08	4.24557e-12	0.000999001	7.03782	6.48543	7.02015	6.62352	7.02015	6.37156	7.14057	6.60437	7.40854	6.45779	7.27146	6.40599	7.46271	6.50621	7.40514	6.32193	6.7761	6.25172	6.94134	6.2854	6.84925	6.22304	6.94953	6.33807
O43490-1	PROM1	Prominin-1 [OS=Homo sapiens]	0.697144	2.76816e-08	3.85628e-07	6.41383	1.33589e-06	6.9204e-09	0.00315991	2.30919e-06	2.99103e-08	4.03348e-08	2.13378e-07	8.47737e-11	0.000999001	7.14364	6.27612	7.11166	6.29462	7.08002	6.25739	7.40684	6.24413	6.97154	6.30012	6.71973	6.03342	6.90328	5.91648	7.07682	5.89239	6.88387	6.58646	6.96116	6.51885	6.87774	6.62498	6.76686	6.59246
Q13509	TUBB3	tubulin beta-3 chain [OS=Homo sapiens]	0.692321	1.01787e-09	2.49886e-09	8.60226	8.53276e-08	2.54468e-10	0.00315991	2.89137e-08	4.54576e-11	1.6194e-09	5.99865e-10	2.1513e-12	0.000999001	7.05745	6.39403	7.28263	6.51096	7.09592	6.44294	7.0607	6.55766	7.42794	6.39575	7.4545	6.66107	7.09381	6.7761	7.24127	6.77347	7.49265	6.62352	7.26021	6.64674	7.4822	6.68089	7.46842	6.64674
P46939	UTRN	Utrophin [OS=Homo sapiens]	0.685669	4.85993e-06	4.67573e-06	5.33015	6.39576e-05	1.21498e-06	0.00315991	1.76505e-05	7.2523e-07	4.63461e-06	2.7013e-06	2.99763e-08	0.000999001	6.9331	6.50779	6.79442	6.26866	7.06501	6.43129	7.08002	6.2817	7.22207	6.11894	6.90207	5.88753	7.23554	5.85798	7.15178	5.66676	6.62498	6.40599	6.77479	6.58195	6.65821	6.46434	6.53138	6.2724
P60903	S100A10	Protein S100-A10 [OS=Homo sapiens]	0.68168	0.000102138	0.0147919	1.82998	2.55344e-05	0.549398	0.0240652	0.0197889	0.0159831	1.70934e-06	0.0224952	0.473662	0.017982	7.62936	7.00675	7.95187	6.6851	7.62498	6.8125	7.52356	6.87283	7.01569	6.10224	7.62498	5.6893	7.34961	5.10434	7.21626	5.19771	6.54226	7	6.10434	7.2891	6.17792	6.75489	6.55612	6.62205
Q9H993	ARMT1	protein-glutamate O-methyltransferase [OS=Homo sapiens]	0.670758	8.09688e-09	1.00145e-06	5.99937	4.4596e-09	2.02422e-09	0.00315991	4.99457e-05	1.03553e-07	5.00127e-11	1.07928e-05	2.02562e-11	0.000999001	6.59694	6.01792	6.55766	6.21723	6.77215	6.09592	6.64386	6.1639	7.34074	6.12102	7.12722	6.1819	7.11166	6.30012	7.43045	6.19771	6.59395	6.2211	6.65105	6.12102	6.65964	6.24413	6.63952	6.19377
O95857	TSPAN13	Tetraspanin-13 [OS=Homo sapiens]	0.665429	5.34355e-06	5.18477e-05	4.28527	1.33589e-06	0.000322529	0.00315991	0.000309737	1.42966e-05	4.03348e-08	0.000113509	2.07181e-05	0.000999001	6.44128	5.39575	6.46923	5.47573	6.38543	5.90929	6.63952	5.60881	6.62498	5.26303	6.54844	5.70321	6.65678	5.96116	6.59544	5.23649	6.1819	6.06393	6.09381	6.34163	6.36632	6.31832	6.55766	6.29829
Q9H2E6	SEMA6A	Semaphorin-6A [OS=Homo sapiens]	0.661835	5.16503e-08	1.50507e-07	6.82244	1.48189e-06	1.29126e-08	0.00315991	1.77225e-06	9.35996e-09	4.90895e-08	1.50115e-07	1.69316e-10	0.000999001	6.71012	5.8679	7.0917	6.24413	6.48864	5.95652	6.88996	6.06393	6.51728	6.2724	6.79181	6.04221	6.37678	6.13134	6.76686	6.10434	7.08428	6.10852	6.76155	5.99095	6.79961	6.30012	7.09276	6.34696
P04181-1	OAT	Ornithine aminotransferase, mitochondrial [OS=Homo sapiens]	0.658953	4.58599e-08	1.1465e-08	7.94063	2.52076e-06	3.98555e-08	0.00315991	6.64526e-08	3.56753e-10	9.00272e-08	1.79097e-09	6.39503e-10	0.000999001	7.16491	6.36982	7.35315	6.2384	7.16491	6.31288	7.16491	6.12102	7.01569	6.33985	7.16792	6.56224	7.06501	6.52982	6.93899	6.74281	7.02015	6.35403	6.71699	6.34696	6.88387	6.48543	6.97613	6.32193
P04040	CAT	catalase [OS=Homo sapiens]	0.655285	0.00327762	0.0829923	1.08096	0.000819405	1	0.130733	0.0972888	0.136512	0.000105748	0.167717	0.996237	0.176823	5.73335	6.48704	5.44956	6.41447	5.80993	6.38024	5.76553	6.2817	6.70598	4.43962	6.32553	3.73335	6.67666	3.56071	6.57289	2.94486	6.56834	6.75489	6.67243	6.93428	6.54226	6.62644	6.45779	6.85922
Q92833	JARID2	Protein Jumonji [OS=Homo sapiens]	0.653847	3.31925e-06	2.35854e-05	4.62736	2.03286e-05	8.29813e-07	0.00315991	8.83927e-05	5.29538e-06	1.23108e-06	2.33509e-05	1.91323e-08	0.000999001	7.09487	6.63517	7.53993	6.732	6.71012	6.61471	7.10224	6.64386	6.98413	6.64386	7.19377	6.54226	6.96116	6.46923	6.95768	6.65105	7.17692	5.91409	6.75087	5.89724	6.86047	5.94486	7.20457	6.00225
P54289-3	CACNA2D1	Isoform 3 of Voltage-dependent calcium channel subunit alpha-2/delta-1 [OS=Homo sapiens]	0.651083	5.51649e-09	6.59684e-09	8.18066	1.33589e-06	1.37912e-09	0.00315991	4.40625e-08	1.9264e-10	4.03348e-08	9.96678e-10	1.33248e-11	0.000999001	6.96	6.44128	6.92481	6.60437	6.94603	6.40259	7.01458	6.56986	7.1334	6.34696	7.14262	6.3906	7.25739	6.47086	7.16792	6.43463	6.75489	6.12516	7.10643	6.16993	6.94837	6.21335	6.78398	6.15785
P51956	NEK3	serine/threonine-protein kinase Nek3 [OS=Homo sapiens]	0.647626	3.60153e-06	9.00383e-07	6.04557	1.52088e-05	2.79109e-06	0.00315991	1.09001e-05	9.00854e-08	8.21316e-07	1.47862e-06	7.5604e-08	0.000999001	7.27798	6.44956	7.32823	6.20945	7.07575	6.39575	6.99322	6.50144	7.10852	6.25739	7.25077	6.23649	7.24603	6.2724	6.90087	6.39917	7.30469	6.82018	6.9472	6.98185	7.29094	6.69766	7.17193	6.90328
Q9H1B7	IRF2BPL	interferon regulatory factor 2-binding protein-like [OS=Homo sapiens]	0.646129	6.14804e-08	1.30871e-07	6.88316	1.53701e-08	3.61717e-08	0.00315991	6.2868e-06	7.89398e-09	2.41318e-10	7.29179e-07	5.55432e-10	0.000999001	6.63081	6.08108	6.46597	6.24222	6.58796	6.11478	6.60733	6.12309	7.1918	6.22689	6.98527	6.39575	7.05961	6.2891	7.01011	6.30561	7.10329	6.3147	7.0864	6.33271	7.06178	6.2854	7.0268	6.35226
P07858	CTSB	Cathepsin B [OS=Homo sapiens]	0.646075	6.00461e-06	1.74317e-06	5.75866	3.47077e-05	3.0023e-06	0.00315991	8.41291e-06	2.09457e-07	2.39529e-06	1.07065e-06	8.28794e-08	0.000999001	7.01458	6.2854	6.79051	6.28725	7.34873	6.10852	7.36807	6.36282	6.96	6.6879	6.63807	6.47086	7.13648	6.61176	6.91169	6.12722	6.77215	6.17393	7.2891	6.50144	6.96578	6.10643	6.6014	6.32012
P17252	PRKCA	Protein kinase C alpha type [OS=Homo sapiens]	0.645309	0.000512434	0.00244371	2.61195	0.000128108	0.0680067	0.01092	0.00392935	0.00170563	1.02336e-05	0.00291225	0.0212577	0.00599401	6.43296	5.82273	5.98413	6.01792	6.41278	5.80735	6.45779	6.3733	7.05637	6.6865	6.65392	6.79051	6.74685	6.7252	7.03122	6.88753	7.16792	5.88753	7.54071	5.89239	7.45286	5.64674	7.4545	6.11061
Q68CZ2-1	TNS3	Tensin-3 [OS=Homo sapiens]	0.644304	1.32042e-09	4.4014e-10	9.35641	4.52068e-08	5.42716e-10	0.00315991	8.91685e-09	5.05689e-12	8.03185e-10	8.5828e-11	4.96272e-12	0.000999001	6.71287	6.22304	6.79181	6.36807	6.9331	6.33807	6.87774	6.38198	7.15381	6.1416	7.07361	6.33807	7.14262	6.26491	7.1375	6.53761	6.89845	6.26866	6.82655	6.1639	6.88509	6.3733	6.95884	6.26115
Q13423	NNT	NAD(P) transhydrogenase, mitochondrial [OS=Homo sapiens]	0.644126	3.43036e-08	3.36999e-07	6.47237	8.5759e-09	4.7866e-08	0.00501636	2.12437e-05	2.53285e-08	1.13931e-10	3.41479e-06	7.92812e-10	0.001998	6.59096	6.29094	6.63807	6.32733	6.65535	6.24793	6.76155	6.32193	7.21335	6.49506	7.05094	6.40259	7.26303	6.47249	7.17692	6.48543	7.27146	6.31288	7.30469	6.39403	7.20945	6.40939	7.11478	6.36107
P11047	LAMC1	Laminin subunit gamma-1 [OS=Homo sapiens]	0.640802	5.64446e-10	1.03195e-06	5.98634	1.41112e-10	2.21935e-08	0.00315991	6.79544e-05	1.07201e-07	6.56705e-13	1.62038e-05	3.13987e-10	0.000999001	6.43463	6.15381	6.2854	6.14771	6.57289	6.13134	6.58646	6.0917	7.32912	6.1416	6.81634	6.05094	6.97269	6.10224	7.16892	6.1127	6.41785	6.05528	6.75221	6.09803	6.80478	6.05094	6.73335	6.04876
Q9H9H4	VPS37B	Vacuolar protein sorting-associated protein 37B [OS=Homo sapiens]	0.640752	3.75078e-05	3.12435e-05	4.50524	1.87539e-05	9.60912e-06	0.00315991	0.00018348	7.49338e-06	1.08309e-06	5.86568e-05	3.14999e-07	0.000999001	6.91169	5.79961	6.83668	5.92837	6.89118	5.79181	6.72792	6.2114	7.10957	5.76818	7.13648	6.32553	7.1334	6.44294	7.20848	6.57743	6.71699	6.75489	6.72383	6.53138	6.84172	6.69627	6.8009	6.52199
Q5SYE7	NHSL1	NHS-like protein 1 [OS=Homo sapiens]	0.638592	1.54464e-08	1.38318e-08	7.85912	1.20925e-06	3.8616e-09	0.00315991	9.83431e-08	4.89995e-10	3.52595e-08	2.93443e-09	4.01635e-11	0.000999001	7.03782	6.42626	7.03562	6.60585	6.72383	6.33271	6.88142	6.40939	7.26772	6.27612	7.25456	6.19967	7.11478	6.31288	7.3147	6.26303	7.1416	6.62936	6.8936	6.45943	7.07039	6.52826	6.99209	6.62205
P27105	STOM	erythrocyte band 7 integral membrane protein [OS=Homo sapiens]	0.638477	0.000288519	0.000104287	3.98177	0.000192346	0.000181756	0.00315991	0.000251534	3.32994e-05	1.6593e-05	8.89759e-05	1.04111e-05	0.000999001	7.02126	6.17991	7.41024	6.55152	7.16189	6.07468	7.66035	6.58796	6.67384	6.10643	6.69209	6.10014	6.74551	6.07682	7.1809	6.31107	6.61176	6.55919	7.54148	6.73335	6.8802	6.57743	6.80735	6.86666
Q8IYM9-1	TRIM22	E3 ubiquitin-protein ligase TRIM22 [OS=Homo sapiens]	0.634415	7.50156e-05	0.00022994	3.63839	1.87539e-05	0.00546577	0.00501636	0.00113553	8.84932e-05	1.07538e-06	0.000599815	0.000671044	0.001998	6.69488	6.79572	7.00899	6.69905	6.83415	6.70183	6.90569	7.09698	6.9507	6.19771	6.99774	5.75489	6.86295	5.78398	7.15886	5.82018	6.72247	5.88996	7.03012	6.36632	6.77083	6.00899	6.67384	5.88264
P63096-1	GNAI1	Guanine nucleotide-binding protein G(i) subunit alpha-1 [OS=Homo sapiens]	0.632369	2.86064e-06	7.1516e-07	6.1456	4.21594e-06	3.2849e-06	0.00315991	1.70133e-05	6.6418e-08	1.59298e-07	2.59559e-06	9.18141e-08	0.000999001	7.2854	6.44791	6.93782	6.24222	7.37851	6.3345	7.36894	6.40769	7.26303	6.59096	6.86542	6.47086	7.31107	6.47249	7.04549	6.22497	6.84674	6.37851	7.05637	6.59544	6.88387	6.47249	6.46923	6.48543
P62760	VSNL1	Visinin-like protein 1 [OS=Homo sapiens]	0.631203	0.00160061	0.0170627	1.76795	0.000400152	0.303472	0.0209987	0.0257751	0.0191629	4.52208e-05	0.0314461	0.18912	0.014985	7.01235	6.44791	6.52356	6.14568	7.02791	6.43296	6.95884	6.25739	6.92955	5.94251	6.67101	5.01792	6.87406	4.79181	6.84674	4.27798	6.17393	6.76818	6.30561	6.89724	6.21529	6.55919	6.2211	6.64674
Q9BV40	VAMP8	vesicle-associated membrane protein 8 [OS=Homo sapiens]	0.625364	0.000102023	3.40076e-05	4.46842	3.47077e-05	0.00050178	0.00315991	8.98195e-05	8.36796e-06	2.39529e-06	2.3775e-05	3.47159e-05	0.000999001	6.7211	6.13545	6.72656	6.03562	6.85549	6.10434	6.87283	5.73877	7.08321	5.98185	6.86047	5.77083	6.92955	6.02459	7.10957	5.66107	6.32912	6.53138	6.37504	6.44128	6.48704	6.53761	6.52826	6.41109
Q14571-1	ITPR2	Inositol 1,4,5-trisphosphate receptor type 2 [OS=Homo sapiens]	0.620328	1.5184e-07	1.50507e-07	6.82244	2.52076e-06	3.79599e-08	0.00315991	8.0921e-07	9.51065e-09	8.93729e-08	4.98493e-08	5.8944e-10	0.000999001	6.97728	6.66107	6.96347	6.2817	6.8936	6.54226	7.01011	6.30012	6.75355	6.29829	6.6907	6.10852	6.75355	6.1639	6.81506	5.8802	7.29278	6.32553	6.92955	6.3345	7.02126	6.36807	6.75489	6.14771
Q16880	UGT8	2-hydroxyacylsphingosine 1-beta-galactosyltransferase [OS=Homo sapiens]	0.620128	1.62009e-05	1.02472e-05	4.9894	5.43365e-06	1.08006e-05	0.00315991	0.000126254	1.9e-06	2.24736e-07	3.59711e-05	3.6151e-07	0.000999001	6.72247	6.1639	6.69488	6.22497	6.75087	6.17393	6.78529	6.10852	6.98527	5.9542	6.94134	6.02015	7.04767	5.88509	6.94603	5.848	6.94953	6.69766	6.79572	6.65678	6.93192	6.65535	7.0433	6.76421
O43736-1	ITM2A	Integral membrane protein 2A [OS=Homo sapiens]	0.615503	0.00836885	0.00209221	2.67939	0.00497726	0.087563	0.01092	0.00339706	0.00140021	0.00099528	0.0024033	0.0303358	0.00599401	7.2937	6.12102	7.61102	6.32012	7.14771	6.41278	7.36019	6.01346	6.72247	5.50144	6.96809	5.67243	6.824	6.33092	7.0433	6.10014	6.55612	6.75087	6.07895	6.31832	6.62644	7.08002	6.3147	6.53916
P41134	ID1	DNA-binding protein inhibitor ID-1 [OS=Homo sapiens]	0.605968	0.0669254	0.0537534	1.26959	0.0167314	0.941924	0.0704209	0.0626005	0.0794114	0.00465337	0.0963783	0.912672	0.0779221	6.71012	5.75489	7.46679	5.85549	6.81121	5.96809	5.82273	5.42626	6.35226	5.16591	7.16792	4.65535	7.08534	4.88264	7.08852	4.27798	5.41616	6.22304	5.49825	6.80607	5.16189	7.07788	5.59395	6.80993
Q6IQ22	RAB12	Ras-related protein Rab-12 [OS=Homo sapiens]	0.602728	4.75708e-06	5.03117e-05	4.29833	1.18927e-06	3.16632e-05	0.00315991	0.000367219	1.37767e-05	3.36508e-08	0.000141738	1.30018e-06	0.000999001	6.96463	6.46923	6.52199	6.45779	7.14771	6.3906	7.14975	6.45943	7.52042	6.56682	6.8936	6.29462	7.3906	6.45286	7.45039	6.26115	6.49506	6.17592	6.73064	6.35755	6.66391	6.17393	6.50144	6.1375
O15162	PLSCR1	phospholipid scramblase 1 [OS=Homo sapiens]	0.602499	5.34355e-06	9.11932e-06	5.04004	1.33589e-06	0.000130441	0.00315991	3.29566e-05	1.65456e-06	4.03348e-08	6.15406e-06	6.97667e-06	0.000999001	6.98982	6.61912	7.72247	6.56071	6.82018	6.57894	7.36807	6.41278	6.9542	6.14568	7.22207	6.42122	7.41193	6.5345	7.11998	6.82273	7.28355	6.6014	6.71562	6.52669	7.13031	7.00338	7.16189	6.44294
P22413	ENPP1	Ectonucleotide pyrophosphatase/phosphodiesterase family member 1 [OS=Homo sapiens]	0.600473	9.71448e-07	9.03103e-07	6.04426	3.23816e-07	3.72578e-07	0.00315991	6.14653e-06	9.07899e-08	7.31882e-09	7.09952e-07	7.80119e-09	0.000999001	7.26209	6.55919	7.32823	6.40259	7.20653	6.51728	7.26021	6.27798	7.04111	6.39403	6.99209	6.2075	7.09381	6.3837	7.02791	6.06824	6.77215	6.54844	6.67384	6.57137	6.67807	6.57137	6.73064	6.35931
Q9Y6R9	CCDC61	Coiled-coil domain-containing protein 61 [OS=Homo sapiens]	0.597404	5.52607e-07	3.68404e-07	6.43368	2.25486e-07	3.57348e-07	0.00315991	6.74738e-06	2.81182e-08	4.59064e-09	7.98837e-07	7.39851e-09	0.000999001	7.08958	6.66249	7.10538	6.37678	7.23745	6.65249	7.39318	6.51728	7.44128	6.56529	7.2937	6.55459	7.4446	6.55152	7.34341	6.32373	6.75221	6.72247	7.1334	6.55919	6.97154	6.6907	6.77479	6.63517
Q13636	RAB31	ras-related protein rab-31 [OS=Homo sapiens]	0.592748	1.0262e-07	3.57697e-08	7.44648	2.52076e-06	3.42065e-08	0.00315991	3.07565e-07	1.64387e-09	9.00272e-08	1.421e-08	5.19354e-10	0.000999001	6.80219	6.2384	6.77215	6.30195	6.88142	6.23266	6.88509	6.30561	7.12722	6.23074	6.90569	6.1375	7.13031	6.17592	7.07682	5.97499	6.76818	6.40429	6.64386	6.50938	6.68089	6.33807	6.59246	6.30378
Q9NTX5	ECHDC1	Ethylmalonyl-CoA decarboxylase [OS=Homo sapiens]	0.587757	2.48978e-05	0.000294485	3.53094	6.22444e-06	0.0140533	0.00501636	0.000849441	0.000119265	2.70628e-07	0.000414124	0.00239555	0.001998	7	6.08958	7.08108	6.10643	6.99209	6.13134	6.82655	5.97728	6.79442	5.79181	6.89239	5.74147	6.58496	5.7866	6.94251	5.77873	6.14771	6.34518	5.90929	6.25927	6.24413	6.37678	6.15583	6.1334
Q96RK4	BBS4	Bardet-Biedl syndrome 4 protein [OS=Homo sapiens]	0.587725	4.88152e-07	2.51857e-07	6.59885	2.7027e-06	1.22038e-07	0.00315991	1.50694e-06	1.7603e-08	9.88564e-08	1.13863e-07	2.18978e-09	0.000999001	6.92244	6.53138	6.8716	6.54226	6.87036	6.57743	6.96694	6.54535	7.34696	6.41616	7.22786	6.45779	7.3156	6.53138	7.19081	6.69349	7.13853	6.21917	6.68229	6.19967	6.94486	6.2817	6.92955	6.35931
Q9H2S1-1	KCNN2	Small conductance calcium-activated potassium channel protein 2 [OS=Homo sapiens]	0.584399	0.0792317	0.0630367	1.20041	0.0198079	0.880195	0.0917119	0.0726622	0.0966565	0.00577781	0.115576	0.839044	0.10989	7.32643	5.21335	7.55075	6.10643	6.98185	6.32012	7.34074	6.10224	6.926	4.42626	7.32463	5.26303	7.10434	6.05961	7.3147	5.62352	5.2211	7.12309	5.38543	6.98527	5.99322	7.36282	6.58796	7.45861
Q93084	ATP2A3	Sarcoplasmic/endoplasmic reticulum calcium atpase 3 [OS=Homo sapiens]	0.571519	7.95907e-06	1.98977e-06	5.7012	8.13307e-06	4.95176e-06	0.00315991	7.62905e-06	2.51471e-07	3.73257e-07	9.28921e-07	1.44384e-07	0.000999001	7.04658	6.92006	7.30652	6.71425	7.30925	6.71562	7.58195	6.58195	7.14975	6.39917	7.20261	6.46923	7.35491	6.49825	7.03892	6.17991	6.84298	6.6279	6.8936	6.60585	7.05745	6.4363	6.87897	6.65678
P78417	GSTO1	Glutathione S-transferase omega-1 [OS=Homo sapiens]	0.569077	5.49846e-06	0.000691305	3.16033	1.37462e-06	0.0413965	0.00678269	0.00141575	0.000352121	4.43501e-08	0.000801956	0.0106615	0.002997	6.86295	5.8505	6.41109	5.91169	7.00113	5.80993	6.76686	6.03782	7.11061	6.84298	6.74147	6.63952	6.93782	6.70736	7.00787	6.51096	6.37504	5.79701	6.55766	5.93546	6.43962	5.79961	6.27984	5.82018
P51825	AFF1	AF4/FMR2 family member 1 [OS=Homo sapiens]	0.568696	0.000359643	0.000431495	3.36502	8.99108e-05	0.0110545	0.00315991	0.000822367	0.000195888	6.87207e-06	0.000397363	0.00174826	0.000999001	6.74281	5.56986	6.88753	5.90689	6.35931	5.44956	6.31651	6.17792	6.90569	5.94486	6.66107	6.15178	6.36632	5.95652	7.07468	6.27426	6.05745	6.66959	6.78398	6.3505	6.72792	6.41616	7.04549	6.23649
Q9BUL9	RPP25	Ribonuclease P protein subunit p25 [OS=Homo sapiens]	0.567286	4.00766e-06	1.48326e-06	5.82878	1.33589e-06	8.69709e-06	0.00315991	7.09144e-06	1.71836e-07	4.03348e-08	8.49809e-07	2.79099e-07	0.000999001	6.69209	6.2555	6.92837	6.48864	6.63372	6.16591	6.6865	6.36807	7.03562	6.41616	7.04439	6.47897	7.02791	6.71425	7.12205	6.76421	7.20261	6.32012	7.2211	6.39746	7.22304	6.42459	7.26772	6.48382
P12277	CKB	Creatine kinase B-type [OS=Homo sapiens]	0.563368	3.10032e-07	1.03344e-07	6.98571	7.84959e-06	1.05999e-07	0.00315991	4.68661e-07	6.1841e-09	3.5483e-07	2.48107e-08	1.8837e-09	0.000999001	6.92955	6.33807	6.73606	6.57289	7.13237	6.24603	6.98413	6.62352	7.19771	6.51728	7.02348	6.31832	7.08852	6.46597	7.16892	6.0917	6.70321	6.3906	7.03562	6.47897	6.84674	6.27612	6.7866	6.55305
P17302	GJA1	Gap junction alpha-1 protein [OS=Homo sapiens]	0.559539	0.00325727	0.00162863	2.78818	0.000819405	0.0166394	0.0082958	0.00308291	0.00102837	0.000105748	0.00213061	0.00297706	0.003996	7.59694	6.58496	7.75622	6.87529	7.58195	6.55766	7.90448	6.85425	6.90569	6.10434	6.8009	6.12928	6.93782	6.15785	7.04658	6.60288	6.46107	6.64818	6.91169	6.53294	6.82782	6.95536	6.848	6.86171
Q8NBQ5	HSD17B11	Estradiol 17-beta-dehydrogenase 11 [OS=Homo sapiens]	0.554796	9.89348e-06	2.47337e-06	5.60671	7.07378e-05	2.67369e-05	0.00315991	1.11933e-05	3.29166e-07	5.17474e-06	1.52991e-06	1.07021e-06	0.000999001	7.13237	6.49185	7.21723	6.27612	7.10538	6.33807	7.30652	6.39403	6.926	6.71287	6.58646	6.59694	6.98527	6.8802	6.95884	6.65105	7.46271	6.53605	7.25456	6.70321	7.31016	6.53294	7.16491	6.63952
P27144	AK4	Adenylate kinase 4, mitochondrial [OS=Homo sapiens]	0.553054	4.04168e-07	3.51911e-06	5.45357	1.01042e-07	2.86744e-06	0.00315991	6.22732e-05	5.17192e-07	1.98737e-09	1.42358e-05	7.81669e-08	0.000999001	6.57894	6.2724	6.61324	6.17792	6.49346	6.26491	6.46597	6.13955	7.02348	6.35755	6.85425	6.37156	6.96694	6.54844	6.80864	6.34873	7.32553	6.29462	7.05853	6.35226	7.1334	6.3147	7.0607	6.30378
Q12926	ELAVL2	ELAV-like protein 2 [OS=Homo sapiens]	0.551249	8.86438e-05	2.2161e-05	4.65441	0.000262076	0.000182661	0.00315991	6.04644e-05	4.86948e-06	2.46884e-05	1.3735e-05	1.05209e-05	0.000999001	7	6.62205	6.73606	6.23266	6.92125	6.66107	6.79181	6.29278	7.3147	6.03782	7.12102	6.17193	7.26959	6.20359	7.09064	6.1334	7.07253	6.68229	6.8505	6.6865	6.9331	6.6851	6.53916	6.61618
Q9Y5Y6	ST14	suppressor of tumorigenicity 14 protein [OS=Homo sapiens]	0.55022	8.49379e-08	2.76679e-08	7.55802	1.18927e-06	4.2469e-08	0.00315991	3.37296e-07	1.13909e-09	3.36508e-08	1.66503e-08	6.88765e-10	0.000999001	7.0607	6.30925	7.21723	6.25739	6.59395	6.42626	6.85549	6.29829	6.89482	6.40088	6.99322	6.54071	6.6893	6.43962	6.96578	6.11061	6.96809	6.29094	6.91289	6.35403	6.8505	6.42459	6.70874	6.2555
Q14165	MLEC	Malectin [OS=Homo sapiens]	0.549617	1.71953e-10	4.29881e-11	10.3667	2.80977e-08	4.12413e-09	0.00315991	1.78262e-08	2.8811e-13	4.7993e-10	2.56065e-10	4.41159e-11	0.000999001	6.81121	6.54226	6.84674	6.50621	6.89603	6.47249	6.94017	6.46271	7.12722	6.42626	7.0542	6.41447	7.22014	6.43296	7.10538	6.33985	6.97154	6.42626	7.05202	6.45121	6.98868	6.49346	6.94251	6.39232
Q12774-1	ARHGEF5	Rho guanine nucleotide exchange factor 5 [OS=Homo sapiens]	0.544645	0.000141322	3.53305e-05	4.45185	0.000848922	0.000369386	0.00315991	0.000113314	8.86261e-06	0.000110673	3.17391e-05	2.43453e-05	0.000999001	6.97842	6.70598	7.08534	6.80219	7.01681	6.72383	7.15482	6.60733	7.40854	6.74551	7.46761	6.52042	7.17393	6.46761	7.4733	6.46107	6.86171	6.36632	6.6907	6.3505	6.61471	6.32912	6.83542	6.14568
Q13825	AUH	methylglutaconyl-CoA hydratase, mitochondrial [OS=Homo sapiens]	0.544311	1.8e-08	4.50001e-09	8.34679	4.74679e-07	1.89555e-08	0.00315991	9.90565e-08	1.14175e-10	1.13019e-08	3.11209e-09	2.64906e-10	0.000999001	6.82782	6.51096	6.80607	6.52826	6.8009	6.4822	6.91169	6.2817	7.10329	6.31832	7.00562	6.32553	6.98071	6.52042	6.94251	6.66249	7.01569	6.32373	6.91886	6.13134	6.97039	6.46271	7.03232	6.23649
P36871-1	PGM1	Phosphoglucomutase-1 [OS=Homo sapiens]	0.542691	8.13146e-05	0.000119733	3.92179	2.03286e-05	0.00168967	0.00501636	0.000390776	3.92058e-05	1.23108e-06	0.000153652	0.00015509	0.001998	7.11686	6.2854	6.39575	6.34341	7.44708	6.19771	7.31016	6.38716	6.86542	6.79831	6.49346	6.3505	6.98071	6.38198	7.03892	5.9472	6.41447	6.30561	7.08108	6.44626	6.87529	6.27984	6.71149	6.49506
Q9Y6N7	ROBO1	Roundabout homolog 1 [OS=Homo sapiens]	0.542309	1.53702e-08	3.84254e-09	8.41538	1.20925e-06	2.38983e-08	0.00315991	2.89137e-08	8.82959e-11	3.52595e-08	6.12271e-10	3.54598e-10	0.000999001	6.87406	6.2817	6.79442	6.48382	6.71287	6.32193	6.824	6.34873	7.1127	6.55459	6.89603	6.53916	7.02901	6.51885	7.09381	6.45121	6.79961	6.28355	7.04439	6.23649	7.08215	6.37678	6.99548	6.35403
Q9HAV0	GNB4	Guanine nucleotide-binding protein subunit beta-4 [OS=Homo sapiens]	0.541748	2.06486e-05	6.38479e-06	5.19485	0.000192094	1.03243e-05	0.00315991	1.92362e-05	1.05144e-06	1.63393e-05	3.01804e-06	3.43787e-07	0.000999001	7.26491	6.1639	7.11478	6.32012	7.22014	6.25172	7.31288	6.19771	7.12928	6.3906	6.96116	6.45615	7.2114	6.74819	6.82782	6.64962	6.83668	6.48382	6.69209	6.61765	6.85425	6.69488	6.80349	6.75355
Q92667	AKAP1	A-kinase anchor protein 1, mitochondrial [OS=Homo sapiens]	0.541275	1.5541e-07	1.78499e-07	6.74836	2.25486e-07	3.88526e-08	0.00315991	1.75103e-06	1.17068e-08	4.59064e-09	1.47475e-07	6.10005e-10	0.000999001	6.87652	6.43962	6.848	6.44956	6.94134	6.41278	7.10643	6.36632	6.732	6.05528	6.7211	5.98185	6.76686	5.97039	6.68229	6.03782	6.73335	6.3837	6.85175	6.36982	6.71562	6.43463	6.73471	6.31288
P23142	FBLN1	Fibulin-1 [OS=Homo sapiens]	0.539587	2.47585e-08	6.18962e-09	8.20834	8.96631e-07	2.23977e-08	0.00315991	5.79267e-08	1.71859e-10	2.47517e-08	1.50543e-09	3.20741e-10	0.000999001	6.9542	6.36457	6.73742	6.51412	6.80478	6.35931	7.13031	6.3345	6.75622	6.08108	6.88142	6.20163	6.99209	6.45943	6.84046	6.52513	6.89239	6.27612	6.9542	6.26679	6.83162	6.55766	6.88631	6.24603
P31431-1	SDC4	syndecan-4 [OS=Homo sapiens]	0.534215	0.00110221	0.000367405	3.43486	0.00041593	0.00763001	0.00501636	0.00102067	0.000159527	4.80802e-05	0.000523147	0.00106631	0.001998	6.33092	5.81506	6.92362	6.16792	5.92362	5.94486	6.12516	5.853	6.57289	5.88753	6.93899	6.06609	6.41109	6.11894	6.44128	6.35403	6.96232	6.20163	6.78005	5.87036	6.82655	6.35755	7.18785	6.37678
Q86UD0	SAPCD2	Suppressor APC domain-containing protein 2 [OS=Homo sapiens]	0.533617	1.02101e-06	3.35993e-07	6.47367	2.88856e-05	5.10503e-07	0.00315991	1.27056e-06	2.50921e-08	1.96358e-06	8.78665e-08	1.10979e-08	0.000999001	6.87774	6.4363	7.21043	6.60585	6.73471	6.27053	6.84549	6.76288	7.05637	6.56834	6.98071	6.53138	6.86666	6.36807	6.93192	6.6837	7.3156	6.34341	7.07039	6.47411	7.08534	6.17592	7.05961	6.41109
Q00534	CDK6	Cyclin-dependent kinase 6 [OS=Homo sapiens]	0.532168	4.19757e-06	1.04939e-06	5.97906	1.49421e-05	2.78222e-06	0.00315991	3.8292e-06	1.10444e-07	7.78557e-07	4.07275e-07	7.48838e-08	0.000999001	6.74685	6.2891	6.4545	6.44294	7.09908	6.47897	6.84549	6.57592	7.01123	6.39746	6.87529	6.21723	7.16088	6.05745	7.09064	6.08746	6.74819	6.3345	6.79181	6.38024	6.96924	6.50779	6.88387	6.52199
Q16658	FSCN1	Fascin [OS=Homo sapiens]	0.531727	4.9765e-08	1.24413e-08	7.90514	2.7027e-06	1.55027e-07	0.00315991	3.00058e-07	4.16911e-10	9.88564e-08	1.37188e-08	2.91545e-09	0.000999001	7.08534	6.56834	6.94251	6.52513	7.06393	6.56986	6.89118	6.64386	7.25833	6.40769	7.32643	6.49665	7.24222	6.50938	7.18388	6.40939	7.04002	6.63372	6.7761	6.72247	7.08215	6.46923	6.97728	6.53294
P31947-1	SFN	14-3-3 protein sigma [OS=Homo sapiens]	0.530634	8.23913e-06	2.05978e-06	5.68618	2.03286e-05	1.45858e-05	0.00315991	3.13404e-05	2.62291e-07	1.23108e-06	5.67127e-06	5.10854e-07	0.000999001	6.88996	6.39917	6.94603	6.40769	7.22304	6.45121	7.12205	6.6453	7.04221	6.56377	7.15785	6.42626	7.29186	6.54226	7.20261	6.35755	6.50144	6.40429	6.6893	6.33628	6.76155	6.46923	6.77347	6.23074
Q5JTW2-1	CEP78	Centrosomal protein of 78 kDa [OS=Homo sapiens]	0.529771	2.48978e-05	0.00767458	2.11495	6.22444e-06	0.296924	0.0230872	0.0110829	0.00700258	2.70628e-07	0.0107477	0.182939	0.016983	7.21529	5.95187	7.48382	6.29094	7.03012	6.07468	7.30287	6.04221	6.90087	6.1819	7.29278	6.11061	7.47735	6.25172	7.4822	6.42794	6.55919	7.26585	6.40259	7.23458	6.49506	7.24413	6.7211	6.92955
Q86VW0	SESTD1	SEC14 domain and spectrin repeat-containing protein 1 [OS=Homo sapiens]	0.52563	0.000524169	0.000150515	3.82242	0.000262085	0.00141472	0.00501636	0.000415718	5.25998e-05	2.54578e-05	0.000167861	0.000125216	0.001998	6.99095	6.11061	7.48059	6.31288	6.97269	5.89482	6.89118	6.50303	6.67807	6.39232	7.2075	6.09592	6.80349	6.24793	6.84925	6.1918	6.87036	6.45943	6.24222	6.3733	6.4822	6.62059	6.56682	6.52513
O75781	PALM	Paralemmin-1 [OS=Homo sapiens]	0.523899	5.49846e-06	0.0143846	1.8421	1.37462e-06	0.471002	0.0343303	0.0227528	0.0153798	4.43501e-08	0.0269027	0.380719	0.028971	5.89966	6.51254	5.64097	6.52356	6.32373	6.42291	5.8802	6.56986	7.54612	6.1918	7.13955	6.32553	7.48382	6.50621	7.44874	6.3906	7.04002	5.92362	7.30561	6.25172	7.16289	6.04876	6.9331	5.8505
Q969Z3-1	MTARC2	Mitochondrial amidoxime reducing component 2 [OS=Homo sapiens]	0.521623	0.00327762	0.00255369	2.59283	0.000819405	0.0242605	0.0121697	0.00667351	0.00180197	0.000105748	0.0057137	0.00503124	0.00699301	7.18488	5.91409	6.76022	5.90689	6.93192	5.71699	7.13443	5.91648	7.0433	6.91767	6.79181	7.00562	7.02459	7.15886	7.05094	7.19377	7.03892	6.43796	7.12516	6.63227	6.96	6.33985	6.92362	6.56986
Q8WXH0-1	SYNE2	Nesprin-2 [OS=Homo sapiens]	0.518703	1.45126e-06	3.62815e-07	6.44031	2.63851e-05	1.56601e-06	0.00315991	2.26722e-06	2.74425e-08	1.77539e-06	2.05135e-07	4.05283e-08	0.000999001	6.79181	6.31107	6.48543	6.47086	6.76818	6.30012	6.84298	6.38543	7.16892	6.45615	6.74281	6.51096	7.07788	6.65678	7.0607	6.41954	6.93782	6.2384	7.03342	6.18587	7.02348	6.28355	6.84423	6.3345
P22492	H1-6	Histone H1t [OS=Homo sapiens]	0.517707	6.08351e-05	0.00118793	2.92521	1.52088e-05	0.066997	0.00315991	0.00289443	0.000689247	8.21316e-07	0.0019618	0.0207834	0.000999001	7.2854	6.99095	7.17193	6.71287	7.35138	6.77347	7.59544	6.43796	7.1639	6.56224	7.19869	6.26303	7.77281	6.6865	7.39917	6.43129	6.50938	6.55919	6.56986	6.56529	6.47249	6.69766	6.6879	6.2854
Q4KMQ2-1	ANO6	Anoctamin-6 [OS=Homo sapiens]	0.517386	1.00628e-09	2.51569e-10	9.59934	1.53701e-08	2.24377e-08	0.00315991	1.55094e-08	2.28819e-12	2.41318e-10	1.94069e-10	3.25184e-10	0.000999001	7.04985	6.50938	6.75622	6.43796	6.93074	6.4363	7.03232	6.36982	7.18587	6.52982	6.8125	6.50144	7.03892	6.51096	6.98413	6.32373	6.93664	6.52669	7.09908	6.48543	7.06717	6.48864	6.98071	6.54535
Q9H6S3	EPS8L2	epidermal growth factor receptor kinase substrate 8-like protein 2 [OS=Homo sapiens]	0.515513	0.000359643	0.000694474	3.15834	8.99108e-05	0.0433636	0.00501636	0.00151639	0.000354068	6.87207e-06	0.000875018	0.0113422	0.001998	7.21043	6.63952	7.26491	6.65249	7.39403	6.54381	7.15583	6.71973	7.21626	6.69766	6.78529	6.36982	7.00225	6.36982	7.14568	6.18587	6.42291	6.19967	6.73335	6.28725	6.44626	6.16591	6.25172	6.01123
P15848	ARSB	arylsulfatase B [OS=Homo sapiens]	0.511938	0.00327762	0.0131898	1.87976	0.000819405	0.386589	0.0230872	0.0176018	0.0138218	0.000105748	0.0194245	0.281742	0.016983	6.97728	6.89966	7.06717	6.99548	7.06393	6.74685	7.77347	6.65249	7.45039	6.61324	6.87529	6.60733	7.4187	6.95303	7.47005	6.8009	6.38024	5.73877	6.51885	5.35403	6.41954	6.07895	6.42459	6.2555
Q92688	ANP32B	Acidic leucine-rich nuclear phosphoprotein 32 family member B [OS=Homo sapiens]	0.510987	4.19238e-06	2.09619e-06	5.67857	2.7027e-06	2.78222e-06	0.00315991	2.58133e-05	2.68935e-07	9.88564e-08	4.33568e-06	7.46844e-08	0.000999001	7.08852	6.61324	6.97499	6.45943	6.96116	6.55612	6.88387	6.57592	7.16088	6.63517	7.2384	6.31832	7.2555	6.30561	7.03782	6.04439	6.96809	6.78005	6.98527	6.92481	7.07895	6.63952	7.01346	6.66249
Q15388	TOMM20	Mitochondrial import receptor subunit TOM20 homolog [OS=Homo sapiens]	0.508891	2.48978e-05	0.00588514	2.23024	6.22444e-06	0.225257	0.019075	0.00856994	0.00504865	2.70628e-07	0.00777512	0.11978	0.012987	7.29278	6.43129	7.58496	6.30743	7.27053	6.35403	7.45039	6.21335	7.37156	6.38888	7.36194	6.3147	7.51649	6.33092	7.38111	6.30195	6.55152	7.04767	6.45615	7.23554	6.5157	7.09276	6.49825	7.12619
Q96BW9-3	TAMM41	Isoform 3 of Phosphatidate cytidylyltransferase, mitochondrial [OS=Homo sapiens]	0.508073	0.000359643	0.0052907	2.27649	8.99108e-05	0.162926	0.0143705	0.00964344	0.00440194	6.87207e-06	0.00906868	0.0755598	0.00899101	7.12516	6.40599	7.55995	6.27426	7.21432	6.62644	7.36982	6.44128	6.93192	6.10014	7.10852	6.07039	6.9507	5.76022	7.08108	6.06824	6.89482	7.44045	6.8189	7.19673	6.77742	6.99435	6.79961	7.15684
Q14914	PTGR1	Prostaglandin reductase 1 [OS=Homo sapiens]	0.50756	0.00557204	0.0023414	2.63052	0.00185735	0.0455952	0.00678269	0.00375037	0.00161424	0.000284562	0.00273809	0.0121662	0.002997	6.67384	5.78136	6.11478	5.96347	6.75622	5.82018	6.59842	6.05311	6.77479	6.48382	6.27612	6.2854	6.54535	6.2114	6.57289	5.99774	7.09064	6.70321	7.38888	6.74147	7.25833	6.36807	7.14873	6.69905
Q9Y4E1	WASHC2C	WASH complex subunit 2C [OS=Homo sapiens]	0.506308	0.00450996	0.00233487	2.63174	0.00112749	0.067878	0.0096007	0.00370312	0.00160667	0.000153483	0.00269112	0.0211738	0.004995	7.25739	6.37504	7.41278	6.54071	7.42626	6.43296	7.38198	6.6279	7.15886	6.92719	6.55612	6.90569	6.9507	6.80864	7.05961	6.84046	6.59544	6.24031	6.73471	5.89966	6.55919	5.94486	6.54844	6.02237
O14880	MGST3	Microsomal glutathione S-transferase 3 [OS=Homo sapiens]	0.503587	0.000618138	0.000154535	3.81097	0.000962531	0.00118481	0.00315991	0.000428378	5.42264e-05	0.000127706	0.000174416	0.000100778	0.000999001	6.70044	6.17592	6.57592	6.12928	6.62059	5.96578	7.09487	5.87283	7.06178	6.03342	6.74551	6.20163	6.88753	6.30012	7.27798	6.1918	6.27053	6.38716	6.55919	6.32553	6.33271	6.30743	6.42459	6.61765
O14561	NDUFAB1	Acyl carrier protein, mitochondrial [OS=Homo sapiens]	0.503519	5.25018e-09	1.31254e-09	8.88189	4.74679e-07	4.53769e-08	0.00315991	2.44905e-07	2.32486e-11	1.13019e-08	1.049e-08	7.43755e-10	0.000999001	7.18686	6.81634	7.34252	6.7252	7.33092	6.74147	7.43045	6.7252	7.28725	6.72792	7.2817	6.75889	7.52826	6.6879	7.29462	6.75756	7.13031	6.78136	7.31379	6.84046	7.11061	6.88874	7.0268	6.77083
Q9H2K8	TAOK3	Serine/threonine-protein kinase TAO3 [OS=Homo sapiens]	0.502421	0.0012948	0.00035391	3.45111	0.000848922	0.000971103	0.00315991	0.000935695	0.000152142	0.000110729	0.000470135	7.94173e-05	0.000999001	6.2724	6.33271	6.1375	6.04002	6.35755	6.27798	6.29829	6.33985	6.73606	6.25739	6.47573	6.20163	6.67948	6.2854	6.82528	6.18587	6.98299	5.79442	7.26679	5.82782	7.01346	5.96347	6.88753	6.39746
P08069	IGF1R	Insulin-like growth factor 1 receptor [OS=Homo sapiens]	0.494129	7.955e-06	1.98875e-06	5.70142	8.13307e-06	1.26861e-05	0.00315991	5.05811e-05	2.5039e-07	3.73257e-07	1.10518e-05	4.35565e-07	0.000999001	6.73064	6.55919	7.33002	6.46923	6.49025	6.53916	6.83036	6.44294	7.11478	6.46434	7.25927	6.35755	7.13443	6.49025	7.17393	6.52826	7.01346	6.40429	6.86419	6.58946	6.94369	6.59694	6.89724	6.41109
Q969Q5	RAB24	Ras-related protein Rab-24 [OS=Homo sapiens]	0.492209	0.00104834	0.00263604	2.57905	0.000262085	0.0819146	0.01092	0.004306	0.001879	2.54578e-05	0.00325717	0.0275734	0.00599401	6.93192	6.11478	6.71012	6.2555	6.88509	5.99548	7.04767	5.97039	7.18289	6.20945	6.57592	5.70598	7.19377	6.27426	6.94017	5.66959	6.29646	6.70321	6.40939	6.84549	6.40599	6.57743	6.46761	6.8189
P10515	DLAT	Dihydrolipoyllysine-residue acetyltransferase component of pyruvate dehydrogenase complex, mitochondrial [OS=Homo sapiens]	0.490814	9.01944e-07	0.00084146	3.07497	2.25486e-07	9.15225e-05	0.00315991	0.00332514	0.000446031	4.59064e-09	0.00233482	4.57928e-06	0.000999001	7.03782	6.84298	7.05853	6.7046	7	6.79051	7.02237	6.73742	6.96116	6.73877	6.91767	6.72928	7.09592	6.77083	6.90929	6.82146	6.93192	5.87283	6.91528	5.90207	6.86542	5.94953	6.88264	5.848
Q9Y678	COPG1	Coatomer subunit gamma-1 [OS=Homo sapiens]	0.488246	4.56316e-09	1.14079e-09	8.94279	1.93878e-06	6.15958e-08	0.00315991	1.58646e-08	1.89928e-11	6.69007e-08	2.06149e-10	1.04147e-09	0.000999001	6.87283	6.40429	7.04439	6.37156	6.84674	6.54689	6.81506	6.39746	6.82273	6.28355	6.96924	6.33092	6.76818	6.2854	6.7866	6.45121	6.98071	6.45779	6.71425	6.37156	6.95536	6.52826	7.08852	6.37678
Q06481	APLP2	Amyloid-like protein 2 [OS=Homo sapiens]	0.487294	1.01826e-08	2.54564e-09	8.5942	1.49421e-05	6.87857e-08	0.00315991	1.70359e-08	4.75273e-11	7.78557e-07	2.29567e-10	1.19865e-09	0.000999001	6.90929	6.31651	7.01792	6.45286	6.66249	6.27798	7.05094	6.36982	6.74147	6.32373	6.85549	6.36807	6.74147	6.38198	6.8125	6.58045	6.848	6.39403	6.8716	6.2211	6.90448	6.49665	6.97613	6.36107
Q86V21-1	AACS	acetoacetyl-CoA synthetase [OS=Homo sapiens]	0.486649	1.29526e-06	7.76526e-06	5.10984	3.23816e-07	2.78222e-06	0.00315991	0.000138349	1.37915e-06	7.31882e-09	4.10151e-05	7.40893e-08	0.000999001	6.63952	6.43463	6.66107	6.50144	6.74012	6.41278	6.60733	6.50621	7.27984	6.36982	7.31198	6.46107	7.11061	6.44626	7.3156	6.39232	6.8125	6.41447	6.80735	6.29462	6.92125	6.5345	6.9507	6.54998
O75695	RP2	Protein XRP2 [OS=Homo sapiens]	0.485385	3.63657e-05	1.21219e-05	4.91643	5.87026e-05	1.53965e-05	0.00501636	8.08885e-05	2.327e-06	4.16266e-06	2.06714e-05	5.44562e-07	0.001998	6.86542	6.24793	6.96924	6.25927	6.91409	6.23074	6.96116	6.25927	7.14057	6.81506	7.08002	6.82655	7.32553	6.88142	7.09276	6.84046	7.03012	6.45779	6.98185	6.50938	6.98299	6.5345	6.87774	6.5345
Q9BX67	JAM3	Junctional adhesion molecule C [OS=Homo sapiens]	0.484621	0.00897923	0.0136517	1.86481	0.00224481	0.337168	0.0278951	0.0183498	0.0144234	0.000383817	0.0205325	0.225419	0.021978	6.61029	5.21335	6.87897	5.92362	6.48543	5.12928	6.84925	5.38198	6.57137	5.74416	6.53761	5.34696	6.17193	5.92837	6.4446	5.92125	5.91648	6.40599	5.43962	6.63662	5.9542	6.50938	6.43296	6.33628
Q7LGA3-1	HS2ST1	Heparan sulfate 2-O-sulfotransferase 1 [OS=Homo sapiens]	0.482896	7.42969e-05	1.85742e-05	4.73109	0.000262085	0.000142882	0.00315991	5.07071e-05	3.87684e-06	2.54578e-05	1.11037e-05	7.76531e-06	0.000999001	6.49665	6.62498	6.64674	6.69209	6.66249	6.31832	6.71012	6.13955	7.07682	6.56377	6.90448	6.50779	6.97269	6.65535	7.0864	6.34873	7.15684	6.22882	7.09487	6.2384	7.12825	6.5345	7.02901	6.31832
Q6PCE3	PGM2L1	glucose 1,6-bisphosphate synthase [OS=Homo sapiens]	0.482599	2.17346e-05	0.00951547	2.02157	5.43365e-06	0.312371	0.0240652	0.0136307	0.00912415	2.24736e-07	0.0139203	0.198522	0.017982	7.2854	6.40599	6.96347	6.06824	7.45533	6.39746	7.19967	6.17792	6.99548	6.1334	6.89966	6.03342	7.05094	5.92837	7.09908	5.71973	6.30012	6.76818	6.25927	6.77347	6.21723	6.79181	5.87529	6.61176
Q8IV36	HID1	protein HID1 [OS=Homo sapiens]	0.481892	2.17346e-05	0.015413	1.81211	5.43365e-06	0.225936	0.0298186	0.0213535	0.016882	2.25933e-07	0.0247876	0.120413	0.023976	6.95652	6.30012	5.20163	6.57743	6.71699	6.42962	6.53761	6.6279	7.01458	6.61618	6.01569	6.34163	6.74281	6.33092	6.72928	6.06393	6.89239	5.69488	7.22304	5.89482	7.33718	5.47249	6.82018	6.05528
Q96CP6-1	GRAMD1A	GRAM domain-containing protein 1A [OS=Homo sapiens]	0.480798	0.000299941	7.49852e-05	4.12502	0.000581126	0.000774902	0.00315991	0.000204563	2.22202e-05	6.91817e-05	6.77334e-05	6.02969e-05	0.000999001	6.83289	6.38198	6.79831	6.18982	7.00225	6.46434	7.04002	6.43962	7.2724	6.40599	6.76288	6.26679	7.25644	6.14568	7.02348	6.01569	6.58496	6.51885	6.66391	6.71562	6.66107	6.52513	6.37678	6.4363
Q9H857	NT5DC2	5'-nucleotidase domain-containing protein 2 [OS=Homo sapiens]	0.48071	4.00317e-07	1.00079e-07	6.99966	2.03286e-05	3.72578e-07	0.00315991	4.5027e-07	5.94083e-09	1.22208e-06	2.36204e-08	7.84239e-09	0.000999001	7.06286	6.74685	7.18587	6.65821	6.87406	6.75489	6.92719	6.58195	7.19279	6.40599	7.22207	6.49665	7.17493	6.82018	7.01123	6.78267	7.24317	6.51254	6.97728	6.45286	7.15785	6.61765	6.98755	6.41785
P51648	ALDH3A2	Fatty aldehyde dehydrogenase [OS=Homo sapiens]	0.479479	3.55156e-05	8.87889e-06	5.05164	0.000113255	8.75579e-05	0.00315991	2.70123e-05	1.59394e-06	8.81264e-06	4.70905e-06	4.29028e-06	0.000999001	6.88387	6.33271	7.15076	6.42626	6.86295	6.25172	6.9472	6.4822	6.93074	6.45615	7.12722	6.45943	7.10957	6.67807	6.97039	6.53138	6.71836	6.32193	6.61471	6.49825	6.65678	5.96347	6.51728	6.3345
P98196	ATP11A	Probable phospholipid-transporting ATPase IH [OS=Homo sapiens]	0.477	4.73839e-06	1.81299e-06	5.74161	3.15893e-06	2.93969e-06	0.00315991	2.06737e-05	2.21318e-07	1.17179e-07	3.28337e-06	8.06437e-08	0.000999001	6.7879	6.57894	6.58195	6.55305	6.73064	6.53916	6.65535	6.54844	7.28817	6.22689	6.87283	6.30925	7.11686	6.38716	7.1416	6.40599	6.90689	6.37156	7.05202	6.43962	6.95303	6.38716	6.76421	6.38024
P07305	H1-0	Histone H1.0 [OS=Homo sapiens]	0.476524	0.00339569	0.00579554	2.23691	0.000848922	0.155072	0.0156354	0.00846598	0.00494682	0.000110673	0.00764768	0.0703554	0.00999001	7.09698	6.29829	6.54844	6.24413	7.2384	6.14568	7.39575	6.23649	6.94603	6.90328	6.38716	6.65249	7.33896	7.27146	7.07895	6.27798	6.17592	6.1819	7.17592	6.3733	6.87774	6.2384	6.2724	5.99095
Q86TG7-1	PEG10	Retrotransposon-derived protein PEG10 [OS=Homo sapiens]	0.476123	0.00634878	0.0015872	2.79937	0.00654309	0.016592	0.00501636	0.00273274	0.000993846	0.00138742	0.00182679	0.00295714	0.001998	6.35755	6.42291	6.81634	6.48382	6.54071	6.52199	6.66959	6.42626	6.74012	6.51254	6.77873	6.74685	6.35226	6.38716	6.31651	6.09803	7.28817	5.94953	7.08534	6.05311	7.30195	5.74953	7.20163	6.3837
Q14517	FAT1	Protocadherin Fat 1 [OS=Homo sapiens]	0.474837	2.59881e-05	6.49703e-06	5.18728	5.88948e-05	9.39401e-05	0.00315991	2.66358e-05	1.08859e-06	4.21693e-06	4.50675e-06	4.74887e-06	0.000999001	6.97269	6.10014	7.07895	6.44294	6.58045	6.1416	6.85549	6.39746	6.95768	6.30561	7.01235	6.46597	7.11582	6.54226	7.06824	6.92006	6.76022	6.50144	6.85549	6.5157	6.87036	6.52669	7.03452	6.60437
Q9BY67	CADM1	Cell adhesion molecule 1 [OS=Homo sapiens]	0.473281	9.55207e-07	0.031297	1.5045	2.38802e-07	0.822048	0.0458132	0.0425787	0.040518	5.22153e-09	0.0592828	0.772265	0.042957	5.63807	6.22689	5.61176	6.44294	5.56682	6.1334	5.48864	6.54689	7.2854	6.13955	6.84046	6.1639	7.22497	6.1918	7.15886	6.1819	6.87283	5.75221	7.06178	5.71973	7.05094	5.69766	7.1375	6.06178
O15020	SPTBN2	Spectrin beta chain, non-erythrocytic 2 [OS=Homo sapiens]	0.472745	2.58418e-06	7.78781e-07	6.10858	2.52076e-06	1.29209e-06	0.00315991	2.60243e-06	7.49363e-08	8.93729e-08	2.52998e-07	3.21017e-08	0.000999001	6.95652	6.47897	7.3156	6.72792	6.8189	6.40429	6.95303	6.79831	6.84423	6.3345	7.11894	6.2211	6.80993	6.2854	6.84549	6.45286	7.01235	6.42459	6.87652	6.51728	6.96809	6.55919	6.89845	6.54071
Q9UBI6	GNG12	guanine nucleotide-binding protein g(i)/g(s)/g(o) subunit gamma-12 [OS=Homo sapiens]	0.470928	0.000267032	8.90106e-05	4.05056	0.000242631	9.15225e-05	0.00501636	0.00033483	2.75694e-05	2.20193e-05	0.000126175	4.5697e-06	0.001998	6.84298	6.47411	6.82018	6.29462	6.78398	6.39917	6.89482	6.27426	6.74416	6.22882	6.62205	5.88264	6.76288	5.85798	6.77347	5.56682	6.60585	6.40088	6.43962	6.47086	6.5744	6.40088	6.41109	6.3733
A6ZKI3	RTL8C	Retrotransposon Gag-like protein 8B [OS=Homo sapiens]	0.470823	0.000110537	5.52686e-05	4.25752	3.47077e-05	0.00174067	0.00315991	0.000131912	1.5478e-05	2.39529e-06	3.82411e-05	0.000160372	0.000999001	7.24982	6.51096	7.28263	6.32733	7.17193	6.47897	7.26115	6.43962	7.3156	6.42794	7.32463	6.49346	7.25077	6.63952	7.16993	6.75087	6.93546	7.04985	6.7046	6.92362	6.90929	6.90689	6.90207	6.87897
O14734	ACOT8	Acyl-coenzyme A thioesterase 8 [OS=Homo sapiens]	0.470598	4.36545e-06	3.2262e-06	5.49131	1.93878e-06	1.45515e-06	0.00315991	3.34585e-05	4.67967e-07	6.69007e-08	6.27998e-06	3.6906e-08	0.000999001	6.87529	6.51254	6.94251	6.47573	6.78921	6.56682	7.05094	6.45943	6.92481	6.01346	6.76686	5.94017	6.92837	6.22497	6.88387	6.20945	6.73471	6.36282	6.72247	6.56377	6.75087	6.59991	6.7046	6.49825
Q9UJU5	FOXD3	Forkhead box protein D3 [OS=Homo sapiens]	0.469964	0.00149778	0.000374446	3.42661	0.00888189	0.00473225	0.00501636	0.00069908	0.000164287	0.00202586	0.000325006	0.000561202	0.001998	6.71973	6.07895	7.07039	6.16792	6.3906	6.06393	6.54226	5.73606	6.98982	6.28355	6.87036	6.23649	6.67525	6.32012	6.8189	6.8009	6.76818	6.40939	6.27984	6.29094	6.58195	6.39403	7.24127	6.52669
P98177-1	FOXO4	Forkhead box protein O4 [OS=Homo sapiens]	0.469219	0.00327762	0.00953918	2.02049	0.000819405	0.253702	0.0260027	0.0147366	0.00915601	0.000105748	0.0154612	0.142736	0.01998	6.72928	6.67243	7.24793	6.15583	6.97384	6.64962	6.68089	6.19377	6.62936	5.61471	7.00562	5.77083	6.83415	5.63227	6.90689	5.52356	6.32373	6.79572	6.41954	6.42122	6.51728	7.18388	6.38024	6.40429
Q86WW8	COA5	Cytochrome c oxidase assembly factor 5 [OS=Homo sapiens]	0.468392	0.0148929	0.00372323	2.42908	0.0183639	0.078686	0.0096007	0.00575529	0.00285538	0.00523098	0.0046838	0.0260921	0.004995	7.01011	6.71012	6.71562	6.2555	6.83668	6.78529	6.86666	6.28355	7.39403	6.15178	7.10119	5.56682	7.24603	5.90929	6.94134	6.6014	6.49985	6.85798	6.67666	6.67525	6.22689	6.6279	6.62644	6.09592
Q13153	PAK1	Serine/threonine-protein kinase PAK 1 [OS=Homo sapiens]	0.467787	4.36103e-06	1.09026e-06	5.96247	5.88948e-05	8.69709e-06	0.00315991	4.96391e-06	1.18819e-07	4.21693e-06	5.49465e-07	2.78211e-07	0.000999001	6.84423	6.27798	6.4822	6.2817	6.89118	6.29829	6.71973	6.24982	7.09698	6.56834	6.88996	6.2555	7.01123	6.37156	7.00562	6.07039	6.77215	6.42626	6.70598	6.52826	6.72792	6.36282	6.58346	6.42626
Q9BPU6	DPYSL5	Dihydropyrimidinase-related protein 5 [OS=Homo sapiens]	0.465794	0.00327762	0.0511269	1.29135	0.000819405	0.707051	0.0765376	0.0596752	0.0745032	0.000105748	0.0905697	0.644958	0.0869131	6.13545	6.19574	6.13545	6.64818	6.12516	6.20359	6.14771	6.81634	6.88509	6.58496	6.78136	7.00225	6.62352	7.06286	6.69627	7.39146	7.58946	5.6893	7.50064	5.46271	7.7502	5.54844	7.71012	5.88509
Q9NVA2-1	SEPTIN11	Septin-11 [OS=Homo sapiens]	0.465232	2.63874e-08	6.59684e-09	8.18066	1.48189e-06	2.31255e-07	0.00315991	3.37296e-07	1.90281e-10	4.90895e-08	1.672e-08	4.4687e-09	0.000999001	6.74416	6.07468	6.63807	6.10643	6.79312	6.11686	6.6453	6.24031	6.85674	6.28355	6.80219	6.41616	6.83794	6.30561	6.77873	6.40939	6.78136	6.42122	6.77742	6.43296	6.80607	6.33092	6.73064	6.47086
P23193	TCEA1	Transcription elongation factor A protein 1 [OS=Homo sapiens]	0.464166	0.000103615	2.59037e-05	4.58664	0.000262085	0.000158845	0.00315991	0.000123009	5.96469e-06	2.54578e-05	3.48097e-05	8.86741e-06	0.000999001	6.47573	6.06393	6.16591	6.42122	6.69209	6.06609	6.71287	6.32912	6.94251	6.47735	6.50938	6.27426	6.69349	6.2891	7.11686	6.12102	6.4822	6.10643	6.94486	6.10224	6.70874	6.1375	6.73471	6.2211
Q92506	HSD17B8	estradiol 17-beta-dehydrogenase 8 [OS=Homo sapiens]	0.463747	0.00104834	0.00263836	2.57867	0.000262085	0.0370546	0.0121697	0.0048791	0.00188319	2.54578e-05	0.00384394	0.00905429	0.00699301	6.3345	6.64241	5.98413	6.51885	6.8716	6.56224	6.54535	6.69766	7.10538	6.51412	6.62936	6.18982	6.83794	6.22497	6.85798	5.91169	7.19869	6.29829	7.51017	6.41785	7.20359	6.03562	6.96578	6.46597
Q86UL8-1	MAGI2	Membrane-associated guanylate kinase, WW and PDZ domain-containing protein 2 [OS=Homo sapiens]	0.462222	0.000143039	0.00104475	2.98099	3.57598e-05	0.0203353	0.0143705	0.00222332	0.000589726	2.48023e-06	0.00141242	0.00392602	0.00899101	7.20359	6.6279	6.20359	6.73742	7.19967	6.54689	7.27426	6.824	7.36894	6.6879	6.47411	6.70044	7.02237	6.59395	7.08746	6.2891	7.03452	6.26866	7.46842	6.15987	7.12619	6.52513	6.8392	6.79442
Q9GZT9-1	EGLN1	Egl nine homolog 1 [OS=Homo sapiens]	0.458816	0.0261724	0.0320961	1.49355	0.00654309	0.480538	0.0504209	0.0394148	0.0418544	0.00138742	0.0535688	0.392323	0.048951	6.44128	5.99322	5.81506	6.30378	6.46434	6.3837	6.40599	6.49185	6.82782	6.8716	6.79051	7.20653	7.05311	7.34163	6.68089	6.8189	7.34518	5.82273	7.26679	5.95652	7.67172	5.66107	7.22689	5.63227
Q7Z460-1	CLASP1	CLIP-associating protein 1 [OS=Homo sapiens]	0.458694	0.000138279	3.45698e-05	4.4613	0.000848922	0.000454057	0.00501636	8.83927e-05	8.6056e-06	0.000110673	2.33464e-05	3.08659e-05	0.001998	6.60733	6.23266	7.13853	6.54689	7.01792	6.21917	6.93546	6.44791	6.89239	6.49506	6.96	6.32733	6.98641	6.25361	6.83415	6.00899	6.68089	6.29829	6.66959	6.61176	6.70044	6.17592	6.55305	6.85425
Q53LP3	SOWAHC	ankyrin repeat domain-containing protein SOWAHC [OS=Homo sapiens]	0.457674	0.000542073	0.000180691	3.74306	0.000262085	0.00280689	0.00315991	0.000398307	6.66052e-05	2.54578e-05	0.000157188	0.000290084	0.000999001	7.08958	6.32012	7.22014	6.1819	6.95652	6.30195	6.8802	6.71425	6.93428	6.5345	7.24698	6.38888	7.01569	6.45121	6.94603	5.926	6.51885	6.54071	6.47086	6.64241	6.66818	6.47249	6.50462	6.48543
Q86UP2-1	KTN1	Kinectin [OS=Homo sapiens]	0.455721	4.78387e-08	1.19597e-08	7.92228	4.77783e-06	2.81856e-07	0.00315991	5.4912e-08	3.95048e-10	1.91245e-07	1.37423e-09	5.54375e-09	0.000999001	6.91886	6.36982	6.96463	6.38198	6.91886	6.32733	7.03342	6.33807	6.74551	6.25739	6.6879	6.24031	6.75087	6.2555	6.74551	6.2114	6.82018	6.44791	6.77347	6.49985	6.76155	6.50621	6.64962	6.46597
Q15262-3	PTPRK	Isoform 3 of Receptor-type tyrosine-protein phosphatase kappa [OS=Homo sapiens]	0.455264	6.24226e-05	1.56056e-05	4.80672	0.000230582	0.000252809	0.00315991	6.4526e-05	3.1377e-06	2.07667e-05	1.50303e-05	1.53535e-05	0.000999001	7.14262	6.54844	7.06824	6.48382	7.09698	6.46597	7.30925	6.42794	7.07253	6.49985	6.93664	6.31288	7.19476	6.46434	7.14771	6.31288	6.68229	6.72928	6.78267	6.69488	6.73742	6.62498	6.58796	6.73064
P29762	CRABP1	Cellular retinoic acid-binding protein 1 [OS=Homo sapiens]	0.452419	0.000198653	4.96632e-05	4.30396	0.000403236	0.000150041	0.00315991	0.000111292	1.35278e-05	4.59466e-05	3.09584e-05	8.25793e-06	0.000999001	6.75355	6.41109	6.69349	6.46761	6.84046	6.42291	6.57137	6.6851	7.26959	6.35226	7.04002	6.50621	7.01011	6.62936	6.96116	6.46597	6.56224	6.1375	6.83162	6.34696	6.83036	5.93546	6.6014	6.17592
Q99442	SEC62	translocation protein sec62 [OS=Homo sapiens]	0.45168	1.89872e-06	0.000128653	3.89058	4.74679e-07	3.47489e-05	0.00315991	0.000865089	4.3075e-05	1.13019e-08	0.000425084	1.45757e-06	0.000999001	6.83668	6.6453	7.03122	6.52356	6.88753	6.55766	6.94017	6.44294	6.79442	6.0045	6.8009	6.00225	6.91169	5.85798	6.79961	6.1375	6.89966	6.61765	6.79051	6.72928	6.86913	6.76022	6.76686	6.62936
Q9UIJ7-1	AK3	GTP:AMP phosphotransferase AK3, mitochondrial [OS=Homo sapiens]	0.451424	0.00633559	0.0015839	2.80027	0.00654309	0.011298	0.01092	0.00340859	0.000989507	0.00138742	0.00241966	0.00181673	0.00599401	6.74953	6.07039	6.62936	5.85798	6.86419	5.926	6.82909	5.87283	7.1334	6.59694	6.90809	6.47411	7.28448	6.64818	7.00562	6.31288	6.75489	6.77479	6.84046	6.95768	6.74416	6.72792	6.5744	6.68089
Q5T7P8	SYT6	Synaptotagmin-6 [OS=Homo sapiens]	0.450848	0.000554457	0.00019466	3.71072	0.00204856	0.000184819	0.00315991	0.000398369	7.33387e-05	0.000326229	0.000157404	1.06823e-05	0.000999001	6.75756	6.41954	6.49185	6.49665	6.70044	6.3345	6.75355	6.54226	6.85425	6.36282	6.66249	6.11061	6.66959	6.09592	6.69349	6.0045	6.96694	6.56071	7.37938	6.63807	7.17792	6.5744	7.11374	6.67101
Q9HA82	CERS4	Ceramide synthase 4 [OS=Homo sapiens]	0.450777	8.10809e-06	3.82322e-06	5.41757	2.7027e-06	1.09773e-05	0.00315991	6.97969e-05	5.71038e-07	9.88564e-08	1.67414e-05	3.69321e-07	0.000999001	6.88264	6.48704	6.58796	6.52513	6.99435	6.47249	7.01346	6.40599	7.22207	6.35755	6.71973	6.40429	7.11686	6.47897	7.25172	6.33092	6.65535	6.59096	7.03342	6.52982	6.89239	6.50144	6.63807	6.51412
Q96HC4	PDLIM5	PDZ and LIM domain protein 5 [OS=Homo sapiens]	0.450248	0.00327762	0.0023617	2.62678	0.000819405	0.00342378	0.0121697	0.00622281	0.00163596	0.000105748	0.00519233	0.000370968	0.00699301	7.59021	6.32553	7.56148	6.38888	7.5812	6.33092	7.49105	6.49346	6.68089	6.55919	6.79442	6.58946	6.73606	6.41616	6.74819	6.56071	6.6907	6.64818	6.53294	6.62498	6.53761	6.58946	6.59544	6.61029
P29317	EPHA2	Ephrin type-A receptor 2 [OS=Homo sapiens]	0.448991	2.98859e-05	7.47148e-06	5.12659	0.000244324	1.77332e-05	0.00315991	2.28575e-05	1.31266e-06	2.25945e-05	3.75121e-06	6.51685e-07	0.000999001	6.79572	6.36982	7.23745	6.51885	6.74819	6.39746	6.87036	6.63372	7.11686	6.72656	7.16189	6.65678	7.24508	6.73877	7.27891	6.83289	6.92244	6.29462	6.8125	6.53294	6.92481	6.47735	6.94369	6.49025
Q15386-1	UBE3C	Ubiquitin-protein ligase E3C [OS=Homo sapiens]	0.447282	0.0016042	0.000534732	3.27186	0.000657102	0.00130124	0.00501636	0.00160721	0.000257011	7.89066e-05	0.000944441	0.000112886	0.001998	6.96	6.76951	6.69488	6.72383	7.01346	6.74281	6.94369	6.83542	7.06824	6.69627	6.89482	6.6907	7.1179	6.52982	7.07575	6.46923	6.69349	6.00225	6.93428	6.1416	6.7211	5.96578	6.76421	5.9472
Q96PU5	NEDD4L	E3 ubiquitin-protein ligase NEDD4-like [OS=Homo sapiens]	0.44542	0.00032294	8.07349e-05	4.09294	0.000439905	0.000783969	0.00501636	0.000172392	2.42718e-05	5.15347e-05	5.41773e-05	6.12729e-05	0.001998	6.90569	6.30743	6.88631	6.38716	7.05637	6.32193	6.8716	6.49346	7.32193	6.63372	7.18686	6.48059	7.30469	6.47735	7.32463	6.34341	6.74281	6.82146	6.87897	6.83542	6.8802	6.81634	6.69766	6.79442
O76062	TM7SF2	Delta(14)-sterol reductase [OS=Homo sapiens]	0.444216	0.000359643	0.00607197	2.21667	8.99108e-05	0.213494	0.0179914	0.0102285	0.00524381	6.87207e-06	0.00977641	0.110762	0.011988	7.16591	6.17393	6.99661	6.18587	7.26959	6.15381	7.07895	6.33092	7.33092	6.36282	7.12309	6.40769	7.46842	6.52513	7.37069	6.67525	6.92719	7.32193	6.75489	7.00113	6.80349	7.42626	6.79442	7.18884
P18827	SDC1	syndecan-1 [OS=Homo sapiens]	0.4434	0.00729091	0.00182273	2.73928	0.00497726	0.0265895	0.01092	0.00313294	0.00117972	0.00099528	0.00217423	0.00569136	0.00599401	6.66959	6.08321	7.53372	6.17991	6.26866	6.15583	6.46107	6.04439	6.73606	6.19574	7.18982	6.50144	6.85175	6.42459	6.71562	6.80219	7.16591	6.52199	6.60437	6.41785	6.78529	6.74012	7.08428	6.67807
O43491-1	EPB41L2	band 4.1-like protein 2 [OS=Homo sapiens]	0.443223	6.65203e-05	1.66301e-05	4.77911	0.000403236	0.000203511	0.00315991	7.00183e-05	3.40737e-06	4.63346e-05	1.68488e-05	1.19733e-05	0.000999001	6.88874	6.39746	6.824	6.2854	6.8189	6.3345	6.87897	6.25927	7.04002	6.32553	6.92481	6.27984	7.18488	6.24031	7.04549	6.17393	6.65105	6.53294	6.54071	6.55919	6.55612	6.52042	6.45121	6.57743
Q8N584-1	TTC39C	Tetratricopeptide repeat protein 39C [OS=Homo sapiens]	0.44258	0.0261724	0.0150651	1.82203	0.00654309	0.318806	0.0352026	0.020314	0.0163712	0.00138742	0.0232974	0.206052	0.02997	7.43045	6.66107	7.86604	6.27426	7.27333	6.54844	7.17393	6.2724	6.80219	5.98413	7.22014	6.10434	6.88631	6.11894	6.8802	6.27426	6.75489	6.89482	6.12928	6.89239	6.37504	7.17193	6.30561	6.58946
P19022	CDH2	Cadherin-2 [OS=Homo sapiens]	0.442102	0.00104834	0.0105309	1.97754	0.000262085	0.220824	0.0260027	0.0164031	0.01037	2.54578e-05	0.0177306	0.116355	0.01998	5.96116	6.40939	6.67101	6.48543	5.75489	6.30378	6.1375	6.46434	6.8009	6.22689	7.15482	6.18982	6.73877	6.57137	6.99435	6.71425	7.35667	6.02901	6.76553	5.84046	7.20065	6.08534	7.19967	6.11061
Q86YL5	TDRP	Testis development-related protein [OS=Homo sapiens]	0.441099	0.0261724	0.0174819	1.75741	0.00654309	0.145661	0.0334424	0.0283179	0.0198009	0.00138742	0.0355841	0.0637104	0.027972	6.43296	6.22304	6.4545	6.22497	6.5345	6.34696	6.40599	6.4446	6.6279	5.77347	6.56834	5.18587	6.66818	5.00899	6.61765	5.14568	6.3147	6.65964	6.67101	6.81634	6.40429	6.45286	6.4363	6.56071
Q9P0J1	PDP1	[Pyruvate dehydrogenase [acetyl-transferring]]-phosphatase 1, mitochondrial [OS=Homo sapiens]	0.440109	0.000116786	2.91965e-05	4.53467	0.000775648	7.68433e-05	0.00315991	7.97201e-05	6.87665e-06	9.4614e-05	2.02193e-05	3.69898e-06	0.000999001	7.23362	6.75756	7.48864	6.90087	7.34873	6.65821	7.10852	6.88874	7.13853	6.84298	7.22593	6.96578	7.10957	6.68229	7.06501	6.89966	6.88631	6.26866	6.97842	6.60881	6.95768	6.46271	7.10957	6.43296
P13747	HLA-E	HLA class I histocompatibility antigen, alpha chain E [OS=Homo sapiens]	0.439991	0.00742939	0.00579285	2.23711	0.00185735	0.0858055	0.0219895	0.00831244	0.00494176	0.000284562	0.00748097	0.0294753	0.015984	7.15987	6.79961	6.8802	7.01681	7.51885	6.63952	7.42375	6.94837	7.46842	6.71973	7.06178	6.07682	7.91886	6.47411	7.44791	6.07468	6.82018	7.07788	6.91409	7.04002	6.94837	7.0433	6.74012	7.11166
P07099	EPHX1	epoxide hydrolase 1 [OS=Homo sapiens]	0.437853	4.59074e-05	1.14768e-05	4.94018	0.000685274	6.29171e-05	0.00315991	3.03958e-05	2.18119e-06	8.31173e-05	5.39794e-06	2.92007e-06	0.000999001	7.19869	6.70874	7.22497	6.50938	7.18884	6.72656	7.3336	6.54381	6.96	6.49506	6.99887	6.35931	7.04002	6.44626	7.04767	6.26115	6.90809	6.6851	6.84925	6.77479	6.81762	6.8505	6.76288	6.71562
Q15149-8	PLEC	Isoform 8 of Plectin [OS=Homo sapiens]	0.436688	3.50808e-06	8.77021e-07	6.05699	7.07378e-05	7.88039e-06	0.00315991	4.79761e-06	8.64885e-08	5.17474e-06	5.26618e-07	2.44733e-07	0.000999001	6.95768	6.61618	6.58496	6.47735	6.65392	6.56986	6.85425	6.52669	6.76421	6.31107	6.80864	6.17792	6.9507	6.32553	6.80735	6.12722	6.64962	6.12928	6.83415	6.23074	6.79051	6.37851	6.71012	6.2555
Q00765	REEP5	Receptor expression-enhancing protein 5 [OS=Homo sapiens]	0.436343	0.000363229	9.08072e-05	4.04188	0.00491938	0.000322529	0.00315991	0.00022931	2.82562e-05	0.000956155	7.89074e-05	2.07563e-05	0.000999001	6.76421	6.38198	6.90569	6.13545	6.78267	6.25172	6.90087	5.9542	6.56986	6.16993	6.56529	5.88264	6.5157	5.94486	6.66818	5.78921	6.49025	6.47249	6.34341	6.43129	6.47086	6.5157	6.51412	6.32553
Q86VS8	HOOK3	Protein Hook homolog 3 [OS=Homo sapiens]	0.436312	3.0592e-07	7.64801e-08	7.11645	8.46489e-05	3.60102e-06	0.00315991	5.95275e-07	4.28366e-09	6.33844e-06	3.26595e-08	1.01281e-07	0.000999001	6.65392	6.12516	6.87036	6.15987	6.73606	6.2384	6.75355	6.27053	6.80864	6.32193	6.87897	6.39403	6.88142	6.44791	6.74953	6.65249	6.61912	6.25172	6.60437	6.32012	6.67807	6.33807	6.73335	6.2114
Q9UL01	DSE	Dermatan-sulfate epimerase [OS=Homo sapiens]	0.436161	5.44793e-06	1.36198e-06	5.86583	7.07378e-05	5.06384e-06	0.00315991	1.24338e-05	1.56482e-07	5.17474e-06	1.77127e-06	1.48525e-07	0.000999001	6.93074	6.48059	6.95768	6.5157	6.8189	6.53605	6.92719	6.38198	6.85175	6.32733	6.8392	6.24793	6.99322	6.09803	6.72792	6.26115	7.0864	6.55766	6.75087	6.51412	6.80864	6.67948	6.8802	6.73877
O75829	CNMD	leukocyte cell-derived chemotaxin 1 [OS=Homo sapiens]	0.435228	0.00593659	0.00148415	2.82852	0.00491938	0.0157683	0.0096007	0.00353098	0.000915823	0.000962487	0.00253203	0.00275871	0.004995	7.26866	6.57289	7.6014	6.79051	7.30743	6.42459	7.53528	6.58496	6.50303	6.36282	6.6865	6.62352	7.20065	6.55459	6.56682	6.94603	6.60288	6.3147	7.04111	6.56986	6.76951	6.5345	6.99887	6.58045
Q7Z4W1	DCXR	L-xylulose reductase [OS=Homo sapiens]	0.433723	0.000610569	0.000152642	3.81633	0.00150549	0.00289202	0.00501636	0.000311566	5.34893e-05	0.000217667	0.000114409	0.000300379	0.001998	6.79701	6.55612	6.79181	6.50462	7.08746	6.47411	7.07146	6.45943	7.15381	6.30743	6.96924	6.20163	7.07895	6.19377	7.12619	6.05961	6.51728	6.66107	6.87897	6.74416	6.64962	6.62936	6.47411	6.59991
Q9Y259-1	CHKB	Choline/ethanolamine kinase [OS=Homo sapiens]	0.432699	5.49846e-06	0.00207872	2.6822	1.37462e-06	0.0640805	0.0082958	0.00347801	0.00138621	4.43501e-08	0.00248065	0.0195028	0.003996	6.89239	6.18388	6.57289	6.32373	6.98982	6.22304	6.848	6.32373	7.4363	6.31288	6.99661	6.17592	7.13545	6.30012	7.29278	6.25739	6.56224	6.95187	6.83542	7.03232	6.80219	6.926	6.75087	6.91169
Q5VUM1	SDHAF4	Succinate dehydrogenase assembly factor 4, mitochondrial [OS=Homo sapiens]	0.431186	0.000616889	0.000563481	3.24912	0.000154222	0.00887619	0.00315991	0.001101	0.000274605	1.29051e-05	0.00057647	0.00129559	0.000999001	6.46761	6.20945	5.93074	5.87529	6.54689	6.03122	6.58045	5.75756	6.80864	6.21723	5.88509	5.76553	6.62059	6.39575	6.71836	5.97269	6.21723	5.93074	6.55612	6.2075	6.49025	5.70044	6.25361	5.83794
P20839	IMPDH1	Inosine-5'-monophosphate dehydrogenase 1 [OS=Homo sapiens]	0.430092	9.22176e-05	2.30544e-05	4.63725	0.000439905	6.58169e-05	0.00315991	7.41138e-05	5.08786e-06	5.15347e-05	1.8191e-05	3.10007e-06	0.000999001	7.08852	6.14771	6.95303	6.13955	6.89482	6.14771	6.84925	6.21723	6.48864	6.38888	6.56682	6.49506	6.52669	6.48704	6.49185	6.53761	7.04658	6.40939	6.69349	6.50779	6.8679	6.33092	6.90328	6.40088
Q13438-7	OS9	Isoform 7 of Protein OS-9 [OS=Homo sapiens]	0.428561	0.00160061	0.0100701	1.99697	0.000400152	0.260601	0.0325549	0.0138743	0.00981989	4.52208e-05	0.014256	0.1486	0.026973	7.26209	6.64962	7.60288	6.62644	7.31741	6.57743	7.47249	6.65964	7.62352	6.67807	7.60066	6.56682	7.71356	6.55766	7.75087	6.54071	6.87406	7.3505	6.84549	7.38024	6.58496	7.33271	6.66249	7.24793
P85298-1	ARHGAP8	rho GTPase-activating protein 8 [OS=Homo sapiens]	0.428275	0.00903402	0.00225851	2.64618	0.010598	0.00921988	0.00678269	0.0054243	0.00153421	0.00258184	0.00435439	0.00137325	0.002997	6.70598	6.37678	6.31288	6.3906	6.7866	6.2891	6.58496	6.27053	6.76288	5.97499	6.54226	5.64386	6.51096	5.79181	6.83036	5.47249	6.61912	6.71287	6.69488	6.53138	6.70321	6.55766	6.76686	6.66959
Q99523	SORT1	Sortilin [OS=Homo sapiens]	0.427965	0.000713354	0.000178338	3.74875	0.00400189	0.00228167	0.00315991	0.000472003	6.54819e-05	0.000757432	0.000198084	0.000223601	0.000999001	6.79312	6.35931	6.67384	6.30561	6.7879	6.35579	6.926	6.2384	6.90087	6.06393	6.72928	5.99095	6.76553	6.03122	6.99209	5.848	6.56377	6.59991	6.51254	6.42794	6.54689	6.74819	6.46761	6.55459
Q9BTC0	DIDO1	Death-inducer obliterator 1 [OS=Homo sapiens]	0.427559	9.29117e-05	2.32279e-05	4.63399	8.33566e-05	5.37227e-05	0.00315991	0.000105885	5.19288e-06	6.18415e-06	2.92505e-05	2.40992e-06	0.000999001	6.66676	6.48059	7.34074	6.54535	6.52826	6.4822	6.72656	6.43796	6.73471	6.16792	7.09908	6.32553	6.74281	6.32733	6.74281	6.51096	7.10329	6.50144	6.79701	6.36107	6.926	6.67101	7	6.46597
P37235	HPCAL1	Hippocalcin-like protein 1 [OS=Homo sapiens]	0.427299	4.36103e-06	1.09026e-06	5.96247	0.00028221	9.59913e-06	0.00315991	4.11056e-06	1.17436e-07	2.86452e-05	4.45114e-07	3.13015e-07	0.000999001	6.69905	6.25927	6.51728	6.2555	6.55305	6.27053	6.75622	6.2891	6.86542	6.40939	6.83036	6.41954	6.63517	6.61912	6.80993	6.51254	6.85798	6.15178	6.69905	6.01346	6.90809	6.23649	6.81121	6.37851
Q9ULF5	SLC39A10	Zinc transporter ZIP10 [OS=Homo sapiens]	0.426219	4.35449e-06	1.08862e-06	5.96312	1.04954e-05	8.31458e-06	0.00315991	3.68824e-06	1.15864e-07	4.99781e-07	3.85182e-07	2.59651e-07	0.000999001	6.77083	6.25361	6.54226	6.30378	6.55919	6.27984	6.75221	6.15381	6.8679	6.25739	6.67525	5.96347	6.71836	6.12722	6.80864	5.9472	6.53294	6.47086	6.52356	6.2211	6.54998	6.28355	6.49825	6.42291
Q9Y4F1	FARP1	FERM, RhoGEF and pleckstrin domain-containing protein 1 [OS=Homo sapiens]	0.42572	1.591e-05	3.97749e-06	5.40039	0.000113255	6.40368e-05	0.00315991	1.14008e-05	6.05504e-07	8.81264e-06	1.56375e-06	2.99413e-06	0.000999001	6.76553	6.24222	7.07682	6.30561	6.49185	6.24982	6.60437	6.23266	6.92837	6.41616	6.92362	6.55919	6.86542	6.66249	6.87529	6.69349	7.04002	6.40599	6.81121	6.36457	6.85798	6.45121	6.80735	6.35579
Q86XN6	ZNF761	zinc finger protein 761 [OS=Homo sapiens]	0.422078	0.000277389	9.2463e-05	4.03403	0.000105409	0.00130124	0.00315991	0.00019148	2.89043e-05	8.12937e-06	6.21115e-05	0.000112927	0.000999001	6.38198	5.89482	6.6907	5.94953	6.34341	6.01346	6.61029	5.86542	6.43296	5.93074	6.34696	5.80993	6.38198	5.88509	6.8802	5.80478	6.27798	6.25739	6.15178	5.90929	6.26303	6.51728	6.34696	6.20555
O00411	POLRMT	DNA-directed RNA polymerase, mitochondrial [OS=Homo sapiens]	0.420995	0.000174912	4.37281e-05	4.35924	0.00029564	9.75003e-05	0.00315991	0.00024808	1.15344e-05	3.05025e-05	8.72764e-05	4.97931e-06	0.000999001	6.89724	6.67807	7.6279	6.59991	6.92244	6.71973	6.96463	6.48059	6.87652	6.52669	7.21723	6.56529	7.03342	6.48382	6.96694	6.77873	7.09381	6.4822	6.59694	6.51254	6.80993	6.6014	6.87652	6.40259
Q9Y287	ITM2B	Integral membrane protein 2B [OS=Homo sapiens]	0.420787	0.0557902	0.0169436	1.77099	0.0761963	0.242095	0.0278951	0.022315	0.0189884	0.0304075	0.0262689	0.133119	0.021978	6.90328	5.99774	8.07521	6.92481	6.81121	6.39403	7.59694	6.73335	6.63372	6.4822	7.21723	6.01569	6.85674	6.59395	7.23745	7.21432	7.19377	6.80735	6.24603	6.5157	6.66676	6.6865	7.08321	7.10643
Q6IQ21	ZNF770	Zinc finger protein 770 [OS=Homo sapiens]	0.420064	0.000423055	0.000105764	3.97566	0.00333016	0.00029456	0.00315991	0.000212313	3.38722e-05	0.000619378	7.15258e-05	1.84366e-05	0.000999001	6.83289	6.42122	7.21237	6.63807	6.63952	6.52982	7.00225	6.6014	6.49825	6.11061	6.72383	6.44294	6.56071	6.52982	6.86171	6.66249	7.0268	6.14771	6.66818	6.06178	6.91169	6.44956	6.97039	6.2724
P04004	VTN	Vitronectin [OS=Homo sapiens]	0.419623	0.0261724	0.100877	0.99621	0.00654309	0.98062	0.138357	0.110489	0.17554	0.00138742	0.198853	0.960656	0.190809	6.46107	7.72588	8.31379	7.07468	6.39575	7.22014	7.9472	5.50779	6.31651	6.23074	7.35226	6.96578	7.55766	5.64097	7.01346	6.91169	7.46761	5.53916	5.73606	6.07895	6.25361	7.40173	7.44045	6.92244
Q8IXI1	RHOT2	Mitochondrial Rho GTPase 2 [OS=Homo sapiens]	0.419233	7.8853e-06	1.97133e-06	5.70524	1.04954e-05	2.07714e-05	0.00315991	1.54689e-05	2.46487e-07	4.99781e-07	2.29297e-06	7.88424e-07	0.000999001	6.98527	6.67243	7.08852	6.4545	6.99322	6.58946	7.04876	6.46434	7.04221	6.30012	6.98413	6.45943	7.27891	6.44626	6.96232	6.47411	6.6907	6.59991	6.78136	6.63372	6.72792	6.55919	6.67384	6.57289
O00469-1	PLOD2	procollagen-lysine,2-oxoglutarate 5-dioxygenase 2 [OS=Homo sapiens]	0.419148	0.00207685	0.000519211	3.28466	0.00215196	0.00763001	0.00501636	0.000954001	0.000247065	0.000343816	0.000481643	0.00106605	0.001998	7.23745	6.54226	6.93899	6.24413	7.19574	6.46923	7.20359	6.22689	6.78136	6.58195	6.80607	6.53916	7.18289	6.78921	6.90328	5.98641	6.71149	6.56529	6.64674	6.7761	6.83668	6.54998	6.35755	6.50144
A6NGN9	IGLON5	IgLON family member 5 [OS=Homo sapiens]	0.418604	9.55207e-07	0.0474156	1.32408	2.38802e-07	0.915796	0.0785455	0.0587716	0.0675061	5.22153e-09	0.0889278	0.880877	0.0899101	6.94369	6.02901	7.09276	6.08958	7.47249	5.82273	6.91169	6.30561	7.50938	5.90207	7.17792	6.21917	7.22689	6.36107	7.01123	6.19771	6.55919	7.8009	6.81121	7.26866	6.93546	7.33718	6.45121	7.74618
Q16540	MRPL23	39S ribosomal protein L23, mitochondrial [OS=Homo sapiens]	0.417124	0.0175896	0.00586319	2.23187	0.00654309	0.039948	0.0168596	0.0106112	0.0050214	0.00138742	0.0102137	0.0101214	0.010989	6.47249	5.61471	6.41616	5.65821	6.55459	5.39575	6.59395	5.42626	6.59991	6.26303	6.2384	6.12102	6.17592	6.46597	6.64674	6.57289	6.6837	6.48382	6.47735	6.31651	6.42794	6.6279	6.87774	6.21335
P31641	SLC6A6	Sodium- and chloride-dependent taurine transporter [OS=Homo sapiens]	0.41612	1.38196e-05	3.4549e-06	5.46156	0.000244324	3.24018e-05	0.00315991	1.41743e-05	5.0482e-07	2.25945e-05	2.0465e-06	1.34728e-06	0.000999001	6.96809	6.69209	6.60733	6.59694	6.96578	6.66534	7.14262	6.44791	6.95187	6.45121	6.85175	6.49665	7.22786	6.41616	7.07788	6.2817	6.70321	6.5744	7.03672	6.39917	6.94837	6.66391	6.80478	6.60733
Q12955	ANK3	Ankyrin-3 [OS=Homo sapiens]	0.414369	1.231e-05	3.0775e-06	5.5118	0.000269424	2.98571e-05	0.00315991	9.4719e-06	4.39031e-07	2.67286e-05	1.23992e-06	1.20541e-06	0.000999001	6.99774	6.45121	6.8009	6.36982	6.926	6.48543	6.97957	6.40939	6.89724	6.3837	6.75756	6.21335	6.83794	6.29829	6.80478	5.99095	6.63081	6.56377	6.82909	6.56682	6.7046	6.51728	6.51728	6.46107
Q7L266	ASRGL1	isoaspartyl peptidase/L-asparaginase [OS=Homo sapiens]	0.413504	0.00327762	0.0310004	1.50863	0.000819405	0.393461	0.0497319	0.0389634	0.040077	0.000105748	0.0528052	0.290269	0.047952	6.1416	5.97499	6.08746	6.47086	6.04002	6.05528	6.16591	6.39232	6.96694	6.59694	6.84046	6.88874	6.76421	6.90207	6.79051	7.02569	7.39746	6.11686	7.3672	5.91169	7.49025	6.12722	7.52042	6.14771
Q86X52	CHSY1	Chondroitin sulfate synthase 1 [OS=Homo sapiens]	0.412299	0.00155916	0.000389789	3.40917	0.00702349	0.00396594	0.00678269	0.000766266	0.000172791	0.00151586	0.000363986	0.000450772	0.002997	6.74147	6.41785	7.15583	6.26303	6.91648	6.32193	6.91528	6.14364	6.55305	6.02015	6.62352	6.11894	6.46761	5.99095	6.52356	5.88996	6.47086	6.09592	6.29646	6.4822	6.26491	6.52199	6.68089	6.39575
P17677-1	GAP43	Neuromodulin [OS=Homo sapiens]	0.412192	0.000102138	0.0352903	1.45234	2.55344e-05	1	0.0534183	0.0497146	0.0471854	1.70934e-06	0.0716347	0.988055	0.0529471	7.49825	6.56529	7.79312	6.39746	7.40429	6.46434	7.43212	6.35579	6.83542	6.3906	7.38198	6.42122	7.12928	6.55766	6.96116	6.50303	5.97499	6.46761	5.79701	6.44626	6.07039	6.45121	5.96116	6.2724
O43278	SPINT1	Kunitz-type protease inhibitor 1 [OS=Homo sapiens]	0.411	5.17928e-05	1.29482e-05	4.88779	0.00031072	0.000194906	0.00315991	3.41705e-05	2.52281e-06	3.26482e-05	6.45281e-06	1.13998e-05	0.000999001	6.92244	6.50462	7.16993	6.33628	6.89724	6.43962	6.9542	6.2891	6.88142	6.33807	7.13955	6.34163	7.05853	6.50779	6.94017	6.35931	6.85922	6.65821	6.61029	6.65105	6.65821	6.75221	6.65678	6.63807
O95425	SVIL	Supervillin [OS=Homo sapiens]	0.40905	2.84149e-05	7.10374e-06	5.14851	9.94949e-05	2.32396e-05	0.00315991	1.89675e-05	1.22765e-06	7.6561e-06	2.96675e-06	9.0216e-07	0.000999001	6.70598	6.3345	6.86171	6.62352	6.71562	6.36807	6.91169	6.62352	6.84925	6.36632	6.70874	6.30925	6.75087	6.64818	7.17592	6.59544	6.70183	6.25927	6.62644	6.16189	6.90569	6.38888	7.04002	6.36632
O75521	ECI2	Enoyl-CoA delta isomerase 2, mitochondrial [OS=Homo sapiens]	0.408861	5.93451e-07	1.48363e-07	6.82868	5.87026e-05	3.60102e-06	0.00315991	1.2332e-06	9.09109e-09	4.16266e-06	8.42773e-08	1.01892e-07	0.000999001	6.98071	6.66676	6.94251	6.73064	6.92244	6.55459	7.02126	6.63081	7.00899	6.46271	6.6893	6.45121	6.89724	6.54226	6.78005	6.45943	7.01903	6.49506	7.24413	6.59246	7.09064	6.47573	6.93546	6.56377
O14495	PLPP3	Phospholipid phosphatase 3 [OS=Homo sapiens]	0.407793	0.000191873	7.26312e-05	4.13888	6.39576e-05	0.000838111	0.00315991	0.000159215	2.13488e-05	4.63461e-06	4.87442e-05	6.63721e-05	0.000999001	7.12412	6.75889	7.01123	6.56834	7.22882	6.86047	7.40173	6.75355	7.14568	6.41109	6.77215	6.64097	7.14466	6.80219	7.14873	6.27053	6.81762	6.71699	7.32193	6.79181	7.18884	7.00787	7.1179	6.9472
Q5T3J3	LRIF1	Ligand-dependent nuclear receptor-interacting factor 1 [OS=Homo sapiens]	0.407534	5.25263e-05	1.31316e-05	4.88168	0.000244324	7.21448e-05	0.00315991	3.64343e-05	2.56482e-06	2.25945e-05	7.08402e-06	3.44792e-06	0.000999001	6.37678	6.1639	6.63227	6.1416	6.56377	6.38888	6.59544	6.24413	6.77742	6.30925	6.77742	6.00225	6.73877	6.33985	6.90448	6.51412	6.92955	6.32193	6.55919	6.45121	6.74147	6.46597	7.03782	6.40088
O43439	CBFA2T2	Protein CBFA2T2 [OS=Homo sapiens]	0.407375	0.0118281	0.00295702	2.52915	0.00654309	0.0321339	0.0133399	0.00649144	0.00216018	0.00138742	0.00546722	0.00732707	0.00799201	6.67243	6.32373	6.33092	6.45121	6.83036	6.17991	6.83162	6.60437	7.18982	6.6453	7.27333	6.37504	7.44956	6.41109	7.25833	6.14364	6.35403	6.34873	6.57743	6.48543	6.66959	6.32553	6.27798	6.53294
Q8NCG7	DAGLB	Sn1-specific diacylglycerol lipase beta [OS=Homo sapiens]	0.404862	1.19459e-07	2.98648e-08	7.52484	7.84959e-06	1.56601e-06	0.00315991	1.16856e-07	1.28672e-09	3.5483e-07	3.82425e-09	4.02741e-08	0.000999001	6.74819	6.42459	7.04658	6.35579	6.82273	6.30561	6.8189	6.38543	6.94953	6.44956	7.02237	6.50621	6.79051	6.45121	6.76022	6.62352	6.92362	6.57592	7.04549	6.55305	6.78921	6.54381	6.84549	6.52982
Q9BQT8	SLC25A21	Mitochondrial 2-oxodicarboxylate carrier [OS=Homo sapiens]	0.404701	2.20062e-05	5.50154e-06	5.25952	0.000160466	6.99963e-05	0.00315991	1.49723e-05	8.69952e-07	1.35106e-05	2.19053e-06	3.309e-06	0.000999001	6.91886	6.38543	6.926	6.29829	7.08002	6.35931	7.01903	6.30561	6.65678	6.42459	6.73064	6.56529	6.8802	6.71012	6.65964	6.6907	6.67384	6.30195	6.76951	6.36632	6.76288	6.24031	6.66534	6.2384
Q06330-1	RBPJ	Recombining binding protein suppressor of hairless [OS=Homo sapiens]	0.40351	0.000447744	0.000111936	3.95103	0.000262085	0.00258177	0.00315991	0.000319103	3.61705e-05	2.54578e-05	0.000118559	0.000262364	0.000999001	6.89724	6.5157	6.97384	6.39917	6.98527	6.48543	6.93899	6.38888	7.03122	6.39403	7.04221	6.32012	7.16692	6.30378	7.07468	6.16591	6.61912	6.54998	6.59246	6.66959	6.52669	6.65678	6.44128	6.59842
P11908	PRPS2	ribose-phosphate pyrophosphokinase 2 [OS=Homo sapiens]	0.403236	0.00327762	0.00263749	2.57881	0.000819405	0.0236583	0.0143705	0.00676764	0.0018813	0.000105748	0.00582035	0.00486963	0.00899101	6.99548	6.02237	6.75622	6.01569	7.02569	6.02459	6.88387	6.03562	6.95884	6.63662	6.83794	6.49346	6.926	6.49985	6.93074	6.53138	6.71836	6.96232	6.926	7.06609	6.99095	6.80993	7.01123	7.02459
Q9Y2Z2	MTO1	Protein MTO1 homolog, mitochondrial [OS=Homo sapiens]	0.401617	0.00742939	0.0194906	1.71017	0.00185735	0.375153	0.0403739	0.0258821	0.0226034	0.000284562	0.0315891	0.267213	0.035964	7.41363	6.38888	7.80671	6.51096	6.91767	6.38716	7.47168	6.2114	7.21432	6.26866	7.17393	6.26115	7.2211	6.39575	6.732	6.30743	6.41278	6.89603	6.29278	6.88387	6.40599	7.04221	6.46107	7.15076
Q9Y6I4-1	USP3	Ubiquitin carboxyl-terminal hydrolase 3 [OS=Homo sapiens]	0.401417	0.00450996	0.0270858	1.56726	0.00112749	0.295038	0.0519022	0.03364	0.0340112	0.000153483	0.0439555	0.181069	0.0509491	6.21723	5.87036	6.12722	6.3906	6.31107	6.05094	6.52042	6.41447	6.69209	6.61029	6.18982	6.61618	6.41616	6.83668	6.3733	6.9542	7.08534	5.82018	7.05311	5.6837	7.30561	5.59395	7.45039	6.08321
Q8IZQ1-1	WDFY3	WD repeat and FYVE domain-containing protein 3 [OS=Homo sapiens]	0.399967	0.000620625	0.000310313	3.5082	0.000160466	0.00335271	0.00678269	0.00064329	0.00012835	1.35106e-05	0.000294425	0.000361532	0.002997	6.93664	6.58195	7.44543	6.48543	7.10748	6.46107	6.76022	6.6865	6.83794	6.40259	7.3733	6.56682	7.13955	6.3147	7.08746	6.46597	6.75889	6.54998	6.70736	6.53138	6.82655	6.84925	6.69627	6.98185
Q9Y5Z4-1	HEBP2	Heme-binding protein 2 [OS=Homo sapiens]	0.399826	7.00849e-06	1.75212e-06	5.75644	4.68273e-05	3.52367e-05	0.00315991	2.12254e-05	2.11371e-07	3.29633e-06	3.40163e-06	1.48947e-06	0.000999001	7.17692	6.51728	7.05745	6.46434	7.08534	6.55459	6.85922	6.50303	7.08321	6.49506	6.98185	6.47086	6.87283	6.46107	7.01235	6.35226	6.77873	6.62059	6.6865	6.57894	6.73742	6.67525	6.62205	6.46271
P00491	PNP	purine nucleoside phosphorylase [OS=Homo sapiens]	0.399601	4.49092e-06	1.12273e-06	5.94972	2.29998e-05	1.87943e-05	0.00315991	1.88505e-05	1.23619e-07	1.47347e-06	2.93937e-06	7.06894e-07	0.000999001	6.49506	6.31288	6.52669	6.32912	6.58646	6.32012	6.46271	6.38716	6.9331	6.49506	6.8505	6.3345	6.77873	6.2555	6.89845	6.2114	6.72792	6.32553	6.9472	6.42962	6.848	6.27984	6.79442	6.3733
Q13439-1	GOLGA4	Golgin subfamily A member 4 [OS=Homo sapiens]	0.398503	2.16555e-05	5.41388e-06	5.26649	1.83328e-05	3.18172e-05	0.00315991	1.49226e-05	8.50087e-07	1.04379e-06	2.17607e-06	1.31199e-06	0.000999001	6.84172	6.49825	6.90087	6.55919	7.01346	6.48864	7.04111	6.55152	6.8716	6.29094	6.74281	6.2384	6.87897	6.2114	6.93192	6.12928	6.6837	6.48382	6.77347	6.59395	6.61765	6.49985	6.60288	6.57289
P53611	RABGGTB	Geranylgeranyl transferase type-2 subunit beta [OS=Homo sapiens]	0.398322	0.000357862	8.94655e-05	4.04834	0.000657102	0.00119353	0.00315991	0.00018409	2.77959e-05	7.89066e-05	5.90054e-05	0.000101932	0.000999001	7.05094	6.32733	7.15785	6.38024	7.01011	6.21529	6.99774	6.42291	7.1334	6.58646	7.26397	6.54381	6.95303	6.47249	6.95187	6.60437	6.78136	6.63517	6.62352	6.84172	6.65249	6.72928	6.73877	6.7761
P59190-1	RAB15	Ras-related protein Rab-15 [OS=Homo sapiens]	0.397753	0.0390041	0.014718	1.83215	0.0198079	0.283646	0.0260027	0.0198565	0.0158593	0.00577781	0.0226294	0.169194	0.01998	7.25739	6.50779	7.63154	6.39575	7.19869	6.52826	7.50462	6.11478	6.89239	6.12309	7.05637	6.13134	6.89482	6.24982	6.80219	6.38716	6.49185	6.926	6.3733	6.75756	6.4545	7.04767	6.22882	6.84423
Q14573	ITPR3	Inositol 1,4,5-trisphosphate receptor type 3 [OS=Homo sapiens]	0.397371	0.0005483	0.000137075	3.86304	0.00224384	0.000616153	0.00315991	0.000282427	4.65905e-05	0.000376272	0.000101535	4.48573e-05	0.000999001	6.89118	6.53916	6.90569	6.52042	6.83036	6.56682	6.96347	6.49506	6.69766	6.17393	6.54071	6.20555	6.61324	6.15785	6.68229	6.17592	7.07575	6.6893	7.02459	6.65105	7.05853	6.7211	7.04221	6.66107
Q9BVT8	TMUB1	transmembrane and ubiquitin-like domain-containing protein 1 [OS=Homo sapiens]	0.396207	8.68539e-07	2.17135e-07	6.66327	1.87539e-05	8.49982e-06	0.00315991	9.65374e-07	1.48644e-08	1.08718e-06	6.20151e-08	2.68369e-07	0.000999001	6.926	6.54071	7.00787	6.50462	6.91528	6.33628	6.8936	6.27426	6.73064	6.6279	6.89239	6.46923	6.96694	6.58045	7.05745	6.59544	6.88874	6.49665	6.90087	6.75221	7.00225	6.58646	6.72383	6.38716
P13385	TDGF1	Teratocarcinoma-derived growth factor 1 [OS=Homo sapiens]	0.395366	0.00327762	0.0348494	1.4578	0.000819405	0.624457	0.0670891	0.0426491	0.0463437	0.000105748	0.0594834	0.554881	0.0729271	7.02348	6.72792	7.07253	6.33271	7.20555	6.61471	7.35931	6.20163	6.47897	5.46271	6.49025	5.78398	6.65964	5.43296	6.6851	6.04439	5.8802	6.24413	5.84298	6.33271	5.7866	6.37678	6.1127	6.29829
P14923	JUP	Junction plakoglobin [OS=Homo sapiens]	0.393921	1.70639e-05	4.26597e-06	5.36998	0.000244324	3.03542e-05	0.00315991	1.14209e-05	6.57589e-07	2.25945e-05	1.58592e-06	1.23072e-06	0.000999001	6.97728	6.73064	7.2384	6.64962	6.91409	6.65821	7.03452	6.54689	6.85425	6.33092	6.92481	6.52826	6.97728	6.51412	6.88264	6.56224	6.74012	6.40088	6.74685	6.29094	6.72792	6.50938	6.72928	6.29829
Q9Y6M5	SLC30A1	zinc transporter 1 [OS=Homo sapiens]	0.393472	0.000173967	4.34917e-05	4.36159	0.00497726	0.000320294	0.00315991	9.79931e-05	1.14304e-05	0.000991486	2.65988e-05	2.05019e-05	0.000999001	6.49825	6.22497	7.05094	6.38198	6.56071	6.36107	6.72792	6.11894	6.78267	6.1127	6.58646	6.12309	6.84172	6.24222	6.96	6.13545	6.6279	6.45615	6.61324	6.58946	6.63807	6.61912	6.76421	6.56529
Q15075	EEA1	Early endosome antigen 1 [OS=Homo sapiens]	0.391512	2.32832e-07	5.82081e-08	7.23502	1.48189e-06	4.23515e-06	0.00315991	2.43827e-06	2.92586e-09	4.90895e-08	2.31356e-07	1.21296e-07	0.000999001	6.7866	6.42122	6.76288	6.39403	6.91409	6.37156	6.95536	6.3733	6.84549	6.43129	6.74416	6.32733	6.88631	6.32912	6.92719	6.25927	6.59991	6.38716	6.6279	6.46923	6.63372	6.41785	6.56224	6.36632
P29373	CRABP2	Cellular retinoic acid-binding protein 2 [OS=Homo sapiens]	0.389861	0.0272664	0.0068166	2.16643	0.0149448	0.0690797	0.0209987	0.0095853	0.00606636	0.0040843	0.00900098	0.0217155	0.014985	6.64818	6.15785	6.15178	6.38198	6.75489	5.9472	6.59395	6.59842	6.54381	6.2075	6.26303	5.74147	6.31832	6.01346	6.39917	5.35755	5.94017	6.23649	7.13134	6.45943	6.76951	5.88509	6.55152	6.40088
Q6IQ23-1	PLEKHA7	Pleckstrin homology domain-containing family A member 7 [OS=Homo sapiens]	0.389807	0.000528261	0.000132065	3.87921	0.00232184	0.00134531	0.00315991	0.000253129	4.45085e-05	0.000409406	9.00272e-05	0.000117912	0.000999001	6.79701	6.42122	6.71425	6.77215	6.79572	6.50144	6.9472	6.66534	6.5345	6.52199	6.47411	6.34163	6.5157	6.31288	6.67807	6.23266	6.9331	6.10434	6.99095	6.17991	7.01458	6.26115	7.02348	6.42626
Q96QD9-1	FYTTD1	UAP56-interacting factor [OS=Homo sapiens]	0.389276	8.19338e-05	2.04835e-05	4.6886	0.00125986	0.000149617	0.00315991	6.36761e-05	4.3734e-06	0.000173893	1.4682e-05	8.20881e-06	0.000999001	7.07468	6.60733	7.17493	6.48704	6.92244	6.56071	7.09592	6.52826	6.87406	6.63662	6.73877	6.59694	6.77479	6.68229	7.01569	6.59395	7.07253	6.2724	6.60585	6.3837	6.71562	6.40259	6.65249	6.29462
Q8N4C8-1	MINK1	Misshapen-like kinase 1 [OS=Homo sapiens]	0.388195	0.0314981	0.0143919	1.84188	0.010598	0.0932468	0.0209987	0.0192859	0.0154095	0.00258184	0.021747	0.0335438	0.014985	6.94369	6.65249	6.73742	6.71973	6.48543	6.67101	7.09487	6.6851	6.89845	6.50462	7.33271	6.52356	7.12516	6.56682	7.33092	6.67948	6.54071	6.18587	6.55152	6.49665	6.4822	6.51096	6.49346	5.16189
Q96HP0	DOCK6	Dedicator of cytokinesis protein 6 [OS=Homo sapiens]	0.387985	2.48978e-05	0.0261722	1.58216	6.22444e-06	0.513546	0.045107	0.0334396	0.0326259	2.70628e-07	0.0435972	0.430954	0.041958	7.15886	6.17193	7.09487	6.19377	7.07468	5.99095	7.09381	6.30195	7.24793	6.27053	7.11478	6.05961	7.30834	6.36107	6.97269	6.14568	6.06609	6.853	6.48382	6.96924	5.853	6.75756	6.19771	6.93546
O75390	CS	citrate synthase, mitochondrial [OS=Homo sapiens]	0.387897	1.79258e-08	4.48146e-09	8.34858	5.68865e-06	1.56601e-06	0.00315991	2.03846e-08	1.11559e-10	2.38499e-07	3.52675e-10	4.03215e-08	0.000999001	6.83542	6.64241	6.94486	6.44956	6.8679	6.52826	6.89966	6.3733	6.86047	6.51254	6.91409	6.50144	7.02126	6.55305	6.84423	6.54689	6.82146	6.36982	6.78136	6.42459	6.79312	6.47573	6.74685	6.29829
Q86SX6	GLRX5	Glutaredoxin-related protein 5, mitochondrial [OS=Homo sapiens]	0.385494	0.00011549	5.77449e-05	4.23849	3.47077e-05	0.000712051	0.00315991	0.0004	1.64203e-05	2.39529e-06	0.000158434	5.41778e-05	0.000999001	6.86419	6.37504	6.77215	6.26679	6.85798	6.34518	6.89603	6.22689	6.83289	6.32373	6.6907	6.35931	6.88874	6.32012	6.74953	6.24793	6.93192	6.75087	6.95536	6.7761	6.96116	6.86419	6.86542	6.78398
Q9P2R7	SUCLA2	Succinate--CoA ligase [ADP-forming] subunit beta, mitochondrial [OS=Homo sapiens]	0.384589	1.84743e-11	4.61859e-12	11.3355	1.93878e-06	7.74082e-07	0.00315991	2.9518e-11	2.43211e-14	6.69007e-08	6.69018e-14	1.76292e-08	0.000999001	6.92362	6.63517	6.97957	6.56834	6.90929	6.55152	6.94134	6.50779	6.93546	6.51728	6.90207	6.49665	7.03562	6.53605	6.97499	6.53138	6.91648	6.50621	6.91049	6.55305	6.89482	6.58796	6.79051	6.50779
Q9NZT2-1	OGFR	opioid growth factor receptor [OS=Homo sapiens]	0.383868	0.00122446	0.000306115	3.51412	0.00149929	0.00259092	0.00501636	0.000616571	0.000125881	0.000213149	0.000278636	0.000264635	0.001998	6.52669	6.21529	6.41954	6.2854	6.48864	6.44626	6.50462	6.3147	6.83415	6.35579	6.77479	6.17393	6.89603	6.2075	6.88387	5.7252	6.65249	6.52826	6.78921	6.64818	6.93546	6.58195	6.81634	6.43296
O14494	PLPP1	Phospholipid phosphatase 1 [OS=Homo sapiens]	0.383511	0.0248222	0.00620555	2.20722	0.0462306	0.0863189	0.0168596	0.00926415	0.00539483	0.0173325	0.00859539	0.0296665	0.010989	6.39575	6.04002	6.49185	6.82018	6.79701	6.02459	7.39746	6.27426	6.75087	6.09803	6.09803	5.79442	6.44956	6.40939	7.05637	6.14568	6.15178	6.18587	6.85549	6.29646	6.44626	6.51412	6.63662	6.32193
Q9BQ24-2	ZFYVE21	Isoform 2 of Zinc finger FYVE domain-containing protein 21 [OS=Homo sapiens]	0.381228	0.0119512	0.00398373	2.39971	0.00422834	0.0871684	0.0143705	0.00602128	0.00310855	0.000811235	0.00497851	0.0301672	0.00899101	7.07146	6.01792	6.2555	6.2724	6.87774	6.13955	6.8679	6.26866	7.06609	6.09592	6.84674	6.03782	6.67243	5.83542	6.75087	6.13134	6.43129	6.42459	6.1375	6.54381	6.23266	6.62498	6.44626	6.6893
Q9P2M7-1	CGN	cingulin [OS=Homo sapiens]	0.380702	0.00622302	0.00159418	2.79746	0.00621004	0.00311151	0.0096007	0.00401418	0.00100051	0.00126965	0.00298092	0.000330093	0.004995	6.80993	6.71836	6.54998	6.67101	6.75221	6.70874	6.82782	6.63952	7.02126	6.1375	6.72792	6.02459	6.91886	5.90929	6.91409	5.76288	6.66107	6.58195	6.82909	6.52199	6.6865	6.65392	6.6865	6.48704
P40121	CAPG	Macrophage-capping protein [OS=Homo sapiens]	0.380575	0.0261724	0.0169549	1.7707	0.00654309	0.192613	0.0359554	0.0239066	0.0190092	0.00138742	0.0286372	0.0956086	0.030969	6.32193	6.46597	6.1127	6.4363	6.47897	6.38716	6.2854	6.36632	7.43546	6.48543	7.17792	6.06824	7.31651	6.17991	7.46025	5.6865	6.46761	6.56834	6.71973	6.65964	6.54226	6.44294	6.40599	6.41109
P05556-1	ITGB1	Integrin beta-1 [OS=Homo sapiens]	0.38018	3.58553e-06	8.96383e-07	6.04751	4.77783e-06	1.66242e-05	0.00315991	3.73434e-06	8.92561e-08	1.91245e-07	3.95389e-07	5.95391e-07	0.000999001	6.75221	6.43962	6.83289	6.36107	6.57289	6.35226	6.77873	6.2891	6.79701	6.3147	6.79961	6.14771	6.78921	6.30195	6.9507	6.11686	6.63807	6.41109	6.50303	6.4363	6.56071	6.36807	6.50779	6.38198
Q96RU2-1	USP28	Ubiquitin carboxyl-terminal hydrolase 28 [OS=Homo sapiens]	0.37938	0.00111897	0.000279742	3.55324	0.00149929	0.00424523	0.00678269	0.0011143	0.000112089	0.000213149	0.000584544	0.000488538	0.002997	7.16591	6.4446	6.88996	6.43129	7.15076	6.44956	7.1375	6.41954	6.93428	6.43463	6.82146	6.40939	6.98527	6.44294	6.92955	6.18785	6.39575	6.59544	6.59395	6.50144	6.54381	6.53916	6.41785	6.55766
Q9BRT3	MIEN1	migration and invasion enhancer 1 [OS=Homo sapiens]	0.378861	0.00505699	0.00126425	2.89817	0.00915696	0.00720501	0.00501636	0.00205357	0.000743815	0.00211703	0.00127295	0.000999453	0.001998	6.70044	6.56224	6.29462	6.45121	6.83542	6.35755	6.72656	6.70044	7.18488	6.87897	6.7761	6.36632	7.01235	6.57894	6.99095	5.98413	6.70598	6.47086	7.26491	6.63662	6.98071	6.12722	6.71149	6.52356
O60481	ZIC3	Zinc finger protein ZIC 3 [OS=Homo sapiens]	0.37869	0.000723492	0.000361746	3.4416	0.000801355	0.000215693	0.00315991	0.00109419	0.000156486	9.85794e-05	0.000569253	1.27645e-05	0.000999001	6.91289	6.61912	6.82273	6.84674	6.84172	6.44791	7	6.75756	6.91049	6.57743	6.84172	6.62059	6.732	6.39232	6.93899	6.66534	6.926	6.72792	7.51333	6.62205	7.51806	6.75622	7.3637	6.74416
O43837-1	IDH3B	isocitrate dehydrogenase [NAD] subunit beta, mitochondrial [OS=Homo sapiens]	0.37861	3.37612e-06	1.68806e-06	5.77261	8.96631e-07	2.62036e-05	0.00315991	2.66358e-05	2.01218e-07	2.47517e-08	4.53686e-06	1.03982e-06	0.000999001	6.94837	6.61618	7.21432	6.50938	7.06178	6.4822	7.19771	6.47086	6.97039	6.61765	7.04876	6.54381	7.10329	6.61471	7.04658	6.66391	6.80993	6.61324	6.69905	6.65964	6.76951	6.64818	6.77873	6.66534
Q9UBG0	MRC2	C-type mannose receptor 2 [OS=Homo sapiens]	0.377493	0.0236422	0.00591054	2.22837	0.0198079	0.0437985	0.019075	0.00981903	0.00508459	0.00577781	0.00929052	0.0115088	0.012987	6.52826	6.20555	5.87774	6.54381	6.17991	6.19967	6.37156	6.27984	6.52669	5.99095	6.19967	5.88753	6.41278	6.35226	6.4363	6.0268	7.11478	6.39917	6.84423	6.08746	7.10643	6.23649	7.00899	5.8679
Q15599	SLC9A3R2	Na(+)/H(+) exchange regulatory cofactor NHE-RF2 [OS=Homo sapiens]	0.377425	0.0223353	0.00558384	2.25307	0.0198079	0.0616095	0.0168596	0.00811088	0.00471266	0.00577781	0.00724492	0.0184425	0.010989	7.20359	6.67666	7.08321	6.48864	7.37069	6.34696	7.35138	6.26866	6.6907	6.49506	6.49185	6.1639	6.83668	6.12309	6.62644	5.92837	6.63662	6.81506	6.59842	6.76553	6.54998	6.65678	6.43296	6.61471
Q92828	CORO2A	Coronin-2A [OS=Homo sapiens]	0.377186	0.000616889	0.0282685	1.5487	0.000154222	0.577452	0.05486	0.0355682	0.0358616	1.29051e-05	0.0471939	0.502531	0.0549451	7.30012	6.70598	7.3147	6.32553	7.25739	6.62936	7.22689	6.41616	6.94251	6.71973	6.86047	6.19574	7.04658	6.31832	7.00899	5.40599	6.32193	6.52042	6.19967	6.72928	6.13955	6.52356	5.97039	6.57289
P31323	PRKAR2B	cAMP-dependent protein kinase type II-beta regulatory subunit [OS=Homo sapiens]	0.377096	3.3148e-06	8.28701e-07	6.0816	0.000192346	1.7553e-05	0.00315991	5.01659e-06	8.09299e-08	1.6593e-05	5.5771e-07	6.42034e-07	0.000999001	6.78005	6.63807	6.65964	6.63807	6.80735	6.55612	6.91528	6.53605	6.89239	6.42459	6.63517	6.26303	6.83289	6.25361	6.84925	6.20945	6.78005	6.35755	6.92125	6.33271	6.86666	6.4363	6.74012	6.50938
Q684P5	RAP1GAP2	Rap1 GTPase-activating protein 2 [OS=Homo sapiens]	0.376788	0.000616889	0.00168673	2.77295	0.000154222	0.074504	0.01092	0.00332754	0.00107681	1.29051e-05	0.00233811	0.0240762	0.00599401	6.99774	6.68089	7.01903	6.77083	7.07788	6.78005	6.93192	6.6453	7.25077	6.47735	7.00899	6.23458	7.13134	6.71973	7.13545	6.67384	6.41785	6.34163	7.16289	6.45286	6.87036	6.54381	6.17792	6.33985
Q86YS7-1	C2CD5	C2 domain-containing protein 5 [OS=Homo sapiens]	0.376707	2.83734e-07	7.09334e-08	7.14915	1.04954e-05	5.51931e-06	0.00315991	1.65735e-06	3.70134e-09	4.99781e-07	1.34799e-07	1.62837e-07	0.000999001	6.89118	6.51728	6.81762	6.51254	6.8392	6.53138	6.84674	6.4363	7.13237	6.4545	7.00787	6.47249	7.05853	6.53605	7.07788	6.51412	6.85922	6.5345	6.73471	6.54226	6.78398	6.65678	6.79701	6.61765
Q9Y5J9	TIMM8B	mitochondrial import inner membrane translocase subunit Tim8 B [OS=Homo sapiens]	0.375677	1.05882e-05	2.64704e-06	5.57724	0.000685274	3.72035e-05	0.00315991	8.62545e-06	3.64951e-07	8.31173e-05	1.10836e-06	1.58122e-06	0.000999001	6.79961	6.54689	7.03342	6.48704	6.72383	6.48543	6.8125	6.2384	6.86542	6.32373	7.01569	6.43962	6.84172	6.55612	6.77873	6.74819	7.07468	6.63081	6.74281	6.43129	6.96347	6.73742	6.93074	6.44956
Q5VVJ2	MYSM1	Histone H2A deubiquitinase MYSM1 [OS=Homo sapiens]	0.374297	0.00104834	0.00842504	2.07443	0.000262085	0.175386	0.0179914	0.0117547	0.00788093	2.54578e-05	0.011552	0.0838501	0.011988	6.88387	6.41109	7.03672	6.30561	6.8802	6.4363	6.90809	6.30743	6.89724	6.08958	6.78136	6.05745	6.77083	5.96347	7.32733	5.853	6.48704	6.6893	6.16189	6.62205	6.32733	6.74819	6.16993	6.65678
Q7L7X3	TAOK1	Serine/threonine-protein kinase TAO1 [OS=Homo sapiens]	0.3732	0.000512434	0.0402985	1.39471	0.000128108	0.545104	0.0620533	0.0480804	0.0555215	1.02336e-05	0.0689527	0.469113	0.0659341	6.61471	5.47573	6.58346	5.64386	6.70044	5.56986	6.65678	5.67807	6.61176	5.57894	6.61765	5.51096	6.70598	5.79181	6.74685	6.22882	5.66107	6.61029	5.56682	6.58045	5.67243	6.55612	6.26303	6.69766
Q14126	DSG2	Desmoglein-2 [OS=Homo sapiens]	0.373068	0.00022651	7.26312e-05	4.13888	0.000113255	0.000235704	0.00315991	0.000377696	2.13187e-05	8.81264e-06	0.000147295	1.41927e-05	0.000999001	7.01346	6.48864	7.31107	6.48059	6.92837	6.43463	7.05311	6.3837	6.66249	6.2555	6.8505	6.43296	6.82655	6.40939	6.75221	6.58646	6.6907	6.4545	6.5345	6.32012	6.55766	6.59694	6.55919	6.41954
Q96EQ0	SGTB	Small glutamine-rich tetratricopeptide repeat-containing protein beta [OS=Homo sapiens]	0.37271	0.00450996	0.0351018	1.45467	0.00112749	0.519609	0.05486	0.0423078	0.0467653	0.000153483	0.0588037	0.4374	0.0549451	7.00675	5.62644	6.72383	5.91169	7.05528	5.80219	6.824	5.87283	6.84046	6.05745	6.75489	5.74953	6.70874	6.01346	6.70736	5.85798	5.91648	6.65821	5.77873	6.90809	5.98868	6.56529	6.05961	6.86913
Q96GX9-1	APIP	Methylthioribulose-1-phosphate dehydratase [OS=Homo sapiens]	0.370829	5.49846e-06	0.018049	1.74355	1.37462e-06	0.535905	0.0428014	0.0290976	0.0205468	4.43501e-08	0.0367459	0.457591	0.038961	6.85922	6.05528	6.74819	5.926	6.91409	6.16792	6.8505	5.97039	6.7879	6.12102	6.71973	5.93782	6.72383	6.05311	6.68229	5.98185	6.60288	7.17393	6.68229	7.15178	6.7761	7.06824	6.74147	7.03122
P06280	GLA	alpha-galactosidase A [OS=Homo sapiens]	0.370552	0.0129734	0.00432446	2.36407	0.00497726	0.0207545	0.0143705	0.0095853	0.00343435	0.00099528	0.00900478	0.00407141	0.00899101	6.6879	6.46434	6.74953	6.56529	6.90689	6.42291	7.15987	6.44956	6.51412	6.62644	6.31651	6.59694	6.48059	6.77479	6.7046	6.54535	7.15785	6.46107	7.57592	6.56071	7.44294	6.4822	7.26021	6.56071
Q9NRZ9	HELLS	Lymphoid-specific helicase [OS=Homo sapiens]	0.369161	0.000164233	4.10582e-05	4.3866	0.00215196	0.000258625	0.00315991	9.56628e-05	1.06532e-05	0.000343816	2.57821e-05	1.58405e-05	0.000999001	6.82528	6.42962	6.94486	6.49185	6.72928	6.43796	6.92955	6.45615	6.75489	6.28725	6.93428	6.12102	6.67948	6.06393	6.85175	6.12516	6.7211	6.48704	6.56071	6.55305	6.51096	6.55919	6.58646	6.58646
O95544	NADK	NAD kinase [OS=Homo sapiens]	0.368933	5.58131e-05	1.39533e-05	4.85532	0.000262085	0.000713278	0.00315991	7.04586e-05	2.75872e-06	2.54578e-05	1.69887e-05	5.43942e-05	0.000999001	6.71425	6.39403	6.54071	6.43129	6.41616	6.41954	6.93664	6.44791	6.87897	6.39746	6.90328	6.30195	6.853	6.49346	6.62059	6.44956	6.91049	6.56224	7.01235	6.30743	6.96232	6.67666	6.94369	6.3837
P50213-1	IDH3A	Isocitrate dehydrogenase [NAD] subunit alpha, mitochondrial [OS=Homo sapiens]	0.368742	4.59997e-05	1.39431e-05	4.85564	2.29998e-05	0.000163574	0.00315991	8.53052e-05	2.74355e-06	1.47347e-06	2.21826e-05	9.25677e-06	0.000999001	6.75489	6.41785	6.88631	6.28355	6.88387	6.34518	6.96463	6.15987	6.82655	6.46761	6.8189	6.42962	6.98982	6.45286	6.9542	6.42794	6.49346	6.37678	6.52199	6.46761	6.51412	6.49985	6.52513	6.38024
O15075-1	DCLK1	serine/threonine-protein kinase DCLK1 [OS=Homo sapiens]	0.367679	0.00444811	0.00111203	2.95388	0.0198079	0.00626666	0.00315991	0.0022819	0.000637222	0.00579952	0.00145732	0.000830067	0.000999001	7.26866	6.55766	6.97728	6.58496	7.3966	6.67807	7.08852	6.60288	7.06717	6.46761	6.86419	6.58796	6.67807	6.54844	6.80607	6.60288	6.61471	6.45943	6.51096	6.11894	6.60437	6.62059	6.56071	6.19574
Q5VST6-1	ABHD17B	Protein ABHD17B [OS=Homo sapiens]	0.367633	0.000922329	0.0097252	2.0121	0.000230582	0.198718	0.0325549	0.0139851	0.00936921	2.07667e-05	0.0144237	0.100216	0.026973	7.4271	6.63662	7.78267	6.75489	7.46597	6.6851	7.62936	6.74416	7.52513	6.74819	7.32103	6.70874	7.44956	6.88387	7.66747	6.79831	6.78267	7.15076	6.83542	7.2317	6.80735	7.40003	6.66676	7.20653
O14639-1	ABLIM1	Actin-binding LIM protein 1 [OS=Homo sapiens]	0.36734	0.000254049	8.46831e-05	4.0722	0.00028221	0.000120761	0.00315991	0.000224049	2.5702e-05	2.86787e-05	7.69606e-05	6.35472e-06	0.000999001	6.95187	6.53605	7.42878	6.71699	6.83036	6.60585	6.79961	6.63517	6.87283	6.51254	7.31198	6.59991	6.79312	6.59842	6.90929	6.8009	7.15279	6.75087	6.77479	6.2817	7.02569	6.77083	6.9542	6.58796
Q9BYD3	MRPL4	39S ribosomal protein L4, mitochondrial [OS=Homo sapiens]	0.36727	0.0184582	0.00615274	2.21093	0.00654309	0.0553254	0.0168596	0.00980264	0.00533418	0.00138742	0.00927029	0.0160172	0.010989	7.30378	6.23266	7.37678	6.12309	7.21335	6.20555	7.34341	6.18982	7.03232	6.79701	7.05745	6.8716	7.05528	6.83289	6.99322	6.97613	6.81506	6.99887	6.76421	7.11166	6.77873	6.97384	6.89966	6.91289
P33121	ACSL1	Long-chain-fatty-acid--CoA ligase 1 [OS=Homo sapiens]	0.366865	0.000102138	0.0321106	1.49335	2.55344e-05	0.6644	0.0519022	0.041601	0.0419501	1.70917e-06	0.0574878	0.600074	0.0509491	6.70736	6.06824	6.94953	6.2555	6.97728	6.15987	7.10852	5.94251	7.21432	6.30195	7.11894	6.30195	7.3637	6.57137	7.3336	6.12516	5.92837	6.6893	5.97957	6.63662	6.05094	6.65678	6.17393	6.79442
P35052	GPC1	Glypican-1 [OS=Homo sapiens]	0.365234	0.0617541	0.0210673	1.67639	0.029882	0.228441	0.0411694	0.0266449	0.0249712	0.00942963	0.0329561	0.122449	0.036963	6.50303	6.23458	7.23362	6.55459	6.15785	6.36107	6.49346	6.48543	6.62498	6.71699	6.93899	6.9542	6.57743	6.8679	6.90809	7.21529	7.44294	6.09592	7.09592	5.79181	7.18785	6.39232	7.28448	6.39575
Q8IZP9-1	ADGRG2	Adhesion G-protein coupled receptor G2 [OS=Homo sapiens]	0.364891	0.0255203	0.00850677	2.07024	0.010418	0.0808662	0.0240652	0.012041	0.00797368	0.00252486	0.0119224	0.0271228	0.017982	6.15178	6.18982	6.29278	6.44626	6.05094	6.1416	6.87283	6.24222	6.55919	6.60437	6.25927	6.2211	6.65964	6.53761	7.17393	6.51254	6.58796	6.02901	7.10434	5.59991	6.82146	6.35755	6.79051	6.06393
Q13576-1	IQGAP2	Ras GTPase-activating-like protein IQGAP2 [OS=Homo sapiens]	0.364488	1.57747e-05	3.94368e-06	5.4041	0.000116508	3.47489e-05	0.00315991	3.91395e-05	5.96581e-07	9.12604e-06	7.79092e-06	1.46286e-06	0.000999001	7.10748	6.44128	6.76022	6.36982	7.04985	6.46434	6.97499	6.37504	6.70321	6.44128	6.49985	6.39746	6.75355	6.40259	6.61618	6.25172	6.76421	6.52826	6.73877	6.53761	6.80219	6.39232	6.71287	6.50779
O15120	AGPAT2	1-acyl-sn-glycerol-3-phosphate acyltransferase beta [OS=Homo sapiens]	0.364067	0.00262841	0.00142288	2.84683	0.000657102	0.0144218	0.0082958	0.0030341	0.000867119	7.89066e-05	0.00208202	0.00248077	0.003996	6.41785	6.36807	6.52513	6.23074	6.6907	6.38198	6.92125	6.22689	6.82018	5.99548	6.25927	6.10014	6.08746	6.48543	7.22014	6.20359	6.84298	6.40599	6.73742	6.36807	6.78921	6.57289	6.72383	6.32733
P06756	ITGAV	Integrin alpha-V [OS=Homo sapiens]	0.362131	5.44312e-06	1.36078e-06	5.86621	0.000242631	4.20953e-05	0.00315991	8.19333e-06	1.55692e-07	2.20193e-05	1.02606e-06	1.81571e-06	0.000999001	6.92125	6.4545	6.93899	6.54071	6.86542	6.44128	7.01903	6.59991	6.75622	6.36807	6.49825	6.30012	6.62936	6.44791	6.7866	6.37156	6.99209	6.43463	6.79442	6.40599	6.84298	6.58946	6.77083	6.5157
P51553-1	IDH3G	isocitrate dehydrogenase [NAD] subunit gamma, mitochondrial [OS=Homo sapiens]	0.361233	0.000143794	3.59485e-05	4.44432	0.00224384	0.000986436	0.00315991	0.00016116	9.05207e-06	0.000376272	4.95616e-05	8.13521e-05	0.000999001	7.21432	6.73877	7.24031	6.81634	7.3505	6.71699	7.25456	6.63952	7.36807	7.03562	7.07253	6.80219	7.32103	6.72656	7.40429	6.72928	6.81121	6.81762	7.10329	6.87283	6.89603	6.76951	6.88753	6.92362
Q9P219	CCDC88C	Protein Daple [OS=Homo sapiens]	0.361074	1.16017e-05	2.90043e-06	5.53754	1.04954e-05	2.4827e-05	0.00315991	4.90118e-05	4.0544e-07	4.99781e-07	1.04322e-05	9.76631e-07	0.000999001	6.89239	6.65249	6.91289	6.54844	6.85425	6.62936	6.86419	6.59991	6.87406	6.26491	6.83794	6.26679	6.85922	6.23458	6.84549	6.18982	6.77479	6.57592	6.81378	6.53761	6.73606	6.55152	6.71012	6.59096
Q969S9	GFM2	Ribosome-releasing factor 2, mitochondrial [OS=Homo sapiens]	0.360137	2.89147e-07	7.22866e-08	7.14094	1.69342e-05	9.07113e-06	0.00315991	3.11256e-07	3.81808e-09	9.49556e-07	1.45304e-08	2.92668e-07	0.000999001	7.08428	6.79831	7.19673	6.66391	6.98185	6.75087	7.13237	6.72928	7.07253	6.65105	6.96809	6.52982	7.1416	6.66959	7.00113	6.60585	6.8505	6.59096	6.98755	6.61176	6.85549	6.55459	6.93074	6.7252
Q8N9F7	GDPD1	Lysophospholipase D GDPD1 [OS=Homo sapiens]	0.359831	0.00198033	0.000495082	3.30532	0.00333016	0.00242662	0.00315991	0.000898226	0.000232265	0.000619378	0.000448283	0.000241155	0.000999001	6.47573	6.20555	6.39746	6.24603	6.50303	6.06393	6.76022	6.15785	6.72247	6.28725	6.37851	6.24413	6.67243	6.64241	6.59246	6.67384	6.71562	6.35403	7.05961	6.39575	7.02569	6.18388	6.94837	6.47897
Q0VF96	CGNL1	Cingulin-like protein 1 [OS=Homo sapiens]	0.359817	0.0116659	0.00388864	2.4102	0.00422834	0.0613352	0.0156354	0.00576489	0.00302132	0.000811235	0.00469439	0.0183498	0.00999001	6.92955	6.52669	6.66534	6.53138	6.91648	6.48382	7.10748	6.44791	6.82909	5.99774	6.55919	5.96347	6.87774	5.90207	6.88387	5.96116	6.20359	6.58946	6.65392	6.52042	6.44626	6.68229	6.40939	6.55766
Q92556-1	ELMO1	Engulfment and cell motility protein 1 [OS=Homo sapiens]	0.35876	0.00010554	0.00212109	2.67344	2.63851e-05	0.0453272	0.00678269	0.0036975	0.00142056	1.77539e-06	0.00268525	0.0120669	0.002997	7.13545	6.46107	7.05311	6.55305	7.19279	6.30925	7.17493	6.6865	7.33985	6.53916	7.02459	6.62498	7.2817	6.59395	6.98641	6.54226	6.78005	6.64386	6.94603	7.43713	6.83415	6.66391	6.70183	7.09064
Q8N488	RYBP	RING1 and YY1-binding protein [OS=Homo sapiens]	0.358463	0.00775376	0.00193844	2.71255	0.00654309	0.00942106	0.0096007	0.00479565	0.00126853	0.00138742	0.00374819	0.00140926	0.004995	6.824	6.71699	6.80219	6.8125	6.91409	6.7046	7.00113	6.74953	6.96578	6.88387	6.7252	6.68229	6.77742	6.52982	7.02015	6.40088	6.65535	5.99548	6.78136	6.01569	6.76288	6.11894	6.76155	6.07895
O43347	MSI1	RNA-binding protein Musashi homolog 1 [OS=Homo sapiens]	0.357621	0.0126773	0.00316933	2.49903	0.010418	0.0265355	0.0121697	0.00474635	0.00234497	0.00252486	0.0037028	0.00567244	0.00699301	6.87529	6.63227	7.02348	6.96578	6.84423	6.75889	6.98755	7.00225	7.47897	6.93074	7.34696	7.19081	7.34784	7.19081	7.22207	7.41532	7.47735	6.71287	7.59768	6.54844	7.61176	6.77083	7.55612	6.95884
Q96RT1	ERBIN	Erbin [OS=Homo sapiens]	0.355699	0.00108541	0.000271353	3.56647	0.00654309	0.000857867	0.00501636	0.000484319	0.000108468	0.00137165	0.000203719	6.83807e-05	0.001998	7.24127	6.58346	7.12619	6.77347	6.92481	6.53294	6.71836	6.66107	6.88996	6.51096	6.57592	6.63372	6.82909	6.84549	6.98413	6.74685	7.17193	6.27053	6.82909	6.14364	6.95768	6.63081	7.01681	6.66391
Q9ULJ8	PPP1R9A	Neurabin-1 [OS=Homo sapiens]	0.355348	0.000110815	2.77039e-05	4.55746	0.00224384	0.000533026	0.00315991	6.52484e-05	6.45878e-06	0.000376272	1.52928e-05	3.76135e-05	0.000999001	6.6879	6.39232	6.97957	6.47573	6.80993	6.37678	6.97269	6.40599	7.07253	6.32733	6.83036	6.32553	6.98755	6.36107	6.94486	6.32912	6.62936	6.59694	6.67948	6.72247	6.6453	6.63952	6.57289	6.59544
Q6DKK2	TTC19	tetratricopeptide repeat protein 19, mitochondrial [OS=Homo sapiens]	0.352876	1.47362e-06	3.68404e-07	6.43368	0.000170291	1.66242e-05	0.00315991	9.02017e-07	2.8218e-08	1.43672e-05	5.67524e-08	5.96632e-07	0.000999001	6.78005	6.59694	6.88753	6.46761	6.86295	6.51728	6.87529	6.42794	7.02015	6.60437	7.05637	6.66534	7.16692	6.69766	6.91409	6.79181	6.90929	6.46434	6.91049	6.59544	6.92125	6.56529	6.81121	6.48704
Q13480-1	GAB1	GRB2-associated-binding protein 1 [OS=Homo sapiens]	0.352321	0.0557902	0.014718	1.83215	0.04266	0.154835	0.0278951	0.0201349	0.0158743	0.0153608	0.0230338	0.0699963	0.021978	6.64818	6.53916	6.01792	6.71973	6.44791	6.63807	6.51096	6.50144	6.6879	5.67807	6.6851	5.95187	6.79051	6.11478	6.83036	5.62644	6.87774	6.73606	6.74953	6.56529	6.89845	6.76818	7.08428	6.16189
Q9BXW7	HDHD5	Haloacid dehalogenase-like hydrolase domain-containing 5 [OS=Homo sapiens]	0.352272	2.7592e-05	6.89801e-06	5.16128	0.000150897	0.000181756	0.00315991	4.06085e-05	1.17649e-06	1.22363e-05	8.14969e-06	1.03897e-05	0.000999001	6.91886	6.64241	6.87774	6.47086	7.00225	6.52356	7.07895	6.55766	7.10119	6.54998	6.78398	6.49185	7.22978	6.60288	6.99661	6.45779	6.73606	6.61029	6.926	6.79572	6.7879	6.52513	6.63517	6.61912
Q02952-1	AKAP12	A-kinase anchor protein 12 [OS=Homo sapiens]	0.350953	1.53702e-08	3.84254e-09	8.41538	4.77783e-06	5.61623e-06	0.00315991	2.46164e-08	8.70656e-11	1.91245e-07	4.97579e-10	1.66665e-07	0.000999001	6.63952	6.20555	6.66107	6.35226	6.7211	6.23074	6.73335	6.29829	6.61618	6.31288	6.74416	6.40088	6.66391	6.3345	6.65821	6.4822	6.7879	6.3733	6.71149	6.40429	6.75221	6.49825	6.8009	6.38543
P29372	MPG	DNA-3-methyladenine glycosylase [OS=Homo sapiens]	0.349715	0.00189532	0.00047383	3.32438	0.00149929	0.0114189	0.00678269	0.000816872	0.000220027	0.000213149	0.000393921	0.00183814	0.002997	6.99435	6.47249	7.31288	6.47573	7.01011	6.52826	7.15684	6.45779	6.96116	6.68229	7.08534	6.53761	7.11478	6.49665	7.00787	6.31832	6.63952	6.84674	6.94369	7.00562	6.74147	6.82782	6.62205	6.74416
Q99519	NEU1	sialidase-1 [OS=Homo sapiens]	0.349663	0.00933949	0.00233487	2.63174	0.0298729	0.00604274	0.0082958	0.00357128	0.00160732	0.0093546	0.00256609	0.000781928	0.003996	6.91886	6.56682	7.51491	6.79051	6.86666	6.29094	7.52042	6.82273	6.83668	6.89118	6.94837	7.03012	6.76155	6.79961	7.26303	7.01123	6.98641	6.35755	6.94251	6.80993	7.04111	6.36282	7.0864	6.75756
O14795	UNC13B	Protein unc-13 homolog B [OS=Homo sapiens]	0.34815	8.9504e-06	2.2376e-06	5.65022	9.94949e-05	9.90844e-05	0.00315991	2.14731e-05	2.9029e-07	7.6561e-06	3.462e-06	5.0944e-06	0.000999001	6.91767	6.27053	6.63081	6.5157	6.86171	6.36107	6.82909	6.36632	6.91528	6.36282	6.86171	6.35579	6.78136	6.42962	6.94134	6.35755	6.51254	6.45615	6.52356	6.40259	6.6907	6.50779	6.60733	6.50938
A0AV96	RBM47	RNA-binding protein 47 [OS=Homo sapiens]	0.347977	6.43648e-06	1.60912e-06	5.79341	0.000152148	5.91465e-05	0.00315991	1.45114e-05	1.89498e-07	1.24952e-05	2.10913e-06	2.69518e-06	0.000999001	6.75355	6.39746	6.95303	6.49025	6.71425	6.43296	6.71425	6.40599	6.99322	6.54226	7.02237	6.55152	6.97499	6.59544	7.04111	6.62205	6.90809	6.47735	6.57592	6.45943	6.75087	6.59096	6.90809	6.56834
O96017-1	CHEK2	Serine/threonine-protein kinase Chk2 [OS=Homo sapiens]	0.34781	1.77094e-06	4.42735e-07	6.35386	2.1141e-05	3.09806e-05	0.00315991	3.55593e-06	3.60308e-08	1.30217e-06	3.67461e-07	1.26681e-06	0.000999001	6.92006	6.36632	6.64962	6.37851	6.77479	6.3837	6.75622	6.40769	7.01011	6.58646	6.88264	6.48382	6.85674	6.4822	6.92125	6.31107	6.62498	6.41954	6.64818	6.49506	6.67807	6.40429	6.65678	6.48704
Q8NFU7	TET1	methylcytosine dioxygenase TET1 [OS=Homo sapiens]	0.346426	0.000327908	8.1977e-05	4.08631	0.00400189	0.00073706	0.00501636	0.000321374	2.47107e-05	0.000757432	0.000119867	5.64622e-05	0.001998	6.74685	6.37504	6.76022	6.42962	6.62936	6.3505	6.97613	6.35579	6.91169	6.2817	6.99661	6.52513	7.01346	6.49506	7.07575	6.43296	6.58496	6.44791	6.60437	6.2724	6.53605	6.58946	6.45615	6.57894
Q12873-1	CHD3	Chromodomain-helicase-DNA-binding protein 3 [OS=Homo sapiens]	0.345809	0.0669254	0.148736	0.827583	0.0167314	1	0.186353	0.157848	0.292787	0.00465337	0.319215	0.98543	0.290709	6.56377	7.57667	6.56224	7.85736	6.01346	7.24982	6.84298	7.20653	6.56071	7.64097	6.30743	6.74551	6.71973	6.51096	6.49665	6.49185	8.21626	5.40599	8.05637	5.67243	7.72724	5.52356	7.25361	5.2891
Q14194-1	CRMP1	Dihydropyrimidinase-related protein 1 [OS=Homo sapiens]	0.345564	0.00174587	0.000436468	3.36005	0.00733248	0.0111807	0.0082958	0.00081564	0.000199285	0.00159402	0.000392542	0.00177697	0.003996	6.99887	6.2211	6.79572	6.33271	6.90087	6.31107	6.74551	6.33985	7.10957	6.50144	7.14975	6.73606	7.00675	6.74819	6.90087	6.71836	6.83668	6.50779	6.49665	6.41447	6.60585	6.55152	6.47411	6.49185
Q9HAC8	UBTD1	Ubiquitin domain-containing protein 1 [OS=Homo sapiens]	0.3454	5.57723e-05	1.39431e-05	4.85564	0.000685274	0.000330076	0.00315991	7.32116e-05	2.75003e-06	8.31173e-05	1.78639e-05	2.14128e-05	0.000999001	6.79051	6.49346	6.88996	6.41278	6.853	6.51412	6.90328	6.23458	6.95303	6.49665	6.7211	6.49025	6.96	6.52199	7.00787	6.36982	6.55152	6.35226	6.61765	6.3733	6.64674	6.55612	6.45779	6.39232
Q6ZU65-1	UBN2	Ubinuclein-2 [OS=Homo sapiens]	0.343671	4.43967e-05	1.10992e-05	4.95471	8.46489e-05	0.000187363	0.00315991	3.25316e-05	2.09347e-06	6.33844e-06	6.01207e-06	1.08616e-05	0.000999001	6.72247	6.65964	6.85798	6.29462	6.5157	6.44294	6.66676	6.37678	6.67666	6.16993	6.77873	6.19574	6.71149	6.51885	6.71562	6.29646	6.8802	6.45121	6.76288	6.40259	6.84549	6.64674	6.95652	6.51096
P53597	SUCLG1	Succinate--CoA ligase [ADP/GDP-forming] subunit alpha, mitochondrial [OS=Homo sapiens]	0.342909	1.04069e-05	2.60173e-06	5.58474	4.68273e-05	4.26915e-05	0.00315991	2.70123e-05	3.52476e-07	3.29633e-06	4.68639e-06	1.85615e-06	0.000999001	6.62352	6.50779	6.73606	6.45943	6.6851	6.45615	6.7046	6.41278	7.04111	6.53761	7.02791	6.57289	7.07895	6.63807	7.01569	6.58346	6.8392	6.45286	6.848	6.50144	6.85549	6.55612	6.73877	6.40088
Q9Y394	DHRS7	Dehydrogenase/reductase SDR family member 7 [OS=Homo sapiens]	0.339537	0.000878175	0.000219544	3.65848	0.00760186	0.00168468	0.00501636	0.000417506	8.37646e-05	0.00166963	0.000168783	0.000154342	0.001998	6.8505	6.30012	6.59694	6.34163	7.05853	6.27053	7.17991	6.25172	6.87283	6.6893	6.4446	6.51096	6.7046	6.6879	6.97384	6.36632	6.76818	6.58195	6.8189	6.66249	6.80478	6.49985	6.68089	6.51728
Q9UDW1	UQCR10	cytochrome b-c1 complex subunit 9 [OS=Homo sapiens]	0.338583	0.00356816	0.00089204	3.04962	0.00491938	0.00358737	0.0082958	0.0023454	0.000480844	0.000956155	0.00151113	0.000394883	0.003996	6.87774	6.73877	6.80993	6.58946	6.96116	6.6879	7.03012	6.58045	6.96463	6.30012	6.74551	6.26866	7.06609	6.14975	6.94251	6.05745	6.84549	6.76022	6.92481	6.85425	6.79961	6.79312	6.65821	6.78267
Q92766-1	RREB1	Ras-responsive element-binding protein 1 [OS=Homo sapiens]	0.338211	1.34631e-05	3.36577e-06	5.47292	2.88856e-05	0.000116101	0.00315991	2.90544e-05	4.89823e-07	1.96358e-06	5.10379e-06	6.06947e-06	0.000999001	6.96694	6.4822	6.98641	6.52199	6.80478	6.48864	6.98527	6.47897	6.98071	6.35579	6.81121	6.43296	7.01011	6.49985	7.00562	6.5157	6.65964	6.57289	6.71425	6.57289	6.63517	6.54226	6.6279	6.66534
O43314-1	PPIP5K2	inositol hexakisphosphate and diphosphoinositol-pentakisphosphate kinase 2 [OS=Homo sapiens]	0.338114	0.00175962	0.00882471	2.0543	0.000439905	0.101401	0.0278951	0.0127324	0.0083435	5.15347e-05	0.0127947	0.0376669	0.021978	7.25267	6.20555	7.06717	6.34518	7.30287	6.21723	7.18488	6.40088	6.42626	6.4545	6.36807	6.49346	6.40599	6.43129	6.44128	6.44626	6.853	6.82909	7.01569	6.73877	7.01903	6.75087	6.97957	6.94603
P30041	PRDX6	Peroxiredoxin-6 [OS=Homo sapiens]	0.338062	0.000946318	0.000462024	3.33534	0.000315439	0.00345773	0.00678269	0.0008351	0.000213217	3.36338e-05	0.000404721	0.000377029	0.002997	6.95768	6.55919	6.79572	6.4822	7.01903	6.52826	6.97613	6.51728	6.78529	6.26679	6.8189	6.18982	6.65964	6.07468	6.8125	6.04221	6.41278	6.59842	6.63227	6.6014	6.61471	6.60881	6.63807	6.59694
Q12899	TRIM26	Tripartite motif-containing protein 26 [OS=Homo sapiens]	0.337933	4.31699e-05	1.07925e-05	4.96688	0.00224384	8.84209e-05	0.00315991	3.30996e-05	2.03046e-06	0.000379781	6.1967e-06	4.34782e-06	0.000999001	6.75489	6.20945	7.0045	6.41616	6.5157	6.33092	6.79442	6.4545	6.57137	6.27984	6.94251	6.35931	6.50621	6.31832	6.71012	6.52669	6.67948	6.29094	6.62498	6.26866	6.65392	6.53761	6.80993	6.52042
P99999	CYCS	cytochrome c [OS=Homo sapiens]	0.337696	2.89147e-07	7.22866e-08	7.14094	1.32815e-05	1.82282e-05	0.00315991	4.37145e-07	3.93447e-09	6.69117e-07	2.27215e-08	6.76166e-07	0.000999001	6.90207	6.65392	7.04876	6.49825	6.97728	6.56834	7.02126	6.42122	6.95187	6.55766	6.8392	6.49185	7.02126	6.57137	6.85674	6.56834	6.74819	6.52042	6.7866	6.67525	6.80607	6.61176	6.77215	6.54071
Q92618	ZNF516	Zinc finger protein 516 [OS=Homo sapiens]	0.335383	0.000166713	4.42997e-05	4.3536	8.33566e-05	0.000616153	0.00315991	9.59272e-05	1.17275e-05	6.18415e-06	2.58995e-05	4.48698e-05	0.000999001	6.32553	5.89724	5.9472	6.1375	6.41616	5.88753	6.5744	6.18785	6.39232	6.20359	6.12309	6.18587	6.33092	6.04002	6.52826	5.93782	6.39746	5.85798	6.35403	5.8802	6.42459	5.88264	6.36632	6.05745
P53007	SLC25A1	Tricarboxylate transport protein, mitochondrial [OS=Homo sapiens]	0.333758	2.89147e-07	7.22866e-08	7.14094	1.20008e-05	1.63697e-05	0.00315991	2.1357e-07	3.93121e-09	5.8182e-07	8.22276e-09	5.81809e-07	0.000999001	6.84423	6.59096	6.87036	6.58195	6.95187	6.46597	6.96924	6.43962	7.03232	6.60881	6.97499	6.60881	7.1334	6.76288	7.01792	6.7211	6.87406	6.6453	6.9331	6.69766	6.90569	6.71012	6.93546	6.60437
P05067-1	APP	Amyloid-beta A4 protein [OS=Homo sapiens]	0.333658	0.00134829	0.000337072	3.47228	0.036014	0.00224151	0.00678269	0.000576477	0.000142217	0.0117996	0.000256077	0.000217344	0.002997	6.8679	6.52513	6.9507	6.36807	6.83668	6.49825	7.11686	6.2555	6.68229	6.31651	6.54844	6.12102	6.83289	6.2555	6.70874	6.10852	6.57743	6.56224	6.58045	6.58796	6.62059	6.66534	6.53294	6.58796
Q04759-1	PRKCQ	Protein kinase C theta type [OS=Homo sapiens]	0.333377	0.0939504	0.0313168	1.50422	0.180933	0.296174	0.0458132	0.0381739	0.0405682	0.0895614	0.0514598	0.18217	0.042957	7.14975	6.80349	7.65678	6.73471	7.29186	6.87897	7.05961	6.90929	6.80478	6.74281	7.2211	6.78136	7.73132	6.7879	6.78529	6.76686	6.7046	5.56986	6.63081	7.3336	6.71149	6.44791	6.67948	6.66959
P02768-1	ALB	Serum albumin [OS=Homo sapiens]	0.333008	0.019909	0.0485588	1.31373	0.00497726	0.580075	0.077248	0.0569013	0.0698311	0.00099528	0.0851668	0.505414	0.0879121	4.853	4.33628	5.03562	4.29278	4.66107	4.2854	4.97728	4.32193	5.32193	4.45286	5.07895	4.73335	4.94953	5.01346	5.21723	4.3505	6.24031	5.25172	4.21723	5.02237	5.16993	4.85798	4.65535	5.46271
P01308	INS	Insulin [OS=Homo sapiens]	0.332748	0.146363	0.0485657	1.31367	0.262027	0.443723	0.0731816	0.0568534	0.0698643	0.138292	0.0850404	0.349022	0.0819181	6.97613	7.16289	8.40599	6.98071	7.12516	6.96809	7.30834	6.30378	6.96924	7.0268	7.21917	7.20065	7.58646	7.01458	7.34341	7.83794	7.54226	6.31651	6.54226	6.47086	6.78529	6.89724	7.03892	6.66959
Q9BTT6	LRRC1	Leucine-rich repeat-containing protein 1 [OS=Homo sapiens]	0.332463	0.000123187	3.07969e-05	4.51149	0.00233256	0.000453348	0.00315991	6.79544e-05	7.31794e-06	0.000421588	1.62214e-05	3.07394e-05	0.000999001	7.01458	6.61176	6.7866	6.8125	6.98413	6.74953	7.00225	6.86542	7.03562	6.7761	6.83289	6.64097	7.07468	6.58796	7.08746	6.39403	7.35579	6.61471	6.96232	6.66818	6.92719	6.57137	6.74685	6.52826
Q9NU22	MDN1	Midasin [OS=Homo sapiens]	0.332214	0.000616889	0.0105384	1.97722	0.000154222	0.215743	0.0278951	0.0143311	0.0103825	1.29051e-05	0.014884	0.112562	0.021978	6.99209	6.57137	7.10538	6.37851	6.85549	6.57137	6.91528	6.34696	6.80607	6.2211	6.96924	5.99548	6.88874	6.13545	6.88874	5.88753	6.55612	6.63662	6.15178	6.62205	6.33628	6.72383	6.12102	6.50938
P17050	NAGA	alpha-N-acetylgalactosaminidase [OS=Homo sapiens]	0.331958	0.00897923	0.00476579	2.32187	0.00224481	0.0723665	0.0269392	0.00749469	0.00388535	0.000383817	0.00656828	0.0232232	0.020979	6.61765	6.00675	6.39403	6.22304	6.69488	5.89966	6.88631	5.98413	6.42291	6.1639	6.19574	5.83794	6.62059	6.32733	6.72383	5.86542	6.2384	6.58646	6.61471	6.8125	6.4363	6.04002	6.42291	6.53761
P31930	UQCRC1	Cytochrome b-c1 complex subunit 1, mitochondrial [OS=Homo sapiens]	0.331718	0.000316018	7.90046e-05	4.10235	0.00224384	0.0020131	0.00315991	0.000316162	2.36003e-05	0.000376272	0.000116554	0.000189987	0.000999001	6.98982	6.59842	7.05202	6.55305	7.10014	6.49665	7.14057	6.46761	7.02126	6.51728	6.89724	6.48864	7.13134	6.55305	7.04221	6.54071	6.59096	6.70598	6.71973	6.79181	6.63807	6.67666	6.68229	6.63517
P16219	ACADS	Short-chain specific acyl-CoA dehydrogenase, mitochondrial [OS=Homo sapiens]	0.331605	0.0356989	0.00892473	2.04941	0.115408	0.0883084	0.0269392	0.0124345	0.00845419	0.0496994	0.0123996	0.0306855	0.020979	6.93782	6.48382	6.76288	6.31288	6.96578	6.43962	7.04439	6.26303	6.71836	6.71973	6.11686	6.77215	6.76288	6.86666	6.74416	6.39403	6.39746	5.7252	6.73064	6.20163	6.64962	6.21529	6.49665	5.9542
Q9BTY2	FUCA2	Plasma alpha-L-fucosidase [OS=Homo sapiens]	0.331347	0.00442883	0.00110721	2.95577	0.00870957	0.00382828	0.0096007	0.00286627	0.0006334	0.00196578	0.00193536	0.000430648	0.004995	7.04111	6.42291	7.13443	6.41278	7.26959	6.4446	7.43463	6.50303	6.66818	6.5744	6.45779	6.59544	6.75489	6.62352	6.74147	6.67807	6.75489	6.59991	7.0864	6.77347	6.83162	6.60585	6.75489	6.71973
Q9Y3Z3	SAMHD1	deoxynucleoside triphosphate triphosphohydrolase SAMHD1 [OS=Homo sapiens]	0.330483	0.00352302	0.00104475	2.98099	0.00176151	0.00322028	0.0096007	0.00296666	0.000590055	0.000261961	0.00202161	0.000343919	0.004995	6.69627	6.15785	6.46434	6.46107	6.60437	6.17193	6.67525	6.4446	6.54071	6.35579	6.22882	6.43962	6.31651	6.31107	6.59842	6.31651	6.78005	6.37504	7.224	6.30012	6.926	6.32193	7.00787	6.44128
O75976	CPD	Carboxypeptidase D [OS=Homo sapiens]	0.330325	2.50272e-05	6.25679e-06	5.20365	0.000315439	0.000148667	0.00315991	1.57071e-05	1.02737e-06	3.36338e-05	2.35096e-06	8.13103e-06	0.000999001	6.90207	6.52669	6.76818	6.53294	6.96694	6.44956	7.07895	6.4822	6.91409	6.66534	6.56986	6.65249	6.90809	6.7046	6.85674	6.62059	6.76022	6.30743	7.00113	6.47573	6.87406	6.42626	6.71836	6.51096
Q99798	ACO2	Aconitate hydratase, mitochondrial [OS=Homo sapiens]	0.330129	1.43244e-07	3.58111e-08	7.44598	1.04954e-05	1.85264e-05	0.00315991	2.64586e-07	1.66291e-09	4.99781e-07	1.18423e-08	6.9362e-07	0.000999001	6.65678	6.42626	6.57743	6.37851	6.70321	6.31107	6.75489	6.30378	6.75889	6.50144	6.57743	6.42122	6.76155	6.51728	6.76686	6.40259	6.84925	6.39575	6.87529	6.40429	6.8679	6.4363	6.7046	6.39403
Q9UN81	L1RE1	LINE-1 retrotransposable element ORF1 protein [OS=Homo sapiens]	0.329992	0.00385297	0.000963243	3.01626	0.0163725	0.00608635	0.0082958	0.00193022	0.000530753	0.00451121	0.00117513	0.000796743	0.003996	6.68089	6.48704	7.25739	6.33092	6.55612	6.53294	6.47249	6.26115	6.76421	6.26303	7.23266	6.48864	6.8392	6.55766	6.78005	6.69349	6.79961	6.52669	6.44626	6.29829	6.70874	6.65964	6.80349	6.2817
P49902	NT5C2	Cytosolic purine 5'-nucleotidase [OS=Homo sapiens]	0.329962	0.00396668	0.000991671	3.00363	0.0337193	0.010972	0.00315991	0.00157942	0.00054974	0.0107802	0.000923309	0.00172076	0.000999001	6.78267	6.64241	6.92125	6.66818	6.84925	6.63952	6.88387	6.90328	7.08746	6.43796	7.12205	6.24413	6.96	6.11478	7.19377	6.31651	6.59694	6.61471	6.66676	6.58646	6.64962	6.56986	6.59842	6.61471
Q9BSJ8	ESYT1	Extended synaptotagmin-1 [OS=Homo sapiens]	0.328637	0.00399842	0.000999606	3.00017	0.00621004	0.0190853	0.0082958	0.00256019	0.000556053	0.00126965	0.00168557	0.00360237	0.003996	7.15381	6.54998	7.36545	6.51728	7.05745	6.54381	7.11061	6.45121	6.97957	6.47249	7.19377	6.62936	7.08958	6.74147	6.91648	6.74281	6.82273	6.6879	6.49346	6.59991	6.59842	6.83036	6.56986	6.64097
Q9BUW7	BBLN	UPF0184 protein C9orf16 [OS=Homo sapiens]	0.328123	0.0261724	0.0201322	1.69611	0.00654309	0.120906	0.045107	0.0288096	0.0235998	0.00138742	0.036299	0.0493555	0.041958	6.4545	6.61912	6.90689	6.66249	6.48704	6.71425	6.72247	6.81121	6.78267	6.74416	7.05853	6.6907	6.52356	6.63807	6.59842	6.79051	6.90448	5.72247	6.6837	5.88264	6.89118	5.91409	6.79181	5.67807
Q9UHW9	SLC12A6	Solute carrier family 12 member 6 [OS=Homo sapiens]	0.327254	0.000239599	5.98997e-05	4.22258	0.0082106	0.000900462	0.00315991	0.000139907	1.71191e-05	0.00182033	4.16118e-05	7.23974e-05	0.000999001	6.57592	6.60585	6.66534	6.78398	6.79181	6.49346	6.91049	6.71836	7.10014	6.49346	6.84925	6.41616	7.11374	6.42459	7.05311	6.36807	6.91289	6.49506	7.06501	6.56529	6.78005	6.61324	6.7761	6.6893
Q14739	LBR	Lamin-B receptor [OS=Homo sapiens]	0.32696	6.50433e-05	1.62608e-05	4.78886	0.000775648	0.000371115	0.00315991	7.57115e-05	3.32126e-06	9.4614e-05	1.87086e-05	2.45233e-05	0.000999001	6.78398	6.50144	6.8802	6.42459	6.6865	6.40429	6.77742	6.40599	6.70183	6.44128	6.93074	6.73335	6.91648	6.73742	6.78005	6.74012	6.92006	6.27984	6.67525	6.26679	6.83036	6.45286	6.78267	6.35403
O15541	RNF113A	RING finger protein 113A [OS=Homo sapiens]	0.324469	0.000401077	0.000100269	3.99883	0.00381374	0.000856947	0.00501636	0.000370867	3.16805e-05	0.000714582	0.00014362	6.81595e-05	0.001998	7.00225	6.38543	7.15482	6.51412	7.00562	6.49346	7.22978	6.42459	6.83162	6.48543	6.82909	6.54381	6.80349	6.61324	6.92244	6.44791	6.61618	6.71562	6.6907	6.62644	6.62059	6.65678	6.66676	6.57289
Q9NSC2	SALL1	Sal-like protein 1 [OS=Homo sapiens]	0.323352	0.00316799	0.00158399	2.80025	0.000848922	0.0111807	0.0121697	0.00350109	0.000990325	0.000110729	0.00250255	0.00177858	0.00699301	6.34341	6.30378	6.34518	6.65821	6.47411	6.19377	6.39232	6.53294	6.83668	6.33628	6.64386	6.3505	6.99209	6.36282	6.83162	6.52669	6.88874	6.42626	7.1809	6.28355	6.94953	6.38024	6.88509	6.52826
Q96JB3-1	HIC2	hypermethylated in cancer 2 protein [OS=Homo sapiens]	0.323006	0.00114206	0.000285514	3.54437	0.00139058	0.00321136	0.00678269	0.000500082	0.000115222	0.000195178	0.000212756	0.000342412	0.002997	6.81506	6.48543	7.15381	6.48059	6.85425	6.48704	7.01011	6.4363	7.16792	6.35579	6.57592	6.29462	6.80993	6.51885	7.02348	6.62498	6.74551	6.49025	6.64097	6.88753	6.83415	6.7046	6.72792	6.71699
Q9H098	FAM107B	Protein FAM107B [OS=Homo sapiens]	0.322621	0.00101125	0.000252813	3.5972	0.0117897	0.00159382	0.00501636	0.000500377	9.92419e-05	0.00310406	0.000213761	0.000144918	0.001998	6.61471	6.39403	6.60288	6.31288	6.61324	6.38543	6.53294	6.50779	6.91528	6.52042	6.8505	6.62498	6.86047	6.57289	6.84549	6.51885	6.66391	6.07682	6.53138	6.10852	6.6279	6.15178	6.49985	6.1127
Q8IYB1	MB21D2	Protein MB21D2 [OS=Homo sapiens]	0.322498	0.00261389	0.000653472	3.18477	0.0112929	0.0083649	0.0096007	0.00129199	0.000328909	0.00285152	0.000718173	0.0012022	0.004995	6.77742	6.45615	6.93664	6.43129	6.71973	6.48382	6.65678	6.41109	6.82273	6.19771	7.00675	6.1918	6.87897	6.08958	6.89845	6.20555	6.64818	6.55766	6.56071	6.60733	6.56377	6.824	6.61471	6.75889
Q9Y4W6	AFG3L2	AFG3-like protein 2 [OS=Homo sapiens]	0.322061	8.46579e-08	2.11645e-08	7.67439	1.91284e-05	2.47143e-05	0.00315991	4.83449e-08	7.7632e-10	1.13529e-06	1.18082e-09	9.67933e-07	0.000999001	6.83668	6.65964	6.86047	6.48543	6.88264	6.5744	6.86913	6.40939	6.90689	6.56529	6.86047	6.49025	7.03782	6.53761	6.84925	6.4822	6.76553	6.53138	6.82782	6.60288	6.79701	6.54071	6.6865	6.4363
O14936	CASK	peripheral plasma membrane protein CASK [OS=Homo sapiens]	0.322009	0.000616889	0.00831153	2.08032	0.000154222	0.0539188	0.0260027	0.012041	0.0077383	1.29051e-05	0.0119152	0.0154612	0.01998	6.48382	6.32553	6.47735	6.37851	6.43962	6.3733	6.48059	6.41278	6.82146	6.732	6.64386	6.78921	6.8189	6.853	6.78005	6.82273	7.10748	6.33628	7.32823	6.35226	7.29094	6.30012	7.18587	6.31832
P52294	KPNA1	Importin subunit alpha-5 [OS=Homo sapiens]	0.321276	6.43648e-06	1.60912e-06	5.79341	4.77783e-06	7.21448e-05	0.00315991	3.19377e-05	1.89215e-07	1.91245e-07	5.82546e-06	3.44001e-06	0.000999001	6.90809	6.43962	6.77083	6.41278	6.98982	6.40599	6.90207	6.45943	6.76553	6.49185	6.60585	6.42122	6.75756	6.45615	6.73877	6.37851	6.54071	6.34341	6.62498	6.44294	6.66391	6.32733	6.5345	6.36807
O94985-2	CLSTN1	Isoform 2 of Calsyntenin-1 [OS=Homo sapiens]	0.321234	0.00129057	0.000322642	3.49128	0.00702349	0.00450111	0.00315991	0.000671132	0.000134839	0.00151649	0.000308783	0.00053041	0.000999001	6.74147	6.36107	6.43129	6.60288	6.76686	6.33092	6.99095	6.40769	6.49665	6.10014	6.23458	6.14975	6.55305	6.2555	6.61618	6.24603	6.40259	6.31107	6.78136	6.12722	6.74012	6.43463	6.76288	6.33628
Q8NHP6-1	MOSPD2	motile sperm domain-containing protein 2 [OS=Homo sapiens]	0.320901	0.00169376	0.000423439	3.37321	0.00491938	0.0120224	0.0096007	0.000771492	0.00019156	0.000962487	0.000367211	0.00198922	0.004995	6.72656	6.47249	7.00113	6.6893	7.08428	6.55305	7.21335	6.54689	6.90929	6.72928	6.79312	6.55305	7.1639	6.66107	7.14771	6.50144	6.89239	6.74551	7.15076	7.00562	7.17493	7.02901	7.09803	7.01792
Q5T3F8	TMEM63B	CSC1-like protein 2 [OS=Homo sapiens]	0.320668	0.000701491	0.000175373	3.75604	0.00491938	0.0061213	0.00501636	0.000343432	6.39732e-05	0.000962487	0.000130078	0.000802655	0.001998	6.76686	6.29462	6.86419	6.33628	6.89239	6.38198	6.98527	6.50621	7.06286	6.43796	6.74281	6.42459	6.89603	6.45615	6.84172	6.34518	6.70183	6.824	6.824	6.87897	6.83794	6.59544	6.47573	6.56224
P25391	LAMA1	Laminin subunit alpha-1 [OS=Homo sapiens]	0.320609	1.04474e-07	2.61186e-08	7.58305	3.15893e-06	1.82282e-05	0.00315991	1.26371e-07	1.05029e-09	1.17179e-07	4.43974e-09	6.75049e-07	0.000999001	6.74953	6.51096	6.78267	6.40599	6.66391	6.46434	6.8802	6.40259	6.85425	6.35579	6.61029	6.44956	6.8189	6.46107	6.84925	6.5345	6.85798	6.50779	6.83794	6.54071	6.91648	6.54535	6.72656	6.52199
Q13557-10	CAMK2D	Isoform Delta 10 of Calcium/calmodulin-dependent protein kinase type II subunit delta [OS=Homo sapiens]	0.320134	0.0326005	0.0163003	1.78781	0.010418	0.106679	0.0385801	0.0221671	0.0180518	0.00252486	0.0260521	0.0405189	0.033966	6.56834	6.05961	6.45286	6.38716	6.926	5.99774	6.72247	6.62059	6.98755	6.88142	6.68229	6.92481	7.04002	7.05637	7.08852	7.19279	7.09276	6.34873	7.19967	6.62644	7.13443	6.23074	7.01458	6.74147
Q13813-3	SPTAN1	Isoform 3 of Spectrin alpha chain, non-erythrocytic 1 [OS=Homo sapiens]	0.31824	0.000116656	2.91639e-05	4.53515	0.000685274	0.000438254	0.00315991	7.13717e-05	6.85414e-06	8.31173e-05	1.72432e-05	2.95648e-05	0.000999001	6.63807	6.49506	6.9331	6.46271	6.67243	6.51254	6.62205	6.34873	6.74416	6.49506	7.04767	6.46271	7.02901	6.59395	6.67243	6.75087	6.92719	6.37156	6.87897	6.49346	6.92244	6.69627	6.97957	6.56529
P00505	GOT2	Aspartate aminotransferase, mitochondrial [OS=Homo sapiens]	0.318224	0.00666032	0.00168183	2.77422	0.00333016	0.0191659	0.0121697	0.00263732	0.0010684	0.000619378	0.00175172	0.00362749	0.00699301	6.39403	6.39403	6.40939	6.44791	6.41278	6.35931	6.46923	6.33628	6.16591	6.03562	6.14975	5.93546	6.1416	6.12928	6.2384	5.99774	6.65105	5.94486	6.64241	5.94251	6.65392	5.76022	6.62644	5.853
Q5K4L6-1	SLC27A3	Long-chain fatty acid transport protein 3 [OS=Homo sapiens]	0.317952	0.00165661	0.000414154	3.38284	0.00870957	0.00443231	0.00678269	0.000729017	0.000185574	0.00196578	0.000342783	0.000518479	0.002997	6.97154	6.85922	7.14364	6.74416	7.05528	6.89239	7.05853	6.60881	6.65535	6.23649	7.06932	6.47086	7.19081	6.44791	6.69766	6.45286	7.00113	6.70736	6.87652	6.80735	6.85175	6.75087	6.92125	6.69905
O75607	NPM3	Nucleoplasmin-3 [OS=Homo sapiens]	0.317408	0.00591117	0.00147779	2.83039	0.0427679	0.017051	0.00501636	0.00247513	0.000910486	0.0155536	0.00161408	0.00308895	0.001998	6.52669	6.11894	6.46271	6.18785	6.56377	6.18587	6.60437	6.03562	6.62205	6.00225	6.48704	5.79701	6.3906	5.97269	6.77742	5.73064	6.23649	6.46597	6.12102	6.42794	6.33092	6.41447	6.34341	6.31832
Q6UWY0	ARSK	Arylsulfatase K [OS=Homo sapiens]	0.317039	0.0572147	0.0190716	1.71961	0.036014	0.18068	0.0411694	0.0261192	0.0219849	0.0117996	0.0320187	0.0871917	0.036963	6.6893	6.7046	6.47897	6.62059	7.1179	6.60881	6.90929	6.62059	6.82018	6.30561	6.56224	5.98185	6.91169	6.04876	6.69766	5.49506	6.42291	6.3147	6.93899	6.93546	6.71699	6.36282	6.40259	6.86542
Q5EB52-1	MEST	Mesoderm-specific transcript homolog protein [OS=Homo sapiens]	0.316957	0.0300022	0.0100007	1.99997	0.0137061	0.0481376	0.0200416	0.0161929	0.00973785	0.00370084	0.0174255	0.0130989	0.013986	6.63952	6.75221	6.33807	6.72792	6.65821	6.65535	7.01569	6.83542	7.65678	6.34696	6.94837	6.49346	6.69766	6.37851	7.53605	6.5744	7.08534	6.57137	6.65964	6.62498	6.9507	6.77215	7.06717	6.71699
Q5TH69	ARFGEF3	Brefeldin A-inhibited guanine nucleotide-exchange protein 3 [OS=Homo sapiens]	0.316928	0.019909	0.0199784	1.69944	0.00497726	0.230951	0.0352026	0.0254972	0.0233608	0.00099528	0.031058	0.124122	0.02997	7.14262	6.53761	6.96463	6.01346	7.18587	6.10643	7.02348	6.06178	6.3505	6.00899	6.22497	6.34518	6.32193	6.15987	6.47735	6.59544	6.63517	6.66391	6.75756	6.47735	7.04221	6.8009	6.27053	6.82273
Q00535	CDK5	Cyclin-dependent-like kinase 5 [OS=Homo sapiens]	0.316746	0.0441455	0.0147152	1.83224	0.0198079	0.0913076	0.0359554	0.019062	0.0158218	0.00577781	0.0214303	0.0324681	0.030969	6.60437	6.67384	6.47249	6.74281	6.55459	6.67807	6.57592	6.77742	6.76288	6.86913	6.54998	6.65821	6.63227	6.56986	6.70598	6.62498	7.20653	6.10434	7.33628	6.14771	7.26209	6.04658	7.11374	6.08321
Q96D05	FAM241B	uncharacterized protein C10orf35 [OS=Homo sapiens]	0.316682	3.81465e-05	9.53664e-06	5.0206	0.000209788	0.000151052	0.00315991	2.98939e-05	1.74397e-06	1.83872e-05	5.29442e-06	8.33964e-06	0.000999001	6.72656	6.50621	6.80607	6.49346	6.7211	6.58346	6.8505	6.38888	7.01123	6.6279	6.96578	6.69488	6.94953	6.51096	6.86913	6.53761	7.2555	6.58946	6.81121	6.67525	6.96578	6.75355	6.87036	6.64097
Q6P1M0	SLC27A4	Long-chain fatty acid transport protein 4 [OS=Homo sapiens]	0.316469	5.6198e-05	1.40495e-05	4.85234	0.00150549	0.000199513	0.00315991	2.95454e-05	2.78447e-06	0.000217292	5.21848e-06	1.17037e-05	0.000999001	6.76421	6.47573	6.91648	6.41278	6.75489	6.46271	6.72928	6.45286	6.89482	6.58195	7.00787	6.71425	6.96578	6.76686	6.86047	6.76421	7.1416	6.62205	6.97613	6.66676	7.05745	6.70598	7.04549	6.6907
O75843	AP1G2	AP-1 complex subunit gamma-like 2 [OS=Homo sapiens]	0.315556	0.000394858	9.87146e-05	4.00562	0.00222307	0.0016568	0.00315991	0.000218535	3.10948e-05	0.000363608	7.44256e-05	0.000151478	0.000999001	6.85798	6.69905	6.90207	6.82655	6.80993	6.67525	6.70183	6.67948	6.79312	6.47086	7.1334	6.44626	6.87406	6.52669	6.84423	6.31832	6.74551	6.40769	6.62205	6.18982	6.76686	6.4446	6.92006	6.49985
Q8N3R9-1	PALS1	MAGUK p55 subfamily member 5 [OS=Homo sapiens]	0.315537	0.000344005	8.60013e-05	4.06549	0.000331484	0.00101707	0.00315991	0.000320894	2.62256e-05	3.6588e-05	0.000119534	8.47561e-05	0.000999001	6.81762	6.83162	6.93664	6.8009	6.89603	6.73471	7.06393	6.80478	6.83289	6.60881	6.84298	6.54226	7.05311	6.50938	6.91409	6.61324	6.86419	6.34163	6.84423	6.27426	6.83415	6.38024	6.72928	6.40088
Q9GZY4	COA1	Cytochrome c oxidase assembly factor 1 homolog [OS=Homo sapiens]	0.315127	0.00104834	0.00638277	2.19499	0.000262085	0.118462	0.0200416	0.00920656	0.0056028	2.54578e-05	0.00851605	0.0476833	0.013986	7.3336	6.60288	7.1819	6.53138	7.15886	6.52513	7.22593	6.43796	7.11478	6.64386	7.10643	6.53605	7.30561	6.49665	6.88631	6.40939	6.74819	7.11166	6.87283	7.23649	6.75221	6.98868	6.7046	7.08958
Q9Y624	F11R	Junctional adhesion molecule A [OS=Homo sapiens]	0.315028	4.78528e-05	1.19632e-05	4.92215	0.000269424	0.000256329	0.00315991	4.21903e-05	2.29081e-06	2.67286e-05	8.58896e-06	1.56115e-05	0.000999001	6.79961	6.31107	6.94837	6.34341	6.58045	6.22497	6.83668	6.2555	6.55612	6.27612	6.63952	6.21529	6.732	6.51096	6.66249	6.36282	6.5157	6.45779	6.50938	6.34163	6.53294	6.24982	6.46107	6.4446
P11234	RALB	Ras-related protein Ral-B [OS=Homo sapiens]	0.31462	9.77957e-05	2.44489e-05	4.61174	0.00112749	0.000350198	0.00315991	5.65586e-05	5.54811e-06	0.000153314	1.26845e-05	2.2839e-05	0.000999001	6.75489	6.50303	6.49025	6.44791	6.77479	6.24982	6.83794	6.40599	6.75489	6.56224	6.44128	6.53761	6.72928	6.50938	6.67101	6.50779	6.89482	6.18587	6.89845	6.40599	6.89966	6.31288	6.64386	6.38716
O43505	B4GAT1	beta-1,4-glucuronyltransferase 1 [OS=Homo sapiens]	0.314353	0.00572396	0.00143099	2.84436	0.00621004	0.0310064	0.0133399	0.00264871	0.000873896	0.00126965	0.00176185	0.00697055	0.00799201	6.63227	6.45779	6.71149	6.3733	6.79312	6.51728	6.67807	6.36632	6.68229	6.2555	6.77215	6.25739	6.88509	6.27053	6.59991	6.26303	7.03672	6.69349	6.99322	6.90087	6.97842	6.95303	7.0045	6.6865
P05026	ATP1B1	Sodium/potassium-transporting ATPase subunit beta-1 [OS=Homo sapiens]	0.313461	4.19757e-06	1.04939e-06	5.97906	9.16802e-06	5.91465e-05	0.00315991	2.35286e-06	1.09763e-07	4.23918e-07	2.19677e-07	2.70425e-06	0.000999001	6.69349	6.64818	7.02459	6.63662	6.70044	6.54998	6.75221	6.45943	6.7866	6.41447	6.83668	6.33271	6.86295	6.40429	6.82528	6.2854	6.70598	6.45615	6.74147	6.43129	6.76421	6.55919	6.7211	6.47573
Q9NZ71-1	RTEL1	regulator of telomere elongation helicase 1 [OS=Homo sapiens]	0.313067	2.17346e-05	0.055137	1.25856	5.43365e-06	0.456311	0.0873271	0.0635746	0.0819569	2.25776e-07	0.0982452	0.362545	0.102897	7.70667	6.29646	7.0045	6.32912	7.14057	6.42291	7.48864	6.36282	6.53605	6.3147	7.37156	6.35226	6.58195	6.45615	6.59991	6.34518	6.49985	7.39403	6.55152	6.1416	6.59246	7.48623	6.54226	6.95768
Q9UKS6	PACSIN3	Protein kinase C and casein kinase substrate in neurons protein 3 [OS=Homo sapiens]	0.312379	0.00154504	0.00038626	3.41312	0.00333016	0.00617903	0.00678269	0.00168256	0.000170866	0.000619378	0.00100168	0.000812357	0.002997	6.8679	6.51254	6.9507	6.47249	6.76288	6.47573	6.87406	6.49665	7.01458	6.52513	7.10224	6.50303	7.05745	6.42291	6.99887	6.34341	6.5345	6.52826	6.57743	6.54689	6.47573	6.48704	6.40088	6.55459
Q9BST9	RTKN	Rhotekin [OS=Homo sapiens]	0.312002	2.70678e-06	6.76695e-07	6.16961	2.29095e-05	8.07122e-05	0.00315991	1.40829e-06	6.155e-08	1.43481e-06	1.03698e-07	3.91307e-06	0.000999001	6.93782	6.66676	7.06824	6.50144	6.93899	6.59842	6.84549	6.55612	6.87406	6.55919	7.01346	6.56071	6.87897	6.42962	6.76155	6.53138	6.98982	6.75087	6.82273	6.73064	6.86542	6.73606	7.04111	6.67243
Q32MZ4-3	LRRFIP1	Isoform 3 of Leucine-rich repeat flightless-interacting protein 1 [OS=Homo sapiens]	0.311776	0.000177199	4.42997e-05	4.3536	0.000685274	0.000508218	0.00501636	0.000113284	1.17139e-05	8.31173e-05	3.1676e-05	3.52491e-05	0.001998	6.49985	6.42459	6.58346	6.3733	6.54689	6.48059	6.56986	6.41447	6.47897	6.20555	6.51885	6.08958	6.30743	5.98413	6.63952	6.04221	6.6865	6.30925	6.58796	6.18388	6.66676	6.39746	6.74416	6.18388
O75665	OFD1	Oral-facial-digital syndrome 1 protein [OS=Homo sapiens]	0.311637	1.38196e-05	3.4549e-06	5.46156	0.000262076	9.15225e-05	0.00315991	7.86482e-06	5.06102e-07	2.46884e-05	9.68983e-07	4.56374e-06	0.000999001	6.78136	6.67101	6.91886	6.63372	6.88996	6.73606	6.94134	6.6453	6.81634	6.39232	6.90809	6.49825	6.74953	6.60733	6.89966	6.65535	7.04876	6.50144	6.98071	6.69209	7.05961	6.76155	7.16189	6.62205
P41225	SOX3	Transcription factor SOX-3 [OS=Homo sapiens]	0.311491	0.0152838	0.00382096	2.41783	0.0137061	0.0645013	0.0168596	0.00622039	0.00295228	0.00370084	0.00517906	0.0196811	0.010989	6.70044	6.24982	6.24031	5.98413	6.48704	6.27612	6.52042	6.31651	6.87774	6.09381	6.74819	6.06609	6.70321	6.18587	6.65678	6.04658	6.87036	6.58946	6.51728	6.83036	6.63081	6.66818	6.77873	6.6865
Q5SW96	LDLRAP1	Low density lipoprotein receptor adapter protein 1 [OS=Homo sapiens]	0.311238	0.0147581	0.00536112	2.27074	0.00491938	0.0371982	0.0133399	0.00849539	0.00449017	0.000962487	0.00769059	0.0091006	0.00799201	7.65249	7.15987	8.23888	7.21723	7.43212	7.14873	7.36807	7.34961	7.47573	7.13648	7.93899	7.12928	7.48382	7.13955	7.52904	6.88753	7.41954	7.12619	7.17692	7.6453	7.31198	7.3733	7.15785	7.1375
Q7Z4H8	POGLUT3	KDEL motif-containing protein 2 [OS=Homo sapiens]	0.310756	2.97592e-06	7.4398e-07	6.12844	8.46489e-05	9.05601e-05	0.00315991	4.79761e-06	6.98069e-08	6.33844e-06	5.28748e-07	4.48426e-06	0.000999001	6.87897	6.61912	7.01792	6.46923	6.92006	6.52669	6.91289	6.54226	6.86047	6.4545	6.84298	6.48382	6.99322	6.58646	6.69488	6.58796	7.05528	6.63807	6.66959	6.67948	6.86913	6.58045	6.74551	6.56377
O60282-1	KIF5C	kinesin heavy chain isoform 5C [OS=Homo sapiens]	0.310225	0.00173476	0.000655749	3.18326	0.000578254	0.00602403	0.0082958	0.00112816	0.000330558	6.83409e-05	0.000593837	0.000778342	0.003996	6.56529	6.16189	6.60437	6.38543	6.58946	6.23649	6.50144	6.32193	6.99435	6.40599	6.99661	6.69209	6.87036	6.8189	6.91169	6.74416	6.70736	6.34873	6.71149	6.2817	6.80864	6.44791	6.74147	6.43463
Q96AE7	TTC17	Tetratricopeptide repeat protein 17 [OS=Homo sapiens]	0.310067	0.00990487	0.00247622	2.60621	0.010418	0.039948	0.0133399	0.00415533	0.00173426	0.00252486	0.00311173	0.0101248	0.00799201	6.69905	6.1127	6.9472	6.33092	6.74416	6.03122	6.6014	6.2854	6.44128	6.11061	6.71149	5.96347	6.32373	5.96809	6.7046	6.12722	6.16591	6.48704	6.48059	6.2211	6.15381	6.38198	6.16993	6.40259
P18433	PTPRA	Receptor-type tyrosine-protein phosphatase alpha [OS=Homo sapiens]	0.309892	0.00222728	0.000556821	3.25428	0.0280414	0.00430871	0.0082958	0.000939916	0.00026976	0.00865047	0.000472708	0.000499561	0.003996	6.59991	6.15785	6.41954	6.31651	6.70183	6.2891	6.73471	6.40599	7.00562	6.42122	7	6.64241	6.88753	6.56682	6.93782	6.60437	6.77742	6.37678	6.80607	6.71699	6.76421	6.2817	6.65821	6.79442
P00338-1	LDHA	L-lactate dehydrogenase A chain [OS=Homo sapiens]	0.309367	0.000636126	0.000159031	3.79852	0.010418	0.00242963	0.00315991	0.000281652	5.66418e-05	0.00252542	0.000100985	0.000244388	0.000999001	6.67807	6.3906	6.71973	6.12309	6.58496	6.42794	6.41785	6.34341	6.79701	6.52669	6.92006	6.38024	6.94486	6.55919	6.6279	6.19967	6.77347	6.59246	6.81378	6.66249	6.9542	6.52513	6.61912	6.40769
Q9BYC5	FUT8	Alpha-(1,6)-fucosyltransferase [OS=Homo sapiens]	0.309208	0.0261724	0.0394272	1.4042	0.00654309	0.312371	0.0684828	0.047094	0.0538114	0.00138742	0.0672467	0.198601	0.0749251	6.58946	6.26115	6.2854	6.53605	6.61618	6.2075	6.14364	6.49825	7.24127	6.47411	6.13955	6.75489	6.83668	7.00113	6.93664	7.11374	7.01346	6.17991	7.23649	6.05311	7.26679	6.11686	7.24982	6.64818
Q96RS6	NUDCD1	NudC domain-containing protein 1 [OS=Homo sapiens]	0.30862	0.00485054	0.00121264	2.91627	0.0198079	0.00554613	0.00678269	0.00281043	0.000708805	0.00579952	0.00188684	0.000692945	0.002997	6.46761	6.34518	6.32012	6.34341	6.53761	6.40259	6.47086	6.43962	7.08852	6.54071	6.83668	6.31107	6.94486	6.29278	7.05094	6.09592	6.41954	6.43129	6.77347	6.52826	6.71699	6.2854	6.52042	6.42794
Q86SF2	GALNT7	N-acetylgalactosaminyltransferase 7 [OS=Homo sapiens]	0.308442	0.000347693	8.69233e-05	4.06086	0.00229238	0.0007717	0.00315991	0.000218535	2.66921e-05	0.000393929	7.44631e-05	5.97682e-05	0.000999001	6.71425	6.64386	7.12412	6.57289	6.55919	6.65105	6.59096	6.48543	6.94017	6.27984	7.06393	6.40939	6.82782	6.46434	6.65678	6.62498	6.96578	6.47573	6.77742	6.48382	6.82655	6.64097	6.81121	6.42459
P42166	TMPO	Lamina-associated polypeptide 2, isoform alpha [OS=Homo sapiens]	0.307587	3.1447e-09	7.86175e-10	9.10448	3.15893e-06	2.01335e-05	0.00315991	1.78262e-08	1.16671e-11	1.17179e-07	2.57376e-10	7.60738e-07	0.000999001	6.95652	6.63227	7.04111	6.68229	6.92125	6.59395	6.97728	6.67525	6.9472	6.60437	6.95303	6.62936	6.96809	6.61618	6.95187	6.64674	6.91289	6.59842	6.76553	6.58195	6.8505	6.61324	6.88509	6.56529
Q7Z5L9-1	IRF2BP2	Interferon regulatory factor 2-binding protein 2 [OS=Homo sapiens]	0.30735	5.05858e-06	1.26464e-06	5.89803	0.000331484	0.000143036	0.00315991	2.43827e-06	1.41666e-07	3.6588e-05	2.32346e-07	7.79837e-06	0.000999001	6.93546	6.5345	6.93428	6.51254	6.64674	6.57137	6.65105	6.69627	6.88387	6.40939	6.88996	6.50621	6.92837	6.33092	6.8679	6.48704	6.86913	6.66391	6.72792	6.56224	6.83036	6.56224	6.80607	6.44626
Q9UN79	SOX13	Transcription factor SOX-13 [OS=Homo sapiens]	0.306894	0.00204818	0.000512046	3.29069	0.00870957	0.00625203	0.00678269	0.00122725	0.000242675	0.00196578	0.000668464	0.00082519	0.002997	7.15482	6.62644	7.26397	6.64674	6.88996	6.58946	6.95303	6.65249	7.20359	6.58346	7.31107	6.61176	6.96116	6.44791	7.07788	6.80735	6.71699	6.91289	6.71973	6.70183	6.64962	6.78529	6.83162	6.6851
Q709C8	VPS13C	Vacuolar protein sorting-associated protein 13C [OS=Homo sapiens]	0.3066	0.0025873	0.000646824	3.18921	0.00232184	0.00549382	0.0082958	0.00109805	0.000323891	0.000409406	0.000573375	0.000678224	0.003996	6.66249	6.37504	6.38716	6.57743	6.86295	6.47411	6.85425	6.66391	6.81506	6.73742	6.42626	6.55305	6.57592	6.47897	6.77215	6.29646	6.85425	6.29094	7.06824	6.3345	6.91648	6.16189	6.83542	6.40769
P31040	SDHA	Succinate dehydrogenase [ubiquinone] flavoprotein subunit, mitochondrial [OS=Homo sapiens]	0.305879	5.17022e-05	1.29255e-05	4.88855	0.00163775	0.000364177	0.00315991	6.60551e-05	2.51221e-06	0.000239615	1.55772e-05	2.38763e-05	0.000999001	6.75355	6.51728	6.60437	6.43129	6.86171	6.42626	6.81121	6.4363	6.97728	6.58346	6.6893	6.47735	7.07039	6.58496	6.86295	6.34696	6.60881	6.48543	6.8679	6.60881	6.77479	6.40599	6.54689	6.4545
O95379	TNFAIP8	Tumor necrosis factor alpha-induced protein 8 [OS=Homo sapiens]	0.304079	0.00574884	0.00191628	2.71754	0.00224384	0.0285392	0.01092	0.0034041	0.00125036	0.000376272	0.00241484	0.00627803	0.00599401	6.90207	6.15381	6.75355	6.43962	6.99774	6.30195	6.83415	6.44128	7.01792	6.37156	6.97613	6.44128	6.99548	6.56529	7.02015	6.46271	6.58796	6.81762	6.64674	6.92244	6.65821	6.7879	6.90328	6.93899
O15013	ARHGEF10	rho guanine nucleotide exchange factor 10 [OS=Homo sapiens]	0.302324	2.56321e-05	6.40802e-06	5.19328	0.00176151	0.000296958	0.00315991	1.64278e-05	1.07061e-06	0.000261977	2.48254e-06	1.8752e-05	0.000999001	6.79442	6.42459	6.74551	6.53916	6.60437	6.50144	6.69349	6.5744	6.8936	6.52042	6.88387	6.49185	6.73877	6.42626	6.93546	6.40259	7.06393	6.69766	6.8802	6.56682	6.92719	6.6879	6.94837	6.64818
Q02487	DSC2	Desmocollin-2 [OS=Homo sapiens]	0.302069	0.0168278	0.00560928	2.25109	0.00668343	0.0598781	0.0209987	0.00949826	0.00474711	0.00142524	0.00887273	0.0177899	0.014985	6.90929	6.95652	7.2891	7.19377	6.7879	6.83668	6.88753	7.02237	6.7046	6.78398	6.99322	6.59991	6.81378	6.33092	6.86295	6.5345	7.04549	6.28355	7.06501	6.29462	6.97728	6.59544	7.0045	6.28355
O15085-1	ARHGEF11	Rho guanine nucleotide exchange factor 11 [OS=Homo sapiens]	0.302003	0.00529443	0.00132361	2.87824	0.0149448	0.00877525	0.0121697	0.00256216	0.000787248	0.0040843	0.0016881	0.0012748	0.00699301	6.99774	6.76818	6.73064	6.61765	6.74819	6.69488	6.67807	6.28355	6.82273	6.34163	6.68229	6.2384	7.08215	6.79051	6.96463	6.77873	6.82528	6.95652	7.07682	6.2724	6.84423	6.4363	6.81762	6.46761
Q6NYC1	JMJD6	Bifunctional arginine demethylase and lysyl-hydroxylase JMJD6 [OS=Homo sapiens]	0.301404	0.0137733	0.00459109	2.33808	0.00497726	0.0718045	0.0240652	0.00733713	0.00369237	0.00099528	0.00639712	0.0229685	0.017982	6.68229	6.02901	6.65392	6.33807	6.74012	6.09803	6.68229	6.09592	6.85674	6.29278	6.55152	6.04221	6.78136	6.24793	6.83668	6.07468	6.34341	6.63227	6.32733	6.76553	6.48382	6.61029	6.6907	6.7866
Q9Y5X1	SNX9	Sorting nexin-9 [OS=Homo sapiens]	0.298797	0.000297707	7.44268e-05	4.12827	0.00125986	0.000679645	0.00315991	0.000157806	2.20191e-05	0.000173893	4.82264e-05	5.11258e-05	0.000999001	6.76951	6.57592	6.86047	6.57289	6.77873	6.67101	6.63517	6.66391	6.99548	6.6279	6.9331	6.70874	6.89482	6.72656	7.01903	6.70874	6.98527	6.36632	6.8009	6.31832	6.86295	6.3906	6.69209	6.31107
Q9UJC5	SH3BGRL2	SH3 domain-binding glutamic acid-rich-like protein 2 [OS=Homo sapiens]	0.298206	0.0113574	0.00378581	2.42184	0.00491938	0.0616531	0.0156354	0.00595457	0.00291787	0.000962487	0.0048947	0.0184931	0.00999001	7.08534	6.59842	6.83794	6.65535	7.27798	6.6893	6.97728	6.76421	7.22786	6.48059	6.96578	6.42626	7.18785	6.31832	7.00225	6.33807	6.5345	6.74819	6.68089	6.87652	6.6865	6.69905	6.47411	6.76553
Q9ULP9	TBC1D24	TBC1 domain family member 24 [OS=Homo sapiens]	0.297751	6.29645e-06	1.57411e-06	5.80296	0.000192346	0.000191818	0.00315991	5.77194e-06	1.83115e-07	1.6593e-05	6.61129e-07	1.1153e-05	0.000999001	7.0045	6.43463	6.89118	6.6014	6.96	6.41109	6.89239	6.60733	7.01569	6.51885	6.90809	6.54689	6.97613	6.59096	6.90929	6.64386	6.80607	6.76951	6.74012	6.72792	6.88509	6.74819	6.90207	6.71699
Q5SNT2-1	TMEM201	Transmembrane protein 201 [OS=Homo sapiens]	0.297481	0.105427	0.0351423	1.45417	0.170552	0.310186	0.0472746	0.0422283	0.046836	0.0836282	0.0586526	0.196194	0.044955	7.32012	7.1809	8.36282	6.92955	7.22882	6.98868	7.6453	6.74819	7.06501	6.51885	7.47978	6.63227	7.4545	7.09908	7.05745	7.58195	7.54612	7.20848	6.87774	7.34074	7.08002	7.60363	7.32553	7.04111
Q6NZY4	ZCCHC8	Zinc finger CCHC domain-containing protein 8 [OS=Homo sapiens]	0.296865	0.000408832	0.000102208	3.99051	0.00400189	0.00239666	0.00501636	0.00018415	3.25378e-05	0.000757432	5.91134e-05	0.000237351	0.001998	6.83415	6.41616	7.10224	6.54535	6.87283	6.40939	6.89239	6.50621	6.8505	6.42122	6.96	6.42459	6.91169	6.33628	6.85549	6.43129	6.6907	6.67948	6.69349	6.68089	6.65678	6.78005	6.64386	6.77083
Q03938	ZNF90	Zinc finger protein 90 [OS=Homo sapiens]	0.296815	0.0169134	0.0116458	1.93383	0.00422834	0.195993	0.0307124	0.0156959	0.0117077	0.000811235	0.0168151	0.0980303	0.024975	7.13545	6.88387	7.00675	6.6865	7.09803	6.853	7.24888	6.70044	6.89845	6.63662	6.79181	6.49665	7.1809	6.25739	7.10434	6.04658	6.58195	6.53294	6.51254	6.56834	6.41785	6.54535	6.35931	6.56682
Q13625-1	TP53BP2	Apoptosis-stimulating of p53 protein 2 [OS=Homo sapiens]	0.296564	0.00424674	0.00106169	2.974	0.00965869	0.00606896	0.0096007	0.00165469	0.000602276	0.00225969	0.000979509	0.000787415	0.004995	6.69766	6.4363	6.63807	6.75622	6.37504	6.34341	6.59991	6.60585	7.08002	6.61618	6.64818	6.47735	6.71562	6.58045	6.97613	6.62059	6.82018	6.34163	6.85674	6.2854	6.71012	6.20555	6.79961	6.08958
Q7L190	DPPA4	Developmental pluripotency-associated protein 4 [OS=Homo sapiens]	0.296314	0.00404273	0.00101068	2.99539	0.00870957	0.0127766	0.0096007	0.00169545	0.00056415	0.00196578	0.0010118	0.00213163	0.004995	7.06609	6.77873	6.97154	6.67101	7.03232	6.72247	7.1467	6.53605	6.99322	6.36107	6.82273	6.38543	7.17093	6.45779	6.91289	6.34163	6.92719	6.87406	6.853	6.85674	6.73064	6.90207	6.62936	6.81378
Q4G0J3	LARP7	La-related protein 7 [OS=Homo sapiens]	0.296254	0.00160061	0.0481296	1.31759	0.000400152	0.483605	0.0873271	0.0604679	0.0690295	4.52208e-05	0.0921691	0.395995	0.102897	6.08321	6.33985	5.68089	6.36632	6.17592	6.35755	6.07039	6.39917	7.08215	6.62059	6.71287	6.58496	6.92955	6.65821	6.74012	6.46434	7.29002	6.1334	7.09908	6.19967	7.17891	6.07039	7.06393	6.35755
Q9P0J0	NDUFA13	NADH dehydrogenase [ubiquinone] 1 alpha subcomplex subunit 13 [OS=Homo sapiens]	0.295252	9.86203e-05	2.46551e-05	4.60809	0.00087973	0.000430541	0.00315991	0.000128678	5.62997e-06	0.000115506	3.67857e-05	2.88216e-05	0.000999001	6.52042	6.44791	6.76818	6.36457	6.50779	6.35226	6.72792	6.30743	6.92125	6.36107	6.87406	6.3906	6.99095	6.42122	6.87406	6.51254	6.59544	6.50303	6.67384	6.54998	6.65678	6.49185	6.5744	6.43962
Q5QNW6-1	H2BC18	Histone H2B type 2-F [OS=Homo sapiens]	0.294738	0.00544317	0.00136079	2.86621	0.0582263	0.0153459	0.0096007	0.00215092	0.000814948	0.0221814	0.0013509	0.00267415	0.004995	8.56415	7.72656	8.37721	7.94427	8.37721	8.31922	8.33628	8.11894	8.71356	8.08852	8.4132	7.79961	8.18289	7.80349	8.29554	8.2075	8.29462	8.14517	8.30287	8.1533	8.09223	8.36194	8.10486	7.84925
O14531	DPYSL4	dihydropyrimidinase-related protein 4 [OS=Homo sapiens]	0.293967	0.00161294	0.0173394	1.76097	0.000403236	0.175386	0.0458132	0.0248432	0.0195564	4.63346e-05	0.0300341	0.0835514	0.042957	6.59694	6.1819	6.56071	6.39232	6.59246	6.29278	6.46761	6.39746	7.04985	6.6837	6.90809	7.01681	6.79961	7.02015	6.86419	7.14771	6.95536	6.18388	6.80478	6.05745	6.88509	6.16591	6.7866	6.20359
Q16831	UPP1	uridine phosphorylase 1 [OS=Homo sapiens]	0.293484	0.00407098	0.00101774	2.99236	0.0107749	0.00438361	0.01092	0.00170528	0.000569066	0.00264538	0.00101849	0.000510513	0.00599401	6.88264	6.34873	7.28077	6.70736	7.00338	6.32373	7.14466	6.46761	6.57592	6.57289	6.78398	6.50779	6.53605	6.64962	6.76686	6.89239	6.82528	6.62644	6.87774	6.66534	6.91528	6.59246	6.99095	6.70736
Q96SI1-1	KCTD15	BTB/POZ domain-containing protein KCTD15 [OS=Homo sapiens]	0.292929	0.00053754	0.000134385	3.87165	0.00123288	0.00212596	0.00315991	0.000235847	4.54189e-05	0.000168469	8.18377e-05	0.000202473	0.000999001	6.4822	6.36457	6.83162	6.47735	6.56377	6.55305	6.46923	6.1819	6.72247	6.46923	6.8716	6.52513	6.73877	6.24603	6.78529	6.43296	6.73606	6.50144	6.8392	6.61176	6.80735	6.3345	6.98755	6.62205
P31749	AKT1	RAC-alpha serine/threonine-protein kinase [OS=Homo sapiens]	0.292735	0.0279983	0.00832659	2.07953	0.0198079	0.0360853	0.0209987	0.0137628	0.00775695	0.00577781	0.0141186	0.00871002	0.014985	6.85798	6.72656	6.37156	6.67525	6.74685	6.67948	6.59991	6.80349	7.0045	6.7879	6.75622	6.86047	6.95187	6.75889	6.9331	6.71836	7.35755	6.42459	7.30561	6.42122	7.44708	6.55305	7.34873	6.75889
Q6UW63	POGLUT2	KDEL motif-containing protein 1 [OS=Homo sapiens]	0.292506	0.00599714	0.00430976	2.36555	0.00149929	0.0331871	0.019075	0.00638193	0.00341752	0.000213149	0.00534735	0.00764403	0.012987	6.33985	6.3733	6.59395	6.50303	6.27426	6.30012	6.41616	6.36807	6.85674	6.52199	6.83794	6.63662	6.75087	6.73335	6.87036	6.76421	7.07682	6.17991	6.86666	6.19771	6.94953	6.32912	6.89724	6.31288
P12235	SLC25A4	ADP/ATP translocase 1 [OS=Homo sapiens]	0.29163	0.0047982	0.00119955	2.92098	0.0183639	0.0175942	0.0082958	0.00283477	0.000698285	0.00523098	0.00190806	0.00322683	0.003996	6.84549	6.66107	6.73335	6.56377	7.05745	6.47411	7.17393	6.63807	7.0864	6.67384	6.83542	6.48864	7.1639	6.5744	7.15482	6.44791	6.49985	6.5744	6.87406	6.853	6.65964	6.54381	6.51412	6.60585
Q99959	PKP2	Plakophilin-2 [OS=Homo sapiens]	0.291236	0.00897923	0.0191412	1.71803	0.00224481	0.25232	0.0411694	0.0252552	0.0221201	0.000383817	0.0306188	0.141484	0.036963	6.8936	6.44128	7.10748	6.4446	6.94017	6.39232	7.25267	6.52982	6.94134	6.21529	6.59842	6.14771	6.73742	6.22882	6.89482	5.96116	6.20555	6.61029	6.24603	6.81121	6.22689	6.58796	6.41785	6.59694
Q9UM47	NOTCH3	Neurogenic locus notch homolog protein 3 [OS=Homo sapiens]	0.291072	0.0126773	0.00316933	2.49903	0.0116221	0.0250949	0.0179914	0.00500656	0.00235169	0.00300779	0.00396122	0.00526924	0.011988	6.55919	6.48059	7.07575	6.5345	6.26115	6.44294	6.64386	6.79051	6.63372	6.06609	7.11478	6.53294	6.732	6.49506	6.7252	6.34518	7.11166	6.35226	6.91767	6.42626	6.732	6.56529	6.63517	6.61765
P48059	LIMS1	LIM and senescent cell antigen-like-containing domain protein 1 [OS=Homo sapiens]	0.291064	0.000221441	5.53601e-05	4.2568	0.00100063	0.00237402	0.00315991	0.000317106	1.55302e-05	0.000133798	0.000117054	0.000234699	0.000999001	6.83415	6.34163	6.87652	6.40429	6.80993	6.3837	6.65392	6.35755	6.82909	6.41109	6.824	6.33985	6.79961	6.30743	6.79181	6.35931	6.5744	6.47573	6.31651	6.52669	6.48704	6.46271	6.52356	6.45779
O00461	GOLIM4	Golgi integral membrane protein 4 [OS=Homo sapiens]	0.290961	0.00187461	0.000468652	3.32915	0.00186139	0.0118763	0.0096007	0.00125745	0.000217173	0.000287751	0.000689378	0.00194418	0.004995	6.80864	6.58946	7.01792	6.52042	6.80478	6.55612	6.926	6.54844	6.79312	6.34873	6.99887	6.24982	6.91767	6.39917	6.86419	6.38198	6.62936	6.49185	6.42962	6.52356	6.49346	6.54226	6.40599	6.44626
P52943	CRIP2	Cysteine-rich protein 2 [OS=Homo sapiens]	0.290551	0.00327762	0.127254	0.895329	0.000819405	1	0.164449	0.139283	0.239333	0.000105748	0.268924	0.994234	0.242757	9.13571	7.36107	8.68895	7.35226	8.55536	7.21529	8.72485	7.38802	7.66747	7.61912	7.91109	7.57969	7.55228	7.1639	7.84046	7.12722	6.86913	8.33136	6.91886	8.16189	7.10957	7.69905	6.95303	7.44128
Q01860	POU5F1	POU domain, class 5, transcription factor 1 [OS=Homo sapiens]	0.290369	0.00055306	0.000138265	3.85929	0.0114868	0.00466599	0.00501636	0.000487384	4.73259e-05	0.00293711	0.000205946	0.000552255	0.001998	6.6907	6.54998	6.76553	6.32373	6.63807	6.52826	6.55612	6.29646	6.81378	6.36982	6.848	6.32193	6.98071	6.37851	6.86047	6.2891	6.69488	6.3837	6.42794	6.44128	6.54535	6.45615	6.3345	6.33271
Q9NTJ5	SACM1L	Phosphatidylinositide phosphatase SAC1 [OS=Homo sapiens]	0.28972	0.00449786	0.00207872	2.6822	0.00149929	0.0357516	0.0082958	0.00366665	0.00138548	0.000213149	0.00265266	0.00857396	0.003996	6.90207	6.56986	6.88753	6.42291	7.05202	6.51254	7.06501	6.36282	6.8505	6.36107	6.67384	6.20555	6.90929	6.35403	6.86171	6.28725	6.45286	6.60437	6.51096	6.6837	6.43962	6.64962	6.37678	6.49185
O14657	TOR1B	Torsin-1B [OS=Homo sapiens]	0.289277	0.00546997	0.00136749	2.86407	0.0395565	0.0117047	0.01092	0.00212962	0.000821589	0.0133629	0.00133361	0.00190612	0.00599401	6.43796	6.14771	6.79051	6.30378	6.34518	6.25361	6.732	6.22882	6.41954	6.00899	6.46923	5.9331	6.34341	6.01346	6.56834	6.0268	6.29462	6.56071	6.3837	6.46434	6.6893	6.46271	6.73606	6.3345
P09669	COX6C	Cytochrome c oxidase subunit 6C [OS=Homo sapiens]	0.288823	0.178173	0.0537581	1.26956	0.295581	0.459543	0.0890864	0.0627172	0.0794441	0.162784	0.0966344	0.366065	0.105894	7.00899	6.74012	8.33405	7.1467	6.77479	6.75889	7.53138	6.81762	6.70321	6.40429	7.63445	6.56071	7.17792	7.07468	7.07788	7.55305	7.53916	7.10434	6.80735	6.90809	7.02126	7.44128	7.42375	7.05853
Q8TF72	SHROOM3	protein Shroom3 [OS=Homo sapiens]	0.288743	0.000965362	0.000242216	3.6158	0.000482681	0.00914267	0.00678269	0.000400616	9.41543e-05	5.67958e-05	0.00015904	0.00134704	0.002997	6.63081	6.53916	6.8679	6.60585	6.65249	6.49506	6.96924	6.54998	7.05745	6.57743	7.07682	6.42626	6.94953	6.42626	6.94369	6.6279	7.13545	6.75889	6.87652	6.853	6.87774	6.84046	6.96924	6.84172
P56556	NDUFA6	NADH dehydrogenase [ubiquinone] 1 alpha subcomplex subunit 6 [OS=Homo sapiens]	0.28819	9.16381e-05	5.03117e-05	4.29833	2.29095e-05	0.000493958	0.00315991	0.000121673	1.37703e-05	1.43481e-06	3.43732e-05	3.40414e-05	0.000999001	6.61471	6.60437	6.8009	6.55766	6.67807	6.54998	6.76686	6.55766	6.61324	6.53761	6.61176	6.57137	6.66249	6.50303	6.62059	6.43796	7.02569	6.30012	6.98641	6.34518	6.9331	6.33271	6.84298	6.40088
Q147X3	NAA30	N-alpha-acetyltransferase 30 [OS=Homo sapiens]	0.288171	0.146925	0.0778918	1.10851	0.0425186	0.814235	0.110194	0.087434	0.126482	0.015061	0.147042	0.76324	0.140859	6.75756	5.66676	6.5744	6.07039	6.6851	5.47249	6.40088	5.52042	6.64962	5.73877	6.59544	5.82273	6.6865	5.94251	6.61176	5.63807	5.98641	6.75087	5.58496	6.69488	5.70321	6.7252	5.99322	6.72792
P21912	SDHB	Succinate dehydrogenase [ubiquinone] iron-sulfur subunit, mitochondrial [OS=Homo sapiens]	0.286966	0.000419984	0.000104996	3.97883	0.00150549	0.00118481	0.00501636	0.000373698	3.35761e-05	0.000217292	0.000145498	0.000100591	0.001998	6.55459	6.41954	6.43796	6.24413	6.71836	6.34341	6.77742	6.28725	6.73606	6.4363	6.48382	6.35226	6.98527	6.42794	6.78398	6.20163	6.35579	6.27984	6.69349	6.46761	6.56834	6.27612	6.48543	6.40088
O75600-1	GCAT	2-amino-3-ketobutyrate coenzyme A ligase, mitochondrial [OS=Homo sapiens]	0.286706	0.0169134	0.0119567	1.92239	0.00422834	0.0971898	0.0269392	0.0156813	0.0121919	0.000811235	0.0167919	0.0355503	0.020979	6.88387	6.73335	6.16591	6.37851	6.50779	6.48864	7.05311	6.5744	6.9507	6.49185	6.33985	6.30195	6.91528	6.56224	6.76818	5.84046	6.69349	6.48704	6.97842	6.38543	6.97499	6.21723	6.47735	6.80735
Q6ZXV5	TMTC3	Transmembrane and TPR repeat-containing protein 3 [OS=Homo sapiens]	0.286468	0.000152388	3.80971e-05	4.41911	0.00329503	0.00130124	0.00678269	8.0924e-05	9.70251e-06	0.000607159	2.07194e-05	0.000112282	0.002997	6.67666	6.39232	6.85425	6.30925	6.74819	6.35755	6.82146	6.25172	6.7252	6.42626	6.732	6.32193	6.732	6.38024	6.90689	6.26866	6.46271	6.50621	6.52513	6.58045	6.55612	6.57137	6.51254	6.44956
P43378	PTPN9	Tyrosine-protein phosphatase non-receptor type 9 [OS=Homo sapiens]	0.286167	8.16546e-07	2.04136e-07	6.69008	1.56734e-05	8.95726e-05	0.00315991	2.42854e-06	1.38768e-08	8.54519e-07	2.29081e-07	4.4199e-06	0.000999001	6.60437	6.42291	6.54689	6.3733	6.55152	6.38198	6.66959	6.42122	6.81378	6.41109	6.65105	6.42962	6.78921	6.45286	6.76818	6.47249	6.81121	6.34696	6.80993	6.44791	6.79572	6.43796	6.75221	6.53138
P51970	NDUFA8	NADH dehydrogenase [ubiquinone] 1 alpha subcomplex subunit 8 [OS=Homo sapiens]	0.286063	9.77957e-05	2.44489e-05	4.61174	0.00431278	0.000526607	0.00501636	4.55859e-05	5.54865e-06	0.000831154	9.45574e-06	3.6797e-05	0.001998	6.61324	6.56224	7.03232	6.53761	6.67101	6.53138	6.73877	6.35403	6.89118	6.46761	6.79961	6.41278	6.78398	6.73606	6.96347	6.74147	6.9507	6.62644	6.78398	6.5157	6.92244	6.63807	6.90689	6.50144
Q13491-4	GPM6B	Isoform 4 of Neuronal membrane glycoprotein M6-b [OS=Homo sapiens]	0.285907	0.00327762	0.137356	0.862154	0.000819405	0.948187	0.179661	0.147373	0.264203	0.000105748	0.290709	0.920539	0.275724	6.10852	6.36107	5.95652	6.22497	6.19967	6.34518	6.36807	5.98868	6.58045	7.26959	6.23458	7.25833	6.56529	7.26959	6.41278	7.27798	7.32912	5.47897	7.24222	5.79181	7.37156	5.44626	7.26959	5.49506
P61225	RAP2B	ras-related protein Rap-2b [OS=Homo sapiens]	0.285829	0.00552525	0.00138131	2.85971	0.0606072	0.0170241	0.0096007	0.00211182	0.000833189	0.0231721	0.00131923	0.00307843	0.004995	6.93899	6.35403	6.79572	6.45615	7.10224	6.34341	7.14873	6.46923	7.11166	6.64241	6.84046	6.74147	7.17393	6.8936	7.04549	6.8505	6.75355	6.76686	6.86542	6.75756	6.70044	6.58646	6.66676	6.85175
O00330-1	PDHX	Pyruvate dehydrogenase protein X component, mitochondrial [OS=Homo sapiens]	0.28517	0.00769573	0.00192393	2.71581	0.0198079	0.0102475	0.0121697	0.004306	0.0012572	0.00577781	0.00325772	0.00158238	0.00699301	6.89603	6.80607	6.79961	6.62644	6.91049	6.69488	6.95187	6.62352	6.83668	6.78398	6.6907	6.6907	6.90328	6.6851	6.79961	6.57894	6.65821	6.18785	6.79961	6.17592	6.7252	6.19967	6.63517	6.13134
Q6ZSZ5	ARHGEF18	Rho guanine nucleotide exchange factor 18 [OS=Homo sapiens]	0.284883	0.0734556	0.105964	0.97484	0.0183639	0.894429	0.143646	0.115829	0.187521	0.00523098	0.211495	0.856467	0.201798	7.6453	6.52356	7.79246	6.46923	7.58045	6.58796	6.14975	6.66818	7.97384	6.62644	7.89118	6.81121	7.47573	6.64386	6.67101	6.8392	6.76155	7.7807	6.73742	7.80607	6.74551	7.34074	6.80993	6.71836
Q8IVH8	MAP4K3	mitogen-activated protein kinase kinase kinase kinase 3 [OS=Homo sapiens]	0.28454	9.74921e-05	2.4373e-05	4.61309	0.000801355	0.000621694	0.00315991	4.43173e-05	5.49555e-06	9.85794e-05	9.12861e-06	4.59084e-05	0.000999001	6.62498	6.3906	6.40259	6.34696	6.70321	6.4822	6.63372	6.37156	6.76155	6.36982	6.51728	6.27612	6.61029	6.24413	6.72656	6.13955	6.65392	6.54381	6.80864	6.5157	6.7879	6.50144	6.79701	6.43129
Q92552	MRPS27	28S ribosomal protein S27, mitochondrial [OS=Homo sapiens]	0.284316	0.000544131	0.000136033	3.86636	0.00760186	0.00262283	0.00501636	0.000462097	4.60409e-05	0.00166963	0.000192592	0.000269252	0.001998	6.94486	6.6837	7.26959	6.64674	6.86666	6.63952	6.98755	6.52199	6.92006	6.46761	6.98413	6.50779	6.97384	6.64962	6.90328	6.77347	6.71149	6.5744	6.58946	6.55305	6.6279	6.60881	6.79572	6.53605
Q9Y4K4	MAP4K5	mitogen-activated protein kinase kinase kinase kinase 5 [OS=Homo sapiens]	0.283393	7.92559e-05	1.9814e-05	4.70303	0.00194428	0.000942863	0.00315991	3.75793e-05	4.22097e-06	0.000305596	7.37898e-06	7.66198e-05	0.000999001	6.91648	6.4822	6.80607	6.46434	6.93782	6.56071	6.7252	6.55305	6.98755	6.42626	6.84549	6.43296	6.88387	6.33271	6.82909	6.36632	6.70598	6.6907	6.69488	6.68089	6.71973	6.60585	6.63807	6.69349
Q8WUB8	PHF10	PHD finger protein 10 [OS=Homo sapiens]	0.283365	0.000608591	0.000510845	3.29171	0.000152148	0.0014294	0.00501636	0.001571	0.000241617	1.24952e-05	0.000913843	0.000127255	0.001998	6.848	6.83794	7.08215	6.77873	6.86419	6.79181	7.02015	6.76288	6.7866	6.79051	6.85674	6.74416	6.95187	6.79181	6.89239	6.80219	6.97842	6.27984	6.96	6.35579	6.97842	6.4363	6.87897	6.32553
Q5M775-1	SPECC1	Cytospin-B [OS=Homo sapiens]	0.283274	7.88481e-05	1.9712e-05	4.70527	0.00139058	0.000758194	0.00315991	4.74897e-05	4.17911e-06	0.000195295	1.00106e-05	5.83427e-05	0.000999001	6.65392	6.31651	6.75355	6.43796	6.65105	6.29829	6.84925	6.34873	6.69905	6.21335	6.64241	6.18982	6.74147	6.30743	6.77083	6.3733	6.48059	6.36982	6.47086	6.39403	6.44294	6.52356	6.48864	6.47249
Q99766-1	DMAC2L	ATP synthase subunit s, mitochondrial [OS=Homo sapiens]	0.282813	0.00130511	0.000326278	3.48641	0.00668343	0.00330919	0.00678269	0.000531108	0.000136671	0.00142524	0.000230301	0.000355361	0.002997	6.72383	6.65678	7.01458	6.45615	6.95303	6.53138	6.94369	6.56529	6.63227	6.72247	6.57894	6.79051	6.81121	6.71012	6.67101	6.73335	6.90929	6.33092	6.98185	6.48382	7.04985	6.51885	6.99887	6.37504
Q08345-1	DDR1	Epithelial discoidin domain-containing receptor 1 [OS=Homo sapiens]	0.282772	0.0539937	0.0179979	1.74478	0.0205341	0.184352	0.0378197	0.0230871	0.020474	0.00609007	0.0273888	0.0897587	0.032967	6.80478	6.50144	7.49185	6.72792	6.64386	6.55152	6.99774	6.49665	6.93782	6.08108	7.11478	6.1375	6.91289	6.41616	6.85674	6.41278	6.52826	6.98071	6.59544	6.72383	6.69349	7.17891	6.8392	6.81506
P45984-1	MAPK9	Mitogen-activated protein kinase 9 [OS=Homo sapiens]	0.282708	0.0172015	0.00430038	2.36649	0.0183639	0.0465114	0.0240652	0.00726173	0.00340711	0.00523098	0.00631518	0.0125249	0.017982	6.98868	6.41447	6.67948	6.49185	7.08108	6.39746	6.96347	6.33271	7.10224	6.43962	6.95652	6.61029	7.06501	6.76951	6.98299	6.6879	6.67384	7.07788	7.02791	7.04549	6.96	6.95536	7.12928	6.99548
Q8WXF7	ATL1	Atlastin-1 [OS=Homo sapiens]	0.282121	0.0350392	0.0116797	1.93257	0.0198079	0.0551085	0.0240652	0.0196868	0.0117863	0.00577781	0.0222866	0.0158784	0.017982	7.20945	6.39232	7.51017	6.52513	7.21626	6.44128	7.12516	6.53294	6.53761	6.48382	6.75489	6.56529	6.6893	6.53916	6.6014	6.61471	6.63372	6.6453	6.2724	6.46107	6.58045	6.73064	6.65392	6.46761
P20062-1	TCN2	Transcobalamin-2 [OS=Homo sapiens]	0.281437	0.0261724	0.0368036	1.43411	0.00654309	0.2818	0.0704209	0.0464081	0.0495435	0.00138742	0.0660439	0.167592	0.0779221	7.65821	6.50938	7.66818	6.64962	7.42206	6.53916	7.76089	6.83036	6.74685	6.8936	6.55459	6.97499	6.6907	6.99774	6.75221	7.19279	6.73742	6.6837	6.97957	6.48543	6.79442	6.64097	6.87283	6.86295
Q96I51	RCC1L	RCC1-like G exchanging factor-like protein [OS=Homo sapiens]	0.280561	0.00187461	0.000468652	3.32915	0.00888189	0.00491986	0.00315991	0.000815956	0.000217122	0.00202586	0.000393087	0.000591639	0.000999001	6.80607	6.47249	7.14975	6.45943	6.8189	6.31107	7.02348	6.30012	6.79442	6.47573	6.86171	6.50462	6.81634	6.41278	6.86666	6.65535	6.65105	6.6865	6.64097	6.88996	6.74012	6.71425	6.80478	6.7252
O15226	NKRF	NF-kappa-B-repressing factor [OS=Homo sapiens]	0.279828	1.23873e-05	3.09681e-06	5.50908	0.000482681	0.000234417	0.00315991	2.70123e-05	4.43269e-07	5.67958e-05	4.71907e-06	1.40747e-05	0.000999001	6.46597	6.40088	6.6907	6.3906	6.4545	6.35403	6.59395	6.32733	6.70598	6.3837	6.67243	6.33628	6.64818	6.45779	6.73742	6.52356	6.80993	6.35755	6.71973	6.44626	6.8189	6.40259	6.86542	6.4446
Q6PL18-1	ATAD2	ATPase family AAA domain-containing protein 2 [OS=Homo sapiens]	0.279119	0.00130219	0.000325547	3.48739	0.00381374	0.00687244	0.00315991	0.000682352	0.000136209	0.000714582	0.000314274	0.000943834	0.000999001	6.89603	6.67384	7.2817	6.81506	7.0607	6.66818	7.12928	6.78921	6.86295	6.55152	7.09381	6.55459	7.08321	6.63517	6.94486	6.71012	7.15381	7.00562	6.98299	6.87774	7.11686	7.1809	7.02791	6.82273
Q00537	CDK17	cyclin-dependent kinase 17 [OS=Homo sapiens]	0.278649	0.00336584	0.00084146	3.07497	0.0387175	0.00919968	0.0082958	0.00160034	0.000447192	0.0129526	0.000937328	0.00136108	0.003996	6.64386	6.42626	6.69488	6.2114	6.97154	6.45286	6.90087	6.40939	6.67807	6.43796	6.74012	6.22304	7.02459	6.38198	6.84046	6.28355	6.45286	6.44791	6.51254	6.56834	6.39746	6.6453	6.48864	6.51412
Q6YN16	HSDL2	Hydroxysteroid dehydrogenase-like protein 2 [OS=Homo sapiens]	0.278238	0.000245004	6.1251e-05	4.21289	0.00668343	0.00214906	0.00501636	0.000105493	1.75639e-05	0.00142524	2.90916e-05	0.000206155	0.001998	6.86171	6.39917	6.97842	6.45121	6.75622	6.37851	6.86542	6.36982	6.96116	6.60733	6.85549	6.42962	6.86913	6.66391	6.87036	6.38716	6.59096	6.64097	6.7211	6.70044	6.63517	6.56986	6.65678	6.6851
Q07157-2	TJP1	Isoform Short of Tight junction protein ZO-1 [OS=Homo sapiens]	0.278127	4.5832e-09	1.1458e-09	8.94089	4.77783e-06	5.4913e-05	0.00315991	1.95855e-08	1.97466e-11	1.91245e-07	3.20481e-10	2.47669e-06	0.000999001	6.72656	6.52982	6.6851	6.56071	6.69766	6.47573	6.75221	6.52982	6.76022	6.39232	6.72928	6.38716	6.74147	6.39575	6.74147	6.40088	6.76022	6.49185	6.78136	6.48543	6.75355	6.51254	6.7866	6.41616
Q8WV41	SNX33	Sorting nexin-33 [OS=Homo sapiens]	0.27811	0.127556	0.0612939	1.21258	0.0425186	0.63142	0.102907	0.0702387	0.0934093	0.015061	0.11091	0.562133	0.127872	7.03232	6.55919	7.58721	6.56834	7.23745	6.63662	6.1918	6.67807	7.27984	6.46107	7.41616	6.25172	7.27798	6.3505	7.25267	6.83415	6.65678	6.27798	6.67666	6.96347	6.45943	7.37417	6.56682	7.34252
Q8NG11-1	TSPAN14	Tetraspanin-14 [OS=Homo sapiens]	0.27809	0.0141194	0.00352986	2.45224	0.0761963	0.0204485	0.0121697	0.00517072	0.00267656	0.030352	0.0041135	0.00396904	0.00699301	6.52826	6.49025	6.57894	6.44626	6.43962	6.55459	6.61471	6.51254	6.824	6.62644	6.73742	6.78398	6.87652	6.6907	6.82909	6.89239	7.07253	6.33985	7.02015	6.26115	7.12102	6.41109	7.07039	6.36632
Q13322-1	GRB10	Growth factor receptor-bound protein 10 [OS=Homo sapiens]	0.277812	0.000189899	4.74748e-05	4.32354	0.000262076	0.000470273	0.00501636	0.000120632	1.27726e-05	2.46884e-05	3.4021e-05	3.22927e-05	0.001998	6.60585	6.55152	6.70598	6.43796	6.70044	6.5157	6.67384	6.26866	6.66534	6.42291	6.74147	6.41954	6.61471	6.4545	6.62644	6.58946	6.96578	6.56986	6.98868	6.44626	6.96463	6.52513	6.91289	6.63081
Q16625-1	OCLN	Occludin [OS=Homo sapiens]	0.277485	9.29117e-05	2.32279e-05	4.63399	0.00308137	0.000493958	0.00315991	0.000153018	5.18961e-06	0.000564598	4.64638e-05	3.40896e-05	0.000999001	6.70044	6.40088	6.8392	6.50144	6.72247	6.31107	6.8936	6.45121	6.48059	6.43463	6.41278	6.41278	6.42962	6.33092	6.56682	6.30743	6.6837	6.33985	6.76155	6.36982	6.6879	6.35755	6.74551	6.37678
Q5T447	HECTD3	E3 ubiquitin-protein ligase HECTD3 [OS=Homo sapiens]	0.277463	0.0333298	0.00833246	2.07923	0.029882	0.0768118	0.0260027	0.0113018	0.00776641	0.00942963	0.0109872	0.0251401	0.01998	7	6.48864	7.35315	6.27798	7.04549	6.87529	6.92481	6.85549	7.19967	6.22304	7.15785	6.81634	7.16692	6.76951	7.21529	6.76022	6.76421	7.05311	6.67384	6.74147	6.6907	7	6.82528	6.82655
Q15012	LAPTM4A	Lysosomal-associated transmembrane protein 4A [OS=Homo sapiens]	0.277427	0.205136	0.0731184	1.13597	0.136757	0.503603	0.101001	0.0826848	0.116176	0.0643911	0.136651	0.418105	0.124875	6.47897	6.07039	7.89542	6.26303	6.42122	6.20945	6.76022	5.9472	6.38888	5.61176	6.39403	5.96578	6.08746	6.41616	6.59096	6.86047	6.48864	6.3733	5.81506	6.14568	6.28725	6.89482	6.69627	6.21723
Q9Y3A6-1	TMED5	Transmembrane emp24 domain-containing protein 5 [OS=Homo sapiens]	0.276818	9.70203e-06	2.42551e-06	5.6152	0.000209788	0.000271259	0.00315991	7.41387e-06	3.21635e-07	1.83872e-05	8.99152e-07	1.66612e-05	0.000999001	6.53138	6.34341	6.61471	6.49025	6.74685	6.2384	6.8125	6.40429	6.66676	6.40599	6.65105	6.36632	6.80864	6.43463	6.74147	6.34341	6.50779	6.35226	6.824	6.41785	6.65964	6.47897	6.54535	6.51254
O15357	INPPL1	Phosphatidylinositol 3,4,5-trisphosphate 5-phosphatase 2 [OS=Homo sapiens]	0.276542	0.005824	0.001456	2.83684	0.00497726	0.00758721	0.0082958	0.00229267	0.000893574	0.000991486	0.00146711	0.00105771	0.003996	6.48543	6.17792	6.42459	6.23266	6.34163	6.12928	6.3505	6.31651	6.63517	6.34873	6.60585	6.52513	6.47897	6.51885	6.54226	6.67525	6.91049	6.28725	6.85922	6.24793	6.84298	6.18785	6.8125	6.32373
Q9H2G2-1	SLK	STE20-like serine/threonine-protein kinase [OS=Homo sapiens]	0.276537	5.57723e-05	1.39431e-05	4.85564	0.00185735	0.000532891	0.00315991	2.58719e-05	2.74817e-06	0.000284075	4.35797e-06	3.74417e-05	0.000999001	6.80219	6.41616	6.62352	6.49185	6.91409	6.38543	6.77873	6.53294	6.75355	6.67384	6.58646	6.67243	6.70736	6.61324	6.68229	6.59544	6.86542	6.3837	6.90448	6.42794	6.87406	6.35226	6.82273	6.45121
P33316-3	DUT	Deoxyuridine 5'-triphosphate nucleotidohydrolase, mitochondrial [OS=Homo sapiens]	0.275425	0.000321531	0.0374414	1.42665	8.03828e-05	0.464655	0.0684828	0.0445202	0.0505992	5.92192e-06	0.0626502	0.373183	0.0749251	7.04876	6.6014	6.82146	6.6014	6.98868	6.64818	6.8802	6.54381	6.8505	6.1416	6.93899	6.02901	6.97269	5.94251	6.92719	5.83036	6.15583	6.73471	6.09592	6.62644	6.27612	6.6865	6.38716	6.65249
Q05639	EEF1A2	Elongation factor 1-alpha 2 [OS=Homo sapiens]	0.275015	0.0594237	0.0248506	1.60466	0.0198079	0.283798	0.0555125	0.0316663	0.0306929	0.00577781	0.0407822	0.169417	0.0559441	7.25361	6.10434	7.05311	6.60733	7.19967	6.17592	7.12825	6.58045	6.65392	6.6851	6.56224	6.69905	6.56224	6.76022	6.54535	6.51728	6.5157	6.3147	6.4446	6.30925	6.29094	6.04658	6.22882	6.33807
Q01484	ANK2	Ankyrin-2 [OS=Homo sapiens]	0.273889	0.0193782	0.00484455	2.31475	0.0149448	0.0207691	0.01092	0.00671113	0.00395884	0.0040843	0.00576207	0.00407785	0.00599401	6.5157	6.45779	6.52042	6.62498	6.44626	6.43129	6.50462	6.63662	6.84549	6.52826	6.69349	6.61324	6.86171	6.71149	6.69349	6.81762	7.08108	6.09592	6.96	6.18388	6.92362	6.2114	6.84423	6.29094
Q96G03	PGM2	Phosphoglucomutase-2 [OS=Homo sapiens]	0.272526	0.00225242	0.000563105	3.24941	0.00888189	0.00982718	0.0082958	0.00203457	0.000273613	0.00202586	0.00125628	0.00149883	0.003996	7.15381	6.54071	6.79051	6.46597	7.07575	6.62498	6.86419	6.58646	6.95884	6.59395	6.92362	6.58195	6.95303	6.54226	6.86171	6.43796	6.58346	6.56682	6.52513	6.58195	6.60585	6.51885	6.47735	6.46107
O76074	PDE5A	cGMP-specific 3',5'-cyclic phosphodiesterase [OS=Homo sapiens]	0.27238	0.0352427	0.00881067	2.05499	0.0643968	0.0551097	0.0269392	0.0126761	0.00831633	0.0248543	0.0127247	0.0158977	0.020979	6.63662	6.48704	6.32012	6.44956	6.69488	6.55612	6.58195	6.42122	6.83415	6.14568	6.63952	6.04439	6.83162	5.98413	6.8802	5.70598	6.41616	6.60585	6.46434	6.48543	6.54535	6.56986	6.40088	6.52199
Q9NZH0	GPRC5B	G-protein coupled receptor family C group 5 member B [OS=Homo sapiens]	0.271336	0.00153612	0.000384029	3.41564	0.0163725	0.00546402	0.00501636	0.000609017	0.000169686	0.00451121	0.000274535	0.000669333	0.001998	7.10224	6.67948	6.91169	6.76421	6.79701	6.65678	6.72928	6.85549	7.05745	6.6279	7.10538	6.57894	7.12722	6.34341	6.90569	6.49506	6.88996	6.86542	6.87774	6.44626	6.74012	6.69766	6.75756	6.73471
Q9Y6K1	DNMT3A	DNA (cytosine-5)-methyltransferase 3A [OS=Homo sapiens]	0.270524	0.00137055	0.000418632	3.37817	0.000685274	0.00383921	0.00678269	0.000895412	0.000188214	8.31173e-05	0.000445585	0.00043254	0.002997	6.60288	6.41954	6.21917	6.42626	6.60881	6.37156	6.74416	6.31651	6.76288	6.34163	6.47411	6.41447	6.86419	6.40769	6.67525	6.1416	6.81762	6.42794	6.88631	6.30012	6.58796	6.34873	6.54689	6.6279
Q8N5P1	ZC3H8	Zinc finger CCCH domain-containing protein 8 [OS=Homo sapiens]	0.270035	0.0669254	0.118468	0.9264	0.0167314	0.968776	0.156014	0.128507	0.217694	0.00465337	0.242375	0.94571	0.225774	6.70736	5.45286	7.0542	6.20555	6.41616	5.4822	6.52356	5.82782	6.69488	5.52042	6.74012	5.42962	6.26303	5.78398	6.59395	5.97039	5.96578	6.86295	5.38198	6.59991	5.61765	6.94369	6.30012	6.93899
Q9HCE1	MOV10	Putative helicase MOV-10 [OS=Homo sapiens]	0.269728	0.0732996	0.0183249	1.73696	0.127338	0.160533	0.045107	0.0244313	0.0209487	0.057996	0.029442	0.0738684	0.041958	6.81634	6.70044	6.56224	6.50779	6.76951	6.59544	6.88753	6.60881	6.91169	6.35931	6.91049	6.12516	6.99322	5.89966	7.02126	5.89966	6.47086	6.78529	6.63807	6.92837	6.47249	6.64674	6.49506	6.65535
P56747	CLDN6	Claudin-6 [OS=Homo sapiens]	0.26876	0.00282065	0.000705164	3.15171	0.0205341	0.00546402	0.0096007	0.00123259	0.000361206	0.00607383	0.000673289	0.000668644	0.004995	6.6851	6.65678	7.03892	6.83162	6.64241	6.61176	6.87036	6.63662	6.89239	6.6865	6.99209	6.66818	6.76686	6.81762	6.95536	6.99548	7.15076	6.58346	7.09698	6.50144	7.16189	6.65105	7.20945	6.59694
Q13015	MLLT11	protein AF1q [OS=Homo sapiens]	0.268473	0.0104275	0.00260688	2.58388	0.0182327	0.0221667	0.0121697	0.00387214	0.00185323	0.00514014	0.00286054	0.00448228	0.00699301	6.99435	6.81121	7.1639	6.86666	6.86419	6.80478	6.61029	6.67666	6.76951	6.75756	7.19673	6.926	6.93428	6.72247	6.65964	6.81634	7.26679	6.51096	7.08746	6.42459	7.11374	6.79572	7.05745	6.3837
O15530-1	PDPK1	3-phosphoinositide-dependent protein kinase 1 [OS=Homo sapiens]	0.268235	0.001945	0.000486251	3.31314	0.00605024	0.00330919	0.00501636	0.00113937	0.000226725	0.00122759	0.000603175	0.000356269	0.001998	6.61029	5.89239	6.72656	6.12928	6.6453	6.21723	6.49346	6.38198	6.67807	6.36107	6.80219	6.5345	6.63227	6.40259	6.60437	6.42122	6.56529	6.37504	6.56834	6.55459	6.4363	6.56986	6.73742	6.44128
P62253	UBE2G1	Ubiquitin-conjugating enzyme E2 G1 [OS=Homo sapiens]	0.26702	0.0869262	0.0325995	1.48679	0.029882	0.357651	0.0579508	0.0401503	0.0427185	0.00942963	0.0548582	0.247107	0.0599401	6.8189	6.1918	6.51412	6.24982	6.94603	6.25739	6.6879	6.34873	6.95652	6.33807	6.80993	6.24031	7.20653	6.13955	6.78398	5.91648	6.0268	6.52356	6.45779	6.732	6.17792	6.49665	6.10643	6.85425
O94915-1	FRYL	protein furry homolog-like [OS=Homo sapiens]	0.266129	0.000919759	0.00022994	3.63839	0.00186139	0.00511353	0.00315991	0.000366417	8.86117e-05	0.000287751	0.000141252	0.000620223	0.000999001	7.07361	6.70598	7.22689	6.74819	7.10852	6.63372	7.11166	6.86295	7.09592	6.56377	7.12619	6.64386	7.14771	6.71425	7.08108	6.59395	6.84549	6.89482	6.84298	6.90448	6.85674	6.98868	6.84549	6.91409
Q96JM7	L3MBTL3	Lethal(3)malignant brain tumor-like protein 3 [OS=Homo sapiens]	0.266127	9.77957e-05	2.44489e-05	4.61174	0.00029564	0.00080665	0.00501636	0.000133394	5.55948e-06	3.05025e-05	3.91611e-05	6.36023e-05	0.001998	6.73064	6.45121	6.96116	6.54071	6.43296	6.50144	6.76421	6.47086	6.6907	6.59246	6.72383	6.47086	6.79831	6.60881	6.6279	6.52356	6.96578	6.53605	6.78136	6.44791	6.89482	6.46761	6.82909	6.39575
Q9NYL9	TMOD3	tropomodulin-3 [OS=Homo sapiens]	0.265856	6.1963e-05	1.54908e-05	4.80993	0.00125986	0.00059667	0.00315991	5.05811e-05	3.10719e-06	0.000173893	1.10297e-05	4.29281e-05	0.000999001	6.55152	6.50144	6.4363	6.42794	6.58045	6.47249	6.58496	6.45943	6.79701	6.55766	6.7046	6.50303	6.80735	6.50144	6.79701	6.35403	6.79312	6.37504	6.79181	6.37851	6.853	6.34163	6.68229	6.31651
Q9NUP9	LIN7C	Protein lin-7 homolog C [OS=Homo sapiens]	0.265791	0.00555775	0.00138944	2.85716	0.010598	0.0083024	0.0121697	0.00270844	0.00084075	0.00258184	0.00180924	0.00118749	0.00699301	6.50779	6.54998	6.62352	6.63807	6.4363	6.58195	6.53605	6.51412	6.92362	6.48864	6.77479	6.59096	6.74551	6.65678	6.93074	6.71149	6.97957	6.39917	6.90087	6.31107	7.07468	6.40769	7.03562	6.42962
O00584	RNASET2	Ribonuclease T2 [OS=Homo sapiens]	0.265763	0.019909	0.0351968	1.4535	0.00497726	0.36346	0.0620533	0.0430905	0.0469551	0.00099528	0.0603081	0.253577	0.0659341	6.79051	6.57743	6.48543	6.52199	6.95303	6.47086	7.0864	6.53916	6.72383	6.54998	6.27612	6.16591	6.97154	6.1819	6.92481	5.78136	5.92125	6.43962	7.15583	6.70044	6.59842	6.39403	6.20359	6.57894
Q92522	H1-10	Histone H1x [OS=Homo sapiens]	0.265133	0.0874644	0.0291548	1.53529	0.0606072	0.146932	0.0586344	0.0360803	0.0371535	0.0231721	0.0479968	0.0646089	0.0609391	6.57894	6.62644	5.95187	6.46271	6.54071	6.53138	6.52042	6.41616	6.85175	6.49185	6.33985	6.61765	6.86047	6.94017	6.58646	6.50621	6.8936	6.26115	7.17991	6.12722	7.21529	6.16792	6.82018	6.00899
P29323	EPHB2	Ephrin type-B receptor 2 [OS=Homo sapiens]	0.264897	0.0647505	0.0161876	1.79082	0.0761963	0.0827285	0.0419718	0.0205862	0.017901	0.0304075	0.023669	0.0279044	0.037962	6.72247	6.54689	7.05311	6.52669	6.41278	6.52513	6.62205	6.53761	6.51096	6.19967	6.77215	6.79831	6.72792	6.85922	6.46271	6.93192	7.22593	6.45286	6.81121	5.99095	7.15178	6.44626	7.02901	6.50779
P42126	ECI1	Enoyl-CoA delta isomerase 1, mitochondrial [OS=Homo sapiens]	0.264616	0.029754	0.0074385	2.12851	0.223959	0.0217004	0.0230872	0.0106136	0.00675513	0.114619	0.0102213	0.00434681	0.016983	6.20945	6.38024	6.18587	6.34696	6.17393	6.18587	6.31832	6.27798	6.2724	6.26679	6.17792	6.1639	6.40088	6.25739	6.35226	6.18388	6.41785	5.78398	6.76553	5.94486	6.58946	5.50462	6.46597	5.85798
O15484	CAPN5	calpain-5 [OS=Homo sapiens]	0.263876	0.029754	0.0074385	2.12851	0.0205341	0.0953092	0.0334424	0.0106136	0.00675036	0.00607383	0.0102262	0.0345981	0.027972	6.99887	6.51412	7.17891	6.45943	7.03012	6.49506	7.22497	6.44626	6.98527	6.42794	7.04221	6.72383	7.224	6.80864	6.93546	7.00113	6.76421	6.69349	6.41447	6.72383	6.62644	6.78136	6.57289	6.75622
P20674	COX5A	Cytochrome c oxidase subunit 5A, mitochondrial [OS=Homo sapiens]	0.263542	5.06551e-06	1.26638e-06	5.89744	2.29998e-05	0.000335837	0.00315991	2.91033e-06	1.42466e-07	1.48409e-06	2.91335e-07	2.18445e-05	0.000999001	7.11894	6.81378	7.16591	6.83289	7.10643	6.74551	7.22882	6.77742	7.0433	6.73064	7.20555	6.73606	7.17792	6.75355	7.02237	6.82146	6.99548	6.85798	6.96116	6.93782	6.97613	6.90569	6.96809	6.89482
Q96GN5-1	CDCA7L	cell division cycle-associated 7-like protein [OS=Homo sapiens]	0.262591	0.0319112	0.00797779	2.09812	0.0419464	0.0449398	0.0230872	0.0136697	0.00736327	0.0144308	0.0139997	0.0119095	0.016983	6.90689	6.63662	7.52982	6.56682	6.75622	6.61765	7.06717	6.47897	6.73335	6.36107	7.11478	6.44626	6.8125	6.53605	6.80219	6.64097	6.73064	6.51728	6.3906	6.52513	6.49185	6.73877	6.60585	6.7252
Q7Z434	MAVS	Mitochondrial antiviral-signaling protein [OS=Homo sapiens]	0.262408	0.0669254	0.0849013	1.07109	0.0167314	0.758802	0.117251	0.0976972	0.140501	0.00465337	0.168544	0.701198	0.152847	7.39832	6.78398	8.07788	6.78529	7.20359	6.73335	6.92837	6.824	6.85549	6.66107	7.80155	6.69766	8.20261	6.70874	6.56224	6.81506	6.78921	7.12309	6.67525	7.39917	6.65249	7.00113	6.70736	7.17293
P17301	ITGA2	Integrin alpha-2 [OS=Homo sapiens]	0.262178	0.00933003	0.00233251	2.63218	0.0280414	0.0207016	0.0096007	0.00419274	0.00160123	0.00862931	0.0031559	0.00404574	0.004995	6.98641	6.54071	6.89118	6.54535	6.97842	6.58646	7.16692	6.61029	6.70874	6.39575	6.47573	6.16591	6.70874	6.4545	6.77479	6.32373	6.56224	6.54844	6.67948	6.54844	6.6014	6.52669	6.36457	6.50621
Q15910	EZH2	Histone-lysine N-methyltransferase EZH2 [OS=Homo sapiens]	0.261975	0.00814387	0.00203597	2.69123	0.0408291	0.0236583	0.0121697	0.00308664	0.00134698	0.0139197	0.00213576	0.00486882	0.00699301	6.78136	6.31107	7.05853	6.59544	6.94486	6.42459	7.00787	6.39917	6.78136	6.35931	6.98641	6.40599	6.94369	6.58496	6.848	6.63517	6.69905	6.72247	6.48059	6.7046	6.74819	6.93899	6.80478	6.85922
P48509	CD151	CD151 antigen [OS=Homo sapiens]	0.261853	7.88481e-05	1.9712e-05	4.70527	0.00185735	0.000810426	0.00315991	3.83794e-05	4.18982e-06	0.000284075	7.5915e-06	6.40399e-05	0.000999001	6.77873	6.41447	6.97613	6.52356	6.69209	6.3505	6.91648	6.44956	6.75756	6.60288	6.75087	6.42459	6.78529	6.51885	6.82528	6.35403	6.70736	6.58045	6.76686	6.73335	6.66818	6.52042	6.66391	6.67384
Q9BY11	PACSIN1	Protein kinase C and casein kinase substrate in neurons protein 1 [OS=Homo sapiens]	0.260362	0.019909	0.0691885	1.15997	0.00497726	0.652137	0.124	0.0790339	0.108509	0.00099528	0.128411	0.585269	0.164835	7.22786	6.10224	6.8392	5.87774	7.25644	6.43796	6.82909	5.90448	6.46923	5.9331	6.55459	6.17393	6.80349	6.43796	6.5744	6.02901	5.97499	6.60585	5.89239	6.7252	5.97499	6.76553	6.25361	6.53294
O15270	SPTLC2	Serine palmitoyltransferase 2 [OS=Homo sapiens]	0.260226	0.00197039	0.000492598	3.30751	0.023902	0.00765278	0.0082958	0.000974142	0.000230864	0.00718793	0.000493672	0.00107088	0.003996	6.64386	6.41616	6.74685	6.41954	6.6837	6.39403	6.81378	6.25927	6.87406	6.36807	6.80478	6.29278	6.92362	6.4545	6.93782	6.33985	6.45286	6.54844	6.48864	6.55612	6.46923	6.5744	6.51254	6.60585
P16104	H2AX	Histone H2AX [OS=Homo sapiens]	0.260135	0.00261035	0.000652587	3.18536	0.00400189	0.00442645	0.00678269	0.00107664	0.000327213	0.000757432	0.000558054	0.000516266	0.002997	6.50303	6.50144	6.40259	6.55305	6.5345	6.34163	6.58346	6.42122	6.75221	6.63517	6.74281	6.58346	6.95303	6.66676	6.83794	6.52199	6.80993	6.27984	6.86171	6.3837	6.90448	6.38716	6.76686	6.2555
P07919	UQCRH	Cytochrome b-c1 complex subunit 6, mitochondrial [OS=Homo sapiens]	0.259429	7.8734e-07	1.96835e-07	6.7059	1.83328e-05	0.000214237	0.00315991	2.9901e-07	1.3213e-08	1.04379e-06	1.3527e-08	1.26413e-05	0.000999001	6.68229	6.55305	6.6907	6.44128	6.80349	6.48864	6.76155	6.3147	6.7252	6.52513	6.62644	6.42962	6.83036	6.41954	6.6879	6.39917	6.70321	6.50462	6.77479	6.51254	6.72247	6.57289	6.63227	6.36632
Q8N4Q1	CHCHD4	Mitochondrial intermembrane space import and assembly protein 40 [OS=Homo sapiens]	0.258605	0.0226621	0.00566552	2.24676	0.0280414	0.0262827	0.0156354	0.00794459	0.00480059	0.00865047	0.00703903	0.00559572	0.00999001	6.73471	6.71836	7.33002	6.76155	6.48543	6.59991	6.97499	6.7252	6.65821	6.61029	7.02126	6.77083	7.17792	6.81506	6.79051	6.85175	6.98299	6.27426	6.80864	6.29646	7.02348	6.54844	6.74685	6.65964
O60504-1	SORBS3	Vinexin [OS=Homo sapiens]	0.258541	0.0559624	0.017078	1.76756	0.0280414	0.140206	0.0419718	0.0223457	0.0191962	0.00865047	0.0263177	0.0604271	0.037962	7.17792	6.50938	6.92481	6.33271	7.11478	6.42459	6.96809	6.45615	6.76421	6.54689	6.54535	6.41278	6.60733	6.22497	6.49185	6.05094	6.67948	7.0268	6.79831	7.08534	6.73742	6.66249	6.80864	6.78267
P17948-1	FLT1	Vascular endothelial growth factor receptor 1 [OS=Homo sapiens]	0.257944	0.00225014	0.000750048	3.12491	0.00100063	0.0065061	0.00678269	0.00112816	0.000386351	0.000133798	0.000593984	0.000877808	0.002997	6.48704	6.22497	6.96463	6.34163	6.46107	6.29094	6.6907	6.37156	6.58946	6.19771	6.75756	6.3733	6.52669	6.40939	6.72247	6.80478	6.7211	6.49985	6.45943	6.27426	6.56224	6.41109	6.79701	6.4446
Q9Y5L4	TIMM13	mitochondrial import inner membrane translocase subunit TIM13 [OS=Homo sapiens]	0.25782	5.11114e-06	1.27779e-06	5.89354	0.000269424	0.000296051	0.00315991	1.82743e-06	1.44361e-07	2.67286e-05	1.57428e-07	1.85979e-05	0.000999001	6.64962	6.56682	6.92362	6.51096	6.67384	6.53761	6.79701	6.37851	6.79181	6.4545	6.74819	6.46434	6.73606	6.5157	6.81506	6.62498	6.91767	6.57137	6.71699	6.53294	6.84423	6.6851	6.84298	6.52042
Q9BT17-1	MTG1	Mitochondrial ribosome-associated GTPase 1 [OS=Homo sapiens]	0.25694	0.0135695	0.00339237	2.4695	0.107319	0.0152414	0.0143705	0.0048138	0.00254346	0.0456235	0.00376469	0.00264923	0.00899101	6.71287	6.65678	7.20653	6.79051	6.59544	6.58946	6.75489	6.63952	6.6453	6.53605	7.01123	6.63372	6.58646	6.64674	6.80219	6.96347	7.06393	6.36982	6.75622	6.33985	6.91169	6.48543	7.08534	6.39746
P48426	PIP4K2A	phosphatidylinositol 5-phosphate 4-kinase type-2 alpha [OS=Homo sapiens]	0.256849	2.84111e-05	7.10278e-06	5.14857	0.00163775	0.000558606	0.00315991	1.14209e-05	1.22069e-06	0.000239615	1.58051e-06	3.99968e-05	0.000999001	6.54844	6.47411	6.55305	6.38888	6.73877	6.56377	6.72792	6.36632	6.74281	6.23649	6.52042	6.32193	6.71149	6.40939	6.59246	6.39403	6.56682	6.52982	6.78398	6.42122	6.74012	6.25927	6.59096	6.36982
Q8TF05	PPP4R1	Serine/threonine-protein phosphatase 4 regulatory subunit 1 [OS=Homo sapiens]	0.256688	2.5616e-05	6.404e-06	5.19355	1.32815e-05	0.000524242	0.00315991	2.15295e-05	1.06542e-06	6.69117e-07	3.48146e-06	3.65413e-05	0.000999001	6.79312	6.56682	7.03892	6.56071	6.74012	6.45615	6.76421	6.50779	6.83415	6.56986	6.94369	6.51096	6.96809	6.42794	6.82528	6.63517	6.78267	6.59842	6.66676	6.62352	6.65964	6.62205	6.78398	6.64097
P08559	PDHA1	Pyruvate dehydrogenase E1 component subunit alpha, somatic form, mitochondrial [OS=Homo sapiens]	0.256672	6.07455e-05	1.51864e-05	4.81855	0.00222307	0.000873824	0.00315991	2.5777e-05	3.03159e-06	0.000363608	4.31717e-06	6.99542e-05	0.000999001	6.92955	6.71973	6.90207	6.59991	6.95187	6.64818	6.97269	6.56834	6.90809	6.64818	6.78398	6.63081	7.03232	6.72383	6.84674	6.7046	6.72792	6.47735	6.78005	6.55919	6.72656	6.50621	6.71562	6.41109
Q8IZA0	KIAA0319L	Dyslexia-associated protein KIAA0319-like protein [OS=Homo sapiens]	0.255994	0.000506672	0.000126668	3.89733	0.00231287	0.00242929	0.00315991	0.000198294	4.2265e-05	0.000405829	6.49082e-05	0.000242634	0.000999001	6.77873	6.57592	6.63081	6.55459	6.83415	6.55766	6.86542	6.54226	6.86913	6.62205	6.62936	6.61618	6.91648	6.69905	6.74416	6.55152	6.64962	6.3505	6.93899	6.35403	6.74281	6.34696	6.55766	6.3147
P98194-1	ATP2C1	Calcium-transporting ATPase type 2C member 1 [OS=Homo sapiens]	0.25556	1.00769e-07	2.51922e-08	7.59873	1.69342e-05	0.00014159	0.00315991	2.03846e-08	9.88921e-10	9.49556e-07	3.53177e-10	7.67069e-06	0.000999001	6.76421	6.55459	6.84423	6.58496	6.732	6.55612	6.82782	6.61765	6.85425	6.47735	6.83542	6.52826	6.93546	6.54381	6.8392	6.67101	6.89603	6.53294	6.81378	6.58946	6.88509	6.65392	6.8189	6.66959
Q5JRX3	PITRM1	Presequence protease, mitochondrial [OS=Homo sapiens]	0.25346	0.00108945	0.000272363	3.56485	0.00400189	0.00345773	0.0082958	0.000590597	0.000109002	0.000757432	0.000265192	0.000376302	0.003996	6.65678	6.84549	6.80219	6.72792	6.71836	6.77215	6.73335	6.69627	6.81762	6.61618	6.8679	6.55305	6.94369	6.59991	6.79181	6.61618	7.1179	6.56377	7.07361	6.55459	7.08852	6.60288	7.10643	6.52826
O00401	WASL	Neural Wiskott-Aldrich syndrome protein [OS=Homo sapiens]	0.253005	0.00134412	0.000336031	3.47362	0.0144073	0.00272049	0.00315991	0.000728924	0.0001414	0.0039175	0.000342287	0.000280216	0.000999001	6.59842	6.37156	6.46107	6.61471	6.7761	6.47086	6.84674	6.58646	6.85425	6.40599	6.55919	6.35931	6.64962	6.42962	7.09381	6.3906	6.61912	6.50303	6.87406	6.47897	6.7046	6.45615	6.73877	6.67243
O75190	DNAJB6	DnaJ homolog subfamily B member 6 [OS=Homo sapiens]	0.252408	0.00148352	0.000370879	3.43077	0.011119	0.00432305	0.00315991	0.000569187	0.000162101	0.00275482	0.000251195	0.000501969	0.000999001	6.61912	6.58346	6.77215	6.8189	6.64674	6.56682	6.79831	6.74953	6.78398	6.75489	6.95187	6.70736	7.02901	6.61912	7.07146	6.53605	6.83668	6.45615	6.94017	6.38716	6.94953	6.48382	7.01011	6.71699
Q8N257	H2BU1	Histone H2B type 3-B [OS=Homo sapiens]	0.252369	0.00744555	0.00814215	2.08926	0.00186139	0.0645013	0.0200416	0.0140013	0.00753835	0.000287751	0.0144554	0.0197199	0.013986	6.45615	6.74953	6.63517	6.63081	6.31288	6.57137	6.54071	6.68089	7.12412	6.51885	6.91049	6.49665	7.20848	6.76553	7.05528	6.71287	7.06286	6.52356	6.95768	6.48864	7.09803	6.51096	6.91169	6.59544
O00483	NDUFA4	Cytochrome c oxidase subunit NDUFA4 [OS=Homo sapiens]	0.251032	0.00175962	0.0455597	1.34142	0.000439905	0.352929	0.0827619	0.0552896	0.0642969	5.15347e-05	0.0819829	0.241749	0.0959041	6.34696	6.11061	7.26866	6.80735	6.18587	6.18388	6.91767	6.57137	6.08108	6.40939	6.8802	6.48382	6.1334	6.51885	6.63372	6.53138	7.02348	6.28725	6.89482	6.1819	6.99661	6.65105	7.09276	6.70598
P55327	TPD52	Tumor protein D52 [OS=Homo sapiens]	0.250882	0.0290454	0.00726134	2.13898	0.0582263	0.0563705	0.0219895	0.00970031	0.00654906	0.0221814	0.00915951	0.0164852	0.015984	7.07039	6.58946	6.76421	6.48864	7.16289	6.55459	7.00787	6.5345	6.7761	6.53138	6.74416	6.37851	6.81121	6.29829	6.83542	6.05311	6.45943	6.74281	6.57743	6.79442	6.53294	6.62205	6.50303	6.64674
P42338	PIK3CB	Phosphatidylinositol 4,5-bisphosphate 3-kinase catalytic subunit beta isoform [OS=Homo sapiens]	0.250467	0.0951385	0.0237846	1.6237	0.255869	0.18875	0.0565865	0.0292928	0.0289892	0.134247	0.0370856	0.0928959	0.0579421	6.44128	6.62644	6.87283	6.65964	7.34252	6.57743	6.73064	6.8189	7.33896	6.6014	6.92481	6.45286	6.96463	6.39575	6.62059	6.12928	6.63952	6.61618	6.70598	7.16289	6.5345	6.4545	6.66818	6.28355
Q9NRN5-1	OLFML3	Olfactomedin-like protein 3 [OS=Homo sapiens]	0.250433	0.0669254	0.158828	0.799074	0.0167314	0.998759	0.206267	0.168606	0.32091	0.00465337	0.350303	0.983422	0.342657	6.3147	6.49665	5.84046	6.67243	6.37678	6.2854	6.62498	6.49825	6.07468	6.5744	5.40939	5.98413	5.37504	5.77347	5.96347	5.56071	6.40939	6.01569	8.0917	6.2854	7.42291	6.40259	7.22978	5.57894
Q9NSE4	IARS2	Isoleucine--tRNA ligase, mitochondrial [OS=Homo sapiens]	0.250049	1.21094e-05	3.02734e-06	5.51894	0.00163775	0.000465393	0.00315991	4.54443e-06	4.24629e-07	0.000239615	4.9647e-07	3.1797e-05	0.000999001	6.71836	6.62352	6.75889	6.53761	6.84549	6.50938	6.848	6.55152	6.87036	6.69905	6.6865	6.64241	6.99774	6.74281	6.85922	6.67101	6.81634	6.50621	6.97039	6.61176	6.90207	6.51096	6.86171	6.52826
Q9NQG1	MANBAL	Protein MANBAL [OS=Homo sapiens]	0.24945	0.00126479	0.000316198	3.50004	0.0117897	0.00626666	0.00501636	0.000751056	0.000131692	0.00310406	0.000356038	0.00083271	0.001998	6.76951	6.56224	7.0045	6.52513	6.8392	6.3147	6.78267	6.36107	6.69905	6.49185	6.90448	6.5345	6.93664	6.54226	6.67807	6.60733	6.52826	6.55766	6.61765	6.46597	6.49346	6.44626	6.52042	6.37156
Q8N7C3	TRIML2	Probable E3 ubiquitin-protein ligase TRIML2 [OS=Homo sapiens]	0.248475	0.0792317	0.0748436	1.12585	0.0198079	0.521422	0.109697	0.0837873	0.119598	0.00577781	0.139199	0.439466	0.13986	6.30561	6.41447	6.75355	6.51096	5.98413	6.49985	6.03342	6.54844	6.49506	6.66107	6.53605	6.83668	6.2854	6.55612	6.61176	6.79312	7.09064	5.83794	7.00562	5.92362	7.1467	5.92362	7.26866	6.02901
Q13217	DNAJC3	DnaJ homolog subfamily C member 3 [OS=Homo sapiens]	0.248041	4.0261e-05	1.00653e-05	4.99718	0.000209788	0.000620967	0.00315991	2.66358e-05	1.85992e-06	1.83872e-05	4.56355e-06	4.57476e-05	0.000999001	6.82018	6.66249	7.00225	6.59096	6.80349	6.57743	6.91886	6.54381	6.62936	6.50144	6.69627	6.54535	6.66676	6.42794	6.65249	6.43796	6.82655	6.40429	6.72928	6.51412	6.72928	6.51254	6.6893	6.46923
Q6DD88	ATL3	Atlastin-3 [OS=Homo sapiens]	0.247848	0.0391656	0.00979139	2.00916	0.02956	0.102527	0.0359554	0.0127675	0.00944966	0.00916993	0.0128724	0.0383325	0.030969	6.97728	6.64386	6.96347	6.51254	7.10119	6.61324	7.10957	6.52669	6.92837	6.49185	6.88264	6.37504	7.21043	6.43962	6.94953	6.33628	6.60733	6.8505	6.63952	6.99774	6.58496	6.86542	6.50303	6.83036
P21291	CSRP1	Cysteine and glycine-rich protein 1 [OS=Homo sapiens]	0.247811	0.354912	0.118304	0.927	0.262027	0.862398	0.166082	0.128099	0.21725	0.138292	0.241236	0.818951	0.246753	7.43546	6.59544	7.54689	6.58646	7.13955	6.71562	7.07788	6.74012	6.7211	5.96347	6.79572	5.94251	6.67243	5.78398	6.80349	6.00675	6.84925	6.99209	5.75221	7.20848	5.95884	6.87036	6.59544	6.96924
Q15181	PPA1	Inorganic pyrophosphatase [OS=Homo sapiens]	0.24774	0.0170065	0.00425162	2.37145	0.02956	0.0215034	0.0156354	0.00938721	0.00336206	0.00916993	0.00873737	0.00428893	0.00999001	6.33628	6.38888	6.38543	6.39403	6.38024	6.44294	6.22689	6.49665	6.64386	6.3906	6.6893	6.42459	6.50779	6.3345	6.65392	6.35226	6.89724	6.36282	6.88264	6.31107	6.98413	6.34873	7.00899	6.37678
P20020	ATP2B1	Plasma membrane calcium-transporting ATPase 1 [OS=Homo sapiens]	0.247155	0.00548994	0.00137249	2.86249	0.0171099	0.00649298	0.00678269	0.00208551	0.000826551	0.00479702	0.00129936	0.000874917	0.002997	6.47249	6.36457	6.45286	6.50303	6.50144	6.34341	6.61176	6.48382	6.73742	6.51254	6.50621	6.5744	6.72656	6.60881	6.72247	6.67666	6.78136	6.20945	6.93074	6.25927	6.97269	6.3147	6.85175	6.45121
Q13127-1	REST	RE1-silencing transcription factor [OS=Homo sapiens]	0.24703	0.101595	0.0325995	1.48679	0.0761963	0.3264	0.0704209	0.0391697	0.0427448	0.0304075	0.0531602	0.214502	0.0779221	6.77873	6.76421	6.98071	6.78921	6.84423	6.61765	6.99661	6.60881	7.24413	6.2891	6.77873	6.40939	7.25077	6.2817	7.38198	6.20555	6.50144	7.00562	6.66676	6.85674	6.78267	6.71425	6.44956	7.14975
O14548	COX7A2L	Cytochrome c oxidase subunit 7A-related protein, mitochondrial [OS=Homo sapiens]	0.24674	0.0149318	0.00525339	2.27956	0.00497726	0.0328688	0.0133399	0.0075042	0.00435329	0.000991486	0.00658744	0.00752534	0.00799201	6.68089	6.62644	7.21529	6.88996	6.64241	6.52042	7.02126	6.84423	6.83668	6.97154	7.0268	6.90087	6.9331	6.94486	7.06717	6.95652	6.97728	6.32553	7.07253	6.48059	7.01792	6.57592	7.00787	6.50144
P23470	PTPRG	Receptor-type tyrosine-protein phosphatase gamma [OS=Homo sapiens]	0.246673	0.00268161	0.000670404	3.17366	0.0280414	0.00496816	0.0082958	0.00105077	0.000338266	0.00865047	0.000541681	0.000600019	0.003996	6.96694	6.51885	7.06609	6.54998	6.732	6.52042	7.2114	6.6279	6.77083	6.84423	6.65105	6.8125	6.84046	6.78921	6.72247	6.75889	7.00787	6.52199	6.90929	6.5345	6.9507	6.49985	6.8125	6.70321
P98179	RBM3	RNA-binding protein 3 [OS=Homo sapiens]	0.246545	0.178227	0.0724666	1.13986	0.118818	0.459299	0.113183	0.0815545	0.114828	0.0522874	0.13392	0.365791	0.145854	6.22689	6.38888	7.42626	6.65678	6.23266	6.38716	6.54071	6.47086	6.27053	6.26491	6.86047	6.47573	6.18587	6.46597	6.58346	7.12928	7.10224	6.12309	6.60288	5.63517	6.8716	6.65821	7.21723	6.50621
Q13177	PAK2	Serine/threonine-protein kinase PAK 2 [OS=Homo sapiens]	0.245838	8.69365e-06	2.17341e-06	5.66286	0.00087973	0.000548856	0.00315991	2.79578e-06	2.80923e-07	0.000115506	2.77177e-07	3.90146e-05	0.000999001	6.74953	6.52042	6.67948	6.5345	6.77742	6.54071	6.63517	6.59246	6.89724	6.6893	6.92125	6.65678	6.78529	6.63227	6.8392	6.58646	6.79831	6.47086	6.82528	6.45615	6.83162	6.49665	6.79961	6.41278
O75396	SEC22B	Vesicle-trafficking protein SEC22b [OS=Homo sapiens]	0.24581	0.000576766	0.000144192	3.84106	0.00491938	0.00237073	0.00315991	0.000219064	4.97687e-05	0.000956155	7.4749e-05	0.000233965	0.000999001	6.55919	6.53605	6.79442	6.59096	6.62352	6.50144	6.72792	6.53605	6.78529	6.59096	6.8392	6.70874	6.84674	6.74953	6.76818	6.74012	6.99887	6.38543	6.8679	6.43796	6.93428	6.4822	6.9507	6.48704
Q9P273	TENM3	Teneurin-3 [OS=Homo sapiens]	0.245497	0.000636126	0.000159031	3.79852	0.00194428	0.00215828	0.00315991	0.000275224	5.62073e-05	0.000305596	9.84153e-05	0.000207412	0.000999001	6.7252	6.48704	6.73877	6.61618	6.46923	6.44128	6.6907	6.56529	6.732	6.35403	6.69766	6.51885	6.73335	6.65249	6.78398	6.69627	6.95303	6.48704	6.90569	6.36632	6.98413	6.59544	6.87774	6.56529
P12110	COL6A2	Collagen alpha-2(VI) chain [OS=Homo sapiens]	0.245452	0.0658426	0.0329213	1.48252	0.0183639	0.313568	0.0635861	0.0414639	0.0432929	0.00523098	0.0571719	0.199686	0.0679321	7.22207	6.57592	7.43296	6.50938	7.16088	6.66534	7.4822	6.64962	6.91886	6.49665	7.09276	6.61176	7.26115	6.6865	6.84298	6.58796	6.73064	6.96232	6.62352	6.89724	6.60437	6.97613	6.29829	7.10643
P20700	LMNB1	Lamin-B1 [OS=Homo sapiens]	0.245337	7.64506e-06	1.91127e-06	5.71868	0.000133609	0.000597476	0.00315991	3.37529e-06	2.36975e-07	1.07422e-05	3.44377e-07	4.30892e-05	0.000999001	6.59395	6.52199	6.70321	6.50462	6.54998	6.44791	6.61765	6.40769	6.74012	6.37156	6.77215	6.37678	6.824	6.46271	6.71012	6.41447	6.84172	6.47411	6.76022	6.48864	6.7761	6.61765	6.65392	6.51096
P55212	CASP6	Caspase-6 [OS=Homo sapiens]	0.245067	0.00173474	0.000433685	3.36283	0.00194428	0.00411895	0.00501636	0.0011878	0.00019744	0.000305596	0.000636543	0.000471164	0.001998	6.62644	6.30012	6.55766	6.33628	6.61471	6.3733	6.55152	6.4363	7.01123	6.50462	6.84046	6.41616	6.83794	6.42291	6.88753	6.29646	6.50779	6.50462	6.47249	6.44956	6.53916	6.43129	6.50621	6.54071
Q6IBW4-1	NCAPH2	Condensin-2 complex subunit H2 [OS=Homo sapiens]	0.245038	0.089646	0.0398771	1.39928	0.029882	0.338048	0.0765376	0.0469476	0.0547117	0.00942963	0.0669472	0.226415	0.0869131	6.97154	6.51412	7.49426	6.4363	6.92955	6.58346	7.11166	6.49346	6.91409	6.26491	7.1127	6.25361	6.80864	6.38888	6.88509	6.35579	6.48864	7.07146	6.4545	6.87036	6.52982	7.10329	6.46434	6.88874
Q9Y217-1	MTMR6	Myotubularin-related protein 6 [OS=Homo sapiens]	0.244277	0.000139057	3.47642e-05	4.45887	0.000269424	0.0019622	0.00315991	5.41381e-05	8.68728e-06	2.67286e-05	1.20374e-05	0.000184845	0.000999001	6.77347	6.43296	6.49506	6.36282	6.83542	6.45286	6.76421	6.40939	6.89724	6.63372	6.84172	6.46271	6.8125	6.55612	6.81634	6.51254	6.78921	6.67384	6.69209	6.59991	6.81121	6.67948	6.82018	6.64097
O00479	HMGN4	High mobility group nucleosome-binding domain-containing protein 4 [OS=Homo sapiens]	0.244076	0.000451495	0.000112874	3.94741	0.00150549	0.0023475	0.00501636	0.000418169	3.65275e-05	0.000217292	0.000169454	0.000231267	0.001998	6.75221	6.58646	6.61471	6.56529	6.84298	6.53294	7.00787	6.49665	6.94603	6.60585	6.71562	6.57592	7.00562	6.62059	6.96924	6.46434	6.69349	6.59842	6.7761	6.54535	6.6851	6.41616	6.54998	6.62205
Q9H019-1	MTFR1L	Mitochondrial fission regulator 1-like [OS=Homo sapiens]	0.243859	0.00593468	0.00148367	2.82866	0.00431278	0.00919968	0.0082958	0.00342435	0.000914817	0.000831154	0.00243579	0.00136614	0.003996	6.57894	6.52826	6.23458	6.58195	6.78005	6.48704	6.80864	6.45615	6.86666	6.53916	6.49025	6.36807	6.70736	6.59842	6.97728	6.34518	6.6907	6.55919	7.00113	6.44626	6.84925	6.46107	6.69766	6.38543
O43674-1	NDUFB5	NADH dehydrogenase [ubiquinone] 1 beta subcomplex subunit 5, mitochondrial [OS=Homo sapiens]	0.243778	0.000843478	0.000210869	3.67599	0.00139058	0.00233255	0.00315991	0.000362893	8.01522e-05	0.000195295	0.000139021	0.000229344	0.000999001	6.46107	6.39575	6.51254	6.44626	6.45615	6.26679	6.69349	6.19377	6.58796	6.12928	6.46761	6.0045	6.34518	6.23074	6.71149	6.1127	6.41447	6.40088	6.48059	6.39746	6.48543	6.42962	6.59694	6.27984
Q96RU3-1	FNBP1	Formin-binding protein 1 [OS=Homo sapiens]	0.243271	0.00118149	0.000295372	3.52963	0.000685274	0.00221395	0.00315991	0.000495623	0.000120358	8.31173e-05	0.000210143	0.000213908	0.000999001	6.67948	6.36457	6.63372	6.51096	6.73471	6.41785	6.67807	6.55919	6.73877	6.51412	6.64386	6.65105	6.63517	6.55152	6.70598	6.8009	6.89603	6.52513	7.02791	6.49025	6.94017	6.4545	7.01681	6.57137
Q9NWM8	FKBP14	Peptidyl-prolyl cis-trans isomerase FKBP14 [OS=Homo sapiens]	0.242765	0.00450996	0.150048	0.82377	0.00112749	0.812555	0.215848	0.159892	0.297164	0.000153483	0.325272	0.761245	0.366633	6.88996	7.01458	7.0045	6.66959	6.732	9.02431	6.70044	7.27612	7.47897	7.12619	7.71493	6.61471	7.53372	6.55766	7.42206	6.41954	7.15279	6.40429	6.81634	6.57743	6.62205	6.47086	7.71081	6.71012
Q96I45	TMEM141	Transmembrane protein 141 [OS=Homo sapiens]	0.242469	0.0103938	0.00259845	2.58529	0.04266	0.0249185	0.0082958	0.00380098	0.00184475	0.0152999	0.00278601	0.00521929	0.003996	6.6893	6.58195	6.43962	6.30743	6.70874	6.51728	6.85425	6.2555	6.79442	6.32012	6.61176	6.2891	6.74281	6.13134	6.7211	6.41785	6.86047	6.70874	6.90448	6.73471	6.6014	6.59246	6.42122	6.58346
Q9UPN4	CEP131	centrosomal protein of 131 kDa [OS=Homo sapiens]	0.242072	0.00257366	0.000643414	3.19151	0.0112929	0.00608635	0.00315991	0.000947508	0.000321875	0.00285245	0.000476982	0.000795974	0.000999001	6.82909	6.61176	7.01569	6.61324	6.62059	6.65678	6.73471	6.55766	6.83036	6.24982	7.06501	6.44294	6.84298	6.3906	6.74551	6.6279	6.88142	6.65964	6.57137	6.44791	6.70321	6.75889	6.73742	6.65535
Q8TCF1-1	ZFAND1	AN1-type zinc finger protein 1 [OS=Homo sapiens]	0.24206	0.00450996	0.0588682	1.23012	0.00112749	0.52254	0.0959207	0.0678919	0.0888839	0.000153483	0.106289	0.44122	0.116883	7.5932	6.84046	7.76752	6.83036	7.45861	7.03012	7.14466	6.93074	7.43713	6.57592	7.54148	6.74416	7.63009	6.78005	6.91886	6.81634	7.00338	7.76022	6.99548	7.47005	7.03562	7.74214	7.12516	7.22593
O75674	TOM1L1	TOM1-like protein 1 [OS=Homo sapiens]	0.240514	0.0792317	0.0417837	1.37899	0.0198079	0.385005	0.0807248	0.050591	0.0580678	0.00577781	0.0732627	0.279388	0.0929071	7.10434	5.98641	6.98071	6.40769	6.98982	6.14568	6.89239	6.23266	6.51885	5.96809	6.62498	6.26303	6.6014	6.3733	6.4363	6.27984	6.11686	6.60881	5.97269	6.5157	6.11894	6.54535	6.53916	6.6837
Q6ZN18-1	AEBP2	Zinc finger protein AEBP2 [OS=Homo sapiens]	0.239894	0.0318451	0.00796126	2.09902	0.02956	0.0537609	0.0200416	0.0106889	0.0073442	0.00916993	0.0103297	0.0153726	0.013986	6.79572	6.64097	6.81378	6.76951	6.93546	6.32912	7.02791	6.5744	7.10538	6.57137	6.94251	6.58796	6.95303	6.61471	7.46107	6.55612	6.7252	6.81506	6.59991	6.83794	6.73877	6.56986	6.69905	7.05202
Q86TA1	MOB3B	MOB kinase activator 3B [OS=Homo sapiens]	0.238819	0.060607	0.0303035	1.51851	0.0183639	0.149496	0.0642467	0.0366459	0.0389219	0.00523098	0.0489393	0.0663654	0.0689311	6.37156	6.3733	6.1375	6.51254	6.71836	6.52042	6.42626	6.49665	7.12516	6.73742	6.62205	6.70874	6.5345	6.79572	6.96924	6.58496	6.68229	6.52199	6.90328	6.05528	7.04549	5.9542	6.95768	6.36632
Q9BTC8	MTA3	Metastasis-associated protein MTA3 [OS=Homo sapiens]	0.238501	0.000913644	0.000228411	3.64128	0.0144073	0.00580861	0.00501636	0.000404219	8.75852e-05	0.0039175	0.000161272	0.000743614	0.001998	6.84423	6.58195	6.89118	6.62498	7.01569	6.50621	7.00899	6.53605	6.73606	6.4446	6.85175	6.48864	6.91409	6.43463	6.78529	6.48382	6.61471	6.57289	6.76421	6.65535	6.6014	6.78136	6.60881	6.66391
Q8N2K0	ABHD12	Monoacylglycerol lipase ABHD12 [OS=Homo sapiens]	0.238462	0.000201571	5.03929e-05	4.29763	0.000209788	0.00135439	0.00315991	7.7467e-05	1.38231e-05	1.83872e-05	1.94614e-05	0.000118942	0.000999001	6.71012	6.68229	6.50144	6.58646	6.72656	6.61618	6.74281	6.47086	6.8679	6.59096	6.69488	6.58946	6.77742	6.64818	6.82909	6.49985	6.77215	6.46434	6.86542	6.39917	6.82909	6.42962	6.824	6.30195
Q9Y5Y0	FLVCR1	Feline leukemia virus subgroup C receptor-related protein 1 [OS=Homo sapiens]	0.237895	0.00599714	0.0190994	1.71898	0.00149929	0.145661	0.0504209	0.0263042	0.0220444	0.000213149	0.0323954	0.063811	0.048951	6.98299	6.57289	7.23554	6.50621	7.03452	6.67384	6.94603	6.33628	6.32553	6.44294	6.56529	6.41109	6.3733	6.44294	6.38543	6.62352	7.09487	6.69488	6.73064	6.51885	6.96347	6.85425	7.0268	6.732
Q6NYC8	PPP1R18	Phostensin [OS=Homo sapiens]	0.237873	0.00849161	0.0021229	2.67307	0.0144073	0.011547	0.0121697	0.00425258	0.00142278	0.0039175	0.00320503	0.00186695	0.00699301	6.67666	6.62936	6.90929	6.60733	6.74147	6.59842	6.77083	6.63807	6.87529	6.70321	6.8802	6.824	6.85425	6.85922	6.824	7.02237	7.03452	6.3345	6.83289	6.31651	6.91409	6.4446	6.94486	6.42626
P12236	SLC25A6	ADP/ATP translocase 3 [OS=Homo sapiens]	0.237837	0.00153353	0.000383384	3.41637	0.0144073	0.00442875	0.00501636	0.000586467	0.000169034	0.0039175	0.000262512	0.000517299	0.001998	6.85922	6.70598	7.38802	6.76022	6.98527	6.67948	7.16792	6.66391	7.03342	6.71012	7.0268	6.65249	7.07682	6.74416	7.02569	6.93192	7.05094	6.80993	6.88631	6.86666	6.87406	6.96347	6.96	6.99209
Q9HD67	MYO10	Unconventional myosin-X [OS=Homo sapiens]	0.237093	1.91113e-05	0.0177211	1.75151	4.77783e-06	0.15305	0.039473	0.0232945	0.0201227	1.84763e-07	0.0277728	0.0686823	0.034965	6.62936	6.25927	6.75355	6.27798	6.64818	6.24982	6.70183	6.26866	6.40088	6.23266	6.66107	6.24603	6.94251	6.26866	6.85922	6.21917	6.40429	6.23074	6.40429	6.27798	6.42626	7.12516	6.50144	6.83162
P35612-1	ADD2	Beta-adducin [OS=Homo sapiens]	0.236647	0.00210986	0.000527465	3.27781	0.0198079	0.00773941	0.0082958	0.000782057	0.00025175	0.00579952	0.000374009	0.00108868	0.003996	6.70321	6.30561	6.69905	6.3505	6.63372	6.38716	6.6014	6.27984	6.89482	6.58796	6.89239	6.67948	6.88264	6.67807	6.86171	6.67384	6.74012	6.43962	6.58796	6.42626	6.65105	6.52199	6.52982	6.50779
Q9BZF1-1	OSBPL8	Oxysterol-binding protein-related protein 8 [OS=Homo sapiens]	0.236062	7.59851e-06	1.89963e-06	5.72133	0.000230074	0.000533394	0.00315991	2.2673e-06	2.33713e-07	2.04813e-05	2.07266e-07	3.78235e-05	0.000999001	6.64818	6.58195	6.64241	6.61765	6.7761	6.56682	6.88264	6.52356	6.72792	6.47897	6.6014	6.42962	6.75889	6.55919	6.80864	6.34873	6.75756	6.46434	6.79572	6.49825	6.8189	6.49985	6.72247	6.53916
Q6WCQ1	MPRIP	Myosin phosphatase Rho-interacting protein [OS=Homo sapiens]	0.236056	1.8728e-06	4.68201e-07	6.32957	0.000269424	0.000426459	0.00315991	4.35339e-07	3.89998e-08	2.67286e-05	2.24181e-08	2.84747e-05	0.000999001	6.69349	6.6453	6.848	6.61029	6.64818	6.62644	6.732	6.56834	6.82909	6.46597	6.81634	6.40939	6.72247	6.48704	6.76686	6.56377	6.85175	6.55919	6.84298	6.51412	6.79572	6.53138	6.75889	6.49185
P10606	COX5B	Cytochrome c oxidase subunit 5B, mitochondrial [OS=Homo sapiens]	0.235966	4.63075e-05	1.15769e-05	4.93641	0.00222307	0.00098211	0.00315991	4.31462e-05	2.20575e-06	0.000363608	8.84586e-06	8.04869e-05	0.000999001	6.7252	6.57289	6.9507	6.6893	6.58496	6.58045	6.9331	6.64097	6.63952	6.55766	6.88874	6.59991	6.8716	6.55459	6.79831	6.53294	6.8505	6.4822	6.90207	6.48864	6.84549	6.63662	6.76553	6.58796
Q13433-1	SLC39A6	Zinc transporter ZIP6 [OS=Homo sapiens]	0.235112	0.0293194	0.00907837	2.04199	0.0205341	0.042669	0.0219895	0.012984	0.00863548	0.00609007	0.0131412	0.0111163	0.015984	6.44128	6.55459	6.57137	6.64097	6.3345	6.52199	6.54381	6.63662	6.88509	6.57592	6.67384	6.67384	6.86666	6.6851	6.71425	6.65678	7.11582	6.31288	7.08852	6.33985	6.95768	6.24413	6.94369	6.47249
Q8TEY7-1	USP33	Ubiquitin carboxyl-terminal hydrolase 33 [OS=Homo sapiens]	0.234903	0.0768852	0.0192213	1.71622	0.223959	0.0665918	0.0519022	0.0252727	0.0222311	0.114619	0.0306754	0.0206347	0.0509491	6.89966	6.4545	7.62863	6.42122	6.65964	6.41447	6.90448	6.75489	6.88753	6.74953	6.94251	6.66959	6.56834	6.7761	6.47573	7.0045	7.03342	6.59544	6.64818	6.59991	6.78267	6.45615	6.76818	6.48382
Q03393	PTS	6-pyruvoyl tetrahydrobiopterin synthase [OS=Homo sapiens]	0.234754	0.266724	0.136463	0.864987	0.0761963	0.93362	0.200043	0.145883	0.261636	0.0303026	0.286383	0.900921	0.326673	6.12516	5.65535	5.30378	5.44626	6.63081	5.41278	6.35755	5.33271	6.49665	5.36107	5.82528	5.20945	6.30743	5.91169	6.83794	5.24031	5.39232	6.41109	5.42962	6.66818	5.67525	6.47897	5.79961	6.23649
Q9Y2R5	MRPS17	28S ribosomal protein S17, mitochondrial [OS=Homo sapiens]	0.23463	0.0306487	0.00766218	2.11565	0.0427679	0.0756518	0.0307124	0.0101657	0.00698393	0.0155536	0.009687	0.0246038	0.024975	6.85674	6.53294	7.06609	6.52513	6.89724	6.54844	7.14057	6.3733	6.93546	6.35931	6.84298	6.39403	7.01569	6.58946	6.95652	6.52199	6.52199	6.78005	6.51254	6.86171	6.54071	6.86171	6.66107	6.78398
P42704	LRPPRC	Leucine-rich PPR motif-containing protein, mitochondrial [OS=Homo sapiens]	0.234049	0.00661395	0.00165349	2.7816	0.0171099	0.011547	0.0133399	0.00427794	0.00104565	0.00479702	0.00322826	0.00186996	0.00799201	6.68229	6.61176	6.85549	6.50462	6.732	6.51728	6.74551	6.43129	6.76818	6.78921	6.79312	6.81121	6.85175	6.83668	6.76553	6.87283	6.87406	6.30378	6.80735	6.32912	6.824	6.42122	6.853	6.3147
Q8NFV4	ABHD11	Protein Abhd11 [OS=Homo sapiens]	0.234003	0.0417368	0.0104342	1.98154	0.0425186	0.0403083	0.0334424	0.0158409	0.0102398	0.015061	0.0170085	0.0102745	0.027972	6.66534	6.49025	6.48059	6.55305	6.66818	6.44626	6.65964	6.48864	6.67525	6.62352	6.3147	6.56071	6.39746	6.6893	6.47573	6.49506	6.98071	6.35579	7.15279	6.31288	7.04876	6.27053	7.0045	6.42962
Q12959	DLG1	Disks large homolog 1 [OS=Homo sapiens]	0.233456	0.000430691	0.000107673	3.96789	0.000581126	0.00258809	0.00315991	0.000485703	3.46898e-05	6.91817e-05	0.000205002	0.000263899	0.000999001	6.59096	6.4822	6.6837	6.56834	6.48864	6.48704	6.61029	6.52669	6.82655	6.54381	6.72656	6.52982	6.86666	6.54535	6.83415	6.56529	6.90689	6.54381	6.97154	6.54998	6.91409	6.48543	6.8802	6.67101
Q4VC31	MIX23	coiled-coil domain-containing protein 58 [OS=Homo sapiens]	0.233415	0.000516338	0.000129084	3.88913	0.00233256	0.00429954	0.00315991	0.000186534	4.33803e-05	0.00042216	6.0148e-05	0.000496378	0.000999001	6.88753	6.60585	6.95884	6.5744	6.92719	6.58346	7.00225	6.49985	6.97039	6.62936	6.88264	6.6014	7.12516	6.69488	6.94837	6.60881	6.78398	6.75756	6.79181	6.93192	6.81634	6.77742	6.71149	6.74012
Q92466	DDB2	DNA damage-binding protein 2 [OS=Homo sapiens]	0.233346	0.0734556	0.0551215	1.25868	0.0183639	0.409162	0.0897389	0.0633857	0.0819075	0.00523098	0.0978008	0.309186	0.106893	6.59096	6.7252	6.00675	6.6907	6.6879	6.59096	6.92006	6.87036	6.86542	6.75355	6.48704	6.44626	7.06932	6.55612	7.02015	6.04876	6.22689	6.19771	7.17293	6.53761	6.90689	5.97039	6.40939	6.17592
Q86U86-1	PBRM1	Protein polybromo-1 [OS=Homo sapiens]	0.233214	0.00437415	0.00109354	2.96117	0.0298729	0.00887619	0.00678269	0.00253063	0.000622439	0.0093546	0.00166245	0.00129412	0.002997	6.81634	6.67948	6.926	6.66391	6.76951	6.66391	6.91049	6.63807	6.87036	6.65821	6.81506	6.74012	6.93782	6.8125	6.86047	6.84172	6.78005	6.30743	6.77479	6.30378	6.72792	6.40939	6.67525	6.34696
Q96GW9	MARS2	Methionine--tRNA ligase, mitochondrial [OS=Homo sapiens]	0.233131	0.00159508	0.000398769	3.39928	0.00233256	0.00444302	0.00501636	0.000637815	0.000177727	0.00042216	0.000290937	0.000521142	0.001998	6.58195	6.74416	7.05961	6.51096	7.07682	6.67666	6.732	6.5345	6.75889	6.51885	6.6907	6.42122	6.74012	6.55459	6.90087	6.35931	6.74281	6.53294	6.732	6.65535	6.73877	6.67807	6.86047	6.63081
Q13443	ADAM9	disintegrin and metalloproteinase domain-containing protein 9 [OS=Homo sapiens]	0.232782	0.0161287	0.00403217	2.39446	0.0205341	0.0212636	0.0219895	0.00596797	0.0031666	0.00609007	0.00492007	0.00422631	0.015984	6.26491	6.27426	6.29829	6.12928	6.3505	6.24222	6.25361	6.28725	6.65678	6.43296	6.54226	6.47897	6.69627	6.59991	6.65535	6.43296	6.7866	6.15987	6.74953	6.29278	6.81634	6.15785	6.56529	6.35403
Q8NC60	NOA1	Nitric oxide-associated protein 1 [OS=Homo sapiens]	0.232656	0.00104834	0.0329745	1.48182	0.000262085	0.324933	0.0627973	0.0399115	0.043392	2.54578e-05	0.0544359	0.212642	0.0669331	6.69349	6.38716	6.8679	6.22304	6.66534	6.36807	6.82018	6.21335	6.74147	6.04002	6.67101	6.01569	6.77479	6.03782	6.83289	6.11894	6.10434	6.58346	6.13134	6.60437	6.12102	6.61029	6.19967	6.62936
Q96CU9	FOXRED1	FAD-dependent oxidoreductase domain-containing protein 1 [OS=Homo sapiens]	0.232638	0.00420381	0.00105095	2.97842	0.00329503	0.0117932	0.0082958	0.00171888	0.000594678	0.000607159	0.00102826	0.00192483	0.003996	6.76022	6.67525	6.92362	6.55459	6.82528	6.70598	6.92481	6.62205	7.26679	6.64097	6.98641	6.58045	7.18289	6.63807	7.0268	6.56377	6.71149	6.89724	6.8392	6.90569	6.75622	6.66959	6.81634	6.77479
P29992	GNA11	guanine nucleotide-binding protein subunit alpha-11 [OS=Homo sapiens]	0.232537	0.0257557	0.00643892	2.19119	0.116322	0.045186	0.0278951	0.00910814	0.00567169	0.0502939	0.00838995	0.0120059	0.021978	6.98868	6.75221	7.22304	6.47249	6.88264	6.54535	6.83289	6.58496	7.00113	6.58496	7.13134	6.83289	7.4187	6.60733	6.87529	6.90689	6.82273	6.78267	6.95884	6.91767	6.80219	6.79051	6.54381	6.91289
Q9BTW9	TBCD	Tubulin-specific chaperone D [OS=Homo sapiens]	0.232501	0.00326594	0.000816486	3.08805	0.00194428	0.00601868	0.0096007	0.00202968	0.000429173	0.000305596	0.00125228	0.000775699	0.004995	6.82782	6.48864	6.43296	6.56834	6.87652	6.51885	6.69488	6.66676	7.13545	6.67948	6.84298	6.69349	7.03232	6.67666	7.03232	6.5157	6.76022	6.64241	6.94134	6.61912	6.86171	6.58045	6.7046	6.70321
Q7Z6K3	PTAR1	Protein prenyltransferase alpha subunit repeat-containing protein 1 [OS=Homo sapiens]	0.232498	0.0249804	0.0062451	2.20446	0.165347	0.0517656	0.0250956	0.00846061	0.00544701	0.0805623	0.00763769	0.0145669	0.018981	6.79312	6.61765	6.73064	6.82655	6.96232	6.59991	6.93546	6.74147	6.74416	6.48059	6.57743	6.55305	6.61471	6.4822	6.91169	6	6.90929	6.47573	6.4822	6.48864	6.77479	6.30012	6.45615	6.53605
P14854	COX6B1	Cytochrome c oxidase subunit 6B1 [OS=Homo sapiens]	0.232415	0.0416721	0.0308402	1.51088	0.010418	0.21626	0.0565865	0.0392063	0.0398319	0.00252486	0.0532477	0.113055	0.0579421	6.27984	6.21917	6.92837	6.78921	6.06178	6.25739	6.732	6.56071	6.32553	6.48864	6.78136	6.4363	6.31288	6.60881	6.74685	6.54998	6.95303	6.25927	6.9542	6.18587	6.99435	6.4446	7.06717	6.54844
Q9NS91	RAD18	E3 ubiquitin-protein ligase RAD18 [OS=Homo sapiens]	0.232303	0.0306983	0.00767458	2.11495	0.04266	0.0680067	0.0240652	0.0116441	0.00700153	0.0153608	0.011404	0.0212574	0.017982	6.67948	6.41109	7.20653	6.63807	6.72247	6.52042	6.81378	6.58946	7.03342	6.37851	7.01681	6.41278	6.96463	6.5345	7.08108	6.61029	6.66959	6.67666	6.35579	6.63807	6.56834	6.7866	6.63372	6.76155
Q6ZMG9	CERS6	Ceramide synthase 6 [OS=Homo sapiens]	0.231878	0.319813	0.123567	0.908098	0.213209	0.915796	0.174292	0.133485	0.230286	0.107266	0.254463	0.880741	0.264735	6.74953	6.22497	7.0045	6.04221	6.87036	5.9331	7.22786	6.00225	6.8392	6.09803	6.41109	5.50779	6.65964	6.22882	6.50938	5.79701	5.7252	6.99661	5.87036	6.75889	6.04658	6.71836	6.33271	7.15583
Q68DK7	MSL1	male-specific lethal 1 homolog [OS=Homo sapiens]	0.230833	0.185397	0.061799	1.20902	0.295581	0.354697	0.0873271	0.0710345	0.0943445	0.162784	0.112508	0.243808	0.102897	6.52826	6.64386	6.97154	6.1639	6.21335	6.69209	6.65821	6.52199	6.66534	6.01569	6.76022	5.43962	6.56834	6.48543	6.66391	6.81762	7.27426	6.73064	6.4545	6.62644	6.47249	6.62205	6.92244	6.62352
O60488-1	ACSL4	Long-chain-fatty-acid--CoA ligase 4 [OS=Homo sapiens]	0.23068	0.00339569	0.0321106	1.49335	0.000848922	0.232305	0.0710308	0.0412595	0.041942	0.000110673	0.0568702	0.12521	0.0789211	6.79181	6.35931	7.02237	6.37504	6.71562	6.33807	6.87406	6.26866	6.62205	6.95768	6.7761	7.08108	6.75489	7.11582	6.72792	7.21626	6.93899	6.47249	6.90689	6.3837	7.07361	6.58346	7.19279	6.47735
Q7Z2W4	ZC3HAV1	zinc finger CCCH-type antiviral protein 1 [OS=Homo sapiens]	0.230518	0.000128568	3.2142e-05	4.49293	0.00222307	0.00186351	0.00315991	5.41381e-05	7.75505e-06	0.000363608	1.20345e-05	0.000173941	0.000999001	6.67807	6.59544	6.90689	6.55305	6.65678	6.65678	6.6851	6.49346	6.82018	6.44791	6.90448	6.46434	6.78267	6.47249	6.824	6.41954	6.93428	6.61324	6.58646	6.60288	6.74551	6.64097	6.83415	6.63227
O95319-1	CELF2	CUGBP Elav-like family member 2 [OS=Homo sapiens]	0.229958	0.019909	0.0323273	1.49043	0.00497726	0.222555	0.0534183	0.0427654	0.0422951	0.000991486	0.0596868	0.117613	0.0529471	6.62644	6.30012	6.89482	6.4363	6.65678	6.32733	6.65678	6.4545	6.5157	6.56834	6.69209	6.91528	6.72792	7.01011	6.5157	7.16189	6.86913	6.12102	6.67807	6.07682	6.80219	6.29646	6.89845	6.10643
Q6P1M3-1	LLGL2	Lethal(2) giant larvae protein homolog 2 [OS=Homo sapiens]	0.229537	0.0107245	0.00268113	2.57168	0.0111823	0.0266745	0.0143705	0.00376377	0.00192141	0.00278015	0.00275149	0.00572977	0.00899101	6.8716	6.58496	6.87529	6.6893	6.89845	6.62352	6.99887	6.61912	6.848	6.43296	6.66534	6.26303	6.83794	6.43296	6.87283	6.17193	6.50303	6.66107	6.7252	6.6893	6.57894	6.66676	6.58346	6.66959
Q92626	PXDN	peroxidasin homolog [OS=Homo sapiens]	0.22844	0.00356007	0.000890017	3.0506	0.00870957	0.00818433	0.0082958	0.00126883	0.000479327	0.00197002	0.00069919	0.00116213	0.003996	6.80607	6.59694	7.04439	6.64241	6.58946	6.47573	6.96232	6.58346	6.77215	6.52982	6.8125	6.48059	6.65249	6.71699	6.79442	6.97728	6.91886	6.47086	6.67101	6.43129	6.76022	6.54381	6.8936	6.48704
Q9Y6D6	ARFGEF1	Brefeldin A-inhibited guanine nucleotide-exchange protein 1 [OS=Homo sapiens]	0.227995	0.000327908	8.1977e-05	4.08631	0.00222307	0.00309685	0.00315991	0.00015257	2.47237e-05	0.000363608	4.61122e-05	0.000326996	0.000999001	6.94603	6.6279	6.77742	6.58496	7.02237	6.67525	6.91409	6.52982	6.80864	6.49985	6.73606	6.46434	6.83415	6.51412	6.7761	6.37504	6.66391	6.60585	6.64962	6.56529	6.6879	6.64818	6.6279	6.61765
P13073	COX4I1	Cytochrome c oxidase subunit 4 isoform 1, mitochondrial [OS=Homo sapiens]	0.227788	4.19757e-06	1.04939e-06	5.97906	8.46489e-05	0.000581839	0.00315991	7.6666e-06	1.11023e-07	6.33844e-06	9.37182e-07	4.17607e-05	0.000999001	6.79312	6.64674	6.9507	6.67948	6.71836	6.60733	6.9331	6.59694	6.68089	6.63807	6.94953	6.60437	6.8936	6.59694	6.76818	6.64818	6.91409	6.53294	6.85425	6.56834	6.85798	6.64386	6.79312	6.61029
O75347	TBCA	Tubulin-specific chaperone A [OS=Homo sapiens]	0.227246	0.00599714	0.0212271	1.67311	0.00149929	0.247163	0.0519022	0.0283032	0.0252216	0.000213149	0.0355519	0.136928	0.0509491	7.03122	6.39232	7.05637	6.37851	7.08534	6.44626	6.84172	6.53138	6.9542	6.64386	7.12205	6.57592	6.99887	6.47735	6.97842	6.45615	6.44626	6.80478	6.37156	6.84549	6.43129	6.72928	6.38024	6.6893
Q9GZT3-1	SLIRP	SRA stem-loop-interacting RNA-binding protein, mitochondrial [OS=Homo sapiens]	0.227205	0.0063577	0.00158943	2.79876	0.0114868	0.0136307	0.0121697	0.00315045	0.000996765	0.00293711	0.00218789	0.0023047	0.00699301	6.55766	6.47411	6.83794	6.50144	6.66534	6.45779	6.73471	6.32193	6.63081	6.56071	6.74147	6.6014	6.70044	6.77215	6.74819	6.89482	6.83162	6.30378	6.63081	6.27612	6.71699	6.49825	6.87283	6.27984
P22223-1	CDH3	Cadherin-3 [OS=Homo sapiens]	0.226719	0.00421528	0.00105382	2.97723	0.04266	0.0112602	0.0082958	0.00177554	0.000596805	0.0152999	0.001069	0.00180482	0.003996	6.73335	6.49825	6.8936	6.40939	6.57137	6.4363	6.83289	6.37156	6.48382	6.27612	6.58496	6.22882	6.56986	6.1819	6.6279	6.20359	6.45286	6.44294	6.46271	6.29094	6.31832	6.45779	6.42122	6.43463
Q96D09	GPRASP2	G-protein coupled receptor-associated sorting protein 2 [OS=Homo sapiens]	0.226445	0.0734556	0.0383037	1.41676	0.0183639	0.358184	0.0750798	0.0479809	0.0520029	0.00523098	0.0687671	0.248035	0.0849151	7.27333	6.4822	7.34341	6.51096	7.20945	6.66534	7.00225	6.74147	6.92006	6.58195	7.1375	6.54844	7.47654	6.57289	6.73471	6.6879	6.56071	6.88753	6.45943	6.9331	6.50779	6.86666	6.52826	6.95768
Q01804-1	OTUD4	OTU domain-containing protein 4 [OS=Homo sapiens]	0.22618	2.38662e-05	5.96654e-06	5.22428	0.000152148	0.0016568	0.00315991	1.05156e-05	9.68285e-07	1.24952e-05	1.41198e-06	0.000151501	0.000999001	6.78136	6.53916	6.86913	6.4822	6.82655	6.51254	6.79572	6.51254	6.78005	6.56834	6.79831	6.7046	6.84423	6.48382	6.69905	6.44956	6.64386	6.49665	6.63517	6.51885	6.59395	6.45615	6.6453	6.47411
Q9P2B2	PTGFRN	prostaglandin F2 receptor negative regulator [OS=Homo sapiens]	0.225257	0.0242413	0.00606032	2.2175	0.0205341	0.0403083	0.0260027	0.00803201	0.00522795	0.00609007	0.00714354	0.0102641	0.01998	6.72792	6.66249	6.92362	6.50779	6.53916	6.69488	6.54071	6.47411	7.01903	6.75087	6.97039	6.82273	7.10014	6.95652	6.89845	6.84298	7.02237	6.44294	6.75221	6.39917	6.84549	6.42962	6.82018	6.47249
Q02978	SLC25A11	Mitochondrial 2-oxoglutarate/malate carrier protein [OS=Homo sapiens]	0.224801	9.29117e-05	2.32279e-05	4.63399	0.00224384	0.00140228	0.00315991	5.02834e-05	5.17209e-06	0.000379781	1.09141e-05	0.000123873	0.000999001	6.71973	6.63807	6.60585	6.6279	6.76951	6.56986	6.76951	6.53138	6.90087	6.67948	6.66107	6.57592	6.90929	6.66818	6.8802	6.47897	6.81378	6.52669	6.97613	6.66818	6.89845	6.53761	6.79051	6.49506
P52815	MRPL12	39S ribosomal protein L12, mitochondrial [OS=Homo sapiens]	0.223795	7.32532e-06	1.83133e-06	5.73723	0.00029564	0.000843648	0.00315991	2.04219e-06	2.24433e-07	3.05025e-05	1.8204e-07	6.69562e-05	0.000999001	6.66818	6.57743	6.8009	6.5157	6.67243	6.51096	6.79051	6.32553	6.71149	6.47573	6.66391	6.41785	6.6907	6.54535	6.70183	6.56529	6.68089	6.41785	6.57137	6.41447	6.61029	6.47411	6.74012	6.37678
P21246	PTN	Pleiotrophin [OS=Homo sapiens]	0.223255	0.0169134	0.11408	0.94279	0.00422834	0.765683	0.164449	0.124937	0.2078	0.000811235	0.233238	0.708482	0.242757	6.72792	6.29462	6.85798	6.40259	6.84549	6.48864	6.51728	6.39746	6.30012	6.3733	7.0045	7.1416	6.732	7.21432	6.2114	7.81121	7.05094	6.27984	6.86295	5.95187	7.19081	6.36282	7.37764	6.2817
P13667	PDIA4	Protein disulfide-isomerase A4 [OS=Homo sapiens]	0.223249	1.66111e-06	4.15278e-07	6.38166	2.1141e-05	0.000746207	0.00315991	3.37296e-07	3.3001e-08	1.30217e-06	1.65535e-08	5.72916e-05	0.000999001	6.72792	6.64386	6.6879	6.60585	6.74953	6.55766	6.80607	6.56529	6.83289	6.62936	6.79831	6.53916	6.90207	6.54535	6.80478	6.45779	6.79312	6.50303	6.80349	6.58195	6.75355	6.50462	6.64674	6.49346
Q9BRK4	LZTS2	Leucine zipper putative tumor suppressor 2 [OS=Homo sapiens]	0.222956	0.00788333	0.00197083	2.70535	0.0337193	0.0166548	0.0156354	0.00326763	0.0012934	0.0107802	0.00228972	0.00298556	0.00999001	7.10748	6.79051	7.31651	7.00562	7.06178	6.74012	7.13237	6.91767	7.01011	6.59246	7.34518	6.73064	7.13443	6.8009	7.17493	6.96694	7.03342	7.09276	7.1809	6.90448	6.97154	7.17592	7.1127	7.18785
P51790	CLCN3	H(+)/Cl(-) exchange transporter 3 [OS=Homo sapiens]	0.222828	0.0125283	0.00313208	2.50417	0.0387175	0.0405789	0.0240652	0.00425267	0.00230905	0.0129526	0.00320715	0.0103618	0.017982	6.59544	6.03122	6.46271	6.46107	6.65535	6.04221	6.60288	6.29462	6.75622	6.49825	6.42459	6.14364	6.6014	6.13134	6.58646	6.37678	6.52042	6.31107	6.3505	6.45779	6.12928	6.26679	6.39232	6.38888
Q7L7L0	H2AW	Histone H2A type 3 [OS=Homo sapiens]	0.222774	0.0102278	0.00255695	2.59228	0.0259152	0.0300612	0.0200416	0.00361069	0.00180549	0.00790512	0.00259962	0.00670101	0.013986	7.53138	7.2211	7.38457	7.37417	7.67313	7.08215	7.57667	7.40344	7.71768	7.29186	7.60955	7.26115	7.70943	7.21529	7.78529	7.10329	7.41109	7.6125	7.39146	7.54689	7.4733	7.56071	7.38974	7.30743
Q15326	ZMYND11	Zinc finger MYND domain-containing protein 11 [OS=Homo sapiens]	0.221922	0.193349	0.0626272	1.20324	0.170552	0.301093	0.0966747	0.0723914	0.0958188	0.0836282	0.114971	0.186391	0.117882	6.50144	6.40429	6.66391	6.78529	6.43129	6.55612	6.69209	6.59991	6.53605	6.66818	6.42122	6.8505	6.59246	6.93192	6.76818	6.94134	7.18289	5.74147	7.01346	6.17393	6.98868	6.49025	6.89966	5.88509
O43493-1	TGOLN2	Trans-Golgi network integral membrane protein 2 [OS=Homo sapiens]	0.221911	0.00928735	0.032032	1.49442	0.00232184	0.280229	0.0559966	0.0388585	0.0417401	0.000409406	0.0526257	0.166129	0.0569431	6.58496	6.14364	6.74819	6.03562	6.39403	6.11061	6.2891	6.01346	6.54535	5.9472	6.43463	6.03342	6.58045	6.04002	6.88264	6.33985	6.20945	6.77083	6.28725	6.24793	6.20359	6.87897	6.23074	6.16591
Q86TN4	TRPT1	tRNA 2'-phosphotransferase 1 [OS=Homo sapiens]	0.221878	0.00169371	0.000423427	3.37322	0.00194428	0.00461384	0.00501636	0.000588072	0.000191351	0.000305596	0.000263776	0.000544917	0.001998	6.86047	6.67807	6.64097	6.6014	6.94017	6.69488	6.83162	6.73742	7.04111	6.79181	6.90207	6.74685	7.0268	6.57289	6.95652	6.34341	6.84925	6.72383	7.07575	6.81762	6.92719	6.6865	6.76686	6.76155
Q9BUN5	CCDC28B	Coiled-coil domain-containing protein 28B [OS=Homo sapiens]	0.221839	0.046123	0.0115307	1.93814	0.127338	0.0827553	0.0369374	0.0152015	0.0115754	0.057996	0.016161	0.0279896	0.031968	6.4446	6.4363	6.30378	6.33628	6.73064	6.63952	6.81506	6.67948	6.98641	6.59694	6.70044	6.40429	6.926	6.3147	7.05853	6.31832	6.40599	6.61176	6.89845	6.27426	6.64962	6.49025	6.62205	6.77742
P82909	MRPS36	28S ribosomal protein S36, mitochondrial [OS=Homo sapiens]	0.221437	0.000347693	8.69233e-05	4.06086	0.00329503	0.0019421	0.00315991	0.000169365	2.67148e-05	0.000607159	5.28935e-05	0.000182281	0.000999001	6.71562	6.72792	6.9331	6.72928	6.70598	6.61324	6.824	6.60437	6.74551	6.55766	6.83794	6.60585	6.82146	6.51885	6.73742	6.7866	7.05202	6.56682	6.97957	6.57289	7.04111	6.6453	6.78921	6.59694
Q9NVI7-2	ATAD3A	Isoform 2 of ATPase family AAA domain-containing protein 3A [OS=Homo sapiens]	0.221223	8.72762e-05	2.18191e-05	4.66116	0.00229238	0.00258353	0.00315991	3.10156e-05	4.77346e-06	0.000393929	5.55279e-06	0.000262989	0.000999001	6.56529	6.5157	6.61912	6.46271	6.60585	6.42962	6.6865	6.34518	6.58346	6.20555	6.54226	6.22882	6.58346	6.27984	6.68089	6.3147	6.46271	6.3147	6.47086	6.27426	6.46271	6.41616	6.45121	6.2724
Q14687	GSE1	Genetic suppressor element 1 [OS=Homo sapiens]	0.220892	0.00261035	0.000652587	3.18536	0.00308137	0.00906802	0.0082958	0.00153311	0.000328026	0.000564598	0.000888358	0.00133142	0.003996	6.54689	6.54226	6.63227	6.62205	6.4822	6.63081	6.52042	6.54998	6.85922	6.48382	6.89724	6.56071	6.85175	6.50144	6.81634	6.56834	6.91169	6.46923	6.94486	6.37678	6.89966	6.60437	6.82146	6.62352
Q96JY6-1	PDLIM2	PDZ and LIM domain protein 2 [OS=Homo sapiens]	0.220501	0.0616022	0.0258371	1.58776	0.0205341	0.146619	0.05486	0.0321312	0.0320968	0.00607383	0.0415635	0.0644052	0.0549451	7.16591	6.82146	7.45204	6.56529	6.94134	6.49825	6.90328	6.80219	6.848	6.62644	6.91528	6.63517	6.92481	6.2555	6.82273	6.41954	6.78529	6.66676	6.78398	7.37851	6.71699	6.84549	6.83289	6.93192
Q9C004-1	SPRY4	Protein sprouty homolog 4 [OS=Homo sapiens]	0.220316	0.0821363	0.0982536	1.00765	0.0205341	0.510797	0.147319	0.107581	0.169988	0.00609007	0.192035	0.426918	0.208791	6.64241	6.46107	7.98698	6.42626	6.74281	6.55459	6.78921	6.37851	6.42291	6.51254	7.24888	7.06178	6.79442	6.98413	6.62205	7.59544	7.27426	6.2817	6.59842	6.64241	6.64962	6.69905	7.04221	6.57289
O75616-1	ERAL1	GTPase Era, mitochondrial [OS=Homo sapiens]	0.220179	0.0102148	0.00255369	2.59283	0.0125517	0.0330019	0.0096007	0.00407392	0.00180014	0.00336314	0.00303508	0.00758762	0.004995	6.46107	6.30743	6.54689	6.32733	6.56682	6.2114	6.58646	6.06609	6.62352	6.19574	6.2891	6.03122	6.46107	6.19771	6.74281	6.05094	6.20555	6.39746	6.13134	6.3147	6.21917	6.26679	6.4363	6.26115
P35611-6	ADD1	Isoform 6 of Alpha-adducin [OS=Homo sapiens]	0.219802	9.01672e-06	2.25418e-06	5.64701	0.000244324	0.00098534	0.00315991	3.95196e-06	2.946e-07	2.25945e-05	4.24136e-07	8.09216e-05	0.000999001	6.72383	6.46923	6.74416	6.52513	6.6879	6.53138	6.61765	6.49825	6.88753	6.57289	6.8505	6.60881	6.80735	6.60881	6.89239	6.63662	6.76421	6.51254	6.71425	6.49985	6.74819	6.56529	6.6879	6.45943
Q5JPI9	EEF1AKMT2	EEF1A lysine methyltransferase 2 [OS=Homo sapiens]	0.219205	0.142062	0.043749	1.35903	0.223959	0.208089	0.0710308	0.0544272	0.0613016	0.114619	0.080285	0.106988	0.0789211	6.83036	6.64241	6.59991	6.84423	6.97842	6.8189	6.83289	6.78136	6.95652	6.31651	6.71973	6.43962	6.89603	6.29278	7.15684	5.6893	6.65105	6.99774	6.79961	6.8679	6.91049	6.77083	6.66107	6.90087
Q9BVC6	TMEM109	Transmembrane protein 109 [OS=Homo sapiens]	0.218992	0.0400477	0.0100119	1.99948	0.118818	0.0330005	0.0316663	0.0143311	0.009757	0.0522874	0.014881	0.007562	0.025974	6.48864	6.47086	6.63662	6.49825	6.40429	6.4545	6.43129	6.48864	6.66391	6.46761	6.61324	6.5744	6.71562	6.71287	6.59246	6.7879	7.0542	6.3505	6.92481	6.36632	7.02126	6.33628	7.09592	6.50621
O43772	SLC25A20	mitochondrial carnitine/acylcarnitine carrier protein [OS=Homo sapiens]	0.218934	0.00126086	0.000315214	3.50139	0.00702349	0.00565159	0.00501636	0.000656007	0.000130981	0.00151957	0.000300877	0.000712787	0.001998	6.63372	6.61176	6.86913	6.54071	6.53294	6.64097	6.6879	6.58045	6.8009	6.63517	6.83415	6.57289	6.77742	6.63227	6.98755	6.74416	7.03562	6.54071	6.85549	6.61618	6.9542	6.69209	6.88509	6.41954
Q9NS69	TOMM22	Mitochondrial import receptor subunit TOM22 homolog [OS=Homo sapiens]	0.217761	5.68358e-05	1.42089e-05	4.84744	0.00204856	0.00133925	0.00315991	1.76738e-05	2.82287e-06	0.000326229	2.71337e-06	0.000117149	0.000999001	6.54689	6.56529	6.82146	6.47411	6.63807	6.56377	6.69905	6.41109	6.62498	6.54689	6.68229	6.49985	6.76288	6.55919	6.70321	6.65105	6.82655	6.39575	6.67807	6.4363	6.77873	6.35931	6.74147	6.42794
O14777	NDC80	Kinetochore protein NDC80 homolog [OS=Homo sapiens]	0.217576	0.00147441	0.000368602	3.43344	0.023902	0.00982718	0.00501636	0.000548807	0.000160399	0.00718793	0.000240352	0.00149719	0.001998	6.72928	6.43129	6.52826	6.52042	6.732	6.42962	6.6907	6.58496	6.75889	6.30925	6.70044	6.2724	6.63372	6.27984	6.77215	6.24031	6.40599	6.41616	6.47249	6.39746	6.48059	6.39403	6.46597	6.48382
Q14247-1	CTTN	Src substrate cortactin [OS=Homo sapiens]	0.217352	1.50239e-07	3.75597e-08	7.42528	1.48913e-05	0.000620967	0.00315991	4.04869e-08	1.78008e-09	7.60426e-07	8.96314e-10	4.56978e-05	0.000999001	6.75221	6.54226	6.79181	6.57137	6.67948	6.54844	6.70736	6.52199	6.84298	6.53138	6.85922	6.52356	6.73742	6.46271	6.78529	6.51096	6.76686	6.60288	6.75756	6.51728	6.69349	6.5744	6.71012	6.56834
O75787	ATP6AP2	Renin receptor [OS=Homo sapiens]	0.217078	0.000691399	0.00017285	3.76233	0.00870957	0.00499457	0.00315991	0.000683613	6.28046e-05	0.00197002	0.000315251	0.000604071	0.000999001	6.8679	6.6837	6.86295	6.60437	7.00113	6.62498	7.05202	6.60288	6.96463	6.62205	6.824	6.69488	7.12516	6.74953	6.96924	6.71836	6.69349	6.62059	6.74953	6.6865	6.7252	6.6453	6.67101	6.64818
Q9NSY1	BMP2K	BMP-2-inducible protein kinase [OS=Homo sapiens]	0.216723	0.0594237	0.0235344	1.6283	0.0198079	0.0972823	0.0504209	0.0316646	0.0285715	0.00579952	0.0407648	0.0356836	0.048951	6.49346	6.26866	5.86047	6.40939	6.93074	6.2555	6.93664	6.65392	6.77347	6.55459	6.88387	6.63517	6.89603	6.32193	6.5345	6.44791	6.66676	6.48059	6.63662	6.49665	6.9542	6.51096	6.70874	6.63952
P46199	MTIF2	Translation initiation factor IF-2, mitochondrial [OS=Homo sapiens]	0.215752	0.00235259	0.000588147	3.23051	0.00965869	0.00560871	0.00315991	0.000903095	0.000288878	0.00225969	0.000451148	0.000704476	0.000999001	6.46923	6.52826	6.91528	6.49346	6.55919	6.51728	6.73064	6.51096	6.51096	6.47411	6.75355	6.43463	6.71973	6.44626	6.91289	6.56071	6.54226	6.36632	6.66534	6.52042	6.65678	6.52199	6.69349	6.16591
P62072	TIMM10	Mitochondrial import inner membrane translocase subunit Tim10 [OS=Homo sapiens]	0.215476	0.00376398	0.000940994	3.02641	0.00605024	0.00667166	0.0133399	0.00127623	0.000515161	0.00122759	0.000706342	0.000910504	0.00799201	6.73471	6.63807	6.85674	6.66107	6.75622	6.59246	6.79312	6.53605	6.7046	6.67807	6.75756	6.6907	6.92125	6.82782	6.69349	6.94134	7.05637	6.50462	6.95884	6.5744	6.98413	6.52356	7.06824	6.53138
Q13574-4	DGKZ	Isoform 4 of Diacylglycerol kinase zeta [OS=Homo sapiens]	0.215425	0.000134716	3.36791e-05	4.47264	0.00222307	0.00213718	0.00315991	4.57745e-05	8.22264e-06	0.000363608	9.51688e-06	0.000204328	0.000999001	6.71287	6.32912	6.46271	6.44791	6.79442	6.25927	6.71699	6.51096	6.59842	6.44791	6.52669	6.48704	6.66818	6.47086	6.71012	6.38888	6.53138	6.36982	6.6907	6.41447	6.60733	6.44128	6.70874	6.57592
P56378-1	ATP5MJ	6.8 kDa mitochondrial proteolipid [OS=Homo sapiens]	0.215266	0.0386651	0.00966628	2.01474	0.0643968	0.079624	0.0260027	0.0123788	0.00930114	0.0247349	0.0123321	0.0266512	0.01998	7.05528	6.89966	7.38198	6.62352	7.0607	6.86913	7.28077	6.54381	7.04002	6.62644	7.10434	6.59842	7.15178	6.82528	7.05202	7.09276	7.06178	7.02459	6.76951	6.93546	6.732	7.14364	6.89845	6.82273
P11441	UBL4A	Ubiquitin-like protein 4A [OS=Homo sapiens]	0.215258	0.0221375	0.00553439	2.25693	0.0205341	0.0557932	0.019075	0.00767834	0.00466297	0.00607383	0.00678465	0.0161912	0.012987	6.89845	6.58496	6.97384	6.49665	6.98982	6.6014	6.95884	6.61618	6.94603	6.58646	6.96924	6.47086	6.93899	6.41616	6.92481	6.35755	6.68089	6.89239	6.68229	6.94251	6.72656	6.84046	6.58646	6.88753
Q12907	LMAN2	Vesicular integral-membrane protein VIP36 [OS=Homo sapiens]	0.214723	3.51058e-06	8.77644e-07	6.05668	1.91284e-05	0.000877226	0.00315991	6.51686e-07	8.697e-08	1.13529e-06	3.66954e-08	7.03779e-05	0.000999001	6.76421	6.65392	6.84298	6.60733	6.75355	6.58346	6.91767	6.56986	6.78267	6.74416	6.78398	6.6907	6.87036	6.61618	6.84925	6.55152	6.78921	6.50938	6.95187	6.63081	6.85425	6.64097	6.77873	6.56377
Q5ST30-1	VARS2	Valine--tRNA ligase, mitochondrial [OS=Homo sapiens]	0.214139	0.00310996	0.000777491	3.1093	0.0643968	0.0101036	0.0096007	0.00106294	0.000403465	0.0248543	0.000548906	0.00155842	0.004995	6.61765	6.61029	6.52199	6.29462	6.5744	6.41954	6.72383	6.42122	6.88142	6.51885	6.62498	6.46923	6.84549	6.53294	6.80219	6.40429	6.84298	6.64386	6.90809	6.7211	6.85175	6.61471	6.68089	6.65535
Q9NV96	TMEM30A	Cell cycle control protein 50A [OS=Homo sapiens]	0.213735	0.00479581	0.00119895	2.9212	0.0395565	0.0112143	0.0096007	0.00167512	0.000697364	0.0133629	0.000995637	0.00179509	0.004995	6.31832	5.94251	6.49025	6.1918	6.36107	6.03782	6.61176	5.97728	6.4446	6.13545	6.30378	6.14364	6.33807	6.29278	6.64674	6.29829	6.18785	6.25739	6.21917	6.08108	6.23074	6.27053	6.29278	6.25172
P11177	PDHB	Pyruvate dehydrogenase E1 component subunit beta, mitochondrial [OS=Homo sapiens]	0.213582	2.5616e-05	6.404e-06	5.19355	0.000307132	0.00161261	0.00315991	8.19333e-06	1.06345e-06	3.21651e-05	1.02917e-06	0.000146905	0.000999001	6.95536	6.78267	6.95768	6.66534	6.96924	6.69209	7.01346	6.65249	6.85922	6.72656	6.80349	6.6865	6.97957	6.75622	6.81506	6.71149	6.78005	6.56682	6.87652	6.64097	6.82782	6.6014	6.78398	6.57592
O43776	NARS1	Asparagine--tRNA ligase, cytoplasmic [OS=Homo sapiens]	0.21348	0.00181285	0.000453214	3.3437	0.0125517	0.0109974	0.00315991	0.000663507	0.000208067	0.00336314	0.000304956	0.00173234	0.000999001	6.90207	6.34873	6.8189	6.41109	6.86047	6.40939	6.77083	6.42291	6.85425	6.49985	6.80478	6.53761	6.72928	6.49025	6.73335	6.52042	6.48543	6.66107	6.53605	6.6865	6.59842	6.58646	6.65249	6.61029
P36957	DLST	Dihydrolipoyllysine-residue succinyltransferase component of 2-oxoglutarate dehydrogenase complex, mitochondrial [OS=Homo sapiens]	0.21305	0.00249088	0.00062272	3.20571	0.0340137	0.0119892	0.00501636	0.00090391	0.000309328	0.0109799	0.00045199	0.00197958	0.001998	6.8009	6.55612	6.84423	6.49025	6.83542	6.47735	6.91886	6.34341	6.74012	6.40769	6.64818	6.31288	6.82146	6.56377	6.76288	6.46271	6.48864	6.59694	6.61618	6.63662	6.55459	6.67243	6.55152	6.50621
P35222	CTNNB1	Catenin beta-1 [OS=Homo sapiens]	0.212518	5.04189e-05	1.26047e-05	4.89947	0.000307132	0.0019622	0.00315991	1.54663e-05	2.43175e-06	3.21651e-05	2.28514e-06	0.000184767	0.000999001	6.81506	6.61618	6.87036	6.65964	6.75756	6.57894	6.87774	6.48704	6.71287	6.39403	6.71562	6.46434	6.76421	6.62352	6.71973	6.52826	6.72656	6.50938	6.66391	6.41785	6.67101	6.62352	6.6453	6.48704
Q99757	TXN2	Thioredoxin, mitochondrial [OS=Homo sapiens]	0.212179	0.00742939	0.0133361	1.87497	0.00185735	0.110346	0.039473	0.0168597	0.0140198	0.000284075	0.0183865	0.0426701	0.034965	5.63807	5.96809	6.15381	6.11478	6.1375	5.926	6.22689	5.64962	6.52356	5.98641	6.13955	5.83289	6.45286	6.04439	6.14568	5.89239	6.1416	5.98641	6.20163	5.92125	6.30378	6.43463	6.32553	6.08746
Q9BSJ5-1	C17orf80	Uncharacterized protein C17orf80 [OS=Homo sapiens]	0.212115	0.0115054	0.00287635	2.54116	0.150451	0.0203788	0.0121697	0.00502508	0.00209436	0.0720844	0.00397829	0.00394847	0.00699301	6.68229	6.51412	6.8505	6.61176	6.8189	6.48382	6.59246	6.60437	6.86542	6.42962	7.12205	6.5157	7.16088	6.55612	6.94603	6.57592	6.68089	6.66959	6.57289	6.6865	6.74012	6.70874	6.61471	6.74551
Q16774-1	GUK1	guanylate kinase [OS=Homo sapiens]	0.212062	0.28152	0.0938399	1.02761	0.262027	0.65275	0.140284	0.103217	0.159881	0.138292	0.181413	0.585966	0.194805	6.65392	6.14975	6.1416	6.31288	6.75087	6.19574	6.95536	6.01569	7.09487	6.19967	5.8802	6.09381	6.49346	6.34873	7.18289	6.10434	6.15785	6.03782	6.21723	6.36457	6.32373	7.04002	6.52042	6.96463
Q9UKM9-2	RALY	Isoform 1 of RNA-binding protein Raly [OS=Homo sapiens]	0.211922	0.0395973	0.00989932	2.00439	0.0761963	0.0381563	0.0200416	0.0145198	0.00959173	0.0304075	0.0151219	0.00942716	0.013986	6.52669	6.54689	6.42794	6.55612	6.48382	6.44626	6.54998	6.43129	6.97384	6.5345	6.99661	6.57894	7.07788	6.70598	7.07468	6.69627	6.63807	6.38888	6.65249	6.32373	6.63227	6.49346	6.57743	6.36632
Q5JWF2-1	GNAS	Guanine nucleotide-binding protein G(S) subunit alpha isoforms XLas [OS=Homo sapiens]	0.211921	0.0792317	0.0399732	1.39823	0.0198079	0.203731	0.0684828	0.0514383	0.0548819	0.00577781	0.0748664	0.103809	0.0749251	6.51885	6.30012	6.15178	6.34341	6.13134	6.58946	6.54226	6.22882	6.2075	6.29829	6.61176	6.20555	6.44128	6.34873	6.46107	6.48382	7.23745	6.55152	6.92955	6.39746	6.92362	6.45121	7.02459	6.43962
P13861	PRKAR2A	cAMP-dependent protein kinase type II-alpha regulatory subunit [OS=Homo sapiens]	0.211884	2.7592e-05	6.89801e-06	5.16128	2.1141e-05	0.00157093	0.00315991	9.23788e-06	1.18164e-06	1.30217e-06	1.20039e-06	0.000142566	0.000999001	6.74012	6.62205	6.63517	6.54071	6.79831	6.59544	6.75087	6.50303	6.86542	6.59544	6.76022	6.63227	6.93074	6.62498	6.77873	6.54071	6.66959	6.49506	6.78921	6.46434	6.74147	6.51412	6.64386	6.43296
P37268	FDFT1	squalene synthase [OS=Homo sapiens]	0.211849	0.0242879	0.00607197	2.21667	0.105674	0.0442088	0.0209987	0.00908498	0.00524258	0.0445597	0.00835987	0.0116624	0.014985	6.9331	6.49185	7.08852	6.50779	6.76686	6.52356	6.87406	6.37156	6.96809	6.64818	6.98299	6.84423	6.94134	6.96232	6.86171	7.05961	7.0268	6.76022	6.63227	6.58195	6.87036	6.91886	6.98185	6.71562
Q14160	SCRIB	protein scribble homolog [OS=Homo sapiens]	0.211546	0.000127261	3.18153e-05	4.49736	0.00224384	0.00207564	0.00315991	0.000131521	7.66099e-06	0.000379781	3.80414e-05	0.000196963	0.000999001	6.39746	6.33985	6.56682	6.36457	6.39403	6.3345	6.54844	6.31832	6.67101	6.41954	6.49665	6.39746	6.62644	6.45615	6.74551	6.46434	6.67948	6.33807	6.72792	6.3505	6.65249	6.39403	6.60881	6.39917
Q9NPL8	TIMMDC1	Complex I assembly factor TIMMDC1, mitochondrial [OS=Homo sapiens]	0.211211	0.0734556	0.0558177	1.25323	0.0183639	0.484636	0.0884931	0.0639917	0.0833161	0.00523098	0.0989515	0.397174	0.104895	6.42122	6.06824	6.74147	5.90448	6.30925	5.99548	6.56986	5.91886	6.72928	6.04221	6.88509	6.18388	6.6865	6.27798	6.83289	6.34518	6.3345	6.73335	6.11061	6.70321	6.15178	6.76155	6.29646	6.59991
Q96J02	ITCH	E3 ubiquitin-protein ligase Itchy homolog [OS=Homo sapiens]	0.210949	0.0471992	0.0117998	1.92813	0.180933	0.0968509	0.0278951	0.0153594	0.0119359	0.0895614	0.0163659	0.0353081	0.021978	6.52826	6.49665	6.6879	6.46271	6.6837	6.53761	6.65678	6.63517	6.84172	6.33092	6.94017	6.29829	6.95652	6.24413	7.07895	6.30925	6.40599	6.75622	6.4446	6.65964	6.44294	6.3837	6.51885	6.54071
Q99618	CDCA3	Cell division cycle-associated protein 3 [OS=Homo sapiens]	0.210827	0.0229989	0.00574973	2.24035	0.0125517	0.0455952	0.0230872	0.00758046	0.00489568	0.00336314	0.00667263	0.0121697	0.016983	6.6851	6.2114	7.04002	6.34518	6.68229	6.1416	6.84549	6.35579	6.71012	6.53605	6.77347	6.44128	6.7046	6.52982	6.66818	6.6279	6.49025	6.53605	6.37156	6.62059	6.40769	6.54844	6.6014	6.55612
Q56VL3	OCIAD2	OCIA domain-containing protein 2 [OS=Homo sapiens]	0.210774	0.0364654	0.0105213	1.97793	0.0182327	0.104108	0.0359554	0.0137018	0.0103555	0.00514014	0.0140457	0.0392113	0.030969	6.99435	6.77479	7.1334	6.63952	6.96809	6.74685	7.05853	6.59544	6.80219	6.53138	6.83036	6.33985	6.79831	6.42626	6.88874	6.33092	6.8009	6.7046	6.48864	6.79701	6.57137	6.75087	6.46271	6.63081
O94901-1	SUN1	SUN domain-containing protein 1 [OS=Homo sapiens]	0.210235	0.00901792	0.00225448	2.64695	0.0259152	0.0219912	0.0121697	0.00373545	0.00153039	0.00790512	0.00271821	0.00442157	0.00699301	6.79572	6.67948	6.75622	6.56071	6.82273	6.58946	6.95303	6.52826	6.91289	6.56682	6.63807	6.5157	7.11582	6.55612	6.98413	6.31288	6.58195	6.62205	6.75756	6.70183	6.65678	6.66534	6.49185	6.6453
P47897	QARS1	glutamine--tRNA ligase [OS=Homo sapiens]	0.210232	1.22429e-06	3.06073e-07	6.51417	1.04954e-05	0.000959894	0.00315991	8.0893e-07	2.25646e-08	4.99781e-07	4.94427e-08	7.81694e-05	0.000999001	6.74685	6.56071	6.82782	6.53761	6.76421	6.56377	6.71836	6.55459	6.72656	6.46923	6.83289	6.46271	6.75355	6.44956	6.71562	6.51096	6.76818	6.62936	6.74147	6.63081	6.77479	6.66107	6.77083	6.58796
Q16740	CLPP	ATP-dependent Clp protease proteolytic subunit, mitochondrial [OS=Homo sapiens]	0.209916	0.000258449	6.46123e-05	4.18968	0.00915696	0.00345107	0.00315991	8.43562e-05	1.86206e-05	0.00211693	2.18823e-05	0.000374521	0.000999001	6.75355	6.6014	6.73471	6.54226	6.86542	6.57743	6.89845	6.43296	6.89482	6.58646	6.60288	6.5345	6.94953	6.65964	6.79442	6.59842	6.71149	6.56071	6.86047	6.75756	6.8936	6.73877	6.73471	6.58496
Q8TCD1	C18orf32	UPF0729 protein C18orf32 [OS=Homo sapiens]	0.209881	0.00445076	0.00111269	2.95363	0.0408291	0.00842582	0.00678269	0.00157942	0.000638135	0.0139197	0.000923422	0.00121241	0.002997	6.47086	6.50462	6.58496	6.59096	6.51885	6.60733	6.63952	6.67807	6.64962	6.51412	6.65535	6.47411	6.74012	6.43463	6.80219	6.63372	6.75221	6.26491	6.95768	6.41278	6.89845	6.38543	6.81378	6.46434
Q9HAV7	GRPEL1	GrpE protein homolog 1, mitochondrial [OS=Homo sapiens]	0.209484	0.00181782	0.000454455	3.34251	0.0705416	0.010074	0.0096007	0.000617141	0.000208854	0.0273476	0.00027919	0.00154864	0.004995	6.97728	6.90087	7.07575	6.70598	6.84046	6.77215	6.72792	6.63227	7.01681	6.76818	7.00787	6.64097	6.93074	6.56682	6.76951	6.56834	6.94953	6.83794	6.88387	6.78005	6.85549	6.63662	6.76288	6.47411
Q96AB3	ISOC2	isochorismatase domain-containing protein 2 [OS=Homo sapiens]	0.209475	0.0101253	0.00253133	2.59665	0.0249473	0.0166394	0.0133399	0.00340263	0.00178073	0.0075324	0.00241215	0.00297429	0.00799201	6.62205	6.2854	6.21917	6.2854	6.6893	6.20359	6.77742	6.07682	6.4545	6.50938	6.4363	6.26866	6.61765	6.57289	6.67666	6.33628	6.56224	6.53605	6.69209	6.4446	6.63807	6.46434	6.51254	6.40088
Q9NVD7	PARVA	alpha-parvin [OS=Homo sapiens]	0.209392	0.00740465	0.00398373	2.39971	0.00185116	0.048652	0.0143705	0.00577492	0.00310792	0.00027595	0.00471089	0.0132873	0.00899101	7.02901	6.52042	7.12619	6.56529	6.99322	6.59246	6.96232	6.76951	6.96463	6.7866	7.17393	6.79701	7.11061	6.69627	7.01681	6.95652	6.99095	6.7866	6.55612	6.87283	6.69627	6.77479	6.72792	6.71699
Q14376	GALE	UDP-glucose 4-epimerase [OS=Homo sapiens]	0.209286	0.0138991	0.00347478	2.45907	0.0340137	0.0246457	0.0219895	0.00478875	0.00262618	0.0109799	0.00374049	0.00513665	0.015984	6.91767	6.58796	6.71287	6.75889	6.81762	6.62205	6.71699	6.75489	7.1375	6.91289	6.94251	6.78267	6.80864	6.89482	7.05961	6.62059	6.74416	6.44626	6.84925	6.44294	6.82655	6.39746	6.72928	6.52982
P82664	MRPS10	28S ribosomal protein S10, mitochondrial [OS=Homo sapiens]	0.209176	0.00938372	0.00234593	2.62968	0.0425186	0.0207825	0.0121697	0.00320983	0.00162055	0.0150752	0.00224458	0.00408765	0.00699301	6.53916	6.31107	6.59395	6.29829	6.46271	6.22882	6.63662	6.05961	6.732	6.32193	6.47249	6.15178	6.72656	6.41785	6.80478	6.34163	6.44294	6.53294	6.37678	6.52356	6.4363	6.52356	6.53138	6.5345
P14406	COX7A2	Cytochrome c oxidase subunit 7A2, mitochondrial [OS=Homo sapiens]	0.209014	0.0764783	0.0382391	1.41749	0.0205341	0.222268	0.0724772	0.0455255	0.051897	0.00609007	0.064503	0.117385	0.0809191	6.49665	6.29094	7.13648	6.86913	6.2075	6.34163	6.87774	6.78398	6.31832	6.59991	6.83036	6.63227	6.57592	6.64962	6.74012	6.55152	6.96694	6.3505	7.02348	6.23266	7.04002	6.5744	6.98755	6.81634
Q8NFU3-1	TSTD1	Thiosulfate sulfurtransferase/rhodanese-like domain-containing protein 1 [OS=Homo sapiens]	0.208876	0.0719917	0.0179979	1.74478	0.137517	0.0656094	0.0504209	0.0224507	0.0204801	0.0649861	0.0264718	0.0202398	0.048951	6.58195	6.25739	6.11686	6.38716	6.42122	6.3505	6.58195	6.41616	6.56529	6.61471	6.20163	6.5345	6.64962	6.41616	6.60288	6.18587	6.38716	6.13955	7.04985	6.26866	6.4545	6.07895	6.49506	5.95187
O95248-1	SBF1	Myotubularin-related protein 5 [OS=Homo sapiens]	0.208216	0.0255311	0.00638277	2.19499	0.180933	0.0240673	0.0359554	0.00921052	0.00560129	0.0895614	0.00852423	0.00497042	0.030969	6.50938	6.56224	6.47735	6.6453	6.47086	6.36457	6.62936	6.56986	6.75622	6.57894	6.732	6.53138	6.99774	6.73064	6.67948	6.75087	7.08002	6.4545	6.97957	6.37851	6.90809	6.42291	6.7211	6.45286
O95758-1	PTBP3	Isoform 1 of Polypyrimidine tract-binding protein 3 [OS=Homo sapiens]	0.208189	0.00794242	0.00198561	2.70211	0.0425186	0.0219912	0.0156354	0.00264871	0.00130499	0.0150752	0.00176297	0.00443558	0.00999001	6.61471	6.40429	6.60288	6.49506	6.61912	6.34163	6.67384	6.27798	6.72383	6.3345	6.48704	6.24222	6.64241	6.39403	6.87652	6.07468	6.30378	6.41954	6.50938	6.44626	6.57289	6.59246	6.44294	6.54844
P37837	TALDO1	Transaldolase [OS=Homo sapiens]	0.208108	0.00107828	0.00026957	3.56933	0.0112929	0.00665111	0.00315991	0.000361199	0.000107368	0.00285152	0.000138198	0.000906553	0.000999001	6.92362	6.58646	6.6453	6.59544	6.88509	6.56529	6.80349	6.57592	6.89239	6.52199	6.7866	6.49985	6.81378	6.43962	6.81506	6.30195	6.6279	6.71699	6.78267	6.6879	6.71562	6.64097	6.61765	6.67948
O75323-1	NIPSNAP2	Protein NipSnap homolog 2 [OS=Homo sapiens]	0.20801	0.0466522	0.0116631	1.93319	0.0582263	0.0744756	0.0316663	0.0146631	0.0117518	0.0221814	0.0153487	0.0240542	0.025974	6.74819	6.99887	6.46271	6.73742	6.853	6.85922	6.82018	6.75355	7.04002	6.60881	6.62059	6.46107	7.09698	6.55305	6.82655	6.2854	6.76022	6.47735	7.02791	6.60881	6.83542	6.47086	6.64674	6.42794
P08240-1	SRPRA	signal recognition particle receptor subunit alpha [OS=Homo sapiens]	0.207925	0.0286076	0.00715189	2.14558	0.036014	0.0694417	0.0209987	0.0100999	0.00644007	0.0117996	0.00960003	0.0219851	0.014985	6.56377	6.41616	6.89603	6.36632	6.63517	6.38543	6.71973	6.32912	6.74281	6.24222	6.87774	6.26115	6.77083	6.33271	6.79181	6.33985	6.47086	6.55919	6.27426	6.63372	6.33807	6.61029	6.40429	6.51412
Q5VZ89	DENND4C	DENN domain-containing protein 4C [OS=Homo sapiens]	0.20689	0.00915641	0.0022891	2.64033	0.0367191	0.0201219	0.019075	0.00378596	0.00156157	0.0121315	0.00277278	0.00386927	0.012987	6.86171	6.38024	6.67243	6.55305	6.75355	6.39917	6.73064	6.64962	6.92244	6.80219	6.70874	6.54998	6.99887	6.42459	6.80607	6.3837	6.6879	6.76818	6.87529	6.78005	6.86171	6.65964	6.82782	6.87406
Q13630	GFUS	GDP-L-fucose synthase [OS=Homo sapiens]	0.206615	0.000213067	5.32666e-05	4.27354	0.00215196	0.00396594	0.00315991	6.56097e-05	1.48154e-05	0.000345664	1.5409e-05	0.000451608	0.000999001	6.88631	6.60585	6.81634	6.54071	6.94017	6.67807	6.732	6.61618	6.90448	6.43796	6.91528	6.54844	6.75355	6.48864	6.79961	6.49025	6.69627	6.66391	6.67948	6.63807	6.732	6.74281	6.71287	6.63807
Q92613	JADE3	protein jade-3 [OS=Homo sapiens]	0.206585	0.0192961	0.00482403	2.31659	0.107319	0.0442088	0.0219895	0.00683927	0.00393745	0.0456235	0.00589183	0.0116614	0.015984	6.89482	6.54535	6.91049	6.41785	7.08534	6.56834	6.92719	6.51885	6.72656	6.43962	6.81762	6.6279	6.83668	6.54071	7.04221	6.55459	6.58195	6.71149	6.65105	6.63227	6.51096	6.58045	6.53605	6.90448
Q9NZM3	ITSN2	Intersectin-2 [OS=Homo sapiens]	0.205451	0.158424	0.0495951	1.30456	0.118818	0.328499	0.0928329	0.057031	0.0717725	0.0522874	0.0856353	0.216845	0.111888	6.83162	6.33985	6.41954	6.25739	6.85922	6.1127	7.04549	6.3837	6.34341	6.42122	6.40769	6.25927	6.86913	6.08746	6.63227	6.0045	6.22882	6.85549	6.23266	6.61912	6.3505	6.59246	6.20945	6.03122
P51511	MMP15	Matrix metalloproteinase-15 [OS=Homo sapiens]	0.205426	0.0376551	0.0180668	1.74312	0.0125517	0.158939	0.0443894	0.0246009	0.0206104	0.00336314	0.029678	0.072888	0.040959	6.84925	6.45615	6.71149	6.47086	6.69905	6.56986	6.83794	6.43129	7.01792	6.20945	6.77215	6.32012	7.02126	6.62644	6.91886	6.43962	6.14771	6.56834	6.46923	6.64241	6.46271	6.65392	6.43463	6.48864
P22695	UQCRC2	Cytochrome b-c1 complex subunit 2, mitochondrial [OS=Homo sapiens]	0.205018	0.000182279	4.55698e-05	4.34132	0.00605024	0.00353568	0.00315991	7.98201e-05	1.21609e-05	0.00122759	2.03215e-05	0.000388584	0.000999001	6.78005	6.6865	6.80864	6.59991	6.848	6.56529	6.97154	6.52356	6.81634	6.64674	6.63081	6.57743	6.86419	6.64674	6.84046	6.60437	6.63517	6.50938	6.80349	6.57592	6.6865	6.49185	6.65392	6.45121
Q8TCS8	PNPT1	Polyribonucleotide nucleotidyltransferase 1, mitochondrial [OS=Homo sapiens]	0.204962	7.10358e-05	1.77589e-05	4.75058	0.000262076	0.00287723	0.00501636	3.28406e-05	3.67267e-06	2.46884e-05	6.1008e-06	0.00029785	0.001998	6.79831	6.66107	6.94603	6.52042	6.80864	6.56224	6.88996	6.48543	6.86295	6.57592	6.84549	6.59246	6.92481	6.66534	6.84674	6.66959	6.73606	6.63372	6.65678	6.66391	6.6893	6.64097	6.6893	6.56377
P45880	VDAC2	Voltage-dependent anion-selective channel protein 2 [OS=Homo sapiens]	0.20491	0.0438991	0.0109748	1.9596	0.122376	0.089798	0.0334424	0.0141432	0.0109227	0.0544949	0.01465	0.0316214	0.027972	6.92362	6.76818	7.04221	6.61324	7.01792	6.62205	7.1918	6.59842	6.8125	6.60733	6.78005	6.39403	6.98527	6.4822	6.85798	6.37851	6.58646	6.7252	6.76421	6.95303	6.61471	6.74416	6.46761	6.69905
P07947	YES1	tyrosine-protein kinase Yes [OS=Homo sapiens]	0.204718	0.000372534	9.31334e-05	4.03089	0.00204856	0.00580032	0.00678269	0.000202009	2.91584e-05	0.000326229	6.66935e-05	0.000738551	0.002997	6.74147	6.62352	6.6851	6.54226	6.73877	6.56224	6.7252	6.54535	6.85674	6.62936	6.86295	6.52669	6.91886	6.58796	6.81121	6.44128	6.66676	6.45121	6.67807	6.49506	6.59991	6.48704	6.49985	6.4363
Q12792-2	TWF1	Twinfilin-1 [OS=Homo sapiens]	0.204416	0.001259	0.00031475	3.50203	0.00491938	0.00812535	0.00678269	0.000407148	0.000130336	0.000956155	0.000162833	0.00114815	0.002997	6.67666	6.54689	6.6893	6.49825	6.74685	6.55612	6.67948	6.60437	6.90448	6.63662	6.853	6.58646	6.88753	6.54844	6.86295	6.45943	7.02791	6.78136	6.8125	6.80607	6.8802	6.57894	6.81121	6.7761
Q99081-1	TCF12	Transcription factor 12 [OS=Homo sapiens]	0.204318	0.185666	0.0518236	1.28547	0.151838	0.336716	0.0928329	0.0596752	0.075841	0.0730635	0.0905822	0.224884	0.111888	6.54071	5.95884	6.76553	5.82782	6.46271	6.08108	6.58496	6.07682	6.62498	5.94953	6.71562	6.4363	6.60733	6.40259	6.70321	6.51885	6.04658	6.46107	5.99548	6.54998	6.41109	6.59395	6.65392	6.80349
P48723	HSPA13	Heat shock 70 kDa protein 13 [OS=Homo sapiens]	0.204279	0.0257348	0.0064337	2.19154	0.0408291	0.0469601	0.0250956	0.00879355	0.00565784	0.0139197	0.00802399	0.0127285	0.018981	6.8392	6.54226	7.2891	6.67666	6.79442	6.58646	6.90569	6.4822	6.92125	6.50462	7.02791	6.55919	6.9472	6.72792	6.88142	7.03672	6.93192	6.75889	6.73606	6.81506	6.8392	7.07575	6.88509	6.78136
Q13492-1	PICALM	Phosphatidylinositol-binding clathrin assembly protein [OS=Homo sapiens]	0.203348	0.0006433	0.000160825	3.79365	0.00204856	0.00422255	0.00315991	0.000319103	5.73576e-05	0.000326229	0.00011853	0.000485199	0.000999001	6.51254	6.25361	6.46107	6.45615	6.55612	6.29829	6.71012	6.2854	6.76818	6.41278	6.56224	6.35755	6.62498	6.44956	6.83668	6.41278	6.49506	6.43296	6.44626	6.41447	6.5157	6.43129	6.62205	6.46597
Q5RKV6	EXOSC6	Exosome complex component MTR3 [OS=Homo sapiens]	0.203006	0.0219974	0.00862037	2.06447	0.00733248	0.0636363	0.0352026	0.0113469	0.00809666	0.00159402	0.0110469	0.0192962	0.02997	6.92719	6.60437	7.26021	6.50462	6.9542	6.58646	7.03562	6.47086	6.69905	6.52356	6.82655	6.55766	6.96	6.66818	6.6865	6.6279	6.84549	6.93899	6.8716	6.92837	6.87283	7.06609	6.84549	6.8716
Q7LFL8-1	CXXC5	CXXC-type zinc finger protein 5 [OS=Homo sapiens]	0.202649	0.0245168	0.00612919	2.2126	0.231597	0.0321339	0.0240652	0.00811088	0.00531037	0.119315	0.00724356	0.00732663	0.017982	6.49825	6.38198	6.94837	6.55612	6.39403	6.56682	6.56377	6.54071	6.6879	6.46434	6.58646	6.36282	6.68089	6.5345	6.92006	6.7866	6.77083	6.42794	6.54535	6.19967	6.83542	6.63081	6.92362	6.47086
Q6PGP7	TTC37	Tetratricopeptide repeat protein 37 [OS=Homo sapiens]	0.20253	0.000266563	6.66407e-05	4.17626	0.00194428	0.00296692	0.00315991	9.56628e-05	1.93253e-05	0.000305596	2.57669e-05	0.000309182	0.000999001	6.71699	6.46597	6.51728	6.53605	6.73877	6.46271	6.63662	6.58796	6.8679	6.68089	6.70044	6.59246	6.8009	6.66959	6.8125	6.58496	6.80219	6.55152	6.84674	6.58946	6.87036	6.43296	6.8009	6.52669
P56134	ATP5MF	ATP synthase subunit f, mitochondrial [OS=Homo sapiens]	0.202411	0.00347907	0.000869768	3.0606	0.00733248	0.0170241	0.00678269	0.00140945	0.00046634	0.00159402	0.000797032	0.00307881	0.002997	7.51885	7.29829	7.5932	7.18884	7.56834	7.25644	7.57894	7.26115	7.65033	7.17093	7.53138	7.21335	7.65821	7.19279	7.55459	7.24031	7.33807	7.38024	7.25833	7.45533	7.31198	7.41616	7.27146	7.33092
P52565-1	ARHGDIA	rho GDP-dissociation inhibitor 1 [OS=Homo sapiens]	0.202363	0.000135262	3.38154e-05	4.47089	0.00381374	0.00311151	0.00315991	3.82362e-05	8.27211e-06	0.000714582	7.54477e-06	0.000330155	0.000999001	6.71973	6.46597	6.6907	6.51412	6.82909	6.47897	6.61176	6.59544	6.87652	6.72792	6.90207	6.71699	6.80349	6.63662	6.87652	6.55152	6.79701	6.55919	6.8189	6.63372	6.85922	6.61029	6.7866	6.65249
Q96HS1-1	PGAM5	Serine/threonine-protein phosphatase Pgam5, mitochondrial [OS=Homo sapiens]	0.201946	0.00393622	0.000984054	3.00698	0.0082106	0.0110545	0.0096007	0.00249815	0.000545046	0.00182033	0.00163288	0.00174339	0.004995	6.65392	6.51728	6.85922	6.35226	6.732	6.39232	6.84423	6.26679	6.77873	6.56377	6.72792	6.46434	6.79442	6.64818	6.7866	6.6279	6.76155	6.71012	6.74551	6.7866	6.72247	6.7866	6.78398	6.65105
Q92696	RABGGTA	geranylgeranyl transferase type-2 subunit alpha [OS=Homo sapiens]	0.201839	0.000795013	0.000198753	3.70169	0.00870957	0.00429954	0.0096007	0.000542506	7.51662e-05	0.00197002	0.000236287	0.000497755	0.004995	6.52199	6.38024	6.47249	6.48704	6.60288	6.47249	6.43796	6.46107	6.84172	6.52042	6.80735	6.47249	6.71699	6.60288	6.71425	6.46923	6.67666	6.38716	6.69209	6.4363	6.73471	6.43962	6.8125	6.48059
P53794	SLC5A3	sodium/myo-inositol cotransporter [OS=Homo sapiens]	0.201665	0.0180067	0.00450168	2.34662	0.0259152	0.0310276	0.0269392	0.0058535	0.0036097	0.00790512	0.00479302	0.00698067	0.020979	6.28725	6.49025	6.72383	6.58195	6.76951	6.47573	6.84549	6.50938	6.66818	6.42626	6.50938	6.44956	6.65392	6.43463	6.83668	6.52669	6.67807	6.1127	6.54535	6.15178	6.63807	6.67384	6.62059	6.52356
Q8IYU8	MICU2	calcium uptake protein 2, mitochondrial [OS=Homo sapiens]	0.201212	0.12285	0.0308402	1.51088	0.127338	0.221784	0.0614249	0.0367132	0.0398341	0.057996	0.0491019	0.117053	0.0649351	6.66676	6.27612	6.6453	6.32733	6.87283	6.26303	7.02237	6.22497	6.78267	6.22882	6.52826	6.1639	6.67243	6.27426	6.64962	6.16591	6.1918	6.62352	6.44128	6.68229	6.32012	6.67525	6.25172	6.7252
P30533	LRPAP1	alpha-2-macroglobulin receptor-associated protein [OS=Homo sapiens]	0.200955	0.000687229	0.000171807	3.76496	0.00915696	0.00372226	0.00315991	0.000251768	6.23436e-05	0.00211693	8.91797e-05	0.000415512	0.000999001	6.61029	6.62644	6.77742	6.6014	6.55766	6.56377	6.63807	6.49665	6.61029	6.41616	6.62352	6.48059	6.57592	6.47249	6.62205	6.5157	6.87036	6.43463	6.74012	6.34163	6.85425	6.54844	6.83542	6.40599
P51148	RAB5C	Ras-related protein Rab-5C [OS=Homo sapiens]	0.200885	0.000123187	3.07969e-05	4.51149	0.000209788	0.00345773	0.00315991	7.66381e-05	7.3273e-06	1.83872e-05	1.91849e-05	0.000377034	0.000999001	6.73877	6.58946	6.82909	6.62936	6.83794	6.56529	6.84298	6.56377	7	6.66818	6.92244	6.59096	6.99095	6.65964	6.93428	6.59544	6.73606	6.6851	6.71425	6.74551	6.74281	6.67666	6.74147	6.65105
A6NHX0	CASTOR2	Cytosolic arginine sensor for mTORC1 subunit 2 [OS=Homo sapiens]	0.200826	0.002149	0.00053725	3.26982	0.0462306	0.00765278	0.00678269	0.000749938	0.000258992	0.0173325	0.000354786	0.00107213	0.002997	6.83036	6.6879	6.5744	6.74012	6.74281	6.78136	6.6907	6.65105	6.73877	6.50462	6.92837	6.57743	6.85674	6.50462	6.69209	6.61765	6.98413	6.69349	6.97499	6.44128	6.90448	6.61618	6.86542	6.55766
Q5VV41-1	ARHGEF16	rho guanine nucleotide exchange factor 16 [OS=Homo sapiens]	0.200707	0.00108014	0.000270034	3.56858	0.0182327	0.00835884	0.00501636	0.000500377	0.000107682	0.00514014	0.000213844	0.00119989	0.001998	6.77479	6.50779	6.90207	6.57137	6.79701	6.55152	6.76553	6.7046	6.9472	6.49506	6.9331	6.53138	6.79312	6.43796	6.89966	6.58496	6.61618	6.64097	6.64241	6.58045	6.59991	6.66676	6.62059	6.61029
Q01629	IFITM2	Interferon-induced transmembrane protein 2 [OS=Homo sapiens]	0.200633	0.0978684	0.0244671	1.61142	0.129727	0.125789	0.0541993	0.0314378	0.0300807	0.0597156	0.0404124	0.0521733	0.0539461	7.17293	7.08428	7.24603	7.13031	7.30652	6.926	7.72928	7.21043	6.97957	7.4545	6.87529	7.14975	7.33539	7.17991	7.3345	7.08746	7.44211	6.97957	7.74147	7.40259	7.64458	7.06932	7.50383	7.22978
Q9Y3D9	MRPS23	28S ribosomal protein S23, mitochondrial [OS=Homo sapiens]	0.200435	0.0616022	0.0275536	1.55982	0.0205341	0.213788	0.0593115	0.0334045	0.0347173	0.00609007	0.0435193	0.111025	0.0619381	6.72247	6.36282	7.0607	6.25739	6.6893	6.30378	6.81378	6.16591	6.8009	6.35226	6.848	6.42291	6.91528	6.42122	6.80219	6.52513	6.42459	6.70183	6.30195	6.73335	6.30743	6.73606	6.3906	6.6893
P61018-1	RAB4B	Ras-related protein Rab-4B [OS=Homo sapiens]	0.199991	0.138838	0.0347095	1.45955	0.126085	0.203731	0.085264	0.042918	0.0460598	0.056908	0.0599618	0.103827	0.0999001	6.83794	6.57289	6.38543	6.41109	6.87036	6.39232	6.88996	6.55459	7.24888	6.71836	6.54998	6.55919	7.18686	6.70598	7.00113	6.49346	6.2891	6.54535	6.79442	6.61618	6.64674	6.30925	6.48704	6.90929
Q96S55-1	WRNIP1	ATPase WRNIP1 [OS=Homo sapiens]	0.199665	0.0352427	0.00881067	2.05499	0.0891493	0.0782249	0.0316663	0.0125937	0.00832157	0.0363611	0.0126068	0.0258003	0.025974	6.84925	6.56224	6.69627	6.47897	6.85425	6.50462	6.90569	6.58796	7.05528	6.73606	6.84925	6.54689	7.10434	6.62205	7.01569	6.46761	6.46271	6.73335	6.6879	6.848	6.60733	6.46761	6.45286	6.58946
Q7L576-1	CYFIP1	cytoplasmic FMR1-interacting protein 1 [OS=Homo sapiens]	0.199211	0.000707793	0.000176948	3.75215	0.010418	0.00522359	0.00501636	0.000217926	6.48021e-05	0.00252542	7.4046e-05	0.000635375	0.001998	6.65821	6.35403	6.56529	6.3906	6.63807	6.38543	6.62498	6.39232	6.83542	6.42626	6.61324	6.36107	6.66534	6.53916	6.87406	6.49825	6.60733	6.60437	6.58045	6.61765	6.64818	6.45615	6.73606	6.63081
Q08752	PPID	peptidyl-prolyl cis-trans isomerase D [OS=Homo sapiens]	0.199197	0.0792317	0.0509227	1.29309	0.0198079	0.31234	0.0877424	0.0626005	0.074157	0.00577781	0.0963541	0.198419	0.103896	6.83542	6.69905	6.69209	6.6879	6.82146	6.69766	6.74012	6.75889	6.6865	6.08108	6.75889	6.00899	6.65678	5.90689	6.6851	5.88264	6.49506	6.74012	6.48704	6.73742	6.5157	6.61765	6.49985	6.66534
P00167-1	CYB5A	Cytochrome b5 [OS=Homo sapiens]	0.198814	0.0295447	0.00738617	2.13158	0.213209	0.0284898	0.0240652	0.00956144	0.00668639	0.107266	0.00895677	0.0062525	0.017982	6.65821	6.62059	6.37678	6.58195	6.65964	6.61618	6.71425	6.53138	6.84423	6.73742	6.51728	6.69488	6.67525	6.6851	6.59991	6.44956	6.79961	6.38543	7.04002	6.36632	6.91648	6.31107	6.90207	6.33807
P82094	TMF1	TATA element modulatory factor [OS=Homo sapiens]	0.19863	0.000679887	0.000169972	3.76962	0.00139058	0.0065207	0.00315991	0.000722806	6.1352e-05	0.000195295	0.000337776	0.000882027	0.000999001	6.80219	6.61029	6.99322	6.5157	6.87283	6.59096	6.89482	6.59544	6.73064	6.56224	6.82018	6.49825	6.75489	6.53294	6.7761	6.54226	6.63227	6.52356	6.6014	6.57894	6.52199	6.55612	6.63662	6.54689
Q8NFA0	USP32	Ubiquitin carboxyl-terminal hydrolase 32 [OS=Homo sapiens]	0.198107	0.0808096	0.0221435	1.65475	0.0606072	0.147292	0.0497319	0.0270386	0.0264907	0.0231721	0.0335601	0.0648815	0.047952	6.73064	6.46271	6.43463	6.61029	7.03342	6.42962	7.01011	6.59544	6.94134	6.64097	6.56682	6.42291	6.90448	6.31288	7.02348	6.19377	6.44626	6.67666	6.74416	6.76155	6.64241	6.58646	6.4545	6.86171
Q00325-1	SLC25A3	Phosphate carrier protein, mitochondrial [OS=Homo sapiens]	0.198028	0.000134616	3.36539e-05	4.47296	0.00605024	0.00444302	0.00315991	3.64343e-05	8.20039e-06	0.00122759	7.0706e-06	0.000521266	0.000999001	6.81506	6.79572	6.92244	6.62644	6.926	6.6893	6.94251	6.56224	6.87529	6.62936	6.89482	6.54071	6.98641	6.62936	6.88753	6.60881	6.79572	6.6865	6.79961	6.79181	6.73606	6.76022	6.73742	6.62205
Q5T8I3-1	FAM102B	Protein Fam102b [OS=Homo sapiens]	0.197835	0.0792317	0.202591	0.693379	0.0198079	0.98508	0.25523	0.210006	0.445401	0.00577781	0.469669	0.9662	0.46953	6.41785	6.27053	4.34341	6.05094	6.65821	5.64674	5.32553	6.61029	6.75889	5.49506	6.70321	6.34696	6.60437	6.77083	6.78136	5.31832	6.17393	6.33271	6.83289	5.30012	6.79051	6.91049	6.15785	6.12102
Q5T8D3-1	ACBD5	Acyl-CoA-binding domain-containing protein 5 [OS=Homo sapiens]	0.197486	0.0131004	0.00327509	2.48478	0.00965869	0.026454	0.0143705	0.00486645	0.00244585	0.00225969	0.00383108	0.00564134	0.00899101	6.6837	6.44128	6.63662	6.21529	6.60437	6.28355	6.732	6.12722	6.80735	6.54071	6.63952	6.48864	6.76818	6.76288	6.80993	6.57592	6.62059	6.4822	6.53916	6.54071	6.63517	6.49985	6.43796	6.58646
O94826	TOMM70	Mitochondrial import receptor subunit TOM70 [OS=Homo sapiens]	0.19739	8.31726e-05	2.07931e-05	4.68208	0.00163775	0.00328918	0.00315991	2.70123e-05	4.46938e-06	0.000239615	4.71371e-06	0.000351845	0.000999001	6.73064	6.64674	6.88387	6.45286	6.73471	6.55919	6.74819	6.41785	6.79312	6.52199	6.79831	6.55459	6.87406	6.5345	6.69627	6.58045	6.66959	6.52513	6.65964	6.61176	6.63372	6.58796	6.60881	6.46923
P15954	COX7C	Cytochrome c oxidase subunit 7C, mitochondrial [OS=Homo sapiens]	0.197203	0.0111589	0.00278973	2.55444	0.127338	0.0189675	0.0096007	0.00407899	0.00201526	0.057996	0.00304463	0.00356704	0.004995	6.29462	6.36807	6.39917	6.57137	6.29646	6.35403	6.56224	6.33092	6.32912	6.2854	6.48059	6.20945	6.29462	6.32912	6.60881	6.18587	6.62644	6.23649	6.63372	6.15987	6.6893	6.34873	6.74012	6.20945
Q14139	UBE4A	ubiquitin conjugation factor e4 a [OS=Homo sapiens]	0.196733	0.0197934	0.00494835	2.30554	0.0163725	0.0344058	0.019075	0.00707551	0.00405314	0.00451121	0.00611237	0.00810282	0.012987	6.9507	6.74147	7.11582	6.72792	7.04985	6.77083	7.01681	6.77742	6.96924	6.71149	7.28355	6.70874	7.40769	6.75756	6.98641	6.81634	6.82655	7.10748	6.83794	6.8505	6.85549	6.80349	6.8009	6.96694
Q9UPN3	MACF1	Microtubule-actin cross-linking factor 1, isoforms 1/2/3/5 [OS=Homo sapiens]	0.196392	0.000134356	3.35891e-05	4.4738	0.000262076	0.00329742	0.00315991	8.04027e-05	8.16851e-06	2.46884e-05	2.05085e-05	0.000353295	0.000999001	6.73064	6.58045	6.61765	6.48543	6.75489	6.5744	6.79572	6.51885	6.74819	6.41954	6.67525	6.39575	6.73606	6.3505	6.74416	6.3837	6.74685	6.62205	6.66534	6.61912	6.65249	6.59991	6.65535	6.61618
Q659C4-1	LARP1B	La-related protein 1B [OS=Homo sapiens]	0.196287	0.0183105	0.00457762	2.33936	0.0298729	0.0333234	0.0230872	0.00622057	0.00367935	0.0093546	0.00518496	0.00769207	0.016983	6.97499	6.54071	6.83794	6.91767	6.8125	6.65964	7.01681	6.93428	6.70736	6.67666	6.86171	6.66959	6.59395	6.58346	6.88142	6.26491	6.81506	6.67243	6.91409	6.58796	6.94603	6.63517	6.65964	6.52356
Q9GZX9	TWSG1	Twisted gastrulation protein homolog 1 [OS=Homo sapiens]	0.195816	0.0153901	0.00384753	2.41482	0.043893	0.0179645	0.0179914	0.00616516	0.0029857	0.0163349	0.0051178	0.00332263	0.011988	6.78529	6.72656	7.20555	6.62059	6.8679	6.66107	7.10224	6.67243	6.53761	6.6453	6.82273	6.65678	6.66676	6.47573	6.74281	6.85425	7.02237	6.58195	6.96924	6.74685	6.82146	6.70598	6.93074	6.77742
Q10472	GALNT1	Polypeptide N-acetylgalactosaminyltransferase 1 [OS=Homo sapiens]	0.19574	0.0179288	0.00448221	2.34851	0.0922733	0.0340055	0.019075	0.00665203	0.00358785	0.0379855	0.00568891	0.0079654	0.012987	7.06824	6.63807	7.18488	6.74819	7.07468	6.64386	7.25267	6.63227	6.83542	6.57137	6.92006	6.64097	6.99774	6.77347	6.91289	6.82146	6.78921	6.8189	6.63807	6.86171	6.71699	6.8716	6.83415	6.85425
Q9NX14-1	NDUFB11	NADH dehydrogenase [ubiquinone] 1 beta subcomplex subunit 11, mitochondrial [OS=Homo sapiens]	0.195522	0.000137431	3.43577e-05	4.46398	0.00702349	0.00309685	0.00315991	4.48117e-05	8.52625e-06	0.00151957	9.27359e-06	0.000326471	0.000999001	6.57894	6.59694	6.73335	6.58195	6.50779	6.51412	6.65821	6.4545	6.61176	6.34518	6.72792	6.31107	6.57743	6.33985	6.65249	6.43129	6.72792	6.42626	6.62205	6.44128	6.65964	6.53294	6.70044	6.4363
O75845	SC5D	lathosterol oxidase [OS=Homo sapiens]	0.195264	0.156982	0.0639457	1.19419	0.0761963	0.259698	0.104655	0.0746077	0.0985095	0.0304075	0.119389	0.147906	0.130869	6.32912	6.32912	6.38543	6.52669	6.24603	6.21723	6.43296	6.47249	6.25172	6.51254	6.3837	6.56529	6.4545	6.6453	6.65392	6.75489	6.89482	6.1416	7.30195	6.18388	7.15076	6.40939	6.95652	6.33985
O75369-1	FLNB	Filamin-B [OS=Homo sapiens]	0.194977	0.0123255	0.0137067	1.86307	0.00308137	0.15406	0.0436601	0.018334	0.0144947	0.000564598	0.0204884	0.069481	0.03996	6.92362	6.67948	6.77347	6.55152	6.95768	6.6865	6.90689	6.54998	6.77215	6.41109	6.8679	6.42459	6.8505	6.3345	6.76951	6.24031	6.40939	6.55459	6.45286	6.56224	6.35226	6.59991	6.40599	6.50779
Q86TI0	TBC1D1	TBC1 domain family member 1 [OS=Homo sapiens]	0.194697	0.110243	0.0275608	1.55971	0.223959	0.128279	0.0579508	0.0333941	0.0347395	0.114646	0.0434871	0.0535855	0.0599401	7.09381	6.71287	6.49346	6.91767	7.10014	6.81378	6.95652	7.03892	7.05853	6.82146	6.70736	6.89724	6.84423	6.8505	7.13955	6.65249	6.77742	6.50621	6.79051	6.22304	6.848	6.40769	6.79831	6.42962
P28331-1	NDUFS1	NADH-ubiquinone oxidoreductase 75 kDa subunit, mitochondrial [OS=Homo sapiens]	0.194629	0.000221074	5.52686e-05	4.25752	0.011119	0.00485516	0.00315991	6.37673e-05	1.54644e-05	0.00275482	1.47615e-05	0.000581429	0.000999001	6.6851	6.66534	6.65678	6.6837	6.66249	6.5744	6.79961	6.61471	6.79572	6.54381	6.7211	6.42291	6.79312	6.56682	6.86913	6.44791	6.57137	6.46761	6.75087	6.50621	6.7046	6.43129	6.70321	6.45286
Q92542-1	NCSTN	Nicastrin [OS=Homo sapiens]	0.194511	0.1123	0.05615	1.25065	0.0340137	0.2545	0.094102	0.0646544	0.0840003	0.0109799	0.100381	0.143496	0.113886	6.24793	6.11686	6.86913	6.47735	6.02015	6.18587	6.32373	6.14771	6.38198	6.0045	6.48864	6.16591	5.76288	6.60733	6.63952	6.62352	6.55919	6.00225	6.23266	6.01123	6.65249	6.18388	6.7866	6.10434
Q9UBC3	DNMT3B	DNA (Cytosine-5)-methyltransferase 3B [OS=Homo sapiens]	0.194497	0.101629	0.0254072	1.59504	0.334353	0.175934	0.0635861	0.0317302	0.0314899	0.196621	0.0408825	0.0842371	0.0679321	6.00225	6.19771	6.29094	6.09592	6.05094	6.10643	6.2555	5.83289	6.32373	5.76288	6.34696	5.80219	6.17991	5.9542	6.74147	5.81506	5.95884	6.02015	5.8505	5.83289	5.79442	6.25361	6.17592	5.96347
Q9BXS9-1	SLC26A6	Solute carrier family 26 member 6 [OS=Homo sapiens]	0.194403	0.122361	0.0305902	1.51442	0.392332	0.145661	0.0670891	0.0367079	0.039378	0.242466	0.0490418	0.0638552	0.0729271	7.42878	6.76022	6.92125	6.81121	6.98868	6.67525	6.91886	6.66676	7.03892	6.86171	6.91648	7.04658	7.26021	7.13031	6.74819	7.08428	7.11894	6.48543	6.80993	7.01681	6.83668	6.78136	6.93074	6.26491
Q8WWH5	TRUB1	probable tRNA pseudouridine synthase 1 [OS=Homo sapiens]	0.194214	0.00892611	0.00223153	2.6514	0.0117974	0.0149743	0.01092	0.00415967	0.00151054	0.00312846	0.00311899	0.00258615	0.00599401	6.46271	6.34341	6.61765	6.32553	6.4446	6.43463	6.40259	6.45286	6.88264	6.52042	6.90809	6.53605	6.824	6.46271	6.79701	6.53605	6.66676	6.37851	6.54844	6.41278	6.55766	6.39403	6.55612	6.54071
Q8N5M1	ATPAF2	ATP synthase mitochondrial F1 complex assembly factor 2 [OS=Homo sapiens]	0.194112	0.0054524	0.0013631	2.86547	0.0387175	0.016592	0.0121697	0.00196764	0.000818289	0.0129526	0.00120454	0.00295504	0.00699301	6.55766	6.21529	6.71425	6.2384	6.44294	6.36457	6.55919	6.24982	6.75756	6.33628	6.61471	6.54381	6.72383	6.60288	6.61765	6.6014	6.47897	6.54689	6.67243	6.30561	6.60585	6.50621	6.47573	6.38024
O75381-1	PEX14	Peroxisomal membrane protein PEX14 [OS=Homo sapiens]	0.193673	0.0125584	0.0031396	2.50313	0.0112929	0.0341973	0.0143705	0.00405401	0.00231611	0.00285152	0.0030144	0.00804192	0.00899101	6.84046	6.58946	7.03122	6.58195	6.89482	6.51412	7.00899	6.52826	6.96924	6.63517	6.83415	6.58946	7.10329	6.66249	6.82018	6.55766	6.69766	6.87283	6.86047	6.88753	6.70044	6.79572	6.66534	6.88753
Q6PI48	DARS2	Aspartate--tRNA ligase, mitochondrial [OS=Homo sapiens]	0.193136	0.0311182	0.00777954	2.10905	0.0298729	0.0467947	0.0325549	0.0119459	0.00712071	0.0093546	0.0117743	0.0126352	0.026973	6.31651	6.63807	6.62352	6.64674	6.37678	6.54689	6.48704	6.55305	6.80607	6.43962	6.66959	6.4446	6.71287	6.63952	6.85549	6.56071	6.8505	6.41278	6.88996	6.42122	6.91886	6.40259	6.93074	6.41447
P78310-1	CXADR	Coxsackievirus and adenovirus receptor [OS=Homo sapiens]	0.193096	0.0128965	0.00322412	2.49159	0.00760186	0.0273108	0.0219895	0.00415598	0.00239852	0.00166963	0.00311423	0.00591954	0.015984	6.79831	6.55459	6.98641	6.52982	6.75622	6.50144	6.9472	6.48864	6.56071	6.45779	6.63081	6.53294	6.66534	6.79312	6.66391	6.77083	6.66818	6.34696	6.61324	6.34873	6.68229	6.47897	6.52513	6.37678
Q9BUE6	ISCA1	Iron-sulfur cluster assembly 1 homolog, mitochondrial [OS=Homo sapiens]	0.192842	0.0940751	0.0235188	1.62859	0.180933	0.113538	0.0526086	0.0289018	0.0285413	0.0895614	0.0364569	0.0447413	0.0519481	6.89603	6.57137	7.49665	6.69209	6.74953	6.59395	6.83036	6.71287	6.6865	6.50462	7.20065	6.53916	6.84172	6.62498	6.71149	6.74281	7.07682	6.77083	6.76022	6.94486	6.71973	7.11166	6.91648	6.76288
Q15311	RALBP1	RalA-binding protein 1 [OS=Homo sapiens]	0.192112	0.0197967	0.00494918	2.30547	0.0249473	0.0493862	0.0250956	0.00655005	0.00405619	0.0075324	0.0055355	0.0136076	0.018981	6.99209	6.61471	6.853	6.58195	6.94837	6.61912	6.8936	6.58796	6.96	6.60288	6.94017	6.56377	7.01346	6.49185	6.92125	6.42122	6.61029	6.93664	6.79701	6.83162	6.71012	6.88631	6.6879	6.88387
P16422	EPCAM	Epithelial cell adhesion molecule [OS=Homo sapiens]	0.191852	0.0242352	0.00605881	2.21761	0.0163725	0.0551097	0.0240652	0.00918438	0.00522375	0.00451121	0.00846902	0.0158946	0.017982	6.97613	6.7211	7.14262	6.69905	6.95536	6.78921	6.97728	6.63372	7.05961	6.81121	7.02126	6.63662	7.21917	6.6865	7.05311	6.52669	6.91528	7.00113	6.94837	7.07253	6.88753	7.10119	6.88509	7.05961
Q9NXV6	CDKN2AIP	CDKN2A-interacting protein [OS=Homo sapiens]	0.191719	0.00225242	0.000563105	3.24941	0.0395565	0.00715226	0.0121697	0.000914178	0.000273585	0.0133629	0.000458444	0.000990902	0.00699301	6.32012	6.22882	6.38888	6.42962	6.38716	6.32553	6.48864	6.25927	6.68089	6.35931	6.50144	6.30561	6.56224	6.53916	6.7252	6.40769	6.59842	6.32733	6.53138	6.30378	6.66959	6.35579	6.68089	6.39232
Q8N2F6-1	ARMC10	Armadillo repeat-containing protein 10 [OS=Homo sapiens]	0.191673	0.0883956	0.0220989	1.65563	0.0761963	0.122536	0.0472746	0.0292928	0.0264162	0.0304075	0.0370911	0.0502744	0.044955	6.77479	6.26866	6.77873	6.15178	6.75221	6.18982	6.86171	6.17193	6.79312	6.72383	6.69488	6.7046	6.94603	6.62352	6.70736	6.52826	6.56529	6.73064	6.75756	6.84046	6.54381	6.69627	6.54226	6.7879
Q96SZ6	CDK5RAP1	CDK5 regulatory subunit-associated protein 1 [OS=Homo sapiens]	0.19161	0.0234962	0.00587405	2.23106	0.180933	0.0424521	0.0209987	0.0103936	0.00503352	0.0895614	0.00997424	0.0110378	0.014985	6.63372	6.62936	7.10329	6.67384	6.66249	6.56224	6.79312	6.52356	6.90087	6.72928	7.13237	6.55459	7.04002	6.67948	6.99095	6.71012	6.66959	6.58796	6.57743	6.56986	6.57743	6.57743	6.66107	6.6453
Q8NB50-1	ZFP62	Zinc finger protein 62 homolog [OS=Homo sapiens]	0.191154	0.205813	0.064164	1.19271	0.223959	0.423694	0.102907	0.0750171	0.098938	0.114646	0.120224	0.325884	0.127872	7.10434	6.92955	7.25361	6.65964	7.19081	6.88509	7.11582	6.81506	7.04111	6.73064	7.17891	6.70321	7.75087	6.59096	6.95768	6.732	6.76553	6.87529	6.824	7.12516	6.41447	6.60585	6.46597	7.11686
Q9H6T0-2	ESRP2	Isoform 2 of Epithelial splicing regulatory protein 2 [OS=Homo sapiens]	0.191055	0.126733	0.0316831	1.49917	0.284193	0.199038	0.0757963	0.0378409	0.0411865	0.153668	0.050938	0.100465	0.0859141	6.90207	6.6837	7.0268	6.47897	6.88509	6.6879	6.90087	6.52199	6.84046	6.49985	6.79051	6.27426	6.64962	6.15178	6.76553	6.09381	6.59694	6.84172	6.58045	6.79572	6.44294	6.75756	6.40599	6.70736
Q08170	SRSF4	Serine/arginine-rich splicing factor 4 [OS=Homo sapiens]	0.190955	0.000932999	0.00023325	3.63218	0.0198079	0.0082782	0.00315991	0.000321489	9.0122e-05	0.00579952	0.000120065	0.0011826	0.000999001	6.67101	6.38198	6.50462	6.41278	6.64818	6.31288	6.66959	6.38198	6.67384	6.59395	6.61765	6.5157	6.80607	6.49185	6.7046	6.33628	6.45121	6.4363	6.732	6.49506	6.59395	6.37504	6.43796	6.48543
Q5W0Z9-1	ZDHHC20	Probable palmitoyltransferase ZDHHC20 [OS=Homo sapiens]	0.190784	0.0110776	0.00276939	2.55762	0.0425186	0.0157683	0.0156354	0.00365782	0.00199925	0.0148922	0.00263883	0.00276136	0.00999001	6.82146	6.59544	7.28633	6.61912	6.94837	6.60585	7.06501	6.62644	6.82528	6.67807	6.8392	6.7879	6.97728	6.79442	6.74685	6.95187	6.97154	6.70874	6.80349	6.58946	6.84674	6.84172	6.8505	6.8936
O96000	NDUFB10	NADH dehydrogenase [ubiquinone] 1 beta subcomplex subunit 10 [OS=Homo sapiens]	0.190635	0.000131081	3.27703e-05	4.48452	0.00222307	0.00313693	0.00501636	6.36761e-05	7.938e-06	0.000363608	1.47098e-05	0.000333934	0.001998	6.66818	6.67666	6.75756	6.63662	6.6837	6.65105	6.76553	6.59991	6.66959	6.50462	6.72247	6.42962	6.74953	6.49825	6.6453	6.65249	6.82273	6.42794	6.78136	6.51412	6.7866	6.5345	6.76686	6.40599
Q08357	SLC20A2	sodium-dependent phosphate transporter 2 [OS=Homo sapiens]	0.190451	0.108399	0.0286401	1.54302	0.165347	0.131818	0.0541993	0.0342143	0.0364016	0.0805623	0.0448871	0.0557429	0.0539461	6.64962	6.73471	7.1179	6.55612	6.91409	6.80478	7.04111	6.3733	6.72928	6.37156	6.77873	6.46434	6.67666	6.93192	6.82018	7.07788	7.02015	6.75221	6.51254	6.38716	7.16088	6.73471	6.89845	6.84549
O60232	ZNRD2	Sjoegren syndrome/scleroderma autoantigen 1 [OS=Homo sapiens]	0.189961	0.250093	0.121996	0.913653	0.165347	0.802074	0.166729	0.13147	0.22641	0.0805623	0.249863	0.749627	0.248751	6.92125	6.35579	6.98982	6.11478	7.01681	6.25361	6.81121	6.52042	6.824	6.31288	6.88387	5.91886	6.89724	5.98185	6.63081	6.14771	6.3147	6.97499	6.2854	6.99095	5.79961	6.99435	6.42291	6.95187
Q96HE7	ERO1A	ERO1-like protein alpha [OS=Homo sapiens]	0.189931	0.0447293	0.041671	1.38017	0.0111823	0.326654	0.0812997	0.050744	0.0578513	0.00278015	0.0735331	0.214726	0.0939061	7.01569	6.61471	6.90569	6.52982	7.11998	6.60733	7.21432	6.52199	6.85674	6.65392	6.59842	6.45286	6.97039	6.67384	6.87652	6.18785	6.36282	6.73064	6.57137	6.83794	6.49985	6.61324	6.26303	6.55152
Q13901	C1D	nuclear nucleic acid-binding protein C1D [OS=Homo sapiens]	0.189785	0.0151185	0.00377962	2.42255	0.0101234	0.0372644	0.0168596	0.00616516	0.00290767	0.00238518	0.00512418	0.00912965	0.010989	6.88509	6.56071	6.82782	6.50938	6.84549	6.56071	6.88996	6.40599	6.82909	6.43296	6.74551	6.3733	6.8125	6.50144	6.71973	6.3837	6.62498	6.79961	6.67525	6.83415	6.67525	6.86542	6.71562	6.74147
P43250-1	GRK6	G protein-coupled receptor kinase 6 [OS=Homo sapiens]	0.189738	0.0541085	0.0135271	1.86879	0.0813014	0.114728	0.0458132	0.0171253	0.0142595	0.0326692	0.018742	0.0455544	0.042957	6.90448	6.52199	6.76421	6.33092	6.81762	6.46597	6.96924	6.45121	6.90929	6.61324	6.74551	6.40599	6.81634	6.72792	7.10643	6.73606	6.56986	6.50938	6.47249	6.71973	6.49185	6.49506	6.50462	6.81762
O76031	CLPX	ATP-dependent Clp protease ATP-binding subunit clpX-like, mitochondrial [OS=Homo sapiens]	0.18966	0.00053754	0.000134385	3.87165	0.00224384	0.00436661	0.00501636	0.000156585	4.53878e-05	0.000379781	4.77025e-05	0.000507781	0.001998	6.61324	6.52826	6.86419	6.49346	6.61029	6.48059	6.75087	6.29646	6.54844	6.32733	6.59991	6.35931	6.56377	6.44791	6.64097	6.55459	6.65105	6.41278	6.49825	6.41954	6.55919	6.54998	6.65535	6.40939
O60941-1	DTNB	Dystrobrevin beta [OS=Homo sapiens]	0.189605	0.215015	0.068287	1.16566	0.165347	0.437931	0.107508	0.0768032	0.106701	0.0805623	0.123564	0.342275	0.135864	6.35403	5.66107	5.98641	6.07039	6.45779	5.78921	6.5345	5.63227	6.30012	5.74147	6.06393	5.57592	5.98185	6.16792	6.60733	5.9331	5.76022	6.29829	5.84298	6.25927	5.98185	6.43296	6.24222	6.27612
Q96D53-1	COQ8B	Atypical kinase COQ8B, mitochondrial [OS=Homo sapiens]	0.189361	0.0120057	0.00414873	2.38209	0.00400189	0.0694417	0.0209987	0.00622057	0.00327107	0.000757432	0.0051852	0.0219835	0.014985	7.00113	6.87283	7.01123	6.7866	6.94017	6.80864	6.97957	6.6893	7.06286	6.58346	6.96463	6.55305	7.03012	6.56986	7.00113	6.63517	6.62498	6.69349	6.7046	6.62352	6.66676	6.75622	6.58796	6.73064
P53992	SEC24C	Protein transport protein sec24c [OS=Homo sapiens]	0.189261	9.47023e-05	2.36756e-05	4.6257	0.00194428	0.00420568	0.00315991	2.28292e-05	5.32696e-06	0.000305596	3.73558e-06	0.000482536	0.000999001	6.84172	6.59842	6.65105	6.61176	6.81121	6.62352	6.71973	6.61765	6.92481	6.64674	6.87283	6.56682	6.82528	6.56682	6.87283	6.47573	6.77215	6.80349	6.84674	6.66676	6.79572	6.67807	6.79572	6.60288
Q96BP2	CHCHD1	Coiled-coil-helix-coiled-coil-helix domain-containing protein 1 [OS=Homo sapiens]	0.189253	0.00108541	0.000271353	3.56647	0.00915696	0.00584097	0.00501636	0.000525908	0.000108356	0.00211693	0.00022754	0.000748889	0.001998	6.54381	6.36457	6.57894	6.45615	6.57743	6.46761	6.6851	6.32733	6.60585	6.54535	6.6014	6.50144	6.76155	6.65105	6.66818	6.66534	6.68229	6.30012	6.61765	6.38024	6.73335	6.30743	6.63662	6.4545
Q5UIP0	RIF1	Telomere-associated protein RIF1 [OS=Homo sapiens]	0.189162	2.86721e-05	7.16801e-06	5.1446	0.000262076	0.00241356	0.00315991	5.30718e-06	1.24519e-06	2.46884e-05	5.97678e-07	0.00023944	0.000999001	6.63081	6.59096	6.80993	6.57592	6.69627	6.54535	6.8189	6.46271	6.58496	6.40599	6.66249	6.46271	6.68229	6.4822	6.68229	6.50303	6.65964	6.43962	6.6453	6.41278	6.6453	6.58796	6.69349	6.47249
P10588	NR2F6	Nuclear receptor subfamily 2 group F member 6 [OS=Homo sapiens]	0.188358	0.00141579	0.000353947	3.45106	0.010418	0.00756524	0.00501636	0.00074093	0.000152328	0.00252542	0.000349098	0.00105334	0.001998	7.02459	6.97039	7.08428	6.88631	6.91409	7.07039	6.94837	7	7.06717	6.72656	7.03672	6.62498	7.06717	6.74551	6.98641	6.75489	7.11061	6.91049	7.0864	6.89118	7.01346	6.76818	7.1179	6.848
Q9NZL9	MAT2B	Methionine adenosyltransferase 2 subunit beta [OS=Homo sapiens]	0.187911	0.0591498	0.0147875	1.83011	0.126085	0.101092	0.045107	0.0181861	0.0159632	0.056908	0.0202005	0.0375284	0.041958	6.81762	6.39403	6.57743	6.42291	6.84925	6.47735	6.78398	6.49185	7	6.54381	6.74012	6.39575	6.87774	6.36632	6.83542	6.19377	6.49985	6.74012	6.55152	6.81121	6.55459	6.65964	6.47411	6.80993
Q9P0Z9	PIPOX	Peroxisomal sarcosine oxidase [OS=Homo sapiens]	0.187696	0.0839436	0.0211584	1.67452	0.112025	0.141313	0.0419718	0.0262333	0.0250995	0.0480108	0.0322323	0.0612262	0.037962	6.94486	6.64097	6.6879	6.4446	6.82146	6.50303	7.0268	6.51728	6.66249	6.49346	6.62644	6.35755	6.78398	6.1918	6.61765	6.15987	6.22882	6.54998	6.64386	6.72656	6.38543	6.47249	6.41785	6.53761
Q96EB6	SIRT1	NAD-dependent protein deacetylase sirtuin-1 [OS=Homo sapiens]	0.187454	0.0338787	0.0113286	1.94582	0.0112929	0.117788	0.0352026	0.0157427	0.0113237	0.00285152	0.0168728	0.0471679	0.02997	6.75355	6.42626	6.64962	6.57894	6.88387	6.44791	6.84298	6.55612	6.71149	6.34341	6.66818	6.30743	6.75756	6.30561	6.79961	6.26679	6.19967	6.46107	6.55919	6.4822	6.39232	6.56224	6.32553	6.55612
Q9Y4B5	MTCL1	Microtubule cross-linking factor 1 [OS=Homo sapiens]	0.187235	0.0594933	0.0148733	1.82759	0.276635	0.0476458	0.0403739	0.0190712	0.0161058	0.148245	0.0214498	0.0129308	0.035964	6.87897	6.44791	6.59991	6.67666	6.74953	6.55612	6.7211	6.57894	6.65535	6.61176	6.45779	6.72656	6.64818	6.69488	6.63952	6.9542	6.78398	6.26866	6.97039	6.17792	6.86171	6.34518	6.87529	6.55612
Q15058	KIF14	Kinesin-like protein KIF14 [OS=Homo sapiens]	0.187136	0.0029244	0.0007311	3.13602	0.00915696	0.0109974	0.0133399	0.00101074	0.000375541	0.00211693	0.000516113	0.00173117	0.00799201	6.57137	6.55919	6.76553	6.56682	6.62352	6.56834	6.76951	6.6837	6.79051	6.41278	6.75622	6.38716	6.81506	6.27426	6.83794	6.38888	6.61618	6.55152	6.59842	6.62352	6.63952	6.53605	6.6907	6.67666
O60763-1	USO1	General vesicular transport factor p115 [OS=Homo sapiens]	0.186457	0.0211463	0.00528657	2.27683	0.0351696	0.0349416	0.0219895	0.00865336	0.00439344	0.0114684	0.00787524	0.0083134	0.015984	6.72928	6.44956	6.66818	6.4446	6.74281	6.48382	6.67948	6.4446	6.63807	6.26679	6.67948	6.24413	6.55152	6.15583	6.67948	6.16792	6.53138	6.67807	6.53605	6.60733	6.50938	6.6865	6.56682	6.6453
Q8WVX9	FAR1	Fatty acyl-CoA reductase 1 [OS=Homo sapiens]	0.186243	0.0096353	0.00240882	2.61819	0.0419464	0.0200515	0.0121697	0.00405975	0.00167783	0.0144308	0.00302258	0.003847	0.00699301	6.73877	6.52356	7.12102	6.61912	6.69905	6.50303	6.84925	6.55152	6.66676	6.55612	6.86047	6.61324	6.63517	6.64386	6.86542	6.72792	6.78529	6.48543	6.46434	6.42794	6.6014	6.6279	6.73064	6.50303
P21709	EPHA1	Ephrin type-A receptor 1 [OS=Homo sapiens]	0.186161	0.153075	0.0387823	1.41137	0.299226	0.234949	0.0765376	0.0451428	0.0528199	0.165307	0.0638305	0.127244	0.0869131	6.60437	6.39232	7.11686	6.53761	6.41109	6.45779	6.57592	6.36632	6.93664	6.52042	7.23074	6.76686	6.8716	6.88387	6.91409	6.97499	7.16189	6.72247	6.65821	6.63952	6.81121	6.89482	6.96	6.86171
P60604	UBE2G2	Ubiquitin-conjugating enzyme E2 G2 [OS=Homo sapiens]	0.18596	8.57987e-05	2.14497e-05	4.66858	0.00150549	0.00307232	0.00315991	3.91395e-05	4.66185e-06	0.000217292	7.79837e-06	0.000322816	0.000999001	6.90328	6.67666	7	6.68089	6.80864	6.67243	6.96463	6.7046	6.78267	6.66249	6.90087	6.70874	6.80607	6.67948	6.70321	6.80478	6.98299	6.61471	6.80478	6.61618	6.87036	6.71973	6.87406	6.62936
Q9H3U1	UNC45A	Protein unc-45 homolog A [OS=Homo sapiens]	0.185807	0.0261724	0.0596111	1.22467	0.00654309	0.231897	0.113183	0.0729649	0.0901199	0.00138742	0.116303	0.124951	0.145854	6.60881	6.71836	6.63662	6.73606	6.65249	6.75221	6.58346	6.77083	6.7761	6.84423	6.76951	6.77479	6.59991	6.73606	6.82018	6.87283	6.79442	6.04002	6.73877	5.96809	6.77083	6.06393	6.80478	6.04876
Q6AI08	HEATR6	HEAT repeat-containing protein 6 [OS=Homo sapiens]	0.18576	0.0261724	0.109787	0.959448	0.00654309	0.81271	0.160705	0.119741	0.197249	0.00138742	0.220714	0.76153	0.235764	6.66959	6.34518	7.02569	6.32012	7.24698	6.33807	6.79572	6.38198	7.44045	6.76155	7.29002	6.93782	7.01792	6.86171	7.58271	7.08534	6.74953	7.47735	6.8189	7.29094	6.74551	7.09276	6.9542	7.21529
Q9H0P0-1	NT5C3A	Isoform 1 of Cytosolic 5'-nucleotidase 3A [OS=Homo sapiens]	0.185636	0.0352049	0.00880124	2.05546	0.419848	0.037505	0.0278951	0.0115109	0.00830025	0.262224	0.0112514	0.00920154	0.021978	6.6453	6.72928	7.07575	6.59694	6.66107	6.74281	6.80607	6.51254	6.55919	6.57592	6.78398	6.69905	6.64241	6.67384	6.62059	6.84046	7.07039	6.45286	6.74281	6.40769	6.90929	6.64386	7.05528	6.46923
P42167	TMPO	Lamina-associated polypeptide 2, isoforms beta/gamma [OS=Homo sapiens]	0.185008	0.0112715	0.00281787	2.55008	0.0522049	0.015802	0.0156354	0.00359328	0.00204369	0.0197074	0.00258536	0.00277816	0.00999001	6.61912	6.48704	6.82655	6.52513	6.63081	6.49506	6.6893	6.52826	6.64097	6.65678	6.92125	6.65964	6.78921	6.75489	6.67807	6.8936	7.02791	6.58346	6.77083	6.52356	6.86419	6.42962	6.94134	6.64241
Q14554	PDIA5	Protein disulfide-isomerase A5 [OS=Homo sapiens]	0.184594	0.131253	0.0328842	1.48301	0.223959	0.212023	0.0656267	0.0390378	0.0432283	0.114619	0.0529436	0.109673	0.0709291	6.73877	6.52199	6.70736	6.42122	6.83794	6.4822	6.90569	6.33807	6.72247	6.25361	6.55612	6.15583	6.80478	6.2817	6.81634	6.10852	6.32733	6.71562	6.49025	6.86295	6.38888	6.74416	6.4446	6.63952
P0DMV8	HSPA1A	heat shock 70 kDa protein 1A [OS=Homo sapiens]	0.184059	0.0593226	0.0148306	1.82884	0.126085	0.0984402	0.0428014	0.0181609	0.0160454	0.056908	0.0201638	0.0362442	0.038961	6.66391	6.34696	6.54535	6.40088	6.9472	6.34163	6.86295	6.44294	6.853	6.8189	6.79442	6.4822	6.73742	6.40769	6.87774	6.28725	6.52982	6.56377	6.67101	6.84925	6.51254	6.54998	6.40939	6.7046
O00400	SLC33A1	Acetyl-coenzyme A transporter 1 [OS=Homo sapiens]	0.183844	0.12798	0.0537233	1.26984	0.04266	0.340525	0.0984957	0.0609852	0.0793389	0.0153559	0.0932165	0.228838	0.120879	6.92362	6.54226	7.32733	6.47573	6.88996	6.54844	7.10434	6.48382	6.91767	6.44791	6.8716	6.43962	7.00113	6.49025	7.0542	6.61471	6.62352	6.99548	6.52042	7.08108	6.55305	7.03672	6.54226	6.96694
O60518	RANBP6	ran-binding protein 6 [OS=Homo sapiens]	0.18384	0.0532003	0.0133001	1.87615	0.0643968	0.0604515	0.0359554	0.0175585	0.0139628	0.0247349	0.0193598	0.0180124	0.030969	6.74551	6.41954	6.94953	6.49825	6.75355	6.61176	6.6851	6.75355	6.34873	6.41447	6.65821	6.59096	6.2211	6.41616	6.57137	6.65964	6.89118	6.42626	6.76288	6.41447	6.70736	6.38888	6.85425	6.34873
Q5VYK3	ECPAS	Proteasome-associated protein ECM29 homolog [OS=Homo sapiens]	0.183831	0.000168099	4.20246e-05	4.3765	0.000315439	0.00559379	0.00315991	5.05393e-05	1.09643e-05	3.36338e-05	1.0994e-05	0.000701637	0.000999001	6.80349	6.49665	6.74685	6.53138	6.77083	6.53138	6.68229	6.45779	6.84549	6.64962	6.9507	6.63372	6.8125	6.65535	6.7866	6.56682	6.73877	6.61912	6.59246	6.59096	6.70736	6.62059	6.76155	6.63952
Q9NVJ2	ARL8B	ADP-ribosylation factor-like protein 8B [OS=Homo sapiens]	0.183568	0.00561174	0.00140294	2.85296	0.0116221	0.0142346	0.0096007	0.00181494	0.000851664	0.00300779	0.00109621	0.00243875	0.004995	6.74012	6.61765	6.57894	6.69627	6.77083	6.56986	6.87406	6.60437	6.92719	6.85425	6.73471	6.70183	7.01123	6.7252	6.87529	6.55612	6.73742	6.51728	6.97269	6.59842	6.80993	6.45779	6.64386	6.5744
Q14118	DAG1	Dystroglycan [OS=Homo sapiens]	0.183475	0.00443757	0.00110939	2.95492	0.126085	0.0179005	0.00678269	0.00135949	0.00063518	0.056908	0.000764854	0.0033077	0.002997	6.48543	6.51096	6.72656	6.41447	6.46107	6.48704	6.55612	6.35403	6.71699	6.29646	6.76421	6.26491	6.74953	6.30195	6.74012	6.41954	6.46597	6.52356	6.66249	6.52669	6.54844	6.59842	6.57894	6.55612
P82673-1	MRPS35	28S ribosomal protein S35, mitochondrial [OS=Homo sapiens]	0.183254	0.00328828	0.00082207	3.08509	0.0425186	0.0142948	0.0096007	0.00100753	0.000432895	0.0150752	0.000513501	0.00245399	0.004995	6.89603	6.71836	7.03122	6.59246	6.96116	6.62205	6.96694	6.66249	7.05528	6.69627	6.99322	6.73335	7.14771	6.74147	6.99887	6.84423	6.86913	6.84549	6.83162	6.94017	6.80478	6.87529	6.824	6.90929
P07384	CAPN1	Calpain-1 catalytic subunit [OS=Homo sapiens]	0.183159	0.000475337	0.000118834	3.92506	0.0116221	0.00702994	0.00315991	0.0001287	3.88238e-05	0.00300779	3.70005e-05	0.000969103	0.000999001	6.87406	6.60733	6.64818	6.60733	6.91169	6.64674	6.75355	6.65964	6.88631	6.53294	6.87406	6.56224	6.87406	6.55152	6.85674	6.45779	6.74012	6.70874	6.78005	6.68089	6.79442	6.7761	6.73606	6.74012
Q6IEG0-1	SNRNP48	U11/U12 small nuclear ribonucleoprotein 48 kDa protein [OS=Homo sapiens]	0.182862	0.170074	0.129591	0.887424	0.0425186	0.850647	0.173871	0.139458	0.24474	0.015061	0.269407	0.805004	0.263736	7.09698	6.38716	7.2384	6.59694	7.27333	6.58496	6.61324	6.20163	7.28263	6.24982	7.1127	6.27053	6.65964	6.60881	7.08215	6.51096	6.40939	6.86542	6.6879	7.30561	6.45286	7.58721	6.63807	7.18388
Q9NV56	MRGBP	MRG/MORF4L-binding protein [OS=Homo sapiens]	0.182676	0.0351238	0.00878095	2.05646	0.0340137	0.0751326	0.0307124	0.0113271	0.00826176	0.0109799	0.0110172	0.0243442	0.024975	6.732	6.3733	6.76288	6.47573	6.80219	6.46434	6.6851	6.45286	6.94369	6.48704	6.82146	6.33628	6.7761	6.37504	6.64097	6.2555	6.54071	6.83036	6.48382	6.68229	6.59842	6.77742	6.57743	6.66249
Q9Y6X4-1	FAM169A	Soluble lamin-associated protein of 75 kDa [OS=Homo sapiens]	0.182646	0.0620654	0.017356	1.76055	0.036014	0.153097	0.046549	0.0241472	0.0196038	0.0117996	0.029011	0.0687827	0.043956	6.84046	6.42459	6.65392	6.46597	6.90448	6.46434	6.94251	6.38888	6.75622	6.70598	6.48864	6.53138	6.86913	6.53138	6.78398	6.38543	6.30378	6.39917	6.61176	6.52513	6.34696	6.30195	6.2817	6.46761
Q12797	ASPH	Aspartyl/Asparaginyl beta-hydroxylase [OS=Homo sapiens]	0.182598	0.00853255	0.00213314	2.67098	0.0582263	0.0171564	0.01092	0.0028065	0.00143169	0.0221814	0.00188227	0.00311693	0.00599401	6.80993	6.51885	6.55766	6.60881	6.81506	6.47411	6.93428	6.53605	6.94953	6.6879	6.56834	6.7211	6.92125	6.83036	6.81634	6.77347	6.70874	6.52513	6.96232	6.58946	6.85798	6.58045	6.71287	6.57743
Q5XKP0	MICOS13	MICOS complex subunit MIC13 [OS=Homo sapiens]	0.182267	0.0528699	0.0143626	1.84277	0.0351696	0.0528699	0.0403739	0.0176278	0.0153396	0.0114684	0.0194785	0.0149597	0.035964	6.62644	6.76686	6.58195	6.71699	6.55459	6.70598	6.89482	6.58346	6.97499	6.73606	6.57894	6.65964	6.77479	6.6907	6.78398	6.6279	7.03342	6.61176	7.07253	6.77347	7.01123	6.5345	6.88874	6.1819
Q6SPF0	SAMD1	Atherin [OS=Homo sapiens]	0.182069	0.211335	0.0704449	1.15215	0.180933	0.299885	0.103434	0.0791686	0.110762	0.0895614	0.128706	0.185488	0.128871	5.78136	6.10224	5.8505	6.18587	5.65821	6.08746	5.92837	6.35579	6.24222	5.97269	5.97728	5.67807	6.14364	6.08108	6.27984	6.13955	6.71699	5.7761	6.27984	5.54535	6.52042	5.71973	6.40429	5.9542
Q96S52	PIGS	GPI transamidase component PIG-S [OS=Homo sapiens]	0.182045	0.00137101	0.000342753	3.46502	0.0082106	0.011927	0.00315991	0.000562971	0.000145541	0.00182033	0.000248181	0.00196108	0.000999001	6.91409	6.64386	6.94837	6.57894	6.89724	6.64097	7.00562	6.66107	6.97957	6.60288	6.90448	6.72656	7.03562	6.79181	6.79831	6.68229	6.81762	6.69349	6.73606	6.81378	6.79312	6.71836	6.63227	6.72383
O15235	MRPS12	28S ribosomal protein S12, mitochondrial [OS=Homo sapiens]	0.181988	0.000636126	0.000159031	3.79852	0.00231287	0.00626484	0.00501636	0.000178063	5.64492e-05	0.000405829	5.63024e-05	0.000827962	0.001998	6.24603	6.24413	6.40088	6.17991	6.33628	6.14364	6.36457	6.07468	6.48864	6.25172	6.42291	6.19377	6.48382	6.3837	6.59395	6.31651	6.38543	6.30195	6.35579	6.24982	6.43129	6.27798	6.54381	6.25172
Q9BVC4	MLST8	target of rapamycin complex subunit LST8 [OS=Homo sapiens]	0.181914	0.0232617	0.00581541	2.23542	0.0891493	0.0453826	0.0209987	0.00744689	0.00497492	0.0363611	0.00651922	0.0120895	0.014985	6.87529	6.58045	6.67384	6.42291	6.88753	6.75087	6.94837	6.6907	6.86913	6.54535	6.60437	6.50621	6.85922	6.50621	7.08852	6.58045	6.62644	6.91289	6.58045	6.63517	6.92955	6.61029	6.67384	6.69209
Q9Y5P6	GMPPB	Mannose-1-phosphate guanyltransferase beta [OS=Homo sapiens]	0.181672	0.00122094	0.000305235	3.51537	0.0298729	0.00631465	0.00678269	0.000520505	0.000125226	0.0093546	0.000224952	0.000846529	0.002997	6.65678	6.47411	6.60585	6.55919	6.71149	6.47411	6.56986	6.59096	6.73335	6.70736	6.77083	6.62644	6.61912	6.56682	6.72792	6.62352	6.87283	6.52199	6.85922	6.52669	6.88264	6.52669	6.91648	6.54844
Q9BV81	EMC6	ER membrane protein complex subunit 6 [OS=Homo sapiens]	0.181668	0.0715738	0.0178935	1.74731	0.223959	0.107241	0.046549	0.0222671	0.0203441	0.114646	0.0261824	0.0409275	0.043956	6.96809	6.67384	7.12309	6.55766	6.84674	6.63807	6.75221	6.40088	6.65678	6.43296	6.58195	6.43463	7.00225	6.6879	6.62059	6.74012	6.97728	6.68089	6.40769	6.69766	6.66818	6.91886	6.92244	6.48382
Q9UHN6-1	CEMIP2	Cell surface hyaluronidase [OS=Homo sapiens]	0.181538	0.0772278	0.0193069	1.71429	0.150451	0.0831031	0.0526086	0.0233672	0.0223486	0.0720844	0.0279349	0.0282172	0.0519481	6.86542	6.62644	7.3505	6.6014	6.88874	6.69349	6.95652	6.61176	6.62352	6.42626	6.91886	6.40599	6.76155	6.41954	6.71699	6.55766	6.76288	6.71149	6.62936	6.78005	6.65535	6.95884	6.68089	6.8392
P35232	PHB	Prohibitin [OS=Homo sapiens]	0.181198	4.26335e-05	1.06584e-05	4.97231	0.000262076	0.00368164	0.00315991	2.70123e-05	2.00013e-06	2.46884e-05	4.69534e-06	0.000407814	0.000999001	6.6893	6.70874	6.82273	6.52356	6.70321	6.64386	6.73742	6.41954	6.67384	6.5157	6.6865	6.47573	6.72247	6.53761	6.69766	6.47897	6.76553	6.56071	6.71699	6.58045	6.74416	6.6014	6.70874	6.44791
O43715	TRIAP1	TP53-regulated inhibitor of apoptosis 1 [OS=Homo sapiens]	0.181033	0.0494269	0.0123567	1.9081	0.150451	0.0485241	0.0385801	0.0151971	0.0127477	0.0720844	0.0161475	0.0132361	0.033966	6.31832	6.56224	6.67525	6.56682	6.45615	6.51728	6.66391	6.40259	6.55152	6.49506	6.48059	6.57743	6.74551	6.59395	6.58796	6.77083	6.81506	6.23458	6.73742	6.2384	6.83162	6.27798	6.73606	6.18982
Q9H7E9-1	C8orf33	UPF0488 protein C8orf33 [OS=Homo sapiens]	0.181021	0.060509	0.0151273	1.82024	0.0462306	0.093955	0.0419718	0.0188621	0.0164604	0.0173325	0.0211511	0.0339601	0.037962	7.16088	6.63662	7.21335	6.64386	7.03782	6.75355	6.76818	6.77347	7.16792	6.71149	7.14771	6.77215	6.93664	6.76553	6.76421	6.91528	6.96347	7.37504	6.88996	6.98071	6.94134	6.8009	7.04002	6.73064
Q9HD20	ATP13A1	manganese-transporting ATPase 13A1 [OS=Homo sapiens]	0.18093	0.000297707	7.44268e-05	4.12827	0.00222307	0.0039572	0.00315991	8.11705e-05	2.19962e-05	0.000363608	2.08215e-05	0.000448564	0.000999001	6.75756	6.62498	6.98527	6.64097	6.74551	6.63662	6.90448	6.55152	6.67243	6.45779	6.75622	6.57137	6.84172	6.67666	6.70044	6.73471	6.85798	6.60288	6.73606	6.57289	6.75221	6.67666	6.81121	6.60288
P16403	H1-2	Histone H1.2 [OS=Homo sapiens]	0.180759	0.0464644	0.0116161	1.93494	0.299226	0.0456604	0.0385801	0.0146906	0.0116722	0.165307	0.0153916	0.0122108	0.033966	6.75489	6.55766	6.48704	6.3733	6.5345	6.44626	6.61324	6.27798	6.66391	6.66534	6.57743	6.6893	6.74416	6.73335	6.49346	6.47249	6.91169	6.60733	7.05528	6.48704	7.00113	6.63081	6.71287	6.43962
O60264	SMARCA5	SWI/SNF-related matrix-associated actin-dependent regulator of chromatin subfamily A member 5 [OS=Homo sapiens]	0.180578	0.0336259	0.00840647	2.07539	0.213209	0.0583392	0.0240652	0.0127105	0.00785953	0.107266	0.0127665	0.0172723	0.017982	6.61471	6.51412	6.68089	6.49025	6.59395	6.49025	6.69488	6.35579	6.67384	6.1416	6.74819	6.17592	6.69349	6.29462	6.72383	6.24603	6.59395	6.65964	6.47411	6.58796	6.49825	6.76951	6.53916	6.63662
P51797-1	CLCN6	Chloride transport protein 6 [OS=Homo sapiens]	0.180136	0.357458	0.119153	0.923896	0.262027	0.795337	0.172037	0.128947	0.219322	0.138292	0.243393	0.742232	0.25974	6.8505	6.48704	6.6893	6.76288	5.99548	6.54998	7.42794	6.74012	7.42878	6.58646	6.93782	6.36107	6.94017	6.65821	7.34696	6.2724	6.51412	6.34163	6.65821	7.11686	6.69349	6.70874	6.56071	7.29646
Q02818	NUCB1	Nucleobindin-1 [OS=Homo sapiens]	0.179954	0.00351834	0.000879586	3.05572	0.0351696	0.00862409	0.00678269	0.00107627	0.000472446	0.0114684	0.00055734	0.00124838	0.002997	6.65105	6.69905	7.10434	6.77479	6.68229	6.66107	6.78398	6.70736	6.79442	6.58045	6.79051	6.52356	6.85674	6.63807	6.76288	6.85175	6.90328	6.51254	6.83794	6.57894	6.83415	6.63372	6.87529	6.55612
P09110-1	ACAA1	3-ketoacyl-CoA thiolase, peroxisomal [OS=Homo sapiens]	0.179948	0.0179288	0.00448221	2.34851	0.0582263	0.0237726	0.0168596	0.00557651	0.00358979	0.0221814	0.00450878	0.00490135	0.010989	6.74012	6.69627	7.15279	6.5345	6.79572	6.64818	6.7866	6.44294	6.8505	6.73742	6.97842	6.82018	6.89845	6.88874	6.74819	6.92244	7.14364	6.65678	6.8189	6.66818	6.91528	6.78529	6.79701	6.66534
Q9Y3S1-1	WNK2	Serine/threonine-protein kinase WNK2 [OS=Homo sapiens]	0.179896	0.000223512	5.5878e-05	4.25276	0.00028221	0.00535303	0.00315991	0.000142023	1.57289e-05	2.86787e-05	4.25144e-05	0.000652966	0.000999001	6.95303	6.57592	6.88264	6.53138	6.90569	6.6837	6.87036	6.72247	6.91648	6.82782	6.87897	6.86171	6.9507	6.81121	6.83794	6.74819	6.95187	6.69766	6.84046	6.6837	6.84423	6.61324	6.83289	6.74953
Q96M96-1	FGD4	FYVE, RhoGEF and PH domain-containing protein 4 [OS=Homo sapiens]	0.179871	0.00167453	0.000418632	3.37817	0.00233256	0.00947064	0.00315991	0.000586467	0.000188213	0.00042216	0.000262724	0.00142046	0.000999001	6.61765	6.45615	6.60585	6.57592	6.67384	6.47897	6.70321	6.59991	6.91409	6.35226	6.74953	6.52356	6.85175	6.4545	6.82146	6.55459	6.63227	6.49506	6.63517	6.51412	6.53605	6.52199	6.6014	6.65678
O94880	PHF14	PHD finger protein 14 [OS=Homo sapiens]	0.179748	0.00107332	0.000268331	3.57133	0.0117897	0.00914267	0.00678269	0.000294451	0.000106618	0.00310404	0.000107136	0.00134869	0.002997	6.52669	6.40429	6.77083	6.48382	6.52199	6.37678	6.67525	6.42459	6.59395	6.45121	6.64241	6.4545	6.75889	6.49665	6.79312	6.46597	6.74551	6.53916	6.7046	6.58045	6.71012	6.57592	6.69488	6.72792
Q6R327-1	RICTOR	Rapamycin-insensitive companion of mTOR [OS=Homo sapiens]	0.179661	0.000230369	5.75922e-05	4.23964	0.00176151	0.00485234	0.00315991	7.65697e-05	1.63424e-05	0.000261977	1.90832e-05	0.000579334	0.000999001	6.74685	6.59842	6.61029	6.61029	6.87652	6.67948	6.86913	6.61912	6.76686	6.54535	6.60288	6.52669	6.83794	6.53138	6.8716	6.46107	6.72383	6.62644	6.76818	6.56224	6.74953	6.61176	6.76421	6.65964
O15381-1	NVL	Nuclear valosin-containing protein-like [OS=Homo sapiens]	0.179498	0.00367399	0.000918498	3.03692	0.0217234	0.00955602	0.0133399	0.00127623	0.000498183	0.00648404	0.000706014	0.00144099	0.00799201	6.6279	6.55459	6.94837	6.65392	6.63517	6.57137	6.73064	6.56834	6.75087	6.52826	6.80993	6.66959	6.6865	6.71562	6.82146	6.83794	6.79051	6.42291	6.78136	6.35931	6.76686	6.59246	6.79442	6.5157
P16402	H1-3	Histone H1.3 [OS=Homo sapiens]	0.179005	0.00742939	0.155429	0.808468	0.00185735	0.942998	0.195013	0.164207	0.31169	0.000284562	0.337922	0.914038	0.313686	6.55766	7.25927	6.3906	7.15684	6.42459	7.16792	6.56377	7.07039	6.55152	6.47897	6.33807	6.35755	6.42794	6.42626	6.32912	6.07895	7.07253	5.9542	7.18884	5.93546	7.21626	6.0045	6.99095	6.01346
Q8WUM4	PDCD6IP	Programmed cell death 6-interacting protein [OS=Homo sapiens]	0.178875	0.00383456	0.000958639	3.01834	0.0462306	0.0114369	0.0156354	0.00119905	0.000527164	0.0173325	0.000647466	0.00184301	0.00999001	6.81634	6.73471	6.59096	6.732	6.86171	6.75355	6.75221	6.79051	6.76421	6.58346	6.67243	6.51885	6.6907	6.44626	6.78005	6.4446	6.79831	6.58045	6.91289	6.51728	6.91049	6.60437	6.86295	6.56071
Q6ZN17-1	LIN28B	Protein lin-28 homolog B [OS=Homo sapiens]	0.178747	0.000649888	0.000162472	3.78922	0.00231287	0.00522078	0.00315991	0.000196905	5.81006e-05	0.000405829	6.4345e-05	0.000634132	0.000999001	6.52356	6.35226	6.49665	6.51412	6.66107	6.46434	6.57894	6.5345	6.58796	6.47573	6.56377	6.52199	6.58646	6.49185	6.66391	6.54535	6.62059	6.46271	6.81121	6.32733	6.74685	6.40769	6.76818	6.36632
O95237	LRAT	lecithin retinol acyltransferase [OS=Homo sapiens]	0.178703	0.0669254	0.252478	0.597776	0.0167314	1	0.308915	0.257052	0.598651	0.00465337	0.617938	1	0.622378	6.42794	5.84298	6.2854	6.07468	5.73606	6.12516	5.71149	5.61176	8.28031	6.16591	8.41659	6.67384	7.62278	7.01569	8.10224	7.56377	6.75622	7.44708	6.25739	7.61397	6.59991	7.33539	7.03892	7.62059
O95169	NDUFB8	NADH dehydrogenase [ubiquinone] 1 beta subcomplex subunit 8, mitochondrial [OS=Homo sapiens]	0.17864	0.0077771	0.00470317	2.32761	0.00194428	0.0273978	0.0168596	0.00595844	0.00381854	0.000305596	0.00490361	0.00595782	0.010989	6.72383	6.926	6.95768	6.91169	6.9331	6.88996	6.96116	6.91289	7.24127	6.92244	7.27705	6.82146	7	6.81121	6.82528	6.74819	6.93664	6.68089	6.99887	6.8189	6.97613	6.69349	6.96232	6.51254
Q08379	GOLGA2	Golgin subfamily A member 2 [OS=Homo sapiens]	0.178625	0.00168906	0.000422264	3.37442	0.0351696	0.0103451	0.00678269	0.000728924	0.000190624	0.0114684	0.000342389	0.00160281	0.002997	6.73471	6.56986	6.75622	6.57743	6.6453	6.55919	6.90809	6.57592	6.73335	6.50144	6.58045	6.46107	6.90569	6.46107	6.81762	6.4446	6.56682	6.49185	6.732	6.51412	6.64097	6.61765	6.55612	6.65964
Q9Y2H1	STK38L	serine/threonine-protein kinase 38-like [OS=Homo sapiens]	0.178525	0.000428611	0.000107153	3.97	0.0101234	0.00664347	0.00315991	0.000135673	3.4471e-05	0.00239635	4.00259e-05	0.000904365	0.000999001	6.76553	6.55766	6.86047	6.53294	6.86171	6.54535	6.74012	6.65535	6.79051	6.63372	6.76951	6.56834	6.79312	6.48543	6.91886	6.4446	6.7046	6.64386	6.70183	6.70183	6.71699	6.72656	6.76288	6.74819
Q9NXU5	ARL15	ADP-ribosylation factor-like protein 15 [OS=Homo sapiens]	0.178483	0.0126773	0.00316933	2.49903	0.0116221	0.0215034	0.0133399	0.00460231	0.00235029	0.00300779	0.00354835	0.00429252	0.00799201	6.83036	6.72928	6.97957	6.57289	6.926	6.76818	7.10538	6.79701	7.00675	6.70736	6.52199	6.8679	7.02237	6.79831	7.07039	6.79961	6.8125	6.61618	6.83794	6.58045	6.79961	6.66107	6.90328	6.7761
O75419	CDC45	Cell division control protein 45 homolog [OS=Homo sapiens]	0.178475	0.0049945	0.00124862	2.90357	0.0117897	0.0100452	0.0082958	0.00162511	0.00073283	0.00310404	0.000958092	0.00154075	0.003996	6.78267	6.64241	7.0268	6.68089	6.76022	6.732	6.853	6.74147	6.69766	6.31651	6.90569	6.56834	6.76155	6.57894	6.91289	6.70321	6.87529	6.72792	6.71287	6.71149	6.88387	6.8125	6.8936	6.70874
Q7KZI7-14	MARK2	Isoform 14 of Serine/threonine-protein kinase MARK2 [OS=Homo sapiens]	0.178286	0.0467189	0.0116797	1.93257	0.02956	0.0888908	0.0403739	0.0151194	0.0117865	0.00916993	0.0159702	0.0309952	0.035964	6.79312	6.5157	6.77083	6.43129	6.75622	6.50938	6.8802	6.39232	6.89118	6.47573	6.74551	6.38543	6.83162	6.36982	6.88142	6.40429	6.51096	6.88631	6.61029	6.75756	6.62059	6.83036	6.6014	6.79572
Q9Y6M7-13	SLC4A7	Isoform 13 of Sodium bicarbonate cotransporter 3 [OS=Homo sapiens]	0.178209	0.135602	0.0422719	1.37395	0.118818	0.240248	0.0678011	0.0503554	0.0589061	0.0522874	0.0728731	0.131541	0.0739261	6.76155	6.57592	6.29094	6.45943	6.83289	6.53916	6.926	6.48543	7.05528	6.83415	6.54844	6.62498	7.00899	6.71699	6.97154	6.34163	6.44956	6.39232	6.63372	6.55612	6.5157	6.22882	6.26866	6.36982
Q9ULK5	VANGL2	Vang-like protein 2 [OS=Homo sapiens]	0.178028	0.033617	0.00840426	2.0755	0.150451	0.0423473	0.0298186	0.0114176	0.00785345	0.0720844	0.0111437	0.0109849	0.023976	6.54844	6.43296	6.52982	6.4446	6.39232	6.46761	6.63807	6.38888	6.80864	6.67384	6.74281	6.6893	6.91767	6.74819	6.94953	6.62205	6.76155	6.5157	6.98185	6.51412	6.88874	6.59395	6.64097	6.57289
P55196-4	AFDN	Afadin [OS=Homo sapiens]	0.178011	0.000350667	8.76668e-05	4.05717	0.00605024	0.00551691	0.00678269	8.31794e-05	2.70273e-05	0.00122759	2.1424e-05	0.000682476	0.002997	6.42459	6.38198	6.49506	6.50779	6.48543	6.3505	6.60881	6.5157	6.53761	6.36282	6.49346	6.2891	6.59544	6.28355	6.6865	6.26491	6.60881	6.39917	6.60881	6.36107	6.48864	6.36282	6.64674	6.46434
P52569-1	SLC7A2	cationic amino acid transporter 2 [OS=Homo sapiens]	0.177855	0.00327762	0.154698	0.810515	0.000819405	0.97119	0.197304	0.163901	0.309281	0.000105748	0.337215	0.948746	0.318681	7.34518	6.8936	7.29094	6.07039	7.40514	6.15583	7.27146	6.73877	6.59096	6.5345	6.18785	6.57743	6.6837	6.04876	6.52513	6.35403	6.11686	6.63081	6.80478	6.76818	6.08108	6.46761	5.83794	6.76686
P83436	COG7	Conserved oligomeric Golgi complex subunit 7 [OS=Homo sapiens]	0.177788	0.00199563	0.000498907	3.30198	0.0419464	0.0130203	0.00678269	0.000572645	0.000234299	0.0144308	0.000253273	0.00218352	0.002997	6.732	6.68229	6.6893	6.64818	6.75087	6.67384	6.78398	6.6879	6.93074	6.48864	6.82273	6.47573	6.88753	6.53138	6.8802	6.45943	6.63662	6.54071	6.69488	6.47086	6.7046	6.62059	6.6014	6.70183
P19404	NDUFV2	NADH dehydrogenase [ubiquinone] flavoprotein 2, mitochondrial [OS=Homo sapiens]	0.177723	0.00464773	0.00116193	2.93482	0.0419464	0.0130881	0.01092	0.00144936	0.000669157	0.0144308	0.000827275	0.00219721	0.00599401	6.31107	6.46761	6.45615	6.50621	6.38888	6.39746	6.50621	6.4363	6.49185	6.3345	6.44791	6.27984	6.59395	6.41447	6.59991	6.33985	6.46107	6.15785	6.65535	6.24222	6.60733	6.1334	6.53605	6.21335
P17858-1	PFKL	ATP-dependent 6-phosphofructokinase, liver type [OS=Homo sapiens]	0.177658	0.00794242	0.00198561	2.70211	0.00541623	0.0138718	0.0133399	0.00305116	0.0013051	0.00108867	0.00209838	0.00235505	0.00799201	6.84925	6.65392	6.53294	6.70874	6.853	6.66249	6.67243	6.79312	7.00787	6.80349	6.76022	6.74953	6.94837	6.72928	6.90448	6.60733	6.84549	6.63372	7.05745	6.69905	6.99435	6.50938	6.86047	6.60437
O15347	HMGB3	High mobility group protein B3 [OS=Homo sapiens]	0.177581	0.0357664	0.00894161	2.04858	0.0582263	0.0481376	0.0269392	0.0110858	0.008484	0.0221814	0.0107612	0.0131058	0.020979	6.73606	6.58195	6.57894	6.62059	6.71836	6.63081	6.59395	6.59246	7.02901	6.91767	6.98413	6.86295	7.01903	6.80993	6.99435	6.61176	6.80607	6.50938	6.83415	6.53761	6.88874	6.53294	6.63517	6.47897
Q9H4I3-1	TRABD	traB domain-containing protein [OS=Homo sapiens]	0.17746	0.000705935	0.000176484	3.7533	0.011119	0.00623655	0.00315991	0.000327571	6.45474e-05	0.00275482	0.000122652	0.000822071	0.000999001	6.70321	6.76951	6.76022	6.71425	6.66534	6.64674	6.86913	6.6893	6.99887	6.73606	6.7761	6.64097	6.99774	6.73877	6.93428	6.6279	6.87652	6.58195	6.94837	6.67666	6.83794	6.59395	6.86295	6.6851
Q9BZK7	TBL1XR1	F-box-like/WD repeat-containing protein TBL1XR1 [OS=Homo sapiens]	0.177396	0.0292128	0.00730319	2.13649	0.334353	0.0525597	0.0269392	0.00910053	0.00659729	0.196621	0.00837856	0.0148355	0.020979	6.59395	6.60881	6.63807	6.65964	6.69349	6.62936	6.61618	6.64241	6.89239	6.42626	6.85798	6.24603	6.89966	6.33985	6.87652	6.26115	6.65249	6.62059	6.59096	6.64818	6.62059	6.60881	6.51254	6.62498
O14976	GAK	Cyclin-G-associated kinase [OS=Homo sapiens]	0.177345	8.23493e-06	2.05873e-06	5.6864	0.000324493	0.0033601	0.00315991	7.81839e-07	2.61172e-07	3.4879e-05	4.74106e-08	0.00036291	0.000999001	6.72247	6.53138	6.67807	6.54689	6.65249	6.52042	6.62352	6.56986	6.7761	6.54689	6.81634	6.56834	6.76022	6.49985	6.73064	6.44791	6.76951	6.62644	6.71562	6.54226	6.74685	6.6279	6.76288	6.59842
P17612	PRKACA	cAMP-dependent protein kinase catalytic subunit alpha [OS=Homo sapiens]	0.177338	0.229575	0.0982536	1.00765	0.70695	0.15305	0.151015	0.111997	0.169955	0.513502	0.202175	0.0686803	0.215784	6.88142	6.78398	6.63081	6.82273	6.71425	6.76951	6.6279	6.79701	8.29921	6.75889	6.77347	6.75756	7.01681	6.90207	7.07895	6.86047	6.86419	6.60733	6.85549	6.83162	6.85425	6.61471	6.78136	6.74416
Q9HCJ3	RAVER2	Ribonucleoprotein PTB-binding 2 [OS=Homo sapiens]	0.177174	0.014047	0.00366981	2.43536	0.00702349	0.0219912	0.0209987	0.00482277	0.0027986	0.00151957	0.00377403	0.004432	0.014985	6.98527	6.97154	6.88631	6.67666	6.84423	6.67384	6.88753	6.73471	6.84423	6.71149	6.6014	6.80993	6.84172	6.7866	6.77083	6.77873	7.04549	6.42122	6.88996	6.59544	6.86542	6.45121	6.93899	6.66391
Q53R41	FASTKD1	FAST kinase domain-containing protein 1, mitochondrial [OS=Homo sapiens]	0.176774	0.0177913	0.00444782	2.35185	0.112025	0.0266795	0.019075	0.00634124	0.0035516	0.0480108	0.00530715	0.00574006	0.012987	6.4446	6.51885	6.67384	6.55919	6.49825	6.48543	6.50938	6.54689	6.64386	6.33271	6.52826	6.33092	6.56529	6.34163	6.63372	6.47249	6.90809	6.54381	6.90207	6.54381	6.84674	6.60288	6.82018	6.5744
Q13813-2	SPTAN1	Isoform 2 of Spectrin alpha chain, non-erythrocytic 1 [OS=Homo sapiens]	0.176712	0.00529443	0.00132361	2.87824	0.0117675	0.0142701	0.00678269	0.0018121	0.000788243	0.00306369	0.00109362	0.00244729	0.002997	6.67384	6.4822	6.90087	6.53761	6.76553	6.54844	6.7761	6.40429	6.71562	6.47086	6.97154	6.72247	6.89966	6.71012	6.7252	6.84423	6.87283	6.72247	6.73742	6.69488	6.75622	6.69627	6.79181	6.63227
Q5JSL3	DOCK11	dedicator of cytokinesis protein 11 [OS=Homo sapiens]	0.176653	0.393041	0.174972	0.757032	0.262027	0.953922	0.228082	0.18317	0.365288	0.138292	0.391227	0.926931	0.394605	6.99661	6.35226	6.10643	6.4822	6.95884	6.36107	6.54998	6.52669	6.71012	6.99209	6.36632	7.30743	6.34518	7.25927	6.36457	7.31198	6.84549	6.09381	7.22786	5.40599	7.19279	6	7.1334	6.58496
Q13772-1	NCOA4	Nuclear receptor coactivator 4 [OS=Homo sapiens]	0.17664	0.0926335	0.0231584	1.63529	0.584479	0.147292	0.0481362	0.0279801	0.0280152	0.387951	0.0350384	0.0649294	0.045954	6.69627	6.62352	7.16792	6.732	6.71425	6.68089	7.09803	6.77083	6.76553	6.53761	6.82273	6.40088	6.91886	6.54226	6.87406	6.86542	6.6279	6.27053	6.55612	6.4822	6.52199	6.65105	6.49665	6.58346
Q9Y6J9	TAF6L	TAF6-like RNA polymerase II p300/CBP-associated factor-associated factor 65 kDa subunit 6L [OS=Homo sapiens]	0.176598	0.0938681	0.023467	1.62954	0.255869	0.145661	0.0579508	0.0278425	0.0284628	0.134247	0.0348259	0.0636945	0.0599401	7.1127	6.55459	7.10434	6.65249	6.66818	6.54381	6.93192	6.54844	7.1639	6.40429	6.78267	6.6851	7.05853	6.73471	6.78005	6.88996	6.86171	6.98071	6.56377	6.69349	6.82018	6.99661	6.92006	6.96463
P63172	DYNLT1	Dynein light chain Tctex-type 1 [OS=Homo sapiens]	0.176413	0.0447293	0.0393208	1.40538	0.0111823	0.263616	0.0779269	0.0463646	0.0536286	0.00278015	0.0659597	0.151274	0.0889111	7.05961	6.56529	6.83668	6.6279	7.17293	6.63952	6.8802	6.71836	7.10643	6.66818	7.12516	6.62936	7.23362	6.71149	7.09698	6.50303	6.7046	7.17493	6.86666	7.21529	6.92481	7.10852	6.75756	7.0864
O00151	PDLIM1	PDZ and LIM domain protein 1 [OS=Homo sapiens]	0.176268	0.0669254	0.149865	0.824299	0.0167314	0.971155	0.203932	0.158563	0.296659	0.00465337	0.321654	0.948535	0.336663	7.21043	6.62352	6.89239	6.46761	7.28077	6.57137	7.16189	6.45943	6.35931	6.21723	6.45943	5.95884	6.42291	5.83036	6.52042	5.64962	6.01123	6.71425	6.07039	6.74012	6.01792	6.60733	6.14771	6.59991
Q86U28	ISCA2	iron-sulfur cluster assembly 2 homolog, mitochondrial [OS=Homo sapiens]	0.176205	0.0357615	0.00894038	2.04864	0.0525999	0.0556302	0.0260027	0.01099	0.00847855	0.019911	0.0106417	0.0161343	0.01998	6.67807	6.49185	6.79312	6.4822	6.94603	6.51885	7.11478	6.57743	6.76553	6.5744	6.78398	6.73606	7.12412	6.70044	6.88264	6.6907	6.72656	6.9331	6.78529	6.92719	6.78398	6.54381	6.72656	6.82018
P35221	CTNNA1	Catenin alpha-1 [OS=Homo sapiens]	0.176097	0.000123742	3.09356e-05	4.50954	0.00028221	0.00415722	0.00315991	0.000102857	7.39782e-06	2.86787e-05	2.81172e-05	0.000476258	0.000999001	6.61029	6.58946	6.6837	6.62498	6.60437	6.57137	6.67243	6.53605	6.64962	6.39917	6.63372	6.49665	6.63372	6.53761	6.65249	6.45121	6.69905	6.39917	6.71012	6.30378	6.7046	6.49506	6.67807	6.41447
P82675	MRPS5	28S ribosomal protein S5, mitochondrial [OS=Homo sapiens]	0.175917	0.00186499	0.000466246	3.33138	0.00702349	0.00819015	0.00501636	0.000615706	0.000215612	0.00151957	0.000277948	0.00116542	0.001998	6.43463	6.41109	6.46271	6.32373	6.47735	6.26115	6.44956	6.25927	6.65678	6.40769	6.57743	6.45121	6.7866	6.49185	6.73471	6.50938	6.56682	6.3345	6.49985	6.41278	6.53605	6.38716	6.56377	6.38543
Q86YT6	MIB1	E3 ubiquitin-protein ligase mib1 [OS=Homo sapiens]	0.175458	0.205813	0.0633116	1.19852	0.165347	0.399792	0.102907	0.0712223	0.0971993	0.0805623	0.112874	0.297207	0.127872	6.65964	6.33271	7.04549	6.40939	6.93782	6.39746	6.86913	6.18982	6.74953	6.1918	6.80993	6.33807	6.86666	6.27984	6.74685	6.59096	6.20555	6.78921	6.44294	6.72792	6.27798	6.83542	6.34873	6.77215
Q9Y639-1	NPTN	Isoform 1 of Neuroplastin [OS=Homo sapiens]	0.174991	0.013609	0.00340224	2.46823	0.0383556	0.0234985	0.0219895	0.00417987	0.00256035	0.0127654	0.00314218	0.00482052	0.015984	6.23074	6.3906	6.54226	6.38888	6.28725	6.3505	6.3733	6.29278	6.43796	6.2854	6.6837	6.37504	6.60288	6.35403	6.59694	6.52042	6.52982	6.10434	6.47249	6.08958	6.50621	6.34518	6.50303	6.16993
Q9UBP0-1	SPAST	spastin [OS=Homo sapiens]	0.174833	0.00962165	0.00240541	2.61881	0.133839	0.0150163	0.0200416	0.00374763	0.0016697	0.0623704	0.00273254	0.00259599	0.013986	6.55919	6.34696	6.53138	6.45779	6.62059	6.58796	6.48704	6.48543	6.48864	6.41278	6.59544	6.38024	6.62352	6.4545	6.59544	6.43296	6.7761	6.56682	6.8009	6.51096	6.85175	6.54689	6.9542	6.60288
P11169	SLC2A3	Solute carrier family 2, facilitated glucose transporter member 3 [OS=Homo sapiens]	0.174751	0.0299552	0.0074888	2.12559	0.0317316	0.0353748	0.0240652	0.00946909	0.0068044	0.0100735	0.00883986	0.00845919	0.017982	6.43962	6.45943	6.22689	6.43129	6.49506	6.43463	6.62205	6.36107	6.6837	6.37678	6.20945	6.25172	6.66959	6.2724	6.61324	6.00899	6.43962	6.32733	6.62936	6.36632	6.6837	6.3837	6.54381	6.48543
O15230	LAMA5	Laminin subunit alpha-5 [OS=Homo sapiens]	0.174724	0.00493307	0.00123327	2.90894	0.0125517	0.0130881	0.0096007	0.00150321	0.000722956	0.00336314	0.000865244	0.00219942	0.004995	6.57289	6.34873	6.51728	6.43296	6.55305	6.38024	6.67525	6.64818	6.62644	6.43296	6.44956	6.35931	6.60288	6.41447	6.54844	6.3505	6.60585	6.55919	6.90207	6.37851	6.75221	6.51885	6.69209	6.57743
Q9NYY8	FASTKD2	FAST kinase domain-containing protein 2, mitochondrial [OS=Homo sapiens]	0.174693	0.0183803	0.00459506	2.33771	0.0280414	0.0230934	0.0156354	0.00616516	0.00369997	0.00862931	0.00512252	0.00470554	0.00999001	6.85425	6.82528	7.25267	6.69349	6.76818	6.70598	6.84423	6.66676	6.6837	6.54226	6.90689	6.54071	6.6893	6.59096	6.71287	6.8505	6.85922	6.59544	6.67948	6.53294	6.7252	6.61618	6.85674	6.57592
O95757	HSPA4L	Heat shock 70 kDa protein 4L [OS=Homo sapiens]	0.174652	0.0758094	0.0189524	1.72234	0.0891493	0.0894798	0.0541993	0.0226982	0.0218112	0.0363611	0.0268074	0.0314167	0.0539461	6.63952	6.43463	6.44956	6.43463	6.93074	6.48059	6.80864	6.70044	6.94134	6.90689	6.56377	6.69627	6.97842	6.62059	6.91648	6.48704	6.70183	6.29462	6.82909	6.81506	6.62205	6.44626	6.53761	6.50621
Q8IXQ5	KLHL7	kelch-like protein 7 [OS=Homo sapiens]	0.174627	0.0318035	0.00795087	2.09959	0.0337193	0.0498585	0.0240652	0.010142	0.007327	0.0107802	0.00965958	0.0137979	0.017982	6.79181	6.74416	6.95187	6.73877	6.86542	6.75622	6.97728	6.7211	6.80219	6.35403	6.78267	6.34518	6.91169	6.40259	6.86542	6.67243	6.66534	6.76686	6.62352	6.66107	6.60585	6.64818	6.89845	6.83542
P35237	SERPINB6	serpin B6 [OS=Homo sapiens]	0.174613	0.0697618	0.0174405	1.75844	0.165347	0.118874	0.0472746	0.0227424	0.0197327	0.0805623	0.0268705	0.0479722	0.044955	7.30378	6.853	7.25644	6.79442	7.3345	6.8802	7.23936	6.99322	7.0917	7.08321	6.92719	6.89482	7.02791	6.74685	6.96463	6.6907	6.88996	6.79572	6.96	6.97728	6.74685	6.6879	6.65964	6.90929
O15269	SPTLC1	serine palmitoyltransferase 1 [OS=Homo sapiens]	0.174511	0.000932999	0.00023325	3.63218	0.010418	0.00808447	0.00315991	0.00037121	9.02187e-05	0.00252542	0.00014435	0.00114098	0.000999001	6.72928	6.87529	6.96116	6.79572	6.75355	6.75087	6.86666	6.71012	6.88264	6.732	6.97842	6.72383	6.99887	6.79701	6.83542	6.80219	7.08428	6.64241	7.01792	6.6907	6.98982	6.74819	6.94953	6.6851
Q8WXF1	PSPC1	Paraspeckle component 1 [OS=Homo sapiens]	0.174321	0.00282065	0.000705164	3.15171	0.0217234	0.0170241	0.00501636	0.00119883	0.000361168	0.00648404	0.00064677	0.00308114	0.001998	6.75889	6.59246	6.84298	6.67243	6.85674	6.53294	6.95652	6.55152	6.84046	6.71699	6.61912	6.63227	6.86171	6.62498	6.86047	6.56986	6.60585	6.50621	6.78398	6.6453	6.6014	6.50462	6.59246	6.53916
Q3B726	POLR1F	DNA-directed RNA polymerase I subunit RPA43 [OS=Homo sapiens]	0.174167	0.121997	0.0609985	1.21468	0.0340137	0.401508	0.109697	0.0701938	0.0928305	0.0109799	0.110805	0.299607	0.13986	7.01569	6.68089	7.35579	6.81378	6.86171	6.70598	6.97384	6.71287	7.02569	6.27053	7.29921	6.62936	7.08321	6.87652	6.9331	6.56682	6.95303	6.85674	6.47249	6.87406	6.57289	6.86295	6.33985	6.94603
O95159	ZFPL1	Zinc finger protein-like 1 [OS=Homo sapiens]	0.17392	0.0236864	0.00592161	2.22756	0.0975866	0.0283068	0.0269392	0.00797677	0.00509695	0.0405937	0.00708674	0.0062025	0.020979	6.97613	6.83668	6.67948	6.75622	6.92837	6.79961	6.83289	6.67243	6.77347	6.77083	7.1127	6.85425	6.94603	6.85922	6.90929	6.9331	6.90689	6.53294	6.8679	6.46434	6.90809	6.67384	6.80864	6.40939
P08574	CYC1	Cytochrome c1, heme protein, mitochondrial [OS=Homo sapiens]	0.173397	0.000769798	0.000192449	3.71568	0.0198079	0.00830925	0.00315991	0.000208958	7.22293e-05	0.00579952	6.99932e-05	0.0011899	0.000999001	6.49665	6.49665	6.44294	6.27612	6.63227	6.38024	6.61765	6.27426	6.55152	6.44791	6.40259	6.35755	6.69209	6.34518	6.61471	6.30012	6.49825	6.35403	6.65105	6.50303	6.5744	6.42291	6.43796	6.3733
Q96HJ9-1	FMC1	Protein FMC1 homolog [OS=Homo sapiens]	0.172649	0.0984303	0.0246076	1.60893	0.294255	0.089798	0.0620533	0.0292448	0.0302749	0.161089	0.0369836	0.0316051	0.0659341	6.71562	6.67807	6.9507	6.57894	6.47897	6.63372	6.56529	6.56377	6.81634	6.72656	6.87529	6.88387	6.80607	6.92006	6.72928	7.00225	7.0864	6.5157	6.90569	6.3345	6.98755	6.53605	6.95768	6.42962
P25054-1	APC	Adenomatous polyposis coli protein [OS=Homo sapiens]	0.17213	0.112656	0.0281641	1.5503	0.150451	0.142496	0.060838	0.0364141	0.0356617	0.0720844	0.0485091	0.061881	0.0639361	6.49985	6.6907	7.14873	6.52356	6.26303	6.61618	6.98641	6.60437	6.7866	6.61471	7.04549	6.62352	6.72383	6.60733	6.87283	6.79181	7.10643	6.57137	6.824	6.46434	6.84674	6.82528	6.6879	6.79312
P07900	HSP90AA1	Heat shock protein HSP 90-alpha [OS=Homo sapiens]	0.172041	0.0273048	0.0068262	2.16582	0.231597	0.050391	0.0219895	0.0089996	0.00608322	0.119315	0.00824665	0.0140323	0.015984	6.77083	6.55459	6.6279	6.59096	6.82018	6.56224	6.71425	6.66959	7.05311	6.72792	6.95652	6.54071	6.92362	6.44626	6.96116	6.37678	6.55766	6.6865	6.63227	6.76022	6.6453	6.60288	6.59842	6.67807
Q8WUY8	NAT14	N-acetyltransferase 14 [OS=Homo sapiens]	0.171801	0.0851989	0.0212997	1.67163	0.325123	0.126639	0.0481362	0.0254345	0.0253385	0.18556	0.0309448	0.0525736	0.045954	6.8505	6.42291	6.824	6.36982	6.93192	6.42626	6.99774	6.49665	6.85425	6.45121	6.47897	6.49985	6.96924	6.59096	6.81634	6.54535	6.48704	6.71562	6.70183	6.8392	6.61765	6.70874	6.52826	6.92955
Q86YP4	GATAD2A	Transcriptional repressor p66-alpha [OS=Homo sapiens]	0.171674	3.72034e-05	9.30085e-06	5.03148	0.00029564	0.0039572	0.00315991	5.30476e-06	1.69195e-06	3.05025e-05	5.94853e-07	0.00044813	0.000999001	6.69349	6.55305	6.85922	6.54689	6.63952	6.54689	6.77479	6.47573	6.6837	6.49185	6.82146	6.53916	6.72792	6.55459	6.67384	6.65249	6.76818	6.62059	6.69349	6.57137	6.70321	6.64962	6.74551	6.52199
Q99623	PHB2	Prohibitin-2 [OS=Homo sapiens]	0.171617	3.1061e-05	7.76526e-06	5.10984	0.000327977	0.00473225	0.00315991	5.47735e-06	1.37724e-06	3.58754e-05	6.22114e-07	0.00056173	0.000999001	6.79572	6.77742	6.89724	6.59096	6.824	6.70598	6.853	6.56071	6.77742	6.59544	6.79051	6.58195	6.8936	6.63952	6.78267	6.59246	6.853	6.64386	6.7761	6.69349	6.79051	6.71836	6.73606	6.61029
Q8NHV4	NEDD1	Protein NEDD1 [OS=Homo sapiens]	0.17111	0.0975286	0.0243821	1.61293	0.231597	0.117678	0.0555125	0.0311633	0.0299509	0.119315	0.0399395	0.0470833	0.0559441	6.66818	6.57894	6.35755	6.39917	6.68229	6.6014	6.71562	6.54226	6.77083	6.43796	6.74685	6.18587	6.79701	6.1639	6.68229	6.1127	6.65678	6.78529	6.50144	6.83036	6.69766	6.49025	6.57592	6.67101
O60884	DNAJA2	DnaJ homolog subfamily A member 2 [OS=Homo sapiens]	0.171026	0.00388389	0.000970973	3.01279	0.0813014	0.0208595	0.0096007	0.00122316	0.000535477	0.0326692	0.000664605	0.00410918	0.004995	6.58796	6.44128	6.67948	6.3733	6.6893	6.45943	6.56071	6.40429	6.74416	6.45121	6.73606	6.3837	6.76421	6.36282	6.7252	6.28725	6.50462	6.52982	6.46597	6.54226	6.49185	6.58195	6.45615	6.53605
P09651-1	HNRNPA1	Heterogeneous nuclear ribonucleoprotein A1 [OS=Homo sapiens]	0.170992	0.00403863	0.00100966	2.99583	0.0440649	0.0175839	0.01092	0.00208551	0.000563095	0.0164673	0.00129644	0.00322189	0.00599401	7.70943	7.48704	7.80155	7.52199	7.75956	7.43713	7.69279	7.55305	7.55842	7.46679	7.732	7.48864	7.87036	7.36545	7.48864	7.49825	7.57213	7.42878	7.48059	7.46842	7.51175	7.50224	7.4822	7.38974
P02545	LMNA	Prelamin-A/C [OS=Homo sapiens]	0.17086	0.12798	0.0496145	1.30439	0.04266	0.376524	0.094102	0.0575693	0.0718244	0.0153608	0.0868039	0.269069	0.113886	6.70044	6.68229	7.03782	6.85922	6.79051	6.47897	6.95652	6.77873	6.6851	6.55919	6.90809	6.47086	6.88874	6.50938	6.9472	6.54535	6.20945	6.2555	6.46597	6.36457	6.29829	6.38024	6.46434	6.41785
Q86WR7-1	PROSER2	Proline and serine-rich protein 2 [OS=Homo sapiens]	0.170725	0.0973575	0.0243394	1.61369	0.299226	0.118397	0.0555125	0.0295558	0.0298517	0.165307	0.0375663	0.0476366	0.0559441	6.75889	6.69209	6.98413	6.71562	6.73064	6.90929	6.59544	6.86171	6.95187	6.58796	6.88142	6.74416	6.70044	6.55152	7.01011	6.81378	6.89724	6.53761	6.65964	6.15987	6.57743	6.36282	6.70874	6.47086
Q9H4B6	SAV1	Protein salvador homolog 1 [OS=Homo sapiens]	0.170627	0.190396	0.0531065	1.27485	0.223959	0.322104	0.0951981	0.0609723	0.0782777	0.114646	0.0931088	0.209579	0.115884	7.16088	6.58796	6.58646	6.40259	6.97842	6.58946	6.91528	6.50938	6.88142	6.53605	6.6907	6.47897	6.88631	6.18785	6.75756	6.36107	6.39746	6.40939	6.50144	6.63517	6.44294	6.91169	6.24222	6.78398
P63000-1	RAC1	Ras-related C3 botulinum toxin substrate 1 [OS=Homo sapiens]	0.170177	0.00338909	0.000847274	3.07198	0.0367191	0.015775	0.00678269	0.00113553	0.000451245	0.0121315	0.000600599	0.00276797	0.002997	6.6865	6.45286	6.86047	6.43796	6.73877	6.3733	6.73064	6.38543	6.77347	6.57289	6.81121	6.59991	6.8189	6.58346	6.77215	6.57743	6.62498	6.62352	6.63081	6.66249	6.63807	6.71973	6.65249	6.70736
Q6ISB3	GRHL2	grainyhead-like protein 2 homolog [OS=Homo sapiens]	0.170008	0.0250885	0.00627213	2.20259	0.207394	0.0345805	0.0209987	0.00920553	0.00547672	0.103733	0.00849777	0.00819764	0.014985	6.65105	6.69766	6.6893	6.70736	6.64962	6.71287	6.67807	6.64962	6.79831	6.45286	6.86666	6.54844	6.87406	6.37504	6.76155	6.15583	6.77873	6.73742	6.87774	6.71149	6.6851	6.64962	6.67807	6.54998
P16435	POR	NADPH--cytochrome P450 reductase [OS=Homo sapiens]	0.169952	0.00740291	0.00185073	2.73266	0.0432164	0.0150537	0.01092	0.00220069	0.00119962	0.0159415	0.00139275	0.00260764	0.00599401	6.79961	6.61618	7.02569	6.57592	6.79181	6.5744	6.97154	6.51728	6.69349	6.64962	6.79181	6.63662	6.79051	6.74012	6.71562	6.87774	7.05853	6.74416	6.87283	6.75756	6.84172	6.84298	6.92481	6.70598
P05141	SLC25A5	ADP/ATP translocase 2 [OS=Homo sapiens]	0.16906	0.000166059	4.15148e-05	4.3818	0.00231287	0.00671649	0.00501636	3.29566e-05	1.07915e-05	0.000405829	6.14969e-06	0.00091894	0.001998	7.02015	6.98299	7.11894	6.848	7.11061	6.86047	7.15076	6.80219	7.07682	6.85922	7.12309	6.86171	7.20457	6.92006	7.04002	6.96	7.12412	6.95303	7.01792	7.0268	6.99435	7.02126	7.01346	6.87036
O75970	MPDZ	multiple PDZ domain protein [OS=Homo sapiens]	0.168931	0.062292	0.015573	1.80763	0.165347	0.0539701	0.0419718	0.0197974	0.0171225	0.0805623	0.0225144	0.0154945	0.037962	6.63081	6.73064	6.44791	6.74551	6.63372	6.75355	6.76818	6.76686	6.72247	6.65105	6.54844	6.56986	6.71012	6.57894	6.77479	6.53916	6.84925	6.24603	6.79831	6.2724	6.88264	6.33985	6.78529	6.33092
Q9UFC0	LRWD1	Leucine-rich repeat and WD repeat-containing protein 1 [OS=Homo sapiens]	0.168879	0.0566799	0.01417	1.84863	0.0705416	0.078686	0.0385801	0.0179279	0.015066	0.0273476	0.0198792	0.0260929	0.033966	6.75622	6.50938	6.54226	6.47897	6.64386	6.51254	6.72928	6.56529	6.75889	6.57894	6.67948	6.45121	6.74685	6.41785	6.72383	6.25927	6.78267	6.88142	7.02126	6.8679	6.94017	6.68089	6.732	6.82655
Q9NQS1	AVEN	Cell death regulator Aven [OS=Homo sapiens]	0.168852	0.195893	0.0499502	1.30146	0.686033	0.211302	0.0979466	0.0568893	0.07245	0.484166	0.0851214	0.109151	0.11988	6.53138	6.04876	6.6014	6.3837	6.31832	6.14771	6.49665	6.51254	6.78267	6.66391	6.80735	6.66959	6.56529	6.59246	6.85674	6.84298	7.07146	6.69488	6.55152	6.50144	6.7761	6.42291	6.94134	6.79312
Q9UKG1	APPL1	DCC-interacting protein 13-alpha [OS=Homo sapiens]	0.168723	0.00126029	0.000315071	3.50159	0.0112929	0.00773941	0.00501636	0.000344612	0.00013077	0.00285245	0.000130857	0.00109094	0.001998	6.6014	6.47411	6.44294	6.46761	6.56834	6.51096	6.52826	6.50144	6.73064	6.54535	6.5345	6.51412	6.56224	6.55766	6.75221	6.35931	6.69349	6.42459	6.6865	6.35579	6.7252	6.35755	6.61618	6.34873
Q66K14-1	TBC1D9B	TBC1 domain family member 9B [OS=Homo sapiens]	0.168659	0.101595	0.0333437	1.47699	0.0761963	0.135157	0.0750798	0.0398677	0.0440081	0.0304075	0.0543187	0.057528	0.0849151	6.57894	6.69766	6.60585	6.65964	6.57592	6.6893	6.48059	6.71973	6.64241	6.47086	6.6453	6.45779	6.58045	6.24982	6.50621	6.29829	7.01011	6.61176	7.02237	6.6879	7.08428	6.57289	7.06393	6.65678
P82970	HMGN5	High mobility group nucleosome-binding domain-containing protein 5 [OS=Homo sapiens]	0.168565	0.0257557	0.00643892	2.19119	0.0975866	0.039948	0.0269392	0.0080421	0.00567106	0.0405937	0.0071564	0.0101005	0.020979	6.57289	6.29829	6.24982	6.15987	6.44294	6.39746	6.32912	6.13545	6.25739	6.09803	6.23458	6.16189	6.28725	6.14771	6.14364	5.98413	6.63081	6.3837	6.42626	6.21917	6.53138	6.33092	6.46597	6.23266
A4D1U4	DENND11	Protein LCHN [OS=Homo sapiens]	0.168542	0.0119134	0.00297835	2.52602	0.0280414	0.023435	0.0209987	0.00441018	0.00217719	0.00862931	0.00335352	0.00479654	0.014985	6.87406	6.71699	7.10957	6.72383	6.94603	6.78529	6.98982	6.71149	6.63517	6.59544	6.96116	6.61029	6.59991	6.6851	6.71012	6.63807	6.89239	6.74281	6.77742	6.61912	6.89966	6.83289	6.83542	6.54689
P50995	ANXA11	annexin A11 [OS=Homo sapiens]	0.168402	0.00372543	0.000931357	3.03088	0.00222307	0.0177888	0.01092	0.00119444	0.000507833	0.000363608	0.000643253	0.00327786	0.00599401	6.84674	6.58646	6.6879	6.59096	6.75622	6.62352	6.74012	6.66107	6.94486	6.64674	6.87652	6.60733	6.84549	6.51412	6.93192	6.39232	6.55766	6.71973	6.71562	6.65249	6.6837	6.59395	6.67525	6.65249
O75717	WDHD1	WD repeat and HMG-box DNA-binding protein 1 [OS=Homo sapiens]	0.168347	0.0370847	0.00927117	2.03287	0.0643968	0.0677114	0.0298186	0.0113797	0.00885438	0.0248543	0.0110848	0.0210868	0.023976	6.79312	6.44128	6.57894	6.732	6.80735	6.47249	6.90328	6.71562	6.84298	6.46271	6.71562	6.41447	6.73742	6.40429	6.90207	6.29829	6.49665	6.66676	6.75756	6.64818	6.60585	6.64241	6.58646	6.80864
Q15059	BRD3	bromodomain-containing protein 3 [OS=Homo sapiens]	0.168297	0.00212536	0.000531339	3.27463	0.00222307	0.0096158	0.00501636	0.00117988	0.000255126	0.000363608	0.000629736	0.00145768	0.001998	6.6453	6.6014	6.53138	6.61618	6.61765	6.61765	6.70598	6.63952	6.89482	6.54998	6.75355	6.61618	6.96116	6.59991	6.84925	6.46107	6.73064	6.5744	6.83542	6.53761	6.80219	6.59991	6.66676	6.56071
P61020	RAB5B	Ras-related protein Rab-5B [OS=Homo sapiens]	0.168289	0.108708	0.0314625	1.50221	0.0815311	0.128755	0.0737733	0.0366459	0.0408215	0.0329163	0.0489413	0.0539366	0.0829171	6.52982	6.78267	6.33092	6.71973	6.60288	6.76155	6.55612	6.76155	6.91049	6.47897	6.63807	6.2891	6.9507	6.3906	6.7046	6.20163	6.78267	6.39403	6.88264	6.66676	6.92362	6.60585	6.88142	6.62205
Q9HC21	SLC25A19	Mitochondrial thiamine pyrophosphate carrier [OS=Homo sapiens]	0.168208	0.0126773	0.00316933	2.49903	0.132009	0.0305245	0.0121697	0.00384534	0.00234848	0.0611305	0.00283889	0.00683061	0.00699301	6.5157	6.79701	6.7879	6.65392	6.75622	6.77742	6.82018	6.6865	6.63372	6.51412	6.6837	6.55305	6.92125	6.47086	6.77873	6.33985	6.83162	6.50462	6.89482	6.61618	6.71012	6.64962	6.83415	6.58646
Q96DZ1	ERLEC1	Endoplasmic reticulum lectin 1 [OS=Homo sapiens]	0.167833	0.023638	0.00590951	2.22845	0.0298729	0.0582763	0.0219895	0.00822526	0.00507805	0.0093546	0.00738272	0.0172436	0.015984	6.69905	6.75489	6.72656	6.46107	6.8505	6.54226	6.63662	6.5157	6.9507	6.6014	6.62352	6.50938	6.86047	6.54535	6.84925	6.36807	6.44294	6.51254	6.61765	6.51728	6.57592	6.41616	6.42794	6.50303
P80365	HSD11B2	corticosteroid 11-beta-dehydrogenase isozyme 2 [OS=Homo sapiens]	0.167399	0.0348383	0.0544555	1.26396	0.00870957	0.400133	0.0991422	0.0662569	0.0806311	0.00196578	0.103292	0.298044	0.121878	6.848	6.47897	6.96694	6.35579	6.88996	6.57289	6.92244	6.36632	6.71287	6.63372	6.75087	6.63952	6.93664	6.62059	6.94369	6.40429	6.40429	6.4446	6.3147	6.51096	6.31107	6.52513	6.04876	6.48864
Q15800	MSMO1	Methylsterol monooxygenase 1 [OS=Homo sapiens]	0.167334	0.0157007	0.00392518	2.40614	0.0425186	0.0388989	0.0143705	0.00471571	0.00305222	0.0150752	0.00367209	0.00966433	0.00899101	6.94603	6.66818	7.04111	6.59842	6.79312	6.6014	6.926	6.47411	6.9331	6.72383	6.96809	6.84172	7.06717	6.91767	7.0268	6.80993	6.72792	6.77479	6.70044	6.76155	6.78529	6.77215	6.74819	6.71149
Q9BZG8	DPH1	2-(3-amino-3-carboxypropyl)histidine synthase subunit 1 [OS=Homo sapiens]	0.167209	0.0680126	0.0170031	1.76947	0.396823	0.0885616	0.046549	0.0203121	0.0190795	0.246405	0.0232854	0.0308346	0.043956	6.59096	6.71425	6.71287	6.56377	6.41616	6.66534	6.51885	6.49346	6.7761	6.24413	6.70874	6.4363	6.67243	6.37851	6.55766	6.36982	7.01903	6.77873	6.6865	6.44128	6.80993	6.63807	6.93899	6.67807
P07237	P4HB	Protein disulfide-isomerase [OS=Homo sapiens]	0.167048	0.000336888	8.4222e-05	4.07457	0.00231287	0.00602403	0.00501636	6.88647e-05	2.55103e-05	0.000405829	1.64718e-05	0.000778467	0.001998	6.50303	6.52982	6.67948	6.51412	6.52513	6.49506	6.60288	6.42794	6.54226	6.40429	6.63372	6.40599	6.54381	6.52199	6.56529	6.52199	6.70598	6.37156	6.58346	6.38716	6.6851	6.39746	6.71012	6.29829
Q9UNN8	PROCR	Endothelial protein C receptor [OS=Homo sapiens]	0.166979	0.00450996	0.159277	0.797847	0.00112749	0.978088	0.200349	0.16794	0.32238	0.000153483	0.348272	0.9575	0.327672	7.31651	6.98185	7.47654	6.99774	7.53528	6.75489	7.69209	6.91049	7.03012	6.65821	7.05202	6.50938	7.30195	6.54226	7.40599	6.24793	6.38888	7.03782	6.52982	7.28355	6.36632	7.22882	6.3345	7.27333
Q68CP9-1	ARID2	AT-rich interactive domain-containing protein 2 [OS=Homo sapiens]	0.166963	0.0261724	0.0972268	1.01221	0.00654309	0.51311	0.151015	0.110379	0.167792	0.00138742	0.198517	0.43015	0.215784	6.98185	7.01346	6.81762	7.07788	6.98868	6.96694	7.08108	7.00225	6.87283	6.99774	6.69349	6.98413	6.94953	7.06609	6.91289	7.03122	6.87036	6.15381	6.99548	6.16792	6.8936	6.22304	6.8125	6.1819
Q8NBJ7-1	SUMF2	Sulfatase-modifying factor 2 [OS=Homo sapiens]	0.166934	0.170074	0.0869379	1.06079	0.0425186	0.460386	0.137488	0.0958087	0.144459	0.015061	0.164842	0.367006	0.188811	6.41785	6.98527	6.58946	6.83162	6.1819	6.74012	6.24603	6.84298	6.82655	6.42962	6.67525	6.43463	6.66534	6.55459	6.98185	6.34341	7.03012	6.2891	7.12516	6.31832	7.05637	6.6014	7.03782	6.45943
Q16637	SMN1; SMN2	Survival motor neuron protein [OS=Homo sapiens]	0.166786	0.143092	0.0410471	1.38672	0.107319	0.21313	0.0807248	0.0527303	0.0568083	0.0456235	0.0771474	0.110426	0.0929071	6.44791	6.22882	6.44294	6.35579	6.44791	6.2817	6.38198	6.15583	6.4363	5.99774	6.39232	5.80219	6.29462	6.02901	6.49985	5.88996	6.35931	6.64818	6.32373	6.59246	6.46923	6.62644	6.57289	6.45943
Q9NPI1-1	BRD7	Bromodomain-containing protein 7 [OS=Homo sapiens]	0.166299	0.0295956	0.0073989	2.13083	0.136757	0.0491504	0.0278951	0.0106534	0.006705	0.0643025	0.0102748	0.013528	0.021978	6.79701	6.66249	6.84925	6.67666	6.78136	6.62936	6.93664	6.6014	6.7866	6.6837	6.73742	6.77479	6.86295	6.82528	6.76951	6.848	6.61912	6.35403	6.73877	6.41785	6.70736	6.44626	6.66391	6.3345
O43427	FIBP	Acidic fibroblast growth factor intracellular-binding protein [OS=Homo sapiens]	0.166209	0.000746353	0.000186588	3.72912	0.00232341	0.00947064	0.00315991	0.000208876	6.94043e-05	0.00041529	6.97647e-05	0.00142158	0.000999001	6.7046	6.61912	6.8009	6.64097	6.71425	6.61618	6.71012	6.59395	6.89966	6.5345	6.91409	6.63807	6.88874	6.53294	6.92244	6.76288	6.76686	6.58195	6.71012	6.57289	6.77215	6.6893	6.67101	6.69766
P40926	MDH2	Malate dehydrogenase, mitochondrial [OS=Homo sapiens]	0.166104	0.00275912	0.000689779	3.16129	0.04266	0.0152414	0.0096007	0.000871438	0.000351014	0.0152999	0.0004303	0.00265331	0.004995	6.84549	6.63372	6.72928	6.51096	6.91528	6.53138	6.9472	6.47897	6.78267	6.67807	6.61471	6.61618	6.86419	6.67525	6.74281	6.57592	6.64386	6.66676	6.83289	6.74819	6.71425	6.58195	6.62936	6.57137
Q53S33	BOLA3	BolA-like protein 3 [OS=Homo sapiens]	0.165647	0.228589	0.121371	0.915884	0.0761963	0.60222	0.167259	0.130518	0.2248	0.0304075	0.247426	0.529696	0.24975	6.32373	6.60585	6.40769	6.47897	6.17991	6.51254	6.16591	6.26115	6.25927	6.44626	6.1375	6.55612	6.41954	6.59842	6.21723	6.77347	6.98755	5.80219	6.78921	6.0268	6.83036	5.71699	7.01903	5.97039
[truncated: 4,894 more rows]

## Sheet: Phosphoproteomics-list
	log2_ratios_C1_vs_C2 P value -Log10
[truncated: 12,142 more rows]

[truncated: 1 more sheets: Phosphoproteomics]
