# Supplementary material for: Adjusting PSC culture for neural organoid generation
Source: Stem Cell Reports. 2025 Dec 4;21(1):102724. doi: 10.1016/j.stemcr.2025.102724 (PMC12925955; doi:10.1016/j.stemcr.2025.102724)
Supplement: Table S5. Gene Ontology analysis of differentially abundant peptides, related to Figure 1 [file mmc6.xlsx]

## Sheet: Proteomics UP BP
Analysis Type:	PANTHER Overrepresentation Test (Released 20240807)
Annotation Version and Release Date:	GO Ontology database DOI: 10.5281/zenodo.14861039 Released 2025-02-06
Analyzed List:	Proteomics_UP_bad.txt (Homo sapiens)
Reference List:	Homo sapiens (all genes in database)
Test Type:	FISHER
Correction:	FDR
GO biological process complete	Homo sapiens - REFLIST (20580)	Proteomics_UP_bad.txt (137)	Proteomics_UP_bad.txt (expected)	Proteomics_UP_bad.txt (over/under)	Proteomics_UP_bad.txt (fold Enrichment)	Proteomics_UP_bad.txt (raw P-value)	Proteomics_UP_bad.txt (FDR)
neurofilament bundle assembly (GO:0033693)	3	2	0.02	+	> 100	0.000131	0.0407
glutamine catabolic process (GO:0006543)	3	2	0.02	+	> 100	0.000131	0.0399
postsynaptic intermediate filament cytoskeleton organization (GO:0099185)	3	2	0.02	+	> 100	0.000131	0.0391
regulation of basement membrane organization (GO:0110011)	11	3	0.07	+	40.97	4.58e-05	0.0243
glutamine family amino acid biosynthetic process (GO:0009084)	15	3	0.1	+	30.04	0.000124	0.0409
detoxification of copper ion (GO:0010273)	17	3	0.11	+	26.51	0.000183	0.0496
epithelial cell-cell adhesion (GO:0090136)	17	3	0.11	+	26.51	0.000183	0.0487
stress response to copper ion (GO:1990169)	17	3	0.11	+	26.51	0.000183	0.0478
detoxification of inorganic compound (GO:0061687)	24	4	0.16	+	25.04	1.8e-05	0.0223
glutamine family amino acid catabolic process (GO:0009065)	24	4	0.16	+	25.04	1.8e-05	0.0206
glutamate metabolic process (GO:0006536)	31	4	0.21	+	19.38	5.14e-05	0.0247
response to cadmium ion (GO:0046686)	51	5	0.34	+	14.73	2.23e-05	0.0184
fatty acid beta-oxidation (GO:0006635)	58	5	0.39	+	12.95	4.19e-05	0.0231
amino acid biosynthetic process (GO:0008652)	69	5	0.46	+	10.89	9.7e-05	0.0361
endoderm development (GO:0007492)	83	6	0.55	+	10.86	1.93e-05	0.0192
proteinogenic amino acid catabolic process (GO:0170040)	74	5	0.49	+	10.15	0.000135	0.0395
dicarboxylic acid metabolic process (GO:0043648)	95	6	0.63	+	9.49	4.17e-05	0.0238
organic acid catabolic process (GO:0016054)	225	10	1.5	+	6.68	2.73e-06	0.00508
carboxylic acid catabolic process (GO:0046395)	225	10	1.5	+	6.68	2.73e-06	0.00451
proteinogenic amino acid metabolic process (GO:0170039)	160	7	1.07	+	6.57	9.94e-05	0.0361
negative regulation of growth (GO:0045926)	223	8	1.48	+	5.39	0.000126	0.04
response to toxic substance (GO:0009636)	257	9	1.71	+	5.26	5.73e-05	0.0266
cellular catabolic process (GO:0044248)	297	10	1.98	+	5.06	3.08e-05	0.0208
amino acid metabolic process (GO:0006520)	272	9	1.81	+	4.97	8.85e-05	0.0338
small molecule catabolic process (GO:0044282)	350	11	2.33	+	4.72	2.31e-05	0.0181
response to metal ion (GO:0010038)	346	10	2.3	+	4.34	0.00011	0.0372
response to wounding (GO:0009611)	449	12	2.99	+	4.01	4.77e-05	0.0244
oxoacid metabolic process (GO:0043436)	785	20	5.23	+	3.83	2.59e-07	0.00193
organic acid metabolic process (GO:0006082)	793	20	5.28	+	3.79	3.04e-07	0.00151
carboxylic acid metabolic process (GO:0019752)	763	19	5.08	+	3.74	7.51e-07	0.00186
cellular response to nitrogen compound (GO:1901699)	626	15	4.17	+	3.6	1.89e-05	0.02
modulation of chemical synaptic transmission (GO:0050804)	503	12	3.35	+	3.58	0.00014	0.0399
regulation of trans-synaptic signaling (GO:0099177)	504	12	3.36	+	3.58	0.000142	0.0399
monocarboxylic acid metabolic process (GO:0032787)	507	12	3.38	+	3.56	0.00015	0.0414
response to nitrogen compound (GO:1901698)	1056	22	7.03	+	3.13	1.84e-06	0.0039
cellular response to endogenous stimulus (GO:0071495)	955	18	6.36	+	2.83	6.49e-05	0.0284
regulation of cell migration (GO:0030334)	961	18	6.4	+	2.81	7.03e-05	0.0299
regulation of cell motility (GO:2000145)	1023	19	6.81	+	2.79	4.87e-05	0.0241
anatomical structure formation involved in morphogenesis (GO:0048646)	988	18	6.58	+	2.74	9.99e-05	0.0354
regulation of locomotion (GO:0040012)	1067	19	7.1	+	2.67	8.52e-05	0.0343
response to endogenous stimulus (GO:0009719)	1243	22	8.27	+	2.66	2.42e-05	0.0172
cellular response to chemical stimulus (GO:0070887)	1968	34	13.1	+	2.6	1.53e-07	0.00227
cytoskeleton organization (GO:0007010)	1275	21	8.49	+	2.47	0.000106	0.0366
regulation of transport (GO:0051049)	1608	26	10.7	+	2.43	1.94e-05	0.018
regulation of localization (GO:0032879)	2016	31	13.42	+	2.31	7.85e-06	0.0117
tissue development (GO:0009888)	1770	27	11.78	+	2.29	4.08e-05	0.0243
small molecule metabolic process (GO:0044281)	1575	24	10.48	+	2.29	0.000126	0.0407
catabolic process (GO:0009056)	2013	29	13.4	+	2.16	6.21e-05	0.028
anatomical structure morphogenesis (GO:0009653)	2262	31	15.06	+	2.06	8.6e-05	0.0337
regulation of multicellular organismal process (GO:0051239)	2946	39	19.61	+	1.99	2.08e-05	0.0182
response to chemical (GO:0042221)	3717	46	24.74	+	1.86	1.61e-05	0.0217
regulation of signaling (GO:0023051)	3502	43	23.31	+	1.84	3.15e-05	0.0204
regulation of cell communication (GO:0010646)	3510	42	23.37	+	1.8	8.43e-05	0.0348
positive regulation of cellular process (GO:0048522)	5807	59	38.66	+	1.53	0.000186	0.0478
regulation of biological process (GO:0050789)	11802	102	78.57	+	1.3	3.95e-05	0.0244
biological regulation (GO:0065007)	12207	105	81.26	+	1.29	2.37e-05	0.0176
biological_process (GO:0008150)	17701	135	117.83	+	1.15	4.1e-07	0.00122
Unclassified (UNCLASSIFIED)	2879	2	19.17	-	0.1	4.1e-07	0.00152

## Sheet: Proteomics DOWN BP
Analysis Type:	PANTHER Overrepresentation Test (Released 20240807)
Annotation Version and Release Date:	GO Ontology database DOI: 10.5281/zenodo.14861039 Released 2025-02-06
Analyzed List:	Proteomics_DOWN_bad.txt (Homo sapiens)
Reference List:	Homo sapiens (all genes in database)
Test Type:	FISHER
Correction:	FDR
GO biological process complete	Homo sapiens - REFLIST (20580)	Proteomics_DOWN_bad.txt (79)	Proteomics_DOWN_bad.txt (expected)	Proteomics_DOWN_bad.txt (over/under)	Proteomics_DOWN_bad.txt (fold Enrichment)	Proteomics_DOWN_bad.txt (raw P-value)	Proteomics_DOWN_bad.txt (FDR)
NAD metabolic process (GO:0019674)	46	4	0.18	+	22.65	2.90E-05	4.32E-02
lymphocyte proliferation (GO:0046651)	114	6	0.44	+	13.71	5.06E-06	1.88E-02
mononuclear cell proliferation (GO:0032943)	118	6	0.45	+	13.25	6.18E-06	1.53E-02
leukocyte proliferation (GO:0070661)	137	6	0.53	+	11.41	1.45E-05	2.40E-02
lymphocyte activation (GO:0046649)	502	12	1.93	+	6.23	4.52E-07	6.73E-03
small molecule biosynthetic process (GO:0044283)	465	10	1.78	+	5.6	1.13E-05	2.09E-02
leukocyte activation (GO:0045321)	624	13	2.4	+	5.43	6.80E-07	5.05E-03
cell activation (GO:0001775)	753	14	2.89	+	4.84	9.37E-07	4.65E-03
defense response (GO:0006952)	1490	18	5.72	+	3.15	1.06E-05	2.24E-02
small molecule metabolic process (GO:0044281)	1575	19	6.05	+	3.14	5.78E-06	1.72E-02

## Sheet: Phosphoproteomics UP BP
Analysis Type:	PANTHER Overrepresentation Test (Released 20240807)
Annotation Version and Release Date:	GO Ontology database DOI: 10.5281/zenodo.14861039 Released 2025-02-06
Analyzed List:	Phospho_proteomics_UP_bad.txt (Homo sapiens)	There are duplicate IDs in the file. The unique set of IDs will be used.
Reference List:	Homo sapiens (all genes in database)
Test Type:	FISHER
Correction:	FDR
GO biological process complete	Homo sapiens - REFLIST (20580)	Phospho_proteomics_UP_bad.txt (85)	Phospho_proteomics_UP_bad.txt (expected)	Phospho_proteomics_UP_bad.txt (over/under)	Phospho_proteomics_UP_bad.txt (fold Enrichment)	Phospho_proteomics_UP_bad.txt (raw P-value)	Phospho_proteomics_UP_bad.txt (FDR)
regulation of cell-substrate adhesion (GO:0010810)	220	7	0.91	+	7.7	3.53e-05	0.0328
negative regulation of growth (GO:0045926)	223	7	0.92	+	7.6	3.85e-05	0.0337
chromatin remodeling (GO:0006338)	1010	14	4.17	+	3.36	6.29e-05	0.0425
positive regulation of transcription by RNA polymerase II (GO:0045944)	1234	17	5.1	+	3.34	9.86e-06	0.0733
chromatin organization (GO:0006325)	1149	15	4.75	+	3.16	6.58e-05	0.0391
negative regulation of DNA-templated transcription (GO:0045892)	1277	16	5.27	+	3.03	5.92e-05	0.0419
negative regulation of RNA biosynthetic process (GO:1902679)	1287	16	5.32	+	3.01	6.5e-05	0.042
positive regulation of DNA-templated transcription (GO:0045893)	1667	20	6.89	+	2.9	1.11e-05	0.0549
positive regulation of RNA biosynthetic process (GO:1902680)	1669	20	6.89	+	2.9	1.13e-05	0.0419
positive regulation of RNA metabolic process (GO:0051254)	1788	20	7.38	+	2.71	3.07e-05	0.0326
positive regulation of nucleobase-containing compound metabolic process (GO:0045935)	1990	22	8.22	+	2.68	1.33e-05	0.0395
negative regulation of macromolecule biosynthetic process (GO:0010558)	2099	22	8.67	+	2.54	3.05e-05	0.0349
negative regulation of biosynthetic process (GO:0009890)	2171	22	8.97	+	2.45	5.11e-05	0.04
regulation of transcription by RNA polymerase II (GO:0006357)	2704	27	11.17	+	2.42	6.78e-06	0.101
positive regulation of macromolecule biosynthetic process (GO:0010557)	2539	25	10.49	+	2.38	3.5e-05	0.0347
positive regulation of biosynthetic process (GO:0009891)	2653	26	10.96	+	2.37	2.29e-05	0.0309
regulation of DNA-templated transcription (GO:0006355)	3480	31	14.37	+	2.16	1.4e-05	0.0346
positive regulation of macromolecule metabolic process (GO:0010604)	3154	28	13.03	+	2.15	5.12e-05	0.0381
regulation of RNA biosynthetic process (GO:2001141)	3493	31	14.43	+	2.15	1.47e-05	0.0313
regulation of RNA metabolic process (GO:0051252)	3745	32	15.47	+	2.07	2.57e-05	0.0318
regulation of gene expression (GO:0010468)	4979	39	20.56	+	1.9	1.78e-05	0.0294
regulation of macromolecule biosynthetic process (GO:0010556)	5086	39	21.01	+	1.86	2.2e-05	0.0328
regulation of biosynthetic process (GO:0009889)	5260	39	21.72	+	1.8	5.02e-05	0.0415
positive regulation of cellular process (GO:0048522)	5807	43	23.98	+	1.79	1.57e-05	0.0292
positive regulation of biological process (GO:0048518)	6117	43	25.26	+	1.7	6.51e-05	0.0404

## Sheet: Phosphoproteomics DOWN BP
Analysis Type:	PANTHER Overrepresentation Test (Released 20240807)
Annotation Version and Release Date:	GO Ontology database DOI: 10.5281/zenodo.14861039 Released 2025-02-06
Analyzed List:	Phospho_proteomics_DOWN_bad.txt (Homo sapiens)	There are duplicate IDs in the file. The unique set of IDs will be used.
Reference List:	Homo sapiens (all genes in database)
Test Type:	FISHER
Correction:	FDR
GO biological process complete	Homo sapiens - REFLIST (20580)	Phospho_proteomics_DOWN_bad.txt (48)	Phospho_proteomics_DOWN_bad.txt (expected)	Phospho_proteomics_DOWN_bad.txt (over/under)	Phospho_proteomics_DOWN_bad.txt (fold Enrichment)	Phospho_proteomics_DOWN_bad.txt (raw P-value)	Phospho_proteomics_DOWN_bad.txt (FDR)
ribosomal small subunit biogenesis (GO:0042274)	108	5	0.25	+	19.85	5.19e-06	0.0257
rRNA processing (GO:0006364)	215	7	0.5	+	13.96	6.31e-07	0.00938
rRNA metabolic process (GO:0016072)	250	7	0.58	+	12	1.73e-06	0.0129
ribosome biogenesis (GO:0042254)	309	7	0.72	+	9.71	6.98e-06	0.026
ribonucleoprotein complex biogenesis (GO:0022613)	452	8	1.05	+	7.59	8.89e-06	0.0264
