# Supplementary material for: Adjusting PSC culture for neural organoid generation
Source: Stem Cell Reports. 2025 Dec 4;21(1):102724. doi: 10.1016/j.stemcr.2025.102724 (PMC12925955; doi:10.1016/j.stemcr.2025.102724)
Supplement: Table S6. Variance-sensitive fuzzy clustering (VSClust) of the proteome data, related to Figure 2 [file mmc7.xlsx]

## Sheet: VSClust Result total prot
Accession	Gene name	cluster	Mean.of.log.A	Mean.of.log.B	Mean.of.log.C	Mean.of.log.D	Mean.of.log.E	Mean.of.log.F	Protein description	isClusterMember	maxMembership	membership.of.cluster.1	membership.of.cluster.2	membership.of.cluster.3	membership.of.cluster.4
A0AV96	RBM47	3	0.464075	1.51896	0.473372	-1.19294	-0.505144	-0.758315	RNA-binding protein 47 [OS=Homo sapiens]	TRUE	0.631607	0.103052	0.0822077	0.631607	0.183134
A0AVT1-1	UBA6	4	-1.16977	1.19959	-0.262139	0.607087	-1.1053	0.730524	Ubiquitin-like modifier-activating enzyme 6 [OS=Homo sapiens]	FALSE	0.333151	0.186281	0.227968	0.2526	0.333151
A0JNW5-1	UHRF1BP1L	4	0.0524067	-0.811063	0.647647	-1.16683	-0.294371	1.57221	UHRF1-binding protein 1-like [OS=Homo sapiens]	FALSE	0.31244	0.196221	0.264979	0.22636	0.31244
A0MZ66	SHTN1	4	1.58978	-0.751505	-0.728549	-0.690441	-0.314508	0.895219	Shootin-1 [OS=Homo sapiens]	TRUE	0.525991	0.105053	0.174552	0.194403	0.525991
A1L020	MEX3A	1	-1.84142	-0.199979	0.937708	0.464424	0.686961	-0.047692	RNA-binding protein MEX3A [OS=Homo sapiens]	TRUE	0.559451	0.559451	0.230801	0.114568	0.0951805
A1L0T0	ILVBL	2	1.01223	-1.03636	-0.973065	-0.606109	1.19014	0.413165	Acetolactate synthase-like protein [OS=Homo sapiens]	FALSE	0.344388	0.195479	0.344388	0.177424	0.282708
A1L170	C1orf226	1	-1.48123	-0.085729	0.733138	0.254883	1.29658	-0.717643	Uncharacterized protein C1orf226 [OS=Homo sapiens]	TRUE	0.645275	0.645275	0.177651	0.102039	0.0750339
A1X283	SH3PXD2B	1	-1.63161	-0.615782	1.09823	0.677386	0.537899	-0.0661199	SH3 and PX domain-containing protein 2B [OS=Homo sapiens]	TRUE	0.66576	0.66576	0.197683	0.0752318	0.0613247
A2RRP1-1	NBAS	4	1.22695	-0.843594	-1.43225	0.815505	-0.0235265	0.25691	neuroblastoma-amplified sequence [OS=Homo sapiens]	FALSE	0.386396	0.140036	0.317731	0.155837	0.386396
A2RTX5	TARS3	2	-0.259779	-1.73767	-0.0199889	0.306357	1.27677	0.43431	Probable threonine--tRNA ligase 2, cytoplasmic [OS=Homo sapiens]	TRUE	0.569921	0.275133	0.569921	0.0696877	0.085258
A3KMH1	VWA8	3	0.590928	0.995278	0.788847	0.0803747	-1.13573	-1.3197	von Willebrand factor A domain-containing protein 8 [OS=Homo sapiens]	TRUE	0.74212	0.080996	0.0495471	0.74212	0.127337
A3KN83-1	SBNO1	4	-0.874663	1.50897	-0.780206	0.866518	-0.771865	0.0512467	protein strawberry notch homolog 1 [OS=Homo sapiens]	FALSE	0.334657	0.18185	0.214076	0.269417	0.334657
A4D161-1	FAM221A	1	-0.498556	-1.06755	0.562121	-0.842669	1.58689	0.259771	protein FAM221A [OS=Homo sapiens]	FALSE	0.435925	0.435925	0.324551	0.125505	0.114019
A4D1E9-1	GTPBP10	3	1.74219	-0.759016	0.67373	-0.601062	-0.617626	-0.438213	GTP-binding protein 10 [OS=Homo sapiens]	FALSE	0.407907	0.159228	0.146598	0.407907	0.286268
A4D1S0-1	KLRG2	2	-0.493683	-1.39589	-0.656022	0.508587	1.16687	0.870139	killer cell lectin-like receptor subfamily G member 2 [OS=Homo sapiens]	TRUE	0.698099	0.156576	0.698099	0.0590792	0.0862454
A4D1S5	RAB19	4	0.409074	1.18593	0.00873642	-0.198064	-1.79804	0.392363	Ras-related protein Rab-19 [OS=Homo sapiens]	FALSE	0.415021	0.103849	0.112012	0.369119	0.415021
A4D1U4	DENND11	3	1.67362	-0.329844	0.656005	-0.268062	-1.07629	-0.655437	Protein LCHN [OS=Homo sapiens]	FALSE	0.476468	0.13072	0.116523	0.476468	0.276289
A5D8V6	VPS37C	1	-1.5191	-0.439074	1.1809	-0.486675	0.445687	0.818259	Vacuolar protein sorting-associated protein 37C [OS=Homo sapiens]	FALSE	0.440435	0.440435	0.287528	0.145943	0.126094
A5PLN9-1	TRAPPC13	1	-1.00632	-0.0699051	0.429379	1.1048	0.882921	-1.34088	Trafficking protein particle complex subunit 13 [OS=Homo sapiens]	TRUE	0.602722	0.602722	0.193544	0.119897	0.0838368
A5YKK6	CNOT1	1	-1.6567	-0.548594	1.21591	0.39127	0.567365	0.0307446	CCR4-NOT transcription complex subunit 1 [OS=Homo sapiens]	TRUE	0.658545	0.658545	0.194095	0.0825008	0.0648589
A6NDB9	PALM3	4	1.93108	-0.403821	-0.955609	-0.427028	-0.102646	-0.0419817	Paralemmin-3 [OS=Homo sapiens]	FALSE	0.431435	0.134582	0.177034	0.25695	0.431435
A6NDG6	PGP	2	-0.3651	-1.44227	0.216304	-0.442719	1.50456	0.529221	glycerol-3-phosphate phosphatase [OS=Homo sapiens]	FALSE	0.4344	0.339383	0.4344	0.107515	0.118701
A6NDU8	C5orf51	1	-1.46276	-0.734988	0.209745	0.0991929	1.43557	0.453236	UPF0600 protein C5orf51 [OS=Homo sapiens]	FALSE	0.430058	0.430058	0.411858	0.0775878	0.0804968
A6NGN9	IGLON5	4	0.512868	0.724475	-0.184484	-1.23672	-1.05517	1.23903	IgLON family member 5 [OS=Homo sapiens]	TRUE	0.5045	0.10146	0.124822	0.269218	0.5045
A6NHR9-1	SMCHD1	1	-1.06373	-0.902104	1.13827	0.201777	1.18539	-0.559605	structural maintenance of chromosomes flexible hinge domain-containing protein 1 [OS=Homo sapiens]	TRUE	0.713031	0.713031	0.14991	0.077589	0.0594697
A6NHX0	CASTOR2	3	-0.0372265	0.627066	1.52944	0.00174481	-1.15222	-0.968804	Cytosolic arginine sensor for mTORC1 subunit 2 [OS=Homo sapiens]	TRUE	0.522737	0.195391	0.114699	0.522737	0.167172
A6NIH7	UNC119B	3	-0.944711	0.796608	0.487469	-1.56856	0.713219	0.51598	Protein unc-119 homolog B [OS=Homo sapiens]	FALSE	0.301087	0.258979	0.211128	0.301087	0.228805
A6NKD9	CCDC85C	1	-0.300168	0.124301	1.3093	0.283721	0.315032	-1.73218	Coiled-coil domain-containing protein 85C [OS=Homo sapiens]	FALSE	0.432259	0.432259	0.15599	0.283347	0.128404
A6ZKI3	RTL8C	3	1.04919	1.11995	-0.0738457	-1.33071	-0.919125	0.154537	Retrotransposon Gag-like protein 8B [OS=Homo sapiens]	FALSE	0.474251	0.0758392	0.0782835	0.474251	0.371626
A8CG34-1	POM121C	1	-0.828724	-0.777732	1.25548	0.435284	0.942504	-1.02681	Nuclear envelope pore membrane protein POM 121C [OS=Homo sapiens]	TRUE	0.733556	0.733556	0.126458	0.0840098	0.0559761
A8K979-2	ERI2	4	1.00487	0.890061	-1.00775	-1.05788	-0.638806	0.809503	Isoform 2 of ERI1 exoribonuclease 2 [OS=Homo sapiens]	TRUE	0.674183	0.0557648	0.0779742	0.192078	0.674183
A8MPP1	DDX11L8	2	-1.20815	-1.18002	0.921027	0.88244	-0.125972	0.710677	Putative ATP-dependent RNA helicase DDX11-like protein 8 [OS=Homo sapiens]	FALSE	0.39896	0.393489	0.39896	0.100767	0.106785
A8MTY0	ZNF724	1	0.281042	0.24952	-0.478356	1.12936	0.561698	-1.74326	Zinc finger protein 724 [OS=Homo sapiens]	FALSE	0.314205	0.314205	0.233074	0.258215	0.194506
A9UHW6	MIF4GD	1	-1.6426	-0.696455	0.739496	1.03451	0.14091	0.424137	MIF4G domain-containing protein [OS=Homo sapiens]	FALSE	0.466147	0.466147	0.357016	0.0886768	0.0881603
B7ZAP0	RABGAP1L	4	0.906011	0.583383	-1.31498	0.257614	-1.20342	0.771393	Rab GTPase-activating protein 1-like, isoform 10 [OS=Homo sapiens]	TRUE	0.67552	0.0667368	0.106463	0.151281	0.67552
C9JLW8	MCRIP1	2	-1.82929	0.885668	0.0227483	-0.177871	0.207657	0.891083	Mapk-regulated corepressor-interacting protein 1 [OS=Homo sapiens]	FALSE	0.303901	0.282889	0.303901	0.198581	0.214628
L0R6Q1	SLC35A4	1	-0.312671	-1.08803	1.09412	0.169745	1.18268	-1.04584	SLC35A4 upstream open reading frame protein [OS=Homo sapiens]	TRUE	0.672019	0.672019	0.159911	0.101259	0.0668112
L0R8F8	MIEF1	1	0.520953	-0.713107	0.528777	0.407795	0.95012	-1.69454	MIEF1 upstream open reading frame protein [OS=Homo sapiens]	FALSE	0.434714	0.434714	0.206262	0.222498	0.136526
O00115	DNASE2	2	0.547087	-1.35127	-0.613588	1.5218	-0.349509	0.245482	Deoxyribonuclease-2-alpha [OS=Homo sapiens]	FALSE	0.44057	0.200942	0.44057	0.134082	0.224406
O00116	AGPS	2	-0.40251	-1.24481	-0.699914	1.52436	0.672513	0.150352	Alkyldihydroxyacetonephosphate synthase, peroxisomal [OS=Homo sapiens]	TRUE	0.624629	0.208679	0.624629	0.0698255	0.0968664
O00139	KIF2A	1	-1.06096	-1.30526	0.413503	1.06202	0.932742	-0.0420319	Kinesin-like protein KIF2A [OS=Homo sapiens]	TRUE	0.522787	0.522787	0.377258	0.0497562	0.0501996
O00148	DDX39A	3	1.15293	0.375432	0.841145	-0.834833	-1.45572	-0.0789549	ATP-dependent RNA helicase DDX39A [OS=Homo sapiens]	TRUE	0.581217	0.0839587	0.0756713	0.581217	0.259153
O00151	PDLIM1	4	1.54661	-0.04009	-0.90362	0.165048	-1.24064	0.472696	PDZ and LIM domain protein 1 [OS=Homo sapiens]	TRUE	0.587406	0.0874405	0.125412	0.199741	0.587406
O00154	ACOT7	2	-1.55809	-0.583616	0.687989	0.538489	-0.26683	1.18206	cytosolic acyl coenzyme A thioester hydrolase [OS=Homo sapiens]	FALSE	0.389965	0.313974	0.389965	0.138096	0.157964
O00159-1	MYO1C	4	1.31465	-0.0552873	-1.06236	0.681985	-1.24218	0.363193	Unconventional myosin-Ic [OS=Homo sapiens]	TRUE	0.514559	0.112931	0.165851	0.206659	0.514559
O00161	SNAP23	3	0.249886	1.20429	0.848804	0.0341312	-1.30002	-1.03709	Synaptosomal-associated protein 23 [OS=Homo sapiens]	TRUE	0.588533	0.130871	0.0950606	0.588533	0.185535
O00165	HAX1	4	0.691912	0.448936	-1.47176	-0.96788	0.217296	1.08149	HCLS1-associated protein X-1 [OS=Homo sapiens]	TRUE	0.551702	0.0990763	0.169991	0.179231	0.551702
O00170	AIP	2	-1.41954	-0.657766	-0.423993	0.486672	1.23783	0.776797	AH receptor-interacting protein [OS=Homo sapiens]	TRUE	0.626813	0.236188	0.626813	0.0596095	0.0773893
O00178	GTPBP1	4	-0.357524	1.45383	-1.53168	-0.186379	0.614597	0.00714821	GTP-binding protein 1 [OS=Homo sapiens]	FALSE	0.353471	0.171452	0.226065	0.249012	0.353471
O00186	STXBP3	1	-0.921884	-0.898998	0.636081	0.404004	1.50154	-0.720748	syntaxin-binding protein 3 [OS=Homo sapiens]	TRUE	0.677198	0.677198	0.18631	0.0753087	0.061183
O00192	ARVCF	1	-1.1409	-0.659539	0.826985	-0.333092	1.55187	-0.245329	armadillo repeat protein deleted in velo-cardio-facial syndrome [OS=Homo sapiens]	TRUE	0.582765	0.582765	0.221247	0.108784	0.0872037
O00193	SMAP	2	-0.571567	-1.2435	-0.2536	0.446198	1.69084	-0.0683759	Small acidic protein [OS=Homo sapiens]	FALSE	0.478754	0.359412	0.478754	0.0771331	0.0847005
O00203-1	AP3B1	1	-1.24292	0.0455138	1.69167	-0.263612	0.382292	-0.612945	AP-3 complex subunit beta-1 [OS=Homo sapiens]	TRUE	0.548675	0.548675	0.156414	0.193372	0.101539
O00217	NDUFS8	1	-0.798721	0.232206	1.32656	0.563547	0.161259	-1.48485	NADH dehydrogenase [ubiquinone] iron-sulfur protein 8, mitochondrial [OS=Homo sapiens]	FALSE	0.491092	0.491092	0.158294	0.234491	0.116123
O00231	PSMD11	2	-0.00754462	-0.101855	-1.41046	-0.677251	1.35137	0.845741	26S proteasome non-ATPase regulatory subunit 11 [OS=Homo sapiens]	FALSE	0.375104	0.181943	0.375104	0.157456	0.285496
O00232-1	PSMD12	2	-1.20827	-0.885739	-0.132069	0.0919977	1.5427	0.591376	26s proteasome non-atpase regulatory subunit 12 [OS=Homo sapiens]	TRUE	0.532718	0.319823	0.532718	0.0681468	0.079313
O00233-1	PSMD9	2	-1.30518	-0.0650875	-1.01104	1.25555	0.389714	0.736056	26S proteasome non-ATPase regulatory subunit 9 [OS=Homo sapiens]	TRUE	0.524157	0.211732	0.524157	0.105489	0.158622
O00244	ATOX1	2	-1.72077	-0.38387	0.558613	-0.0416567	0.39544	1.19224	Copper transport protein ATOX1 [OS=Homo sapiens]	FALSE	0.400724	0.340016	0.400724	0.122569	0.136692
O00255-1	MEN1	4	0.511201	-0.411564	-1.70346	0.336984	0.0204238	1.24641	Menin [OS=Homo sapiens]	FALSE	0.408804	0.12977	0.320732	0.140695	0.408804
O00264	PGRMC1	1	-0.481328	-1.02951	1.72338	-0.691979	0.508635	-0.0291973	Membrane-associated progesterone receptor component 1 [OS=Homo sapiens]	TRUE	0.502214	0.502214	0.202753	0.180413	0.11462
O00267-2	SUPT5H	2	0.312689	-0.898482	-1.21411	0.785092	-0.355621	1.37043	Isoform 2 of Transcription elongation factor SPT5 [OS=Homo sapiens]	FALSE	0.421615	0.130294	0.421615	0.11693	0.331161
O00268	TAF4	1	-1.16149	-0.626197	1.35473	0.925794	0.225264	-0.718107	Transcription initiation factor TFIID subunit 4 [OS=Homo sapiens]	TRUE	0.626239	0.626239	0.174904	0.115544	0.0833135
O00273-1	DFFA	4	0.780635	0.0385622	-1.5758	0.0923814	-0.583549	1.24777	DNA fragmentation factor subunit alpha [OS=Homo sapiens]	TRUE	0.619007	0.0816404	0.169027	0.130326	0.619007
O00291	HIP1	1	-1.76181	0.18824	1.25965	0.462125	0.0829767	-0.231182	Huntingtin-interacting protein 1 [OS=Homo sapiens]	TRUE	0.54207	0.54207	0.199616	0.154054	0.10426
O00299	CLIC1	2	-0.5139	-0.458619	-1.1854	-0.12489	1.641	0.641808	chloride intracellular channel protein 1 [OS=Homo sapiens]	FALSE	0.463006	0.225871	0.463006	0.129771	0.181351
O00303	EIF3F	2	-0.991457	-0.498777	0.285735	1.7558	-0.750943	0.199647	Eukaryotic translation initiation factor 3 subunit F [OS=Homo sapiens]	FALSE	0.370581	0.316679	0.370581	0.146627	0.166113
O00308	WWP2	2	-0.705167	-0.0839327	-1.23011	0.207918	0.0997632	1.71153	NEDD4-like E3 ubiquitin-protein ligase WWP2 [OS=Homo sapiens]	FALSE	0.441665	0.143883	0.441665	0.118964	0.295488
O00311-1	CDC7	4	0.322641	1.17927	-1.41594	-0.34242	0.949873	-0.693423	Cell division cycle 7-related protein kinase [OS=Homo sapiens]	FALSE	0.317316	0.184415	0.206011	0.292258	0.317316
O00330-1	PDHX	3	0.923571	0.596764	0.185852	0.118757	0.106605	-1.93155	Pyruvate dehydrogenase protein X component, mitochondrial [OS=Homo sapiens]	FALSE	0.437057	0.211846	0.147355	0.437057	0.203743
O00399	DCTN6	1	-1.39303	0.127362	1.60781	-0.493537	-0.243014	0.394409	Dynactin subunit 6 [OS=Homo sapiens]	FALSE	0.390037	0.390037	0.207453	0.245837	0.156673
O00400	SLC33A1	4	1.07766	0.708591	-0.770165	-0.944267	-0.997465	0.925649	Acetyl-coenzyme A transporter 1 [OS=Homo sapiens]	TRUE	0.628235	0.0724609	0.0947183	0.204586	0.628235
O00401	WASL	3	0.437006	1.22516	0.859221	-0.62393	-1.38478	-0.512677	Neural Wiskott-Aldrich syndrome protein [OS=Homo sapiens]	TRUE	0.702471	0.0745421	0.0579546	0.702471	0.165032
O00410	IPO5	2	-0.946194	-1.49636	0.109079	0.804587	0.627258	0.901625	Importin-5 [OS=Homo sapiens]	TRUE	0.634294	0.222005	0.634294	0.0633545	0.0803467
O00411	POLRMT	3	1.30088	0.980854	0.259583	-0.644771	-0.76929	-1.12726	DNA-directed RNA polymerase, mitochondrial [OS=Homo sapiens]	TRUE	0.679995	0.075909	0.0621439	0.679995	0.181953
O00418	EEF2K	1	-1.54198	-0.723904	1.20287	0.69537	-0.0400283	0.407672	Eukaryotic elongation factor 2 kinase [OS=Homo sapiens]	TRUE	0.526085	0.526085	0.282044	0.102222	0.0896486
O00422	SAP18	1	-0.680039	-0.740518	-0.0987168	1.34917	1.12059	-0.950493	Histone deacetylase complex subunit SAP18 [OS=Homo sapiens]	TRUE	0.51155	0.51155	0.314878	0.0905204	0.0830523
O00423-1	EML1	3	0.73907	0.101453	1.19563	0.261573	-0.757865	-1.53986	Echinoderm microtubule-associated protein-like 1 [OS=Homo sapiens]	TRUE	0.503457	0.20916	0.119552	0.503457	0.167832
O00425	IGF2BP3	2	-1.22231	-0.923552	-0.491709	1.12328	0.795405	0.718889	Insulin-like growth factor 2 mRNA-binding protein 3 [OS=Homo sapiens]	TRUE	0.720024	0.171904	0.720024	0.0452795	0.0627921
O00442	RTCA	1	-1.18101	-1.02488	0.348382	0.932335	1.21633	-0.291154	RNA 3'-terminal phosphate cyclase [OS=Homo sapiens]	TRUE	0.564574	0.564574	0.297473	0.0706706	0.0672819
O00443	PIK3C2A	4	1.48132	0.685343	-1.37203	0.130507	-0.527937	-0.39721	phosphatidylinositol 4-phosphate 3-kinase C2 domain-containing subunit alpha [OS=Homo sapiens]	TRUE	0.505192	0.0981389	0.127669	0.269	0.505192
O00459	PIK3R2	1	-1.47812	-0.870078	0.436021	0.574707	1.23588	0.101595	Phosphatidylinositol 3-kinase regulatory subunit beta [OS=Homo sapiens]	TRUE	0.544039	0.544039	0.320363	0.0689188	0.0666797
O00461	GOLIM4	3	1.22054	1.23869	-0.538568	-0.256894	-1.17527	-0.4885	Golgi integral membrane protein 4 [OS=Homo sapiens]	FALSE	0.421781	0.0955907	0.0998393	0.421781	0.382789
O00462	MANBA	1	-0.50716	-1.72882	0.571711	0.424265	1.10903	0.130975	Beta-mannosidase [OS=Homo sapiens]	FALSE	0.426008	0.426008	0.382817	0.0950137	0.0961614
O00468-3	AGRN	2	1.11112	-1.6252	-0.114268	0.553295	0.67082	-0.595764	Isoform 3 of Agrin [OS=Homo sapiens]	FALSE	0.336119	0.291009	0.336119	0.179336	0.193537
O00469-1	PLOD2	3	1.56814	0.788005	-0.181461	-1.10667	-0.748491	-0.319518	procollagen-lysine,2-oxoglutarate 5-dioxygenase 2 [OS=Homo sapiens]	TRUE	0.502319	0.0744962	0.0756623	0.502319	0.347523
O00471	EXOC5	3	0.0241844	1.55122	0.740621	-1.18437	-0.593619	-0.538044	Exocyst complex component 5 [OS=Homo sapiens]	TRUE	0.649717	0.103485	0.0759108	0.649717	0.170887
O00479	HMGN4	3	0.849593	1.53427	0.0106315	-0.845029	-0.705485	-0.843982	High mobility group nucleosome-binding domain-containing protein 4 [OS=Homo sapiens]	TRUE	0.657095	0.0742912	0.0636859	0.657095	0.204928
O00483	NDUFA4	3	0.441533	-0.644465	1.85392	-0.704944	-0.408755	-0.537288	Cytochrome c oxidase subunit NDUFA4 [OS=Homo sapiens]	FALSE	0.400614	0.280692	0.149881	0.400614	0.168814
O00487	PSMD14	2	0.149865	-0.216265	-1.47458	-0.630614	1.10597	1.06562	26S proteasome non-ATPase regulatory subunit 14 [OS=Homo sapiens]	FALSE	0.369066	0.16025	0.369066	0.150286	0.320398
O00488	ZNF593	4	1.14861	-1.53615	-0.256854	0.396346	-0.606417	0.854472	Zinc finger protein 593 [OS=Homo sapiens]	FALSE	0.344225	0.165881	0.314207	0.175687	0.344225
O00505	KPNA3	2	-0.754653	-0.709667	-0.721733	1.10315	-0.353728	1.43663	Importin subunit alpha-4 [OS=Homo sapiens]	TRUE	0.545794	0.160038	0.545794	0.0991913	0.194977
O00512	BCL9	2	-1.37567	-0.691755	0.299857	-0.400014	1.20603	0.961555	B-cell CLL/lymphoma 9 protein [OS=Homo sapiens]	FALSE	0.408363	0.340871	0.408363	0.11986	0.130907
O00515	LAD1	2	0.985413	-1.11272	-1.27079	1.02619	0.0221	0.349804	Ladinin-1 [OS=Homo sapiens]	FALSE	0.361137	0.179142	0.361137	0.16279	0.29693
O00534	VWA5A	2	-0.0696917	-0.379928	-1.56417	-0.160452	1.17305	1.00119	von Willebrand factor A domain-containing protein 5A [OS=Homo sapiens]	FALSE	0.423848	0.179303	0.423848	0.141221	0.255629
O00541-1	PES1	4	1.39249	-0.775011	-0.346502	-0.931802	-0.461315	1.12213	Pescadillo homolog [OS=Homo sapiens]	TRUE	0.509398	0.10904	0.172744	0.208818	0.509398
O00560-1	SDCBP	1	-1.21027	-0.633485	1.09965	0.55449	0.989027	-0.799415	Syntenin-1 [OS=Homo sapiens]	TRUE	0.749038	0.749038	0.128174	0.0708843	0.0519037
O00566	MPHOSPH10	2	1.29403	-1.72996	0.042532	0.422395	0.261252	-0.290246	U3 small nucleolar ribonucleoprotein protein Mpp10 [OS=Homo sapiens]	FALSE	0.320861	0.257556	0.320861	0.195694	0.22589
O00567	NOP56	3	1.58745	0.393318	0.27852	-0.199957	-1.23862	-0.820711	Nucleolar protein 56 [OS=Homo sapiens]	TRUE	0.557763	0.089676	0.0815602	0.557763	0.271001
O00571	DDX3X	1	-0.194382	-0.147163	1.32637	-1.45243	0.9275	-0.459897	ATP-dependent RNA helicase DDX3X [OS=Homo sapiens]	FALSE	0.35772	0.35772	0.174595	0.312766	0.154919
O00584	RNASET2	4	1.26173	0.801945	-0.314132	-0.0613959	-1.6307	-0.057454	Ribonuclease T2 [OS=Homo sapiens]	FALSE	0.48709	0.0689407	0.0782932	0.365676	0.48709
O00592	PODXL	2	0.684907	-1.06705	-1.14151	1.27744	-0.339009	0.585217	Podocalyxin [OS=Homo sapiens]	FALSE	0.392926	0.166599	0.392926	0.144641	0.295834
O00622	CCN1	4	1.1806	-0.339338	-1.35202	0.399857	-0.809724	0.920628	Protein CYR61 [OS=Homo sapiens]	TRUE	0.590457	0.088887	0.175379	0.145276	0.590457
O00625	PIR	1	-0.960383	-0.873779	0.650674	-0.393314	1.65239	-0.0755878	Pirin [OS=Homo sapiens]	TRUE	0.651675	0.651675	0.235711	0.0625596	0.0500538
O00629	KPNA4	2	-1.28852	-0.245747	-0.684714	-0.0773022	0.858284	1.438	Importin subunit alpha-3 [OS=Homo sapiens]	TRUE	0.532407	0.201007	0.532407	0.102708	0.163878
O00743	PPP6C	2	-1.48972	0.0527571	-0.491442	0.949147	-0.270654	1.24992	Serine/threonine-protein phosphatase 6 catalytic subunit [OS=Homo sapiens]	FALSE	0.465285	0.213342	0.465285	0.123324	0.198048
O00746	NME4	1	-1.53196	-0.645274	1.27983	0.061237	0.0677717	0.768392	Nucleoside diphosphate kinase, mitochondrial [OS=Homo sapiens]	FALSE	0.424082	0.424082	0.294445	0.147622	0.13385
O00750	PIK3C2B	1	-0.889597	-1.48246	0.90666	0.0803606	1.02665	0.358384	Phosphatidylinositol 4-phosphate 3-kinase C2 domain-containing subunit beta [OS=Homo sapiens]	TRUE	0.506726	0.506726	0.328872	0.0841792	0.080223
O00754	MAN2B1	2	-0.777464	-1.06962	-0.225002	1.60794	0.735888	-0.271738	Lysosomal alpha-mannosidase [OS=Homo sapiens]	FALSE	0.475036	0.352194	0.475036	0.0816096	0.0911602
O00762	UBE2C	1	-1.15044	-0.87227	1.19542	0.404957	-0.574149	0.996481	Ubiquitin-conjugating enzyme E2 C [OS=Homo sapiens]	FALSE	0.352322	0.352322	0.338652	0.152622	0.156404
O00764-1	PDXK	3	1.54983	0.251757	-0.920656	-0.154769	0.473401	-1.19957	Pyridoxal kinase [OS=Homo sapiens]	FALSE	0.349873	0.163435	0.168688	0.349873	0.318004
O00767	SCD	1	-0.506959	-1.03204	0.791742	-0.106286	1.58338	-0.729831	acyl-CoA desaturase [OS=Homo sapiens]	TRUE	0.655777	0.655777	0.189964	0.0890651	0.065194
O14494	PLPP1	3	1.41452	0.64688	0.367492	-0.615341	-1.36639	-0.447158	Phospholipid phosphatase 1 [OS=Homo sapiens]	TRUE	0.607576	0.0669329	0.0622259	0.607576	0.263265
O14495	PLPP3	3	1.10075	0.549207	0.78295	-0.713578	-1.52542	-0.193907	Phospholipid phosphatase 3 [OS=Homo sapiens]	TRUE	0.599428	0.0813704	0.0727368	0.599428	0.246465
O14497	ARID1A	1	-1.2821	-1.15769	0.858268	0.700887	0.887724	-0.00708887	AT-rich interactive domain-containing protein 1A [OS=Homo sapiens]	TRUE	0.613621	0.613621	0.250501	0.0709223	0.0649554
O14524-1	NEMP1	1	-0.0370496	-1.02791	0.407923	0.0387195	1.64762	-1.0293	Nuclear envelope integral membrane protein 1 [OS=Homo sapiens]	TRUE	0.531067	0.531067	0.24121	0.129233	0.0984904
O14530	TXNDC9	1	0.545742	-1.26228	0.989876	-0.0697712	0.923734	-1.1273	Thioredoxin domain-containing protein 9 [OS=Homo sapiens]	FALSE	0.48992	0.48992	0.205202	0.189773	0.115105
O14531	DPYSL4	3	-0.210234	0.826281	0.686077	-0.913973	1.00836	-1.39651	dihydropyrimidinase-related protein 4 [OS=Homo sapiens]	FALSE	0.365313	0.298475	0.16455	0.365313	0.171662
O14545	TRAFD1	2	-0.836116	-0.801982	-1.05385	0.968353	0.612781	1.11082	TRAF-type zinc finger domain-containing protein 1 [OS=Homo sapiens]	TRUE	0.721856	0.124233	0.721856	0.054856	0.0990542
O14548	COX7A2L	3	0.267735	0.637137	0.894657	-0.557361	0.52779	-1.76996	Cytochrome c oxidase subunit 7A-related protein, mitochondrial [OS=Homo sapiens]	FALSE	0.457254	0.262588	0.128841	0.457254	0.151317
O14561	NDUFAB1	3	1.0576	1.14597	0.437573	-0.937865	-1.00425	-0.699032	Acyl carrier protein, mitochondrial [OS=Homo sapiens]	TRUE	0.675909	0.0747644	0.0640877	0.675909	0.185239
O14562	UBFD1	1	-1.71473	0.114798	0.424939	-0.444836	1.2319	0.387925	Ubiquitin domain-containing protein UBFD1 [OS=Homo sapiens]	FALSE	0.444182	0.444182	0.299664	0.135733	0.12042
O14578-4	CIT	1	-1.71084	-0.644879	0.749327	0.67259	0.788847	0.144954	Isoform 4 of Citron Rho-interacting kinase [OS=Homo sapiens]	TRUE	0.623943	0.623943	0.258901	0.0615993	0.055556
O14579-1	COPE	1	-0.623098	0.0185401	1.73812	0.294269	-0.22177	-1.20606	coatomer subunit epsilon [OS=Homo sapiens]	FALSE	0.459763	0.459763	0.145815	0.27773	0.116692
O14593	RFXANK	1	-0.853495	-1.13716	1.10235	0.716995	0.871306	-0.699988	DNA-binding protein RFXANK [OS=Homo sapiens]	TRUE	0.769678	0.769678	0.133791	0.0550762	0.0414548
O14602	EIF1AY	4	0.612882	0.584734	-1.13432	0.705582	-1.43381	0.66493	Eukaryotic translation initiation factor 1A, Y-chromosomal [OS=Homo sapiens]	TRUE	0.647416	0.0696749	0.11909	0.163819	0.647416
O14617-1	AP3D1	1	-0.768236	-0.47647	1.46928	0.922196	-1.08134	-0.0654293	AP-3 complex subunit delta-1 [OS=Homo sapiens]	FALSE	0.367606	0.367606	0.232001	0.2303	0.170092
O14618	CCS	2	-0.769634	-0.458995	-1.29397	1.05025	0.326473	1.14588	copper chaperone for superoxide dismutase [OS=Homo sapiens]	TRUE	0.600177	0.147153	0.600177	0.0851201	0.16755
O14628-1	ZNF195	4	0.334757	0.718615	-0.700924	-0.0823793	-1.52013	1.25006	Zinc finger protein 195 [OS=Homo sapiens]	TRUE	0.655452	0.068279	0.105314	0.170955	0.655452
O14639-1	ABLIM1	3	1.00403	0.851114	0.876216	-0.875347	-0.853397	-1.00262	Actin-binding LIM protein 1 [OS=Homo sapiens]	TRUE	0.759139	0.0676283	0.0488513	0.759139	0.124381
O14641	DVL2	1	-1.56468	-0.480364	0.770827	0.823701	0.913329	-0.46281	Segment polarity protein dishevelled homolog DVL-2 [OS=Homo sapiens]	TRUE	0.718647	0.718647	0.169981	0.0617156	0.0496562
O14646	CHD1	2	-1.09134	-0.68831	0.668058	-0.0849353	-0.442373	1.6389	Chromodomain-helicase-DNA-binding protein 1 [OS=Homo sapiens]	FALSE	0.383122	0.252562	0.383122	0.155623	0.208694
O14647	CHD2	1	-1.13027	-0.804467	0.367538	1.21887	1.00901	-0.660682	Chromodomain-helicase-DNA-binding protein 2 [OS=Homo sapiens]	TRUE	0.588323	0.588323	0.255346	0.0824057	0.0739245
O14653-1	GOSR2	1	0.124749	-0.236527	0.250308	-1.63044	1.48576	0.00614738	Golgi SNAP receptor complex member 2 [OS=Homo sapiens]	FALSE	0.28808	0.28808	0.239176	0.26276	0.209984
O14656	TOR1A	1	-0.318307	-1.36675	0.90509	0.417794	1.1739	-0.811726	Torsin-1A [OS=Homo sapiens]	TRUE	0.655345	0.655345	0.19475	0.0850179	0.0648876
O14657	TOR1B	3	0.930235	0.353149	0.699502	-0.63688	-1.72399	0.377988	Torsin-1B [OS=Homo sapiens]	FALSE	0.449227	0.0981143	0.0987148	0.449227	0.353944
O14662-2	STX16	4	0.562301	1.54631	-0.516859	-0.360555	-1.36981	0.138609	Isoform A of Syntaxin-16 [OS=Homo sapiens]	FALSE	0.478141	0.0695272	0.0781226	0.37421	0.478141
O14672	ADAM10	1	-0.892918	-0.450769	0.0329475	-0.229878	1.94479	-0.404175	Disintegrin and metalloproteinase domain-containing protein 10 [OS=Homo sapiens]	FALSE	0.497684	0.497684	0.296321	0.110058	0.0959364
O14681	EI24	2	0.615911	-1.36749	-0.75097	-0.149554	0.193773	1.45834	Etoposide-induced protein 2.4 homolog [OS=Homo sapiens]	FALSE	0.421835	0.147946	0.421835	0.127637	0.302582
O14683	TP53I11	2	0.97635	-1.49745	-0.131083	1.26044	-0.221964	-0.386292	Tumor protein p53-inducible protein 11 [OS=Homo sapiens]	FALSE	0.339352	0.254471	0.339352	0.18271	0.223466
O14686-1	KMT2D	4	1.21585	0.990791	-0.860866	0.000565812	-1.34124	-0.00509365	Histone-lysine N-methyltransferase 2D [OS=Homo sapiens]	TRUE	0.579162	0.0644113	0.0801646	0.276262	0.579162
O14732-1	IMPA2	1	-1.05451	0.395797	1.49346	-0.425952	0.581706	-0.990507	inositol monophosphatase 2 [OS=Homo sapiens]	FALSE	0.4536	0.4536	0.165168	0.252479	0.128754
O14733	MAP2K7	4	-0.576838	0.34227	-1.14373	-0.196053	-0.203845	1.7782	dual specificity mitogen-activated protein kinase kinase 7 [OS=Homo sapiens]	FALSE	0.408358	0.137162	0.299666	0.154814	0.408358
O14734	ACOT8	3	1.02011	0.893489	0.407456	-0.330822	-1.66782	-0.322413	Acyl-coenzyme A thioesterase 8 [OS=Homo sapiens]	TRUE	0.534954	0.0921536	0.0868306	0.534954	0.286061
O14735	CDIPT	1	-1.30009	-0.655514	-0.123923	1.24424	1.11325	-0.277962	CDP-diacylglycerol--inositol 3-phosphatidyltransferase [OS=Homo sapiens]	FALSE	0.460189	0.460189	0.403769	0.0670641	0.0689786
O14737	PDCD5	2	-1.18617	-1.04345	0.271063	0.098121	0.342635	1.5178	Programmed cell death protein 5 [OS=Homo sapiens]	TRUE	0.508544	0.244833	0.508544	0.105649	0.140974
O14744	PRMT5	2	-0.654341	-1.54797	0.215583	0.711692	0.00120483	1.27383	Protein arginine N-methyltransferase 5 [OS=Homo sapiens]	TRUE	0.573948	0.212438	0.573948	0.0877602	0.125853
O14745	SLC9A3R1	4	0.256564	-0.240268	-1.69143	1.01116	-0.289554	0.95353	Na(+)/H(+) exchange regulatory cofactor NHE-RF1 [OS=Homo sapiens]	FALSE	0.375891	0.138229	0.344916	0.140964	0.375891
O14757	CHEK1	2	-0.250012	-0.764845	-1.1946	1.262	-0.191088	1.13854	Serine/threonine-protein kinase Chk1 [OS=Homo sapiens]	TRUE	0.526697	0.148195	0.526697	0.102644	0.222465
O14763	TNFRSF10B	1	-0.14299	0.223613	1.16595	0.274221	0.32093	-1.84172	Tumor necrosis factor receptor superfamily member 10B [OS=Homo sapiens]	FALSE	0.421839	0.421839	0.139333	0.319596	0.119231
O14773	TPP1	3	0.186989	1.33876	0.225354	-0.765665	-1.50519	0.519744	Tripeptidyl-peptidase 1 [OS=Homo sapiens]	FALSE	0.445121	0.0837641	0.0863474	0.445121	0.384767
O14776-1	TCERG1	4	0.0245131	0.614113	-1.00345	1.40687	-1.26033	0.218284	Transcription elongation regulator 1 [OS=Homo sapiens]	FALSE	0.421963	0.14241	0.219989	0.215638	0.421963
O14777	NDC80	3	1.00613	1.28872	-0.300407	-0.084615	-1.40535	-0.504469	Kinetochore protein NDC80 homolog [OS=Homo sapiens]	FALSE	0.450845	0.0997707	0.100555	0.450845	0.348829
O14787-2	TNPO2	1	-0.82716	-0.867878	1.34606	0.097951	1.05007	-0.799045	Isoform 2 of Transportin-2 [OS=Homo sapiens]	TRUE	0.70362	0.70362	0.139829	0.0930399	0.0635114
O14795	UNC13B	3	1.0526	1.35342	0.00700473	-0.940826	-0.949879	-0.522319	Protein unc-13 homolog B [OS=Homo sapiens]	TRUE	0.578394	0.0847124	0.0791215	0.578394	0.257772
O14802	POLR3A	2	-0.598897	0.444873	-1.69288	0.861358	0.074442	0.9111	DNA-directed RNA polymerase III subunit RPC1 [OS=Homo sapiens]	FALSE	0.379492	0.158026	0.379492	0.142811	0.31967
O14818-1	PSMA7	2	-0.372324	-0.875	-1.32662	0.566791	1.01454	0.992615	Proteasome subunit alpha type-7 [OS=Homo sapiens]	TRUE	0.633119	0.146562	0.633119	0.0787961	0.141523
O14828	SCAMP3	1	-0.28497	-1.06479	1.79924	-0.549347	0.397065	-0.297199	Secretory carrier-associated membrane protein 3 [OS=Homo sapiens]	TRUE	0.500996	0.500996	0.188885	0.195071	0.115048
O14832	PHYH	2	0.312306	-0.995827	-1.30159	1.03154	-0.113941	1.06751	Phytanoyl-CoA dioxygenase, peroxisomal [OS=Homo sapiens]	FALSE	0.486095	0.137663	0.486095	0.107561	0.268681
O14841	OPLAH	3	0.464362	0.722638	0.0567434	-1.99012	0.273681	0.4727	5-oxoprolinase [OS=Homo sapiens]	FALSE	0.39148	0.138384	0.139374	0.39148	0.330762
O14867	BACH1	1	-1.11877	-0.503185	0.586824	1.3459	0.648065	-0.958837	Transcription regulator protein BACH1 [OS=Homo sapiens]	TRUE	0.650603	0.650603	0.199298	0.084453	0.0656464
O14874	BCKDK	4	1.77056	-0.531295	-0.366593	-0.0724848	-1.14944	0.34925	[3-methyl-2-oxobutanoate dehydrogenase [lipoamide]] kinase, mitochondrial [OS=Homo sapiens]	TRUE	0.52508	0.0959931	0.132715	0.246212	0.52508
O14880	MGST3	3	0.8082	1.49855	-0.180405	-1.19602	-0.785634	-0.144686	Microsomal glutathione S-transferase 3 [OS=Homo sapiens]	TRUE	0.508364	0.0875426	0.0860571	0.508364	0.318036
O14893	GEMIN2	4	0.571734	0.5774	-1.84369	-0.196367	-0.0570812	0.948006	Gem-associated protein 2 [OS=Homo sapiens]	TRUE	0.541308	0.105008	0.187429	0.166255	0.541308
O14908-1	GIPC1	2	-0.737839	-1.44532	-0.222007	1.30559	0.485583	0.614001	PDZ domain-containing protein GIPC1 [OS=Homo sapiens]	TRUE	0.697027	0.18422	0.697027	0.0500425	0.0687109
O14910	LIN7A	4	1.55691	-1.19901	-0.702778	-0.028568	-0.348981	0.722424	Protein lin-7 homolog A [OS=Homo sapiens]	FALSE	0.407294	0.148341	0.247905	0.196459	0.407294
O14920-1	IKBKB	4	-1.03086	0.377138	0.187849	-0.242385	-0.959311	1.66757	Inhibitor of nuclear factor kappa-B kinase subunit beta [OS=Homo sapiens]	FALSE	0.345467	0.179035	0.260234	0.215264	0.345467
O14929	HAT1	1	-1.25986	-1.02072	0.678225	0.150707	1.3718	0.0798421	histone acetyltransferase type B catalytic subunit [OS=Homo sapiens]	TRUE	0.625128	0.625128	0.261366	0.0596388	0.0538669
O14933	UBE2L6	2	-0.407129	-0.878076	-1.21022	0.930837	0.278227	1.28636	Ubiquitin/ISG15-conjugating enzyme E2 L6 [OS=Homo sapiens]	TRUE	0.56231	0.153064	0.56231	0.0997973	0.184829
O14936	CASK	1	-0.556867	0.309109	1.6622	-0.843303	0.406238	-0.977375	peripheral plasma membrane protein CASK [OS=Homo sapiens]	FALSE	0.407414	0.407414	0.119716	0.364362	0.108508
O14939-1	PLD2	4	0.390527	0.826335	-0.844352	0.138117	-1.54028	1.02965	Phospholipase D2 [OS=Homo sapiens]	TRUE	0.626784	0.0764711	0.113298	0.183447	0.626784
O14949	UQCRQ	3	1.21363	0.514872	0.534023	-0.535089	-0.0895992	-1.63783	Cytochrome b-c1 complex subunit 8 [OS=Homo sapiens]	TRUE	0.591021	0.141766	0.0948313	0.591021	0.172382
O14950	MYL12B	3	-0.811861	0.326309	1.3449	0.0496981	-1.45702	0.547969	Myosin regulatory light chain 12B [OS=Homo sapiens]	FALSE	0.337312	0.233683	0.186521	0.337312	0.242484
O14964	HGS	4	0.252076	1.58421	-0.293771	-1.05414	-0.989156	0.500784	Hepatocyte growth factor-regulated tyrosine kinase substrate [OS=Homo sapiens]	FALSE	0.416462	0.0973142	0.105136	0.381088	0.416462
O14965	AURKA	4	1.57091	0.30478	-0.665214	-0.653001	-1.11988	0.562412	Aurora kinase A [OS=Homo sapiens]	TRUE	0.664758	0.0552265	0.0746307	0.205385	0.664758
O14972	VPS26C	1	-1.31145	-1.26013	0.813334	0.576328	0.594782	0.587139	Down syndrome critical region protein 3 [OS=Homo sapiens]	FALSE	0.467308	0.467308	0.393928	0.0685626	0.0702016
O14974	PPP1R12A	4	0.944042	0.687626	-1.18245	-0.305701	-1.10471	0.961202	Protein phosphatase 1 regulatory subunit 12A [OS=Homo sapiens]	TRUE	0.689428	0.0642532	0.0942038	0.152115	0.689428
O14976	GAK	3	0.265754	1.22243	1.0144	-0.928976	-1.17726	-0.39635	Cyclin-G-associated kinase [OS=Homo sapiens]	TRUE	0.631893	0.104417	0.0818875	0.631893	0.181803
O14979-1	HNRNPDL	1	0.652791	-0.921591	1.31701	0.0204906	0.307834	-1.37653	Heterogeneous nuclear ribonucleoprotein D-like [OS=Homo sapiens]	FALSE	0.400976	0.400976	0.174138	0.284694	0.140192
O14980	XPO1	4	0.753358	-0.141035	-1.82669	0.639546	-0.213362	0.788181	Exportin-1 [OS=Homo sapiens]	FALSE	0.468622	0.119023	0.262512	0.149843	0.468622
O14981	BTAF1	1	-1.04382	-0.800019	-0.249158	0.880221	1.52784	-0.315064	TATA-binding protein-associated factor 172 [OS=Homo sapiens]	FALSE	0.432254	0.432254	0.409611	0.0778453	0.0802901
O15013	ARHGEF10	3	0.0939251	0.88702	1.3624	-0.937217	-1.1936	-0.212529	rho guanine nucleotide exchange factor 10 [OS=Homo sapiens]	TRUE	0.55867	0.138985	0.105205	0.55867	0.19714
O15014	ZNF609	4	0.414093	0.171987	-0.74209	-0.599544	-0.964491	1.72004	zinc finger protein 609 [OS=Homo sapiens]	TRUE	0.617473	0.0829002	0.143838	0.155789	0.617473
O15020	SPTBN2	3	1.07113	0.68607	0.809885	-0.408199	-1.41787	-0.741009	Spectrin beta chain, non-erythrocytic 2 [OS=Homo sapiens]	TRUE	0.625515	0.095594	0.0789658	0.625515	0.199926
O15027-1	SEC16A	1	-0.735961	0.370973	1.77352	-0.395935	-0.00335386	-1.00925	Protein transport protein Sec16A [OS=Homo sapiens]	FALSE	0.38999	0.38999	0.141265	0.339471	0.129274
O15031	PLXNB2	3	0.700397	0.187138	1.5175	-0.542559	-1.19848	-0.663991	Plexin-B2 [OS=Homo sapiens]	TRUE	0.59794	0.136964	0.0923121	0.59794	0.172783
O15042	U2SURP	1	0.095395	-0.332861	1.33241	-0.325581	0.777826	-1.54719	U2 snRNP-associated SURP motif-containing protein [OS=Homo sapiens]	FALSE	0.455607	0.455607	0.152117	0.273886	0.11839
O15049	N4BP3	2	1.04089	-1.18184	-0.240899	-0.715055	1.36969	-0.272794	NEDD4-binding protein 3 [OS=Homo sapiens]	FALSE	0.301241	0.268257	0.301241	0.209897	0.220605
O15056	SYNJ2	1	0.328761	-0.184221	0.5703	-0.164457	1.20031	-1.7507	Synaptojanin-2 [OS=Homo sapiens]	FALSE	0.411228	0.411228	0.18026	0.269549	0.138963
O15066	KIF3B	1	-1.47626	1.29194	0.408003	-0.368858	0.720075	-0.574895	Kinesin-like protein KIF3B [OS=Homo sapiens]	FALSE	0.342476	0.342476	0.207037	0.272817	0.17767
O15067	PFAS	4	0.254909	-0.120884	0.477117	-1.55999	-0.476636	1.42549	Phosphoribosylformylglycinamidine synthase [OS=Homo sapiens]	FALSE	0.389601	0.145214	0.178948	0.286236	0.389601
O15075-1	DCLK1	3	1.70205	0.575316	-0.387966	-0.274212	-0.45979	-1.15539	serine/threonine-protein kinase DCLK1 [OS=Homo sapiens]	FALSE	0.451974	0.125935	0.120228	0.451974	0.301863
O15084-1	ANKRD28	4	0.663576	1.23242	-1.28893	-0.108961	-1.03758	0.539468	Isoform 3 of Serine/threonine-protein phosphatase 6 regulatory ankyrin repeat subunit A [OS=Homo sapiens]	TRUE	0.58439	0.0866364	0.11589	0.213084	0.58439
O15085-1	ARHGEF11	3	0.490935	1.07263	1.09042	-0.666704	-0.981586	-1.0057	Rho guanine nucleotide exchange factor 11 [OS=Homo sapiens]	TRUE	0.747239	0.0806689	0.0532485	0.747239	0.118843
O15091	PRORP	4	1.15479	0.220163	-1.20245	0.316782	0.743297	-1.23258	Mitochondrial ribonuclease P protein 3 [OS=Homo sapiens]	FALSE	0.294988	0.200485	0.219612	0.284914	0.294988
O15111	CHUK	4	0.107747	0.87442	-0.621998	-0.91318	-0.917247	1.47026	Inhibitor of nuclear factor kappa-B kinase subunit alpha [OS=Homo sapiens]	TRUE	0.599876	0.0804919	0.119463	0.20017	0.599876
O15116	LSM1	1	-1.26418	-0.0277594	0.268738	1.73061	-0.149218	-0.558188	U6 snRNA-associated Sm-like protein LSm1 [OS=Homo sapiens]	FALSE	0.430203	0.430203	0.297519	0.143731	0.128547
O15118	NPC1	2	-0.514991	-1.74961	0.163358	1.03672	0.585073	0.479444	Niemann-Pick C1 protein [OS=Homo sapiens]	TRUE	0.546602	0.272433	0.546602	0.0824234	0.0985418
O15120	AGPAT2	3	0.689037	0.497715	1.30277	-0.846388	-1.32852	-0.314614	1-acyl-sn-glycerol-3-phosphate acyltransferase beta [OS=Homo sapiens]	TRUE	0.654627	0.0955482	0.0717741	0.654627	0.178051
O15121	DEGS1	1	-0.560807	-1.22348	1.51308	0.459176	0.485097	-0.673061	Sphingolipid delta(4)-desaturase DES1 [OS=Homo sapiens]	TRUE	0.602181	0.602181	0.18417	0.123834	0.089816
O15126-1	SCAMP1	1	0.128448	-0.500893	1.01892	0.336985	0.752705	-1.73617	Secretory carrier-associated membrane protein 1 [OS=Homo sapiens]	TRUE	0.500619	0.500619	0.167455	0.21958	0.112346
O15127	SCAMP2	3	0.06017	1.21213	0.875449	-0.181354	-0.352944	-1.61346	Secretory carrier-associated membrane protein 2 [OS=Homo sapiens]	TRUE	0.5857	0.173583	0.095128	0.5857	0.145589
O15143	ARPC1B	2	-0.688654	-1.2972	-0.577297	0.934111	0.420626	1.20841	Actin-related protein 2/3 complex subunit 1B [OS=Homo sapiens]	TRUE	0.749243	0.120925	0.749243	0.0482824	0.0815496
O15144	ARPC2	1	-0.948046	-0.664595	-0.114541	0.486619	1.76922	-0.528655	Actin-related protein 2/3 complex subunit 2 [OS=Homo sapiens]	FALSE	0.478583	0.478583	0.324405	0.101281	0.0957307
O15145	ARPC3	2	-0.404066	-0.719334	-1.17387	-0.0500744	1.47682	0.870524	Actin-related protein 2/3 complex subunit 3 [OS=Homo sapiens]	TRUE	0.554809	0.188062	0.554809	0.0985077	0.158621
O15160	POLR1C	4	0.884526	0.381032	-0.737916	-0.290966	-1.4251	1.18842	DNA-directed RNA polymerases I and III subunit RPAC1 [OS=Homo sapiens]	TRUE	0.693211	0.0610971	0.0920439	0.153648	0.693211
O15162	PLSCR1	3	1.08996	0.947543	0.638948	-0.930509	-1.1137	-0.632242	phospholipid scramblase 1 [OS=Homo sapiens]	TRUE	0.728863	0.0601577	0.0496921	0.728863	0.161287
O15164	TRIM24	3	1.14819	0.190008	-0.49423	1.05945	-0.468285	-1.43513	Transcription intermediary factor 1-alpha [OS=Homo sapiens]	FALSE	0.342875	0.192829	0.181765	0.342875	0.282531
O15173	PGRMC2	2	-0.5078	-1.31847	-0.0906623	1.11819	1.24383	-0.445091	Membrane-associated progesterone receptor component 2 [OS=Homo sapiens]	FALSE	0.424405	0.421239	0.424405	0.0755989	0.0787564
O15182	CETN3	1	-0.339605	0.481798	-0.758445	0.874748	1.15112	-1.40962	Centrin-3 [OS=Homo sapiens]	FALSE	0.349929	0.349929	0.269867	0.206883	0.173321
O15212	PFDN6	2	-1.24567	-0.317959	-0.244422	0.0451469	-0.0490153	1.81192	Prefoldin subunit 6 [OS=Homo sapiens]	FALSE	0.464851	0.195579	0.464851	0.12413	0.215439
O15213	WDR46	4	1.78903	-0.920052	-0.532924	-0.331181	-0.531201	0.526333	WD repeat-containing protein 46 [OS=Homo sapiens]	FALSE	0.485664	0.115818	0.178444	0.220074	0.485664
O15226	NKRF	3	0.0533102	0.856796	1.50374	-0.999504	-0.670982	-0.743364	NF-kappa-B-repressing factor [OS=Homo sapiens]	TRUE	0.571919	0.161413	0.104234	0.571919	0.162434
O15228	GNPAT	2	-1.21251	-1.34303	0.446487	0.532553	0.803823	0.772669	Dihydroxyacetone phosphate acyltransferase [OS=Homo sapiens]	TRUE	0.505024	0.335903	0.505024	0.0748575	0.0842155
O15230	LAMA5	3	0.350252	0.160875	1.667	-0.705955	-1.23134	-0.240834	Laminin subunit alpha-5 [OS=Homo sapiens]	TRUE	0.544452	0.157624	0.107325	0.544452	0.190598
O15231-3	ZNF185	1	-1.34305	-0.74255	0.236143	1.28701	0.903525	-0.34108	Isoform 3 of Zinc finger protein 185 [OS=Homo sapiens]	TRUE	0.517001	0.517001	0.320725	0.0826628	0.0796109
O15234	CASC3	1	-1.08188	-1.16561	0.471995	1.11325	0.959417	-0.297172	Protein CASC3 [OS=Homo sapiens]	TRUE	0.548822	0.548822	0.30031	0.0772205	0.0736475
O15235	MRPS12	3	0.056815	1.39321	0.824534	-1.4126	-0.364089	-0.497866	28S ribosomal protein S12, mitochondrial [OS=Homo sapiens]	TRUE	0.618397	0.118808	0.0861361	0.618397	0.176659
O15258	RER1	1	-0.918331	-0.652249	0.985092	0.957746	0.755749	-1.12801	Protein RER1 [OS=Homo sapiens]	TRUE	0.684474	0.684474	0.155248	0.0934728	0.0668049
O15260-1	SURF4	2	1.38439	-1.63576	0.582074	0.0089023	-0.0949866	-0.244616	surfeit locus protein 4 [OS=Homo sapiens]	FALSE	0.255853	0.251165	0.255853	0.250263	0.242719
O15269	SPTLC1	3	-0.0493288	0.781296	1.52877	-0.43507	-0.601236	-1.22443	serine palmitoyltransferase 1 [OS=Homo sapiens]	TRUE	0.559337	0.195538	0.102371	0.559337	0.142754
O15270	SPTLC2	3	0.75873	1.5507	-0.413153	-0.940578	-0.981632	0.0259323	Serine palmitoyltransferase 2 [OS=Homo sapiens]	FALSE	0.43068	0.0865945	0.0907487	0.43068	0.391977
O15294	OGT	3	0.626983	-1.20181	1.58743	-0.785159	-0.101826	-0.125618	UDP-N-acetylglucosamine--peptide N-acetylglucosaminyltransferase 110 kDa subunit [OS=Homo sapiens]	FALSE	0.310944	0.307565	0.195105	0.310944	0.186385
O15305	PMM2	3	0.082431	1.00974	0.942824	-0.29277	-0.0104893	-1.73173	Phosphomannomutase 2 [OS=Homo sapiens]	TRUE	0.522569	0.216118	0.112242	0.522569	0.149071
O15318	POLR3G	4	0.770442	1.17109	-1.29296	-0.694732	0.686226	-0.640066	DNA-directed RNA polymerase III subunit RPC7 [OS=Homo sapiens]	FALSE	0.354979	0.148261	0.163992	0.332768	0.354979
O15321-1	TM9SF1	1	-0.441883	-0.984127	1.82357	0.401881	-0.277758	-0.521686	Transmembrane 9 superfamily member 1 [OS=Homo sapiens]	FALSE	0.495127	0.495127	0.193102	0.192048	0.119722
O15344-1	MID1	1	-0.339192	-0.245392	-0.559855	-0.474996	2.02922	-0.409788	E3 ubiquitin-protein ligase Midline-1 [OS=Homo sapiens]	FALSE	0.341652	0.341652	0.325883	0.168285	0.16418
O15347	HMGB3	3	-0.41582	1.58918	0.353419	-0.704566	0.408115	-1.23033	High mobility group protein B3 [OS=Homo sapiens]	FALSE	0.43885	0.222493	0.145249	0.43885	0.193408
O15355	PPM1G	2	-0.979111	-0.1557	-0.732462	0.308446	-0.262337	1.82116	Protein phosphatase 1G [OS=Homo sapiens]	FALSE	0.434613	0.164014	0.434613	0.128445	0.272928
O15357	INPPL1	3	-0.293154	0.411464	1.65281	-1.08921	0.204069	-0.885983	Phosphatidylinositol 3,4,5-trisphosphate 5-phosphatase 2 [OS=Homo sapiens]	FALSE	0.403331	0.287938	0.147699	0.403331	0.161032
O15371	EIF3D	2	-0.51507	-0.0832244	-0.627795	1.52715	-1.13951	0.838449	Eukaryotic translation initiation factor 3 subunit D [OS=Homo sapiens]	FALSE	0.34696	0.181078	0.34696	0.164058	0.307904
O15372	EIF3H	4	0.386309	-0.266083	-0.711932	0.321521	-1.30248	1.57267	Eukaryotic translation initiation factor 3 subunit H [OS=Homo sapiens]	TRUE	0.554446	0.097786	0.198617	0.149151	0.554446
O15379	HDAC3	1	-1.45539	1.11958	0.417904	0.950193	-0.421157	-0.611128	Histone deacetylase 3 [OS=Homo sapiens]	FALSE	0.336233	0.336233	0.216638	0.263451	0.183678
O15381-1	NVL	3	0.52467	0.787293	0.920778	-0.706482	0.129397	-1.65566	Nuclear valosin-containing protein-like [OS=Homo sapiens]	TRUE	0.578593	0.178358	0.0980865	0.578593	0.144962
O15382	BCAT2	2	-0.265328	-1.30907	-0.996441	0.811517	0.78784	0.971485	Branched-chain-amino-acid aminotransferase, mitochondrial [OS=Homo sapiens]	TRUE	0.66606	0.14335	0.66606	0.0719614	0.118629
O15392	BIRC5	2	-0.801451	-1.477	0.00117157	1.22691	0.769315	0.281061	baculoviral IAP repeat-containing protein 5 [OS=Homo sapiens]	TRUE	0.586935	0.2809	0.586935	0.0604786	0.0716862
O15397-1	IPO8	4	0.560608	-0.983756	-0.593366	-0.831424	0.22857	1.61937	Importin-8 [OS=Homo sapiens]	FALSE	0.372469	0.146112	0.324183	0.157236	0.372469
O15400	STX7	4	0.428514	1.41298	-1.24302	-0.939521	-0.238088	0.579129	Syntaxin-7 [OS=Homo sapiens]	TRUE	0.560049	0.0816804	0.110955	0.247316	0.560049
O15431	SLC31A1	1	0.298626	-0.289324	0.711854	-0.89894	1.4111	-1.23332	High affinity copper uptake protein 1 [OS=Homo sapiens]	FALSE	0.384252	0.384252	0.187619	0.278232	0.149897
O15446-1	POLR1G	4	0.864317	1.29593	-1.21452	-0.535455	-0.808287	0.398019	DNA-directed RNA polymerase I subunit RPA34 [OS=Homo sapiens]	TRUE	0.642037	0.0592561	0.0796456	0.219061	0.642037
O15460-1	P4HA2	3	1.48901	-1.10172	0.0519151	0.251709	0.449627	-1.14054	Prolyl 4-hydroxylase subunit alpha-2 [OS=Homo sapiens]	FALSE	0.272846	0.265541	0.235156	0.272846	0.226457
O15484	CAPN5	4	1.30579	1.05775	-0.766702	-1.23382	-0.178162	-0.18486	calpain-5 [OS=Homo sapiens]	FALSE	0.412523	0.0971478	0.106353	0.383976	0.412523
O15488-1	GYG2	1	-0.829822	-0.808144	1.07976	-0.511249	1.44554	-0.37609	Glycogenin-2 [OS=Homo sapiens]	TRUE	0.56379	0.56379	0.208654	0.129918	0.0976381
O15498	YKT6	1	-1.49207	-0.559321	-0.0378279	0.559595	1.46354	0.0660821	Synaptobrevin homolog YKT6 [OS=Homo sapiens]	FALSE	0.429934	0.429934	0.384261	0.09202	0.0937848
O15504	NUP42	2	-1.37961	-0.899362	0.681733	-0.190229	0.586054	1.20142	nucleoporin-like protein 2 [OS=Homo sapiens]	FALSE	0.43172	0.345498	0.43172	0.104844	0.117938
O15511-1	ARPC5	2	-1.1328	-0.461292	-0.451089	-0.293967	1.65858	0.680565	Actin-related protein 2/3 complex subunit 5 [OS=Homo sapiens]	FALSE	0.487575	0.293028	0.487575	0.0987644	0.120633
O15514	POLR2D	1	-1.48063	-0.985709	1.08818	0.356695	0.549861	0.471598	DNA-directed RNA polymerase II subunit RPB4 [OS=Homo sapiens]	TRUE	0.563432	0.563432	0.287694	0.0778967	0.0709779
O15523	DDX3Y	4	0.606632	0.557383	-1.14301	0.702176	-1.42467	0.701496	atp-dependent rna helicase ddx3y [OS=Homo sapiens]	TRUE	0.69755	0.0556241	0.103673	0.143153	0.69755
O15525	MAFG	1	-1.43275	0.165085	0.719714	0.675606	0.920398	-1.04806	transcription factor MafG [OS=Homo sapiens]	TRUE	0.652395	0.652395	0.164401	0.110517	0.0726872
O15530-1	PDPK1	3	0.683032	1.00486	0.458621	-1.79066	-0.325569	-0.0302874	3-phosphoinositide-dependent protein kinase 1 [OS=Homo sapiens]	TRUE	0.559259	0.102059	0.0895595	0.559259	0.249123
O15540	FABP7	1	-1.01333	-1.43836	0.546283	0.456374	1.14149	0.307541	Fatty acid-binding protein, brain [OS=Homo sapiens]	FALSE	0.454609	0.454609	0.394307	0.0747842	0.0763005
O15541	RNF113A	3	1.68001	0.612958	-0.227679	-1.05157	-0.762185	-0.251539	RING finger protein 113A [OS=Homo sapiens]	FALSE	0.4393	0.0910214	0.0949628	0.4393	0.374716
O43143	DHX15	4	1.20814	0.260711	-1.15386	0.114793	-1.22372	0.793946	Pre-mRNA-splicing factor ATP-dependent RNA helicase DHX15 [OS=Homo sapiens]	TRUE	0.697816	0.0607155	0.0972473	0.144221	0.697816
O43147-1	SGSM2	1	-0.800648	-1.35062	0.856742	0.713413	1.03988	-0.458772	Small G protein signaling modulator 2 [OS=Homo sapiens]	TRUE	0.711076	0.711076	0.190317	0.0535353	0.045072
O43148-1	RNMT	3	0.815267	0.884983	0.612428	-0.267933	-0.310052	-1.73469	mRNA cap guanine-N7 methyltransferase [OS=Homo sapiens]	TRUE	0.603794	0.143997	0.0921966	0.603794	0.160012
O43156	TTI1	2	-1.15503	-0.665609	-0.20872	0.746643	-0.307107	1.58982	TELO2-interacting protein 1 homolog [OS=Homo sapiens]	FALSE	0.489386	0.202922	0.489386	0.119603	0.188089
O43157	PLXNB1	1	-0.889171	0.0216957	1.20216	-0.740259	1.23562	-0.830046	Plexin-B1 [OS=Homo sapiens]	TRUE	0.53506	0.53506	0.167089	0.193142	0.104709
O43159	RRP8	4	1.07628	0.696176	-0.935636	-0.952376	-0.827616	0.94317	ribosomal rna-processing protein 8 [OS=Homo sapiens]	TRUE	0.6492	0.06881	0.0936758	0.188315	0.6492
O43166-1	SIPA1L1	4	0.734583	1.10981	-1.21117	0.798207	-0.939486	-0.49194	Signal-induced proliferation-associated 1-like protein 1 [OS=Homo sapiens]	FALSE	0.425648	0.127841	0.155037	0.291474	0.425648
O43167-1	ZBTB24	4	0.879513	-0.610143	-1.61789	0.374802	-0.0708391	1.04456	Zinc finger and BTB domain-containing protein 24 [OS=Homo sapiens]	FALSE	0.442357	0.120374	0.297551	0.139718	0.442357
O43169	CYB5B	1	-0.489768	0.628169	0.354146	-1.10865	1.49574	-0.879638	Cytochrome b5 type B [OS=Homo sapiens]	FALSE	0.350349	0.350349	0.193112	0.291054	0.165485
O43175	PHGDH	2	-0.837747	-0.599709	-1.14762	0.597885	0.6131	1.37409	D-3-phosphoglycerate dehydrogenase [OS=Homo sapiens]	TRUE	0.63776	0.140283	0.63776	0.0761681	0.145789
O43181	NDUFS4	1	-0.669521	0.832858	0.731348	0.792943	-0.0468143	-1.64081	NADH dehydrogenase [ubiquinone] iron-sulfur protein 4, mitochondrial [OS=Homo sapiens]	FALSE	0.357793	0.357793	0.173218	0.311278	0.15771
O43237	DYNC1LI2	4	-0.110207	0.115483	0.0564125	0.0502716	-1.63118	1.51923	Cytoplasmic dynein 1 light intermediate chain 2 [OS=Homo sapiens]	FALSE	0.47895	0.120965	0.185093	0.214993	0.47895
O43242	PSMD3	2	-1.16748	-1.02465	-0.149538	0.818783	1.36755	0.155333	26S proteasome non-ATPase regulatory subunit 3 [OS=Homo sapiens]	TRUE	0.523294	0.352907	0.523294	0.0585308	0.065268
O43251-8	RBFOX2	4	1.3306	0.40202	-1.10919	-0.54085	-0.919253	0.836676	Isoform 8 of RNA binding protein fox-1 homolog 2 [OS=Homo sapiens]	TRUE	0.740888	0.0478462	0.0732873	0.137979	0.740888
O43252	PAPSS1	2	0.171859	-0.53854	-1.56413	0.0159696	0.509985	1.40485	bifunctional 3'-phosphoadenosine 5'-phosphosulfate synthase 1 [OS=Homo sapiens]	FALSE	0.390811	0.152758	0.390811	0.139888	0.316544
O43264	ZW10	2	-1.74491	0.581275	-0.288814	0.347764	-0.0812462	1.18594	Centromere/kinetochore protein zw10 homolog [OS=Homo sapiens]	FALSE	0.353304	0.246646	0.353304	0.172776	0.227274
O43272	PRODH	3	0.952685	0.42294	0.968679	-1.38762	0.0657459	-1.02243	Proline dehydrogenase 1, mitochondrial [OS=Homo sapiens]	TRUE	0.558438	0.154641	0.107569	0.558438	0.179352
O43278	SPINT1	3	1.0909	1.16086	0.0219873	-1.09818	-1.11923	-0.056344	Kunitz-type protease inhibitor 1 [OS=Homo sapiens]	TRUE	0.503865	0.0842604	0.0840295	0.503865	0.327846
O43290	SART1	4	-0.221528	1.32977	-0.853175	0.47302	-1.35549	0.627396	U4/U6.U5 tri-snRNP-associated protein 1 [OS=Homo sapiens]	FALSE	0.495105	0.109718	0.150011	0.245166	0.495105
O43291	SPINT2	4	1.96122	0.028058	-0.592944	-0.703818	-0.528061	-0.164454	Kunitz-type protease inhibitor 2 [OS=Homo sapiens]	FALSE	0.478104	0.0893811	0.107863	0.324652	0.478104
O43292-1	GPAA1	3	0.434111	0.797608	1.12605	-1.0472	0.034628	-1.3452	Glycosylphosphatidylinositol anchor attachment 1 protein [OS=Homo sapiens]	TRUE	0.611439	0.159382	0.0897581	0.611439	0.13942
O43293-1	DAPK3	1	0.0430546	-1.53587	0.768701	0.982738	0.594955	-0.853576	Death-associated protein kinase 3 [OS=Homo sapiens]	TRUE	0.500097	0.500097	0.267215	0.126791	0.105897
O43314-1	PPIP5K2	3	1.42278	-0.779921	0.768588	-1.10885	-0.651978	0.349377	inositol hexakisphosphate and diphosphoinositol-pentakisphosphate kinase 2 [OS=Homo sapiens]	FALSE	0.380541	0.139859	0.143455	0.380541	0.336145
O43318-2	MAP3K7	4	-0.24105	0.817935	-1.3348	-0.29855	-0.431968	1.48844	Isoform 1A of Mitogen-activated protein kinase kinase kinase 7 [OS=Homo sapiens]	TRUE	0.543415	0.101381	0.193507	0.161697	0.543415
O43324-1	EEF1E1	2	-0.343815	-0.817587	-0.880151	0.674072	-0.328509	1.69599	Eukaryotic translation elongation factor 1 epsilon-1 [OS=Homo sapiens]	FALSE	0.488197	0.144813	0.488197	0.110249	0.256741
O43347	MSI1	3	-0.535066	0.78049	1.44967	-0.828431	0.252653	-1.11932	RNA-binding protein Musashi homolog 1 [OS=Homo sapiens]	FALSE	0.402933	0.296367	0.144823	0.402933	0.155877
O43353-1	RIPK2	2	0.207843	-0.437862	-1.70997	0.0701021	1.14461	0.72528	Receptor-interacting serine/threonine-protein kinase 2 [OS=Homo sapiens]	FALSE	0.440228	0.166024	0.440228	0.130378	0.263371
O43379-1	WDR62	2	-0.912869	-0.957517	-0.663185	1.40203	0.885247	0.246292	Wd repeat-containing protein 62 [OS=Homo sapiens]	TRUE	0.590437	0.231814	0.590437	0.0784314	0.0993172
O43395	PRPF3	2	-0.116484	-1.04811	-1.25661	1.00844	0.323035	1.08973	U4/U6 small nuclear ribonucleoprotein Prp3 [OS=Homo sapiens]	TRUE	0.634575	0.127429	0.634575	0.075059	0.162937
O43396	TXNL1	2	-0.278353	-0.875511	-1.08953	0.167805	1.66499	0.410597	Thioredoxin-like protein 1 [OS=Homo sapiens]	TRUE	0.522542	0.223622	0.522542	0.106372	0.147464
O43399	TPD52L2	2	0.208279	-0.714711	-1.2079	-0.109065	0.101613	1.72179	Tumor protein D54 [OS=Homo sapiens]	FALSE	0.38713	0.127352	0.38713	0.122788	0.362731
O43402	EMC8	1	0.769466	-1.64421	1.27476	-0.00321762	-0.217882	-0.17892	ER membrane protein complex subunit 8 [OS=Homo sapiens]	FALSE	0.32753	0.32753	0.247497	0.237925	0.187048
O43414-1	ERI3	2	-1.23224	-0.683335	-0.705133	1.20993	0.534568	0.876211	ERI1 exoribonuclease 3 [OS=Homo sapiens]	TRUE	0.612402	0.192232	0.612402	0.0811747	0.114191
O43427	FIBP	3	0.233281	1.79284	0.21147	-0.798036	-0.802138	-0.637416	Acidic fibroblast growth factor intracellular-binding protein [OS=Homo sapiens]	TRUE	0.613082	0.095908	0.0795542	0.613082	0.211456
O43432	EIF4G3	1	-1.67351	0.349687	1.02714	-0.43059	-0.171251	0.898521	Eukaryotic translation initiation factor 4 gamma 3 [OS=Homo sapiens]	FALSE	0.326982	0.326982	0.259597	0.221769	0.191652
O43439	CBFA2T2	3	0.171658	1.95195	-0.386993	-0.614221	-0.602963	-0.519436	Protein CBFA2T2 [OS=Homo sapiens]	FALSE	0.474929	0.119695	0.111451	0.474929	0.293925
O43447	PPIH	1	-1.42802	0.00651309	0.0220763	0.852085	1.29455	-0.7472	peptidyl-prolyl cis-trans isomerase H [OS=Homo sapiens]	TRUE	0.511932	0.511932	0.267955	0.117954	0.102158
O43463	SUV39H1	2	-0.487719	-1.41574	-0.664469	1.06171	0.918486	0.587737	Histone-lysine N-methyltransferase SUV39H1 [OS=Homo sapiens]	TRUE	0.688622	0.165256	0.688622	0.0608867	0.0852356
O43464	HTRA2	1	-0.783353	-0.35178	1.65001	-0.597601	0.809325	-0.726599	Serine protease HTRA2, mitochondrial [OS=Homo sapiens]	TRUE	0.559173	0.559173	0.15645	0.185793	0.0985831
O43482	OIP5	4	0.556013	-0.220907	-1.93327	0.643142	0.345482	0.609537	Protein Mis18-beta [OS=Homo sapiens]	FALSE	0.357563	0.152145	0.333889	0.156403	0.357563
O43488	AKR7A2	1	-1.26829	0.725119	0.0683194	-1.03769	1.32208	0.190457	aflatoxin B1 aldehyde reductase member 2 [OS=Homo sapiens]	FALSE	0.333522	0.333522	0.260619	0.221495	0.184364
O43490-1	PROM1	3	1.25318	0.634436	0.529419	-0.86744	-1.40474	-0.144854	Prominin-1 [OS=Homo sapiens]	TRUE	0.569329	0.07872	0.0742409	0.569329	0.27771
O43491-1	EPB41L2	3	0.84032	1.48118	-0.149283	-0.902773	-1.11271	-0.15673	band 4.1-like protein 2 [OS=Homo sapiens]	TRUE	0.558969	0.0582181	0.0577139	0.558969	0.325099
O43493-1	TGOLN2	4	0.707241	1.16229	-0.449884	-1.11916	-1.05822	0.75773	Trans-Golgi network integral membrane protein 2 [OS=Homo sapiens]	TRUE	0.566765	0.0643487	0.0781754	0.290711	0.566765
O43504	LAMTOR5	1	-1.26869	0.718502	1.33646	-0.21455	0.376937	-0.948658	Ragulator complex protein LAMTOR5 [OS=Homo sapiens]	FALSE	0.460241	0.460241	0.154546	0.265101	0.120112
O43505	B4GAT1	3	0.175184	0.291249	1.29202	-0.850606	-1.47361	0.565765	beta-1,4-glucuronyltransferase 1 [OS=Homo sapiens]	FALSE	0.422764	0.158092	0.141045	0.422764	0.278099
O43583	DENR	4	0.333753	0.913334	-0.882028	-0.74256	-0.963163	1.34066	density-regulated protein [OS=Homo sapiens]	TRUE	0.638452	0.0733873	0.108857	0.179304	0.638452
O43592	XPOT	2	-0.556893	-0.830083	-1.21095	0.431831	1.11442	1.05168	Exportin-T [OS=Homo sapiens]	TRUE	0.639291	0.151964	0.639291	0.0771075	0.131638
O43598-1	DNPH1	2	-1.33665	-0.577958	-0.533191	0.245003	1.33471	0.868079	2'-deoxynucleoside 5'-phosphate N-hydrolase 1 [OS=Homo sapiens]	TRUE	0.638346	0.221774	0.638346	0.0588607	0.0810187
O43615	TIMM44	2	0.529759	-1.74984	-0.662932	0.7446	0.65724	0.481176	Mitochondrial import inner membrane translocase subunit TIM44 [OS=Homo sapiens]	FALSE	0.496666	0.207795	0.496666	0.119445	0.176094
O43617-1	TRAPPC3	1	-1.28756	-0.900224	0.665432	0.825603	1.11147	-0.414717	Trafficking protein particle complex subunit 3 [OS=Homo sapiens]	TRUE	0.663551	0.663551	0.207046	0.068861	0.0605419
O43633	CHMP2A	3	0.878733	1.37234	-0.754788	-1.27522	0.138658	-0.359714	charged multivesicular body protein 2a [OS=Homo sapiens]	FALSE	0.431017	0.103194	0.106333	0.431017	0.359457
O43639	NCK2	3	-0.288278	1.86439	0.204531	-0.275564	-0.443875	-1.0612	Cytoplasmic protein NCK2 [OS=Homo sapiens]	TRUE	0.520365	0.15715	0.114521	0.520365	0.207965
O43657	TSPAN6	1	-0.211303	-1.62222	1.38553	-0.169497	0.612624	0.00487073	Tetraspanin-6 [OS=Homo sapiens]	TRUE	0.504333	0.504333	0.256637	0.133085	0.105944
O43660-1	PLRG1	1	-1.18605	-0.890298	0.840444	1.18286	0.615473	-0.562431	Pleiotropic regulator 1 [OS=Homo sapiens]	TRUE	0.653309	0.653309	0.204292	0.077325	0.0650746
O43663-1	PRC1	1	-1.85267	0.426825	0.642468	0.522494	0.707343	-0.446457	Protein regulator of cytokinesis 1 [OS=Homo sapiens]	TRUE	0.542998	0.542998	0.219701	0.136193	0.101108
O43670-1	ZNF207	2	-0.209466	0.0672546	-1.81725	0.299055	1.13127	0.529136	BUB3-interacting and GLEBS motif-containing protein ZNF207 [OS=Homo sapiens]	FALSE	0.433774	0.175895	0.433774	0.133569	0.256762
O43674-1	NDUFB5	3	0.846263	0.829019	0.617661	-0.440281	-1.73412	-0.118544	NADH dehydrogenase [ubiquinone] 1 beta subcomplex subunit 5, mitochondrial [OS=Homo sapiens]	TRUE	0.560818	0.0837331	0.0774374	0.560818	0.278011
O43676	NDUFB3	3	-0.0801496	1.11037	0.5828	0.649982	-0.663574	-1.59943	NADH dehydrogenase [ubiquinone] 1 beta subcomplex subunit 3 [OS=Homo sapiens]	FALSE	0.466293	0.219552	0.131508	0.466293	0.182647
O43677	NDUFC1	1	-1.45673	0.534988	1.16028	0.81159	-0.392014	-0.658114	NADH dehydrogenase [ubiquinone] 1 subunit C1, mitochondrial [OS=Homo sapiens]	FALSE	0.410499	0.410499	0.204498	0.233201	0.151802
O43678	NDUFA2	3	0.138036	0.333055	0.908786	0.5004	0.0663415	-1.94662	NADH dehydrogenase [ubiquinone] 1 alpha subcomplex subunit 2 [OS=Homo sapiens]	FALSE	0.348253	0.322561	0.165195	0.348253	0.163991
O43681	GET3	1	-1.50463	-0.644862	0.443121	1.19638	0.785326	-0.275333	ATPase ASNA1 [OS=Homo sapiens]	TRUE	0.598156	0.598156	0.274853	0.0661715	0.06082
O43683	BUB1	2	-0.527787	-1.52174	-0.469192	0.858265	1.01791	0.642537	Mitotic checkpoint serine/threonine-protein kinase BUB1 [OS=Homo sapiens]	TRUE	0.713126	0.16447	0.713126	0.0514815	0.0709234
O43684	BUB3	2	-0.764309	-0.768351	-1.12223	0.658389	1.26244	0.734057	Mitotic checkpoint protein BUB3 [OS=Homo sapiens]	TRUE	0.635138	0.17487	0.635138	0.0763188	0.113673
O43687-1	AKAP7	3	0.633498	0.664161	1.28544	-0.676509	-0.614169	-1.29242	A-kinase anchor protein 7 isoforms alpha and beta [OS=Homo sapiens]	TRUE	0.61133	0.145028	0.0932932	0.61133	0.150348
O43688	PLPP2	4	-0.33104	1.6385	-1.4393	0.0125053	0.31151	-0.192178	Phospholipid phosphatase 2 [OS=Homo sapiens]	FALSE	0.350825	0.17014	0.205894	0.273141	0.350825
O43707	ACTN4	4	0.652839	-0.0321808	-1.44138	0.398487	-0.848896	1.27113	Alpha-actinin-4 [OS=Homo sapiens]	TRUE	0.537433	0.10759	0.201655	0.153323	0.537433
O43708	GSTZ1	3	-0.202993	-0.300492	1.18805	-1.69083	0.288845	0.717415	maleylacetoacetate isomerase [OS=Homo sapiens]	FALSE	0.310101	0.258888	0.205747	0.310101	0.225264
O43709-1	BUD23	2	0.00229434	-1.45322	-0.635	1.22432	-0.123634	0.985237	Probable 18S rRNA (guanine-N(7))-methyltransferase [OS=Homo sapiens]	TRUE	0.597695	0.156235	0.597695	0.085247	0.160823
O43715	TRIAP1	1	-0.0805519	0.272846	1.3313	-0.171322	0.373403	-1.72567	TP53-regulated inhibitor of apoptosis 1 [OS=Homo sapiens]	FALSE	0.364258	0.364258	0.143943	0.355661	0.136139
O43716	GATC	3	1.56655	-0.5901	0.89042	-1.014	-0.345909	-0.506955	Glutamyl-tRNA(Gln) amidotransferase subunit C, mitochondrial [OS=Homo sapiens]	FALSE	0.465555	0.158074	0.129553	0.465555	0.246818
O43719	HTATSF1	2	-0.77117	-0.328152	-0.672769	-0.774356	1.2334	1.31305	HIV Tat-specific factor 1 [OS=Homo sapiens]	FALSE	0.450483	0.214299	0.450483	0.13113	0.204088
O43736-1	ITM2A	4	1.51699	0.617499	-0.343522	-0.687274	-1.29952	0.19583	Integral membrane protein 2A [OS=Homo sapiens]	TRUE	0.504802	0.0765297	0.0878013	0.330867	0.504802
O43747-1	AP1G1	1	-1.52836	-0.502601	1.33655	0.660718	0.32346	-0.289767	AP-1 complex subunit gamma-1 [OS=Homo sapiens]	TRUE	0.685046	0.685046	0.165973	0.08643	0.0625517
O43752	STX6	4	0.0116212	0.392042	-0.816213	0.312224	-1.37768	1.478	Syntaxin-6 [OS=Homo sapiens]	TRUE	0.577161	0.0925954	0.170138	0.160105	0.577161
O43765	SGTA	2	-0.900664	0.196078	0.100413	-1.41341	1.24032	0.777267	Small glutamine-rich tetratricopeptide repeat-containing protein alpha [OS=Homo sapiens]	FALSE	0.290345	0.28669	0.290345	0.211608	0.211357
O43768	ENSA	1	-1.08461	-0.258996	1.74113	-0.132409	0.447253	-0.712367	alpha-endosulfine [OS=Homo sapiens]	TRUE	0.549056	0.549056	0.164979	0.179385	0.10658
O43772	SLC25A20	3	-0.20942	0.940769	1.50262	-0.804314	-0.44615	-0.983501	mitochondrial carnitine/acylcarnitine carrier protein [OS=Homo sapiens]	TRUE	0.569826	0.186218	0.099978	0.569826	0.143978
O43776	NARS1	3	1.30392	0.955802	-0.326191	-1.35309	-0.664729	0.0842901	Asparagine--tRNA ligase, cytoplasmic [OS=Homo sapiens]	FALSE	0.409291	0.0917325	0.0977769	0.409291	0.4012
O43795	MYO1B	1	-1.41413	-0.466208	0.968894	-0.659747	0.490161	1.08103	Unconventional myosin-Ib [OS=Homo sapiens]	FALSE	0.373514	0.373514	0.322904	0.154607	0.148975
O43805	SSNA1	1	-0.765886	-1.35503	1.15236	1.09313	-0.215053	0.0904822	Sjoegren syndrome nuclear autoantigen 1 [OS=Homo sapiens]	FALSE	0.451862	0.451862	0.30787	0.124873	0.115395
O43809	NUDT21	2	0.282384	-1.33168	-0.508526	1.57605	0.440445	-0.458671	Cleavage and polyadenylation specificity factor subunit 5 [OS=Homo sapiens]	FALSE	0.451051	0.282684	0.451051	0.11868	0.147585
O43813	LANCL1	2	-0.999776	-1.05893	-0.648981	0.978413	0.916885	0.812387	LanC-like protein 1 [OS=Homo sapiens]	TRUE	0.739256	0.146071	0.739256	0.0471637	0.0675099
O43815	STRN	4	0.548873	1.10772	-0.635893	-0.450027	-1.44766	0.876979	striatin [OS=Homo sapiens]	TRUE	0.585917	0.0795003	0.101042	0.233541	0.585917
O43818	RRP9	3	-0.878321	0.109623	1.20011	-0.370732	-1.1786	1.11792	U3 small nucleolar RNA-interacting protein 2 [OS=Homo sapiens]	FALSE	0.289259	0.229021	0.216077	0.289259	0.265643
O43819	SCO2	1	-1.43256	-0.116099	1.55104	0.540253	-0.482831	-0.0598079	Protein SCO2 homolog, mitochondrial [OS=Homo sapiens]	FALSE	0.474029	0.474029	0.210804	0.188412	0.126755
O43823	AKAP8	1	0.135926	-0.562217	1.04881	1.27215	-0.671492	-1.22318	A-kinase anchor protein 8 [OS=Homo sapiens]	FALSE	0.370536	0.370536	0.203601	0.263327	0.162537
O43824	GTPBP6	1	-1.53474	0.310678	1.2682	0.700069	-0.0782675	-0.665938	Putative GTP-binding protein 6 [OS=Homo sapiens]	TRUE	0.508983	0.508983	0.188555	0.186061	0.116401
O43837-1	IDH3B	3	1.3472	1.08417	-0.0710311	-1.08783	-0.712266	-0.560244	isocitrate dehydrogenase [NAD] subunit beta, mitochondrial [OS=Homo sapiens]	TRUE	0.565646	0.0828793	0.0784228	0.565646	0.273051
O43847-1	NRDC	1	-1.1437	-0.926016	1.06152	0.789064	0.837911	-0.61878	Nardilysin [OS=Homo sapiens]	TRUE	0.805888	0.805888	0.116604	0.0441882	0.0333201
O43852	CALU	1	-1.08718	-0.235691	0.429896	0.400877	1.52977	-1.03768	Calumenin [OS=Homo sapiens]	TRUE	0.583654	0.583654	0.205088	0.11934	0.0919181
O43854-1	EDIL3	3	1.81189	0.283276	0.0526664	-0.527061	-0.956688	-0.66408	EGF-like repeat and discoidin I-like domain-containing protein 3 [OS=Homo sapiens]	FALSE	0.488114	0.0987846	0.0964051	0.488114	0.316696
O43865	AHCYL1	4	0.721749	1.43221	-1.41838	-0.413324	0.149761	-0.472018	S-adenosylhomocysteine hydrolase-like protein 1 [OS=Homo sapiens]	FALSE	0.417159	0.118993	0.140025	0.323822	0.417159
O43896	KIF1C	2	-0.251584	-1.79547	0.356723	0.801934	-0.0792523	0.967652	Kinesin-like protein KIF1C [OS=Homo sapiens]	TRUE	0.546343	0.23529	0.546343	0.0907589	0.127608
O43909	EXTL3	1	-0.755071	0.860547	0.848602	0.267938	0.425994	-1.64801	exostosin-like 3 [OS=Homo sapiens]	FALSE	0.413429	0.413429	0.149109	0.310379	0.127083
O43913	ORC5	2	-0.516189	-1.73939	0.018662	0.793138	0.586953	0.856824	Origin recognition complex subunit 5 [OS=Homo sapiens]	TRUE	0.672525	0.193437	0.672525	0.056568	0.07747
O43920	NDUFS5	1	-1.10526	0.50005	1.42067	0.541663	-0.294026	-1.0631	NADH dehydrogenase [ubiquinone] iron-sulfur protein 5 [OS=Homo sapiens]	FALSE	0.408305	0.408305	0.176765	0.269357	0.145573
O43924	PDE6D	2	-0.640104	-1.19553	-0.70118	0.63409	1.42942	0.473304	Retinal rod rhodopsin-sensitive cGMP 3',5'-cyclic phosphodiesterase subunit delta [OS=Homo sapiens]	TRUE	0.691079	0.185442	0.691079	0.0520708	0.0714079
O43929	ORC4	2	-0.946187	-1.22901	-0.483136	0.835699	0.938398	0.884232	origin recognition complex subunit 4 [OS=Homo sapiens]	TRUE	0.746532	0.145207	0.746532	0.0450164	0.0632452
O43933	PEX1	1	0.724634	-0.761824	0.854731	1.08808	-0.666143	-1.23948	Peroxisome biogenesis factor 1 [OS=Homo sapiens]	FALSE	0.30713	0.30713	0.203306	0.297673	0.191891
O60216	RAD21	1	-0.297349	-0.310877	1.05854	0.469765	0.774971	-1.69505	Double-strand-break repair protein rad21 homolog [OS=Homo sapiens]	TRUE	0.568593	0.568593	0.154855	0.181821	0.0947316
O60218	AKR1B10	2	-1.36704	-1.15827	0.417101	0.975298	0.672973	0.459937	Aldo-keto reductase family 1 member B10 [OS=Homo sapiens]	FALSE	0.465973	0.39301	0.465973	0.0676684	0.0733479
O60220	TIMM8A	4	1.30574	0.427825	-0.0645298	-1.63291	-0.487523	0.451406	Mitochondrial import inner membrane translocase subunit Tim8 A [OS=Homo sapiens]	FALSE	0.434987	0.0845515	0.0944968	0.385965	0.434987
O60231	DHX16	4	0.410861	1.14051	-0.876368	-0.669174	-1.07869	1.07287	Putative pre-mRNA-splicing factor ATP-dependent RNA helicase DHX16 [OS=Homo sapiens]	TRUE	0.631695	0.0709625	0.0979631	0.19938	0.631695
O60232	ZNRD2	4	0.958835	0.641391	-0.881154	-0.614917	-1.17218	1.06803	Sjoegren syndrome/scleroderma autoantigen 1 [OS=Homo sapiens]	TRUE	0.668874	0.0674948	0.09357	0.170061	0.668874
O60244	MED14	4	0.817457	0.105851	-0.661189	1.07994	-1.62406	0.282001	Mediator of RNA polymerase II transcription subunit 14 [OS=Homo sapiens]	FALSE	0.489876	0.114737	0.16797	0.227417	0.489876
O60256-1	PRPSAP2	1	-0.692703	-0.768564	0.179164	-0.199194	1.9155	-0.434208	Phosphoribosyl pyrophosphate synthase-associated protein 2 [OS=Homo sapiens]	TRUE	0.517511	0.517511	0.289791	0.103142	0.0895547
O60264	SMARCA5	4	0.5955	0.943812	-0.0589199	-0.407421	-1.76317	0.690198	SWI/SNF-related matrix-associated actin-dependent regulator of chromatin subfamily A member 5 [OS=Homo sapiens]	FALSE	0.47602	0.0964194	0.110296	0.317265	0.47602
O60271	SPAG9	2	-0.727196	-0.94865	-0.961223	0.741037	1.33576	0.560269	C-jun-amino-terminal kinase-interacting protein 4 [OS=Homo sapiens]	TRUE	0.699701	0.165355	0.699701	0.0546487	0.0802946
O60281-1	ZNF292	2	-1.0769	-0.681318	-0.147215	1.77764	0.369072	-0.241274	zinc finger protein 292 [OS=Homo sapiens]	FALSE	0.441619	0.374494	0.441619	0.0874655	0.0964222
O60282-1	KIF5C	3	-0.12287	1.42787	0.60346	-1.30692	0.287853	-0.889391	kinesin heavy chain isoform 5C [OS=Homo sapiens]	FALSE	0.492196	0.184385	0.12866	0.492196	0.194759
O60287	URB1	4	0.132795	0.362936	-0.35424	0.597587	-1.80044	1.06136	nucleolar pre-ribosomal-associated protein 1 [OS=Homo sapiens]	TRUE	0.51699	0.107811	0.163589	0.21161	0.51699
O60291-1	MGRN1	1	-1.19943	-0.32033	1.01175	0.421687	1.10466	-1.01834	E3 ubiquitin-protein ligase MGRN1 [OS=Homo sapiens]	TRUE	0.730942	0.730942	0.129393	0.0838382	0.055827
O60292	SIPA1L3	1	-0.805617	-0.720324	0.756748	0.873961	1.06345	-1.16821	Signal-induced proliferation-associated 1-like protein 3 [OS=Homo sapiens]	TRUE	0.73552	0.73552	0.144192	0.0704535	0.0498345
O60293	ZFC3H1	4	0.385445	-0.013795	-1.30197	0.345704	-0.904714	1.48933	Zinc finger C3H1 domain-containing protein [OS=Homo sapiens]	TRUE	0.581896	0.0889219	0.198598	0.130584	0.581896
O60306	AQR	4	0.798374	-0.918772	-1.09287	1.23283	-0.643829	0.624267	Intron-binding protein aquarius [OS=Homo sapiens]	FALSE	0.35716	0.149513	0.341999	0.151328	0.35716
O60313-2	OPA1	3	-0.00851883	1.05261	-0.597054	0.225181	0.940373	-1.61259	Isoform 2 of Dynamin-like 120 kDa protein, mitochondrial [OS=Homo sapiens]	FALSE	0.321523	0.274183	0.19637	0.321523	0.207924
O60318	MCM3AP	1	-0.526812	0.0448194	1.11912	0.609509	0.453599	-1.70023	Germinal-center associated nuclear protein [OS=Homo sapiens]	TRUE	0.513829	0.513829	0.159142	0.217004	0.110025
O60333	KIF1B	4	-1.1894	1.15534	-0.086558	-0.738223	-0.385825	1.24467	Kinesin-like protein KIF1B [OS=Homo sapiens]	FALSE	0.335953	0.182104	0.219833	0.26211	0.335953
O60341	KDM1A	3	-0.654244	0.80801	0.931672	0.950449	-0.823907	-1.21198	Lysine-specific histone demethylase 1A [OS=Homo sapiens]	FALSE	0.354462	0.300773	0.167253	0.354462	0.177513
O60343-2	TBC1D4	3	-0.0368333	-0.444899	1.5886	-0.20975	-1.40528	0.50816	Isoform 2 of TBC1 domain family member 4 [OS=Homo sapiens]	FALSE	0.338669	0.227731	0.187539	0.338669	0.246061
O60346	PHLPP1	4	1.10903	1.00347	-1.45845	-0.405113	-0.593988	0.34505	PH domain leucine-rich repeat-containing protein phosphatase 1 [OS=Homo sapiens]	TRUE	0.63298	0.069637	0.0978755	0.199507	0.63298
O60427	FADS1	2	-0.128524	-1.67302	-0.370275	1.02514	0.985056	0.161623	Fatty acid desaturase 1 [OS=Homo sapiens]	TRUE	0.618479	0.232291	0.618479	0.0646746	0.0845552
O60437	PPL	4	0.58788	0.500763	-1.64381	0.608875	-0.842135	0.788424	periplakin [OS=Homo sapiens]	TRUE	0.548699	0.104093	0.179758	0.16745	0.548699
O60462-1	NRP2	1	-0.412304	-0.579565	1.26685	-0.172037	1.14317	-1.24611	Neuropilin-2 [OS=Homo sapiens]	TRUE	0.553153	0.553153	0.170753	0.171081	0.105013
O60481	ZIC3	3	0.210332	0.067832	1.82242	-0.627273	-1.01155	-0.461764	Zinc finger protein ZIC 3 [OS=Homo sapiens]	FALSE	0.491432	0.201697	0.125946	0.491432	0.180925
O60488-1	ACSL4	3	0.332509	-0.102681	0.922099	-1.38428	1.1373	-0.904953	Long-chain-fatty-acid--CoA ligase 4 [OS=Homo sapiens]	FALSE	0.331792	0.302793	0.183253	0.331792	0.182163
O60493-1	SNX3	1	0.393639	0.323482	-1.03095	0.0971654	1.45827	-1.2416	sorting nexin-3 [OS=Homo sapiens]	FALSE	0.274928	0.274928	0.258725	0.244662	0.221685
O60502	OGA	4	0.0685075	1.37948	-1.14656	0.186791	-1.14513	0.656915	protein O-GlcNAcase [OS=Homo sapiens]	TRUE	0.558743	0.0911488	0.129027	0.221081	0.558743
O60504-1	SORBS3	4	1.34073	-0.25105	0.299984	-0.865521	-1.30201	0.77787	Vinexin [OS=Homo sapiens]	FALSE	0.453237	0.108613	0.128368	0.309782	0.453237
O60508	CDC40	3	0.834124	1.15225	-0.191086	0.18783	-1.67653	-0.306583	pre-mRNA-processing factor 17 [OS=Homo sapiens]	FALSE	0.440157	0.0839296	0.0872102	0.440157	0.388703
O60513	B4GALT4	1	0.736808	-1.40656	1.158	0.561101	-0.155667	-0.893683	Beta-1,4-galactosyltransferase 4 [OS=Homo sapiens]	FALSE	0.366295	0.366295	0.228216	0.238403	0.167086
O60518	RANBP6	3	1.14794	-0.802942	1.26779	-0.0957294	-0.390882	-1.12618	ran-binding protein 6 [OS=Homo sapiens]	FALSE	0.394741	0.253709	0.159809	0.394741	0.191741
O60524	NEMF	1	-1.14222	-0.939248	1.17843	-0.0721349	1.17452	-0.199342	nuclear export mediator factor NEMF [OS=Homo sapiens]	TRUE	0.722199	0.722199	0.160588	0.0667856	0.0504274
O60547-1	GMDS	2	0.00870227	-1.36982	-0.908376	1.10521	0.13542	1.02886	GDP-mannose 4,6 dehydratase [OS=Homo sapiens]	TRUE	0.55905	0.163121	0.55905	0.100973	0.176856
O60563	CCNT1	1	-1.16017	-0.430062	1.75419	-0.124896	-0.452846	0.413781	Cyclin-T1 [OS=Homo sapiens]	FALSE	0.41762	0.41762	0.223172	0.212065	0.147143
O60566	BUB1B	4	0.86829	0.646056	-1.85323	-0.0392224	-0.211685	0.589795	Mitotic checkpoint serine/threonine-protein kinase BUB1 beta [OS=Homo sapiens]	TRUE	0.535631	0.108314	0.171478	0.184578	0.535631
O60568	PLOD3	2	0.667544	-1.87925	-0.0899824	0.548096	0.840655	-0.0870581	Procollagen-lysine,2-oxoglutarate 5-dioxygenase 3 [OS=Homo sapiens]	FALSE	0.430862	0.288525	0.430862	0.127681	0.152932
O60573	EIF4E2	2	-1.29978	-1.08652	-0.120834	0.883436	0.720278	0.903424	eukaryotic translation initiation factor 4E type 2 [OS=Homo sapiens]	TRUE	0.700419	0.194204	0.700419	0.0451821	0.0601952
O60583	CCNT2	3	-0.507565	1.7243	0.16733	-1.01917	-0.746306	0.381417	Cyclin-T2 [OS=Homo sapiens]	FALSE	0.437697	0.129979	0.121812	0.437697	0.310511
O60610-1	DIAPH1	1	-1.37205	-0.714979	0.896628	1.02986	0.683941	-0.523397	Protein diaphanous homolog 1 [OS=Homo sapiens]	TRUE	0.674204	0.674204	0.185721	0.076763	0.0633118
O60613-1	SELENOF	3	1.78208	0.576777	-0.443657	-0.722148	-0.771889	-0.421163	selenoprotein F [OS=Homo sapiens]	FALSE	0.429288	0.0749824	0.0811388	0.429288	0.414591
O60637	TSPAN3	1	-0.414546	-1.39737	0.633037	0.499895	1.33808	-0.659102	Tetraspanin-3 [OS=Homo sapiens]	TRUE	0.567016	0.567016	0.250989	0.0975963	0.0843994
O60645	EXOC3	1	-1.24821	-0.245944	0.892594	0.845618	0.837113	-1.08117	exocyst complex component 3 [OS=Homo sapiens]	TRUE	0.705699	0.705699	0.145033	0.0887824	0.0604852
O60664-1	PLIN3	2	-1.0882	-1.22339	-0.137494	1	1.07833	0.370751	Perilipin-3 [OS=Homo sapiens]	TRUE	0.57849	0.278651	0.57849	0.0660404	0.0768186
O60671-1	RAD1	2	-0.848758	-1.05506	-0.544664	0.491464	0.381302	1.57571	Cell cycle checkpoint protein RAD1 [OS=Homo sapiens]	TRUE	0.706717	0.129088	0.706717	0.0571874	0.107008
O60678	PRMT3	3	0.0577203	0.733373	1.02903	-0.120216	-1.835	0.135089	protein arginine N-methyltransferase 3 [OS=Homo sapiens]	FALSE	0.467124	0.139024	0.120705	0.467124	0.273147
O60684	KPNA6	2	-0.151883	-1.09263	-1.10106	1.02194	0.0915513	1.23208	Importin subunit alpha-7 [OS=Homo sapiens]	TRUE	0.595576	0.137286	0.595576	0.0861147	0.181023
O60701	UGDH	1	-0.298107	-0.258071	1.78976	-0.451932	0.361351	-1.143	UDP-glucose 6-dehydrogenase [OS=Homo sapiens]	FALSE	0.423058	0.423058	0.161563	0.281167	0.134211
O60704	TPST2	2	-0.163837	-0.00127803	-1.57742	0.991308	1.15665	-0.405421	Protein-tyrosine sulfotransferase 2 [OS=Homo sapiens]	FALSE	0.395162	0.240378	0.395162	0.154847	0.209613
O60716-3	CTNND1	3	1.32795	1.03898	-0.144104	-0.261621	-0.711606	-1.24959	Isoform 1AC of Catenin delta-1 [OS=Homo sapiens]	TRUE	0.571714	0.0989375	0.0862943	0.571714	0.243055
O60749	SNX2	2	-1.05537	-0.811987	-0.375242	0.328464	1.7141	0.200034	Sorting nexin-2 [OS=Homo sapiens]	TRUE	0.513649	0.337417	0.513649	0.0696304	0.0793028
O60762	DPM1	1	-1.31235	-0.540737	0.153657	0.95535	1.31337	-0.569292	Dolichol-phosphate mannosyltransferase subunit 1 [OS=Homo sapiens]	TRUE	0.596719	0.596719	0.267258	0.0715942	0.0644285
O60763-1	USO1	4	0.94405	0.572289	0.0172262	-0.422866	-1.77709	0.666395	General vesicular transport factor p115 [OS=Homo sapiens]	TRUE	0.519104	0.0794549	0.0939343	0.307506	0.519104
O60783	MRPS14	1	-0.467126	0.191204	1.29096	-1.00049	1.01193	-1.02648	28S ribosomal protein S14, mitochondrial [OS=Homo sapiens]	FALSE	0.417675	0.417675	0.15856	0.293113	0.130652
O60784	TOM1	4	0.707724	0.727332	-0.781854	-1.54108	-0.0990776	0.986955	Target of Myb protein 1 [OS=Homo sapiens]	TRUE	0.519095	0.0983576	0.131465	0.251083	0.519095
O60825-1	PFKFB2	3	-0.256482	1.01053	1.00694	0.527926	-1.16534	-1.12357	6-phosphofructo-2-kinase/fructose-2,6-bisphosphatase 2 [OS=Homo sapiens]	TRUE	0.50554	0.197973	0.117485	0.50554	0.179002
O60828	PQBP1	2	-0.399051	-0.637249	-0.45416	-0.30164	2.02113	-0.229031	Polyglutamine-binding protein 1 [OS=Homo sapiens]	FALSE	0.371183	0.357605	0.371183	0.133865	0.137347
O60830-1	TIMM17B	1	-0.873202	-0.744284	0.49182	0.394424	1.59419	-0.862944	Mitochondrial import inner membrane translocase subunit Tim17-B [OS=Homo sapiens]	TRUE	0.633803	0.633803	0.20304	0.0903559	0.0728013
O60831	PRAF2	1	-0.589742	-0.297087	-0.437047	0.191743	1.92535	-0.793217	PRA1 family protein 2 [OS=Homo sapiens]	FALSE	0.4276	0.4276	0.318791	0.132682	0.120927
O60832-1	DKC1	3	1.48051	0.787226	-0.557796	0.197056	-0.853242	-1.05375	H/ACA ribonucleoprotein complex subunit 4 [OS=Homo sapiens]	FALSE	0.446347	0.104764	0.105019	0.446347	0.343869
O60841	EIF5B	2	-1.04148	0.689312	-0.162198	-1.31673	0.872977	0.95812	Eukaryotic translation initiation factor 5B [OS=Homo sapiens]	FALSE	0.270741	0.239543	0.270741	0.232487	0.257228
O60869-1	EDF1	2	-0.61229	-1.18824	-0.86479	0.678341	1.11825	0.868732	Endothelial differentiation-related factor 1 [OS=Homo sapiens]	TRUE	0.746724	0.130579	0.746724	0.0477934	0.0749033
O60870	KIN	2	-1.11081	-0.895361	-0.13657	1.27874	1.1166	-0.252598	DNA/RNA-binding protein KIN17 [OS=Homo sapiens]	FALSE	0.416769	0.406346	0.416769	0.0864104	0.0904743
O60879-2	DIAPH2	4	0.558796	0.579131	-0.717265	-1.66219	1.01083	0.230702	Isoform 2 of Protein diaphanous homolog 2 [OS=Homo sapiens]	FALSE	0.33615	0.17029	0.193506	0.300053	0.33615
O60884	DNAJA2	3	0.708268	1.52745	-0.37667	-0.811997	-1.16223	0.115177	DnaJ homolog subfamily A member 2 [OS=Homo sapiens]	FALSE	0.408608	0.0905601	0.0958835	0.408608	0.404949
O60885-1	BRD4	2	-1.58463	-0.497822	-0.252559	1.21751	0.746652	0.370849	Bromodomain-containing protein 4 [OS=Homo sapiens]	TRUE	0.500088	0.314974	0.500088	0.0855603	0.0993774
O60888-1	CUTA	1	-1.25927	-1.05782	0.778463	0.872963	0.926819	-0.261161	Protein CutA [OS=Homo sapiens]	TRUE	0.645632	0.645632	0.222927	0.0693449	0.0620961
O60906	SMPD2	2	0.96125	-1.50995	-0.98913	0.430172	0.455881	0.651774	Sphingomyelin phosphodiesterase 2 [OS=Homo sapiens]	FALSE	0.441089	0.170677	0.441089	0.131537	0.256697
O60907	TBL1X	1	-1.08412	-0.279718	0.876981	-0.661308	1.54385	-0.395686	F-box-like/WD repeat-containing protein TBL1X [OS=Homo sapiens]	TRUE	0.510249	0.510249	0.218308	0.15604	0.115402
O60911	CTSV	2	0.141589	-1.25929	-0.780485	1.36679	-0.357069	0.888466	Cathepsin L2 [OS=Homo sapiens]	TRUE	0.503875	0.168657	0.503875	0.112239	0.215228
O60921	HUS1	2	-1.56302	-0.182519	0.252378	-0.569313	1.09808	0.964392	checkpoint protein HUS1 [OS=Homo sapiens]	FALSE	0.383187	0.349209	0.383187	0.128943	0.138661
O60925	PFDN1	2	-1.57592	0.704015	-0.895477	0.267173	0.644605	0.855605	prefoldin subunit 1 [OS=Homo sapiens]	FALSE	0.399582	0.239262	0.399582	0.14955	0.211606
O60934	NBN	1	-0.918798	-0.961525	1.01449	1.02512	0.674847	-0.834139	Nibrin [OS=Homo sapiens]	TRUE	0.709116	0.709116	0.160333	0.0739755	0.0565762
O60941-1	DTNB	4	1.03476	0.645011	-0.511389	-1.20396	-0.931309	0.966889	Dystrobrevin beta [OS=Homo sapiens]	TRUE	0.63828	0.0594662	0.0788356	0.223418	0.63828
O60942-1	RNGTT	2	-1.82774	-0.131849	-0.149993	0.985157	0.470564	0.653858	mRNA-capping enzyme [OS=Homo sapiens]	FALSE	0.471637	0.315448	0.471637	0.0971558	0.115759
O75027-1	ABCB7	1	-0.434009	-0.784833	0.246828	-0.00398924	1.84049	-0.864486	ATP-binding cassette sub-family B member 7, mitochondrial [OS=Homo sapiens]	TRUE	0.551972	0.551972	0.24863	0.111069	0.0883288
O75044	SRGAP2	1	-1.39693	0.664009	1.27368	-0.54663	0.588847	-0.582975	SLIT-ROBO Rho GTPase-activating protein 2 [OS=Homo sapiens]	FALSE	0.415794	0.415794	0.185907	0.252554	0.145745
O75052	NOS1AP	1	-1.17904	-0.544102	0.12064	-0.200317	1.8053	-0.00248144	Carboxyl-terminal PDZ ligand of neuronal nitric oxide synthase protein [OS=Homo sapiens]	FALSE	0.46218	0.46218	0.329844	0.106997	0.10098
O75083	WDR1	1	-1.6308	0.0856758	0.26912	-0.585986	1.23419	0.6278	WD repeat-containing protein 1 [OS=Homo sapiens]	FALSE	0.383647	0.383647	0.33043	0.145401	0.140521
O75084	FZD7	2	0.330196	-1.62065	-0.822602	0.46376	0.745262	0.904038	Frizzled-7 [OS=Homo sapiens]	TRUE	0.532911	0.181259	0.532911	0.109557	0.176273
O75113	N4BP1	1	-1.38476	-1.01338	0.554786	1.12089	0.700609	0.0218553	NEDD4-binding protein 1 [OS=Homo sapiens]	TRUE	0.507993	0.507993	0.330479	0.0816119	0.0799166
O75116	ROCK2	3	-0.933167	0.702283	1.65118	-0.0757809	-0.675333	-0.669178	Rho-associated protein kinase 2 [OS=Homo sapiens]	FALSE	0.365185	0.303915	0.160959	0.365185	0.169941
O75127	PTCD1	1	-0.0979371	-0.993553	0.0831783	0.707225	1.4641	-1.16301	pentatricopeptide repeat-containing protein 1, mitochondrial [OS=Homo sapiens]	TRUE	0.512153	0.512153	0.273918	0.116684	0.0972446
O75128	COBL	4	0.282231	-0.232185	-1.52914	0.66852	-0.530856	1.34143	Protein cordon-bleu [OS=Homo sapiens]	FALSE	0.460901	0.112434	0.296744	0.129922	0.460901
O75131	CPNE3	1	-0.283029	-1.287	1.72557	-0.461921	0.266411	0.0399761	Copine-3 [OS=Homo sapiens]	FALSE	0.460505	0.460505	0.224066	0.18603	0.129399
O75143-1	ATG13	1	-0.517064	-0.815611	-0.0209771	1.63994	0.674345	-0.960638	Autophagy-related protein 13 [OS=Homo sapiens]	FALSE	0.464887	0.464887	0.326186	0.108162	0.100765
O75146	HIP1R	3	0.705946	1.28071	0.671868	-0.752223	-1.06976	-0.83654	Huntingtin-interacting protein 1-related protein [OS=Homo sapiens]	TRUE	0.855822	0.0320855	0.0226109	0.855822	0.089482
O75147	OBSL1	4	0.732143	-0.361807	0.0827728	0.0515045	-1.7008	1.19618	Obscurin-like protein 1 [OS=Homo sapiens]	FALSE	0.491048	0.116214	0.166239	0.226499	0.491048
O75150	RNF40	2	-1.34683	0.287759	0.642377	0.183777	-1.03021	1.26313	E3 ubiquitin-protein ligase BRE1B [OS=Homo sapiens]	FALSE	0.276781	0.240273	0.276781	0.222441	0.260505
O75152	ZC3H11A	3	0.306385	1.15705	0.322125	-0.587639	0.496657	-1.69458	Zinc finger CCCH domain-containing protein 11A [OS=Homo sapiens]	FALSE	0.473951	0.209675	0.133049	0.473951	0.183325
O75153	CLUH	2	0.352906	-1.07858	-1.19466	0.547613	-0.0357346	1.40846	Clustered mitochondria protein homolog [OS=Homo sapiens]	FALSE	0.434458	0.147554	0.434458	0.125879	0.292109
O75164-1	KDM4A	1	-1.34586	0.231127	-0.0902985	0.879121	1.2356	-0.909682	Lysine-specific demethylase 4A [OS=Homo sapiens]	TRUE	0.516942	0.516942	0.261714	0.121547	0.0997978
O75165	DNAJC13	1	-1.19012	-1.15068	0.940462	0.542089	1.02616	-0.167911	DnaJ homolog subfamily C member 13 [OS=Homo sapiens]	TRUE	0.685472	0.685472	0.19849	0.0621207	0.053918
O75170	PPP6R2	1	-1.47083	-0.361203	1.01254	0.679248	0.847851	-0.707608	Serine/threonine-protein phosphatase 6 regulatory subunit 2 [OS=Homo sapiens]	TRUE	0.750415	0.750415	0.132945	0.0679875	0.0486518
O75175	CNOT3	1	-1.67699	-0.166538	1.27667	0.670406	0.142248	-0.245795	CCR4-NOT transcription complex subunit 3 [OS=Homo sapiens]	TRUE	0.606286	0.606286	0.192511	0.117405	0.0837978
O75179-1	ANKRD17	2	-0.982554	-1.16646	-0.501135	1.06402	0.664994	0.92113	Ankyrin repeat domain-containing protein 17 [OS=Homo sapiens]	TRUE	0.730931	0.147193	0.730931	0.0500146	0.0718615
O75190	DNAJB6	3	-0.185568	1.25767	1.1136	-0.355303	-0.50149	-1.32891	DnaJ homolog subfamily B member 6 [OS=Homo sapiens]	TRUE	0.572125	0.178058	0.10023	0.572125	0.149587
O75208-1	COQ9	4	1.25597	0.660736	-0.179704	-1.39143	-0.864847	0.519276	Ubiquinone biosynthesis protein COQ9, mitochondrial [OS=Homo sapiens]	FALSE	0.48797	0.0729844	0.0835911	0.355455	0.48797
O75223-1	GGCT	2	-1.93826	-0.0203074	0.171942	0.904957	0.388123	0.493545	gamma-glutamylcyclotransferase [OS=Homo sapiens]	FALSE	0.393865	0.385224	0.393865	0.106972	0.113939
O75251	NDUFS7	1	-0.802637	0.66089	1.28222	0.310788	0.0244523	-1.47571	NADH dehydrogenase [ubiquinone] iron-sulfur protein 7, mitochondrial [OS=Homo sapiens]	FALSE	0.403553	0.403553	0.151729	0.311825	0.132893
O75306-1	NDUFS2	3	0.952537	1.37998	-0.26569	-0.582898	-1.32375	-0.160184	NADH dehydrogenase [ubiquinone] iron-sulfur protein 2, mitochondrial [OS=Homo sapiens]	FALSE	0.482191	0.0672131	0.0695328	0.482191	0.381063
O75312	ZPR1	4	-0.513097	0.0452485	-1.10735	0.0327522	-0.305308	1.84775	Zinc finger protein ZPR1 [OS=Homo sapiens]	FALSE	0.368216	0.150613	0.325551	0.15562	0.368216
O75323-1	NIPSNAP2	3	0.0748147	1.0459	0.610548	0.719828	-1.2787	-1.1724	Protein NipSnap homolog 2 [OS=Homo sapiens]	FALSE	0.487221	0.175394	0.124481	0.487221	0.212905
O75330-1	HMMR	1	-1.23566	-0.489608	1.06201	1.35866	-0.442093	-0.253312	Hyaluronan mediated motility receptor [OS=Homo sapiens]	FALSE	0.497039	0.497039	0.255849	0.136826	0.110286
O75340-2	PDCD6	1	-1.11076	0.810395	0.125248	-0.554462	1.48733	-0.757751	Isoform 2 of Programmed cell death protein 6 [OS=Homo sapiens]	FALSE	0.403602	0.403602	0.221272	0.224649	0.150477
O75347	TBCA	4	1.12789	1.16337	-1.04767	-0.939028	-0.569813	0.265253	Tubulin-specific chaperone A [OS=Homo sapiens]	TRUE	0.54698	0.0792781	0.0971285	0.276614	0.54698
O75348	ATP6V1G1	3	0.131509	1.70583	-0.679415	-1.14933	0.376646	-0.385237	V-type proton ATPase subunit G 1 [OS=Homo sapiens]	FALSE	0.426434	0.133313	0.12728	0.426434	0.312973
O75351	VPS4B	1	-1.68018	1.07213	-0.236976	0.798893	0.430548	-0.38441	Vacuolar protein sorting-associated protein 4B [OS=Homo sapiens]	FALSE	0.355907	0.355907	0.277143	0.195314	0.171635
O75362	ZNF217	2	-1.35847	-0.689421	0.0405347	1.61144	0.233193	0.162722	zinc finger protein 217 [OS=Homo sapiens]	FALSE	0.455831	0.353815	0.455831	0.0896078	0.100745
O75367-1	MACROH2A1	1	-1.30248	-0.844712	1.20448	0.0175589	1.05881	-0.133656	Core histone macro-H2A.1 [OS=Homo sapiens]	TRUE	0.69208	0.69208	0.172166	0.0763334	0.0594203
O75368	SH3BGRL	1	-1.84667	-0.124472	1.13281	0.302079	0.4355	0.100754	SH3 domain-binding glutamic acid-rich-like protein [OS=Homo sapiens]	TRUE	0.545768	0.545768	0.228695	0.125946	0.0995911
O75369-1	FLNB	4	1.32099	0.970734	-0.933204	0.0503444	-1.17709	-0.231766	Filamin-B [OS=Homo sapiens]	FALSE	0.491536	0.093496	0.110028	0.30494	0.491536
O75376-1	NCOR1	3	-0.941315	1.55222	0.687616	-0.610722	-0.901671	0.213875	Nuclear receptor corepressor 1 [OS=Homo sapiens]	FALSE	0.434959	0.173631	0.139307	0.434959	0.252103
O75380	NDUFS6	3	-0.180432	0.606945	0.871206	0.521266	0.0687698	-1.88775	NADH dehydrogenase [ubiquinone] iron-sulfur protein 6, mitochondrial [OS=Homo sapiens]	FALSE	0.351283	0.335537	0.158195	0.351283	0.154985
O75381-1	PEX14	4	1.03348	0.960374	-0.246813	-1.3144	-0.967135	0.5345	Peroxisomal membrane protein PEX14 [OS=Homo sapiens]	FALSE	0.474863	0.0800534	0.0900613	0.355022	0.474863
O75385	ULK1	4	0.888189	0.378118	0.120775	-0.109465	-1.90873	0.631118	Serine/threonine-protein kinase ULK1 [OS=Homo sapiens]	FALSE	0.496305	0.0894771	0.106649	0.307569	0.496305
O75387	SLC43A1	2	1.38734	-1.10929	-1.13497	0.615116	0.393868	-0.152061	Large neutral amino acids transporter small subunit 3 [OS=Homo sapiens]	FALSE	0.328439	0.183919	0.328439	0.180462	0.30718
O75390	CS	3	0.994533	1.09874	0.536802	-0.761911	-0.625856	-1.2423	citrate synthase, mitochondrial [OS=Homo sapiens]	TRUE	0.659629	0.0992701	0.076681	0.659629	0.16442
O75391	SPAG7	3	0.484658	1.04754	0.0528831	-1.88366	-0.0407304	0.339309	Sperm-associated antigen 7 [OS=Homo sapiens]	FALSE	0.443566	0.115626	0.113492	0.443566	0.327317
O75394	MRPL33	3	1.28435	-1.09192	0.710661	-0.633754	0.64482	-0.914154	39S ribosomal protein L33, mitochondrial [OS=Homo sapiens]	FALSE	0.311415	0.285724	0.202501	0.311415	0.20036
O75396	SEC22B	3	-0.0500258	0.704888	1.42865	-0.813626	0.069084	-1.33897	Vesicle-trafficking protein SEC22b [OS=Homo sapiens]	FALSE	0.469374	0.243928	0.129945	0.469374	0.156754
O75400	PRPF40A	4	1.22153	0.204882	-1.58054	-0.466549	-0.217622	0.838297	pre-mRNA-processing factor 40 homolog A [OS=Homo sapiens]	TRUE	0.661528	0.0690164	0.125281	0.144175	0.661528
O75419	CDC45	3	0.893939	0.588637	0.773714	-0.424891	-1.75182	-0.0795766	Cell division control protein 45 homolog [OS=Homo sapiens]	TRUE	0.556445	0.0875533	0.0798474	0.556445	0.276155
O75420	GIGYF1	4	0.36177	0.592916	-1.43919	0.144412	-0.917978	1.25807	GRB10-interacting GYF protein 1 [OS=Homo sapiens]	TRUE	0.581308	0.0964654	0.162961	0.159265	0.581308
O75427	LRCH4	1	-0.448538	0.439896	0.542207	0.712608	0.607164	-1.85334	Leucine-rich repeat and calponin homology domain-containing protein 4 [OS=Homo sapiens]	FALSE	0.447038	0.447038	0.174137	0.250414	0.12841
O75431	MTX2	4	1.76334	0.512812	-0.525116	-0.727202	-0.898557	-0.125272	Metaxin-2 [OS=Homo sapiens]	FALSE	0.493308	0.0699767	0.0809214	0.355794	0.493308
O75436-1	VPS26A	4	0.0392031	1.74948	-0.697361	-1.08127	-0.380703	0.370649	Vacuolar protein sorting-associated protein 26A [OS=Homo sapiens]	FALSE	0.423489	0.102581	0.114877	0.359052	0.423489
O75439	PMPCB	4	1.6279	0.139577	-1.18345	-0.0137028	-0.904469	0.334151	mitochondrial-processing peptidase subunit beta [OS=Homo sapiens]	TRUE	0.618302	0.0774297	0.113455	0.190813	0.618302
O75446	SAP30	3	1.05544	1.22547	0.159829	-0.471394	-0.670538	-1.29881	Histone deacetylase complex subunit SAP30 [OS=Homo sapiens]	TRUE	0.674377	0.0827939	0.065149	0.674377	0.17768
O75448	MED24	1	-0.846795	-0.747734	0.765757	1.0504	0.891567	-1.1132	Mediator of RNA polymerase II transcription subunit 24 [OS=Homo sapiens]	TRUE	0.706725	0.706725	0.160099	0.0767507	0.0564259
O75449-1	KATNA1	2	-0.501157	-1.0786	-0.902089	0.293013	1.47544	0.713397	Katanin p60 ATPase-containing subunit A1 [OS=Homo sapiens]	TRUE	0.669138	0.172929	0.669138	0.0628849	0.0950482
O75475-1	PSIP1	1	-0.301199	0.159719	0.790297	-0.155169	1.18728	-1.68092	PC4 and SFRS1-interacting protein [OS=Homo sapiens]	FALSE	0.480101	0.480101	0.163236	0.240195	0.116468
O75477	ERLIN1	1	-1.37729	-0.67183	0.080033	0.539849	1.53086	-0.101618	erlin-1 [OS=Homo sapiens]	FALSE	0.478931	0.478931	0.344377	0.0892105	0.0874813
O75487	GPC4	1	-0.107504	-0.370131	0.324479	-0.539641	1.79812	-1.10532	Glypican-4 [OS=Homo sapiens]	FALSE	0.452382	0.452382	0.224878	0.191944	0.130796
O75489	NDUFS3	3	-0.0728695	0.93015	1.38009	-0.21595	-0.750766	-1.27066	NADH dehydrogenase [ubiquinone] iron-sulfur protein 3, mitochondrial [OS=Homo sapiens]	TRUE	0.578193	0.18153	0.0970504	0.578193	0.143227
O75494-1	SRSF10	3	-1.17305	0.756917	1.32548	-0.0975351	-1.09696	0.285146	Serine/arginine-rich splicing factor 10 [OS=Homo sapiens]	FALSE	0.352583	0.258393	0.176602	0.352583	0.212422
O75496	GMNN	1	-0.875204	-1.25297	0.814856	-0.181209	1.39936	0.0951729	Geminin [OS=Homo sapiens]	TRUE	0.577213	0.577213	0.27525	0.07836	0.0691765
O75503	CLN5	1	-0.45255	-0.864428	1.96408	-0.294992	-0.0322784	-0.319832	Ceroid-lipofuscinosis neuronal protein 5 [OS=Homo sapiens]	FALSE	0.476479	0.476479	0.182449	0.21792	0.123152
O75506	HSBP1	2	-1.49048	-0.462196	-0.575675	0.584867	1.00917	0.934319	Heat shock factor-binding protein 1 [OS=Homo sapiens]	TRUE	0.624023	0.214016	0.624023	0.0678908	0.0940703
O75521	ECI2	3	0.870596	0.361794	1.30795	-0.459153	-1.15005	-0.931132	Enoyl-CoA delta isomerase 2, mitochondrial [OS=Homo sapiens]	TRUE	0.578122	0.139436	0.101472	0.578122	0.18097
O75525-1	KHDRBS3	3	1.35682	0.493748	-0.686873	-0.527442	0.672548	-1.3088	KH domain-containing, RNA-binding, signal transduction-associated protein 3 [OS=Homo sapiens]	FALSE	0.378561	0.178271	0.164615	0.378561	0.278552
O75528	TADA3	4	0.965501	-1.25584	-0.158165	1.02715	-1.07775	0.499098	Transcriptional adapter 3 [OS=Homo sapiens]	FALSE	0.33858	0.175138	0.294697	0.191586	0.33858
O75529-1	TAF5L	1	-0.458279	0.13545	1.76069	-0.0996781	-0.0500978	-1.28808	TAF5-like RNA polymerase II p300/CBP-associated factor-associated factor 65 kDa subunit 5L [OS=Homo sapiens]	FALSE	0.410136	0.410136	0.137827	0.329618	0.122418
O75530	EED	3	1.75678	0.283614	0.2375	-0.872136	-0.821561	-0.5842	Polycomb protein EED [OS=Homo sapiens]	TRUE	0.555046	0.0837134	0.0784053	0.555046	0.282835
O75531	BANF1	1	-1.52509	-0.892294	0.508361	0.811437	0.972285	0.125306	Barrier-to-autointegration factor [OS=Homo sapiens]	TRUE	0.556562	0.556562	0.323172	0.0609706	0.059295
O75533-1	SF3B1	2	1.02091	-1.3544	-0.529029	0.984184	0.597744	-0.719407	splicing factor 3B subunit 1 [OS=Homo sapiens]	FALSE	0.358952	0.271841	0.358952	0.169262	0.199944
O75534	CSDE1	4	1.39045	-0.0936721	0.106244	-0.362596	-1.60968	0.569252	cold shock domain-containing protein E1 [OS=Homo sapiens]	TRUE	0.518791	0.0826353	0.102022	0.296552	0.518791
O75554	WBP4	3	0.338925	0.242189	1.02367	0.169548	-1.93017	0.155829	WW domain-binding protein 4 [OS=Homo sapiens]	FALSE	0.434264	0.141031	0.127322	0.434264	0.297383
O75569-1	PRKRA	2	-1.18731	-0.839905	-0.575277	0.44856	0.948544	1.20539	Interferon-inducible double-stranded RNA-dependent protein kinase activator A [OS=Homo sapiens]	TRUE	0.701323	0.158856	0.701323	0.0555474	0.0842742
O75586	MED6	1	-1.31533	-0.278409	0.877256	1.07489	0.596427	-0.954827	Mediator of RNA polymerase II transcription subunit 6 [OS=Homo sapiens]	TRUE	0.63395	0.63395	0.17936	0.107338	0.0793514
O75592-1	MYCBP2	1	-0.966121	-0.0190498	1.14426	0.384955	-1.38124	0.837192	E3 ubiquitin-protein ligase MYCBP2 [OS=Homo sapiens]	FALSE	0.25932	0.25932	0.239853	0.258922	0.241905
O75600-1	GCAT	3	0.38829	0.890154	1.09767	-0.213625	-1.56506	-0.597427	2-amino-3-ketobutyrate coenzyme A ligase, mitochondrial [OS=Homo sapiens]	TRUE	0.643083	0.101814	0.07486	0.643083	0.180244
O75607	NPM3	4	0.915211	1.028	-0.146697	-0.621714	-1.58927	0.414463	Nucleoplasmin-3 [OS=Homo sapiens]	FALSE	0.466577	0.0850736	0.0943603	0.353989	0.466577
O75608	LYPLA1	3	-0.557964	1.17467	1.24159	-0.430107	-0.183802	-1.24439	Acyl-protein thioesterase 1 [OS=Homo sapiens]	TRUE	0.502547	0.240431	0.113432	0.502547	0.14359
O75616-1	ERAL1	4	1.23636	1.17089	-0.474096	-0.591319	-1.23027	-0.111568	GTPase Era, mitochondrial [OS=Homo sapiens]	FALSE	0.455105	0.0658736	0.072226	0.406796	0.455105
O75643-1	SNRNP200	4	-0.204428	0.592049	-0.271239	1.56416	-1.42139	-0.259149	U5 small nuclear ribonucleoprotein 200 kDa helicase [OS=Homo sapiens]	FALSE	0.31636	0.192906	0.217543	0.273191	0.31636
O75663	TIPRL	2	-0.954186	-0.79901	-0.889076	1.24895	0.441602	0.951722	TIP41-like protein [OS=Homo sapiens]	TRUE	0.705808	0.14122	0.705808	0.0572677	0.095704
O75665	OFD1	3	0.569992	0.363616	1.51035	-0.535029	-1.23148	-0.677445	Oral-facial-digital syndrome 1 protein [OS=Homo sapiens]	TRUE	0.566556	0.148	0.104228	0.566556	0.181216
O75674	TOM1L1	4	1.68371	0.28492	-0.838242	-0.818827	-0.731233	0.419676	TOM1-like protein 1 [OS=Homo sapiens]	TRUE	0.577741	0.0808341	0.104653	0.236772	0.577741
O75683	SURF6	1	0.214318	-0.890018	1.37059	0.393857	0.331865	-1.42062	Surfeit locus protein 6 [OS=Homo sapiens]	FALSE	0.494932	0.494932	0.172933	0.216897	0.115237
O75691	UTP20	2	0.33209	-1.84087	-0.106834	1.1252	0.472329	0.0180828	Small subunit processome component 20 homolog [OS=Homo sapiens]	FALSE	0.492405	0.27273	0.492405	0.103666	0.131199
O75694	NUP155	3	1.23572	1.11071	-0.208185	-0.326324	-0.432687	-1.37923	nuclear pore complex protein nup155 [OS=Homo sapiens]	TRUE	0.580236	0.102841	0.0861942	0.580236	0.230728
O75695	RP2	3	0.453327	1.14728	0.574936	-1.5731	0.194547	-0.796989	Protein XRP2 [OS=Homo sapiens]	TRUE	0.679251	0.100967	0.0661517	0.679251	0.153631
O75717	WDHD1	4	0.86624	1.06214	-0.213694	-0.358219	-1.68509	0.32862	WD repeat and HMG-box DNA-binding protein 1 [OS=Homo sapiens]	TRUE	0.502183	0.0685022	0.0780083	0.351306	0.502183
O75718	CRTAP	2	1.07031	-1.58015	-0.726985	0.354568	0.837441	0.0448148	Cartilage-associated protein [OS=Homo sapiens]	FALSE	0.390499	0.22516	0.390499	0.159644	0.224697
O75746	SLC25A12	4	1.06392	-0.321492	-1.37505	-0.829635	0.48971	0.972547	Calcium-binding mitochondrial carrier protein Aralar1 [OS=Homo sapiens]	FALSE	0.473189	0.12142	0.228535	0.176855	0.473189
O75781	PALM	3	-1.04808	1.43844	0.940344	-0.0810545	-0.34129	-0.90836	Paralemmin-1 [OS=Homo sapiens]	FALSE	0.397773	0.266418	0.154526	0.397773	0.181283
O75787	ATP6AP2	3	1.18274	1.34632	-0.37775	-0.911751	-0.467602	-0.771956	Renin receptor [OS=Homo sapiens]	TRUE	0.529072	0.0953642	0.0901876	0.529072	0.285376
O75792	RNASEH2A	2	-0.262501	-1.32096	-0.683195	0.188133	1.55107	0.52745	Ribonuclease H2 subunit A [OS=Homo sapiens]	TRUE	0.546023	0.229218	0.546023	0.0973808	0.127378
O75794	CDC123	2	-0.843666	-0.918658	-0.940278	0.95829	1.11766	0.626654	Cell division cycle protein 123 homolog [OS=Homo sapiens]	TRUE	0.689558	0.164117	0.689558	0.0598884	0.0864366
O75818-1	RPP40	2	-0.238036	-1.87198	0.847339	0.245918	0.240359	0.7764	Ribonuclease P protein subunit p40 [OS=Homo sapiens]	FALSE	0.42154	0.327143	0.42154	0.118098	0.13322
O75821	EIF3G	4	0.186269	1.42774	-1.10424	-1.13854	-0.012394	0.641158	Eukaryotic translation initiation factor 3 subunit G [OS=Homo sapiens]	FALSE	0.487687	0.104208	0.135505	0.2726	0.487687
O75822	EIF3J	2	-0.841181	-1.20882	0.00534162	-0.288744	1.27938	1.05402	Eukaryotic translation initiation factor 3 subunit J [OS=Homo sapiens]	TRUE	0.565366	0.257771	0.565366	0.0770932	0.0997703
O75828	CBR3	3	1.07799	1.38264	-0.323414	-0.738102	-1.08562	-0.313495	Carbonyl reductase [NADPH] 3 [OS=Homo sapiens]	FALSE	0.493897	0.0772344	0.0782633	0.493897	0.350605
O75829	CNMD	3	1.90072	-0.148679	0.189975	-0.583024	-0.498241	-0.860753	leukocyte cell-derived chemotaxin 1 [OS=Homo sapiens]	FALSE	0.460183	0.130799	0.12107	0.460183	0.287948
O75832	PSMD10	1	-0.682103	-0.420309	0.577707	-0.815831	1.77937	-0.438838	26S proteasome non-ATPase regulatory subunit 10 [OS=Homo sapiens]	FALSE	0.447289	0.447289	0.245001	0.173055	0.134655
O75843	AP1G2	3	0.6828	1.1225	0.426599	0.221318	-1.09684	-1.35638	AP-1 complex subunit gamma-like 2 [OS=Homo sapiens]	TRUE	0.56492	0.130774	0.100295	0.56492	0.204011
O75844	ZMPSTE24	3	1.56691	0.358768	0.570003	-0.819275	-0.924189	-0.752218	caax prenyl protease 1 homolog [OS=Homo sapiens]	TRUE	0.638716	0.0808306	0.0683901	0.638716	0.212063
O75845	SC5D	1	-0.58922	-0.292833	1.8733	-0.46062	0.328335	-0.858968	lathosterol oxidase [OS=Homo sapiens]	FALSE	0.46135	0.46135	0.163783	0.248867	0.126
O75865-2	TRAPPC6A	1	-1.16828	-1.0465	0.500907	1.16618	0.897989	-0.350297	Isoform 2 of Trafficking protein particle complex subunit 6A [OS=Homo sapiens]	TRUE	0.57564	0.57564	0.279459	0.0748782	0.0700235
O75874	IDH1	2	-1.83359	0.921455	0.160316	-0.157789	0.0519378	0.857666	Isocitrate dehydrogenase [NADP] cytoplasmic [OS=Homo sapiens]	FALSE	0.284911	0.281627	0.284911	0.213486	0.219976
O75879	GATB	1	-0.1243	-1.44311	1.44811	-0.116294	0.735729	-0.500135	Glutamyl-tRNA(Gln) amidotransferase subunit B, mitochondrial [OS=Homo sapiens]	TRUE	0.582361	0.582361	0.198981	0.130536	0.0881213
O75880	SCO1	1	-0.76479	-1.15426	0.756317	1.15682	0.768625	-0.762713	Protein SCO1 homolog, mitochondrial [OS=Homo sapiens]	TRUE	0.617913	0.617913	0.220676	0.0874305	0.0739805
O75882-1	ATRN	1	-0.424699	-1.34906	1.02673	0.429352	1.08369	-0.766004	Attractin [OS=Homo sapiens]	TRUE	0.620522	0.620522	0.199084	0.100963	0.0794309
O75886	STAM2	4	1.12204	1.19219	-0.708821	-0.785685	-1.06713	0.247408	Signal transducing adapter molecule 2 [OS=Homo sapiens]	TRUE	0.56389	0.059804	0.0711503	0.305156	0.56389
O75909	CCNK	4	0.577039	-1.00226	-0.951705	0.74	-0.683112	1.32004	Cyclin-K [OS=Homo sapiens]	FALSE	0.387374	0.127828	0.354337	0.130461	0.387374
O75915	ARL6IP5	1	0.13556	-1.0681	0.911484	0.267269	1.08276	-1.32898	PRA1 family protein 3 [OS=Homo sapiens]	TRUE	0.564045	0.564045	0.191114	0.149546	0.0952942
O75923-1	DYSF	4	0.798089	-0.500392	-0.562071	-1.41099	1.28625	0.389118	dysferlin [OS=Homo sapiens]	FALSE	0.295085	0.204966	0.265662	0.234287	0.295085
O75925	PIAS1	3	-0.868687	0.343214	1.74525	-0.0134324	-1.02382	-0.18252	E3 SUMO-protein ligase PIAS1 [OS=Homo sapiens]	FALSE	0.363881	0.301728	0.161134	0.363881	0.173257
O75934	BCAS2	1	-1.05621	-0.802389	0.918049	1.08544	0.705087	-0.849969	Pre-mRNA-splicing factor spf27 [OS=Homo sapiens]	TRUE	0.783808	0.783808	0.130146	0.049802	0.0362436
O75935	DCTN3	1	-1.14982	0.119293	1.21633	-0.16147	1.02655	-1.05088	Dynactin subunit 3 [OS=Homo sapiens]	TRUE	0.567617	0.567617	0.162487	0.169705	0.100192
O75937	DNAJC8	1	-1.41638	-0.841008	0.384257	0.750893	1.24864	-0.126404	DnaJ homolog subfamily C member 8 [OS=Homo sapiens]	TRUE	0.607768	0.607768	0.28471	0.055381	0.0521414
O75940	SMNDC1	3	1.49762	0.975451	-0.227472	-0.961086	-0.693342	-0.59117	Survival of motor neuron-related-splicing factor 30 [OS=Homo sapiens]	TRUE	0.56012	0.0697493	0.0678423	0.56012	0.302288
O75943-1	RAD17	3	-0.227527	1.41413	-0.324072	0.85038	-0.284935	-1.42797	cell cycle checkpoint protein RAD17 [OS=Homo sapiens]	FALSE	0.376626	0.222987	0.168754	0.376626	0.231634
O75947-1	ATP5PD	1	-0.252937	-0.381695	1.67621	-0.154093	0.440306	-1.32779	ATP synthase subunit d, mitochondrial [OS=Homo sapiens]	FALSE	0.494494	0.494494	0.149978	0.243971	0.111557
O75953	DNAJB5	2	-0.366677	-1.09339	-1.07297	0.396296	1.26703	0.869703	dnaJ homolog subfamily B member 5 [OS=Homo sapiens]	TRUE	0.616288	0.170229	0.616288	0.0840113	0.129472
O75954	TSPAN9	1	-1.06924	-0.294208	1.25034	0.831176	0.434116	-1.15218	tetraspanin-9 [OS=Homo sapiens]	TRUE	0.693513	0.693513	0.134704	0.107716	0.064067
O75955	FLOT1	3	0.36928	1.51062	0.358457	-0.226245	-0.571482	-1.44063	Flotillin-1 [OS=Homo sapiens]	TRUE	0.637196	0.116467	0.0800527	0.637196	0.166285
O75962-1	TRIO	1	-0.956609	-0.435593	0.607719	-0.799965	1.69518	-0.110731	Triple functional domain protein [OS=Homo sapiens]	TRUE	0.512873	0.512873	0.252372	0.132145	0.102609
O75964	ATP5MG	3	0.3803	0.489826	1.48894	-0.842148	-0.239429	-1.27749	ATP synthase subunit g, mitochondrial [OS=Homo sapiens]	TRUE	0.601291	0.177342	0.0900101	0.601291	0.131356
O75970	MPDZ	3	-0.0435864	0.329466	1.08821	0.655845	-0.235583	-1.79436	multiple PDZ domain protein [OS=Homo sapiens]	FALSE	0.343964	0.32694	0.165662	0.343964	0.163434
O75976	CPD	3	1.17361	0.588357	0.719835	-0.986126	-0.170185	-1.32549	Carboxypeptidase D [OS=Homo sapiens]	TRUE	0.614468	0.126324	0.0898757	0.614468	0.169332
O76003	GLRX3	2	-1.55108	-0.535719	-0.0922607	0.961357	1.17146	0.0462422	glutaredoxin-3 [OS=Homo sapiens]	FALSE	0.427692	0.427662	0.427692	0.0704294	0.0742161
O76021	RSL1D1	4	1.25999	-0.96249	-1.36876	0.476303	-0.0255342	0.620491	Ribosomal L1 domain-containing protein 1 [OS=Homo sapiens]	FALSE	0.405004	0.134742	0.306129	0.154125	0.405004
O76024	WFS1	2	-0.660447	-1.4087	-0.505941	0.63624	1.10914	0.829705	Wolframin [OS=Homo sapiens]	TRUE	0.731689	0.151414	0.731689	0.0484179	0.0684782
O76031	CLPX	3	1.54504	0.472532	0.49629	-0.752027	-0.994193	-0.767647	ATP-dependent Clp protease ATP-binding subunit clpX-like, mitochondrial [OS=Homo sapiens]	TRUE	0.637637	0.0790415	0.0679599	0.637637	0.215362
O76062	TM7SF2	4	0.585107	1.02588	-0.108768	-1.48145	-0.846595	0.825821	Delta(14)-sterol reductase [OS=Homo sapiens]	FALSE	0.453076	0.0925467	0.104415	0.349963	0.453076
O76070	SNCG	2	-0.894608	-0.642318	-0.47495	0.402819	1.83038	-0.22132	Gamma-synuclein [OS=Homo sapiens]	FALSE	0.462073	0.405036	0.462073	0.0639542	0.0689364
O76071	CIAO1	2	-1.74059	-0.489825	0.241874	0.262171	1.10087	0.625506	Probable cytosolic iron-sulfur protein assembly protein Ciao1 [OS=Homo sapiens]	FALSE	0.419098	0.407136	0.419098	0.0844091	0.0893566
O76074	PDE5A	4	0.333558	1.20809	-0.0402169	0.039902	-1.82854	0.287203	cGMP-specific 3',5'-cyclic phosphodiesterase [OS=Homo sapiens]	FALSE	0.404195	0.111816	0.120248	0.363741	0.404195
O76080	ZFAND5	2	-0.274012	-1.60933	0.266513	1.48235	-0.102364	0.236838	AN1-type zinc finger protein 5 [OS=Homo sapiens]	FALSE	0.476028	0.298632	0.476028	0.101808	0.123532
O76094	SRP72	1	-0.974087	-0.866231	1.2745	0.467553	0.901482	-0.803221	Signal recognition particle subunit SRP72 [OS=Homo sapiens]	TRUE	0.763462	0.763462	0.120079	0.0684408	0.0480181
O76095-1	JTB	4	0.549935	-0.99081	0.866548	0.664467	-1.52722	0.437082	Protein JTB [OS=Homo sapiens]	FALSE	0.294923	0.208439	0.232281	0.264357	0.294923
O94760-1	DDAH1	2	0.0929294	-0.712851	-1.42342	0.734452	1.38282	-0.0739248	N(G),N(G)-dimethylarginine dimethylaminohydrolase 1 [OS=Homo sapiens]	FALSE	0.454965	0.227783	0.454965	0.132452	0.1848
O94762-1	RECQL5	4	0.147155	-0.444447	-0.322427	0.181502	-1.28885	1.72707	ATP-dependent DNA helicase Q5 [OS=Homo sapiens]	FALSE	0.459547	0.12788	0.241488	0.171086	0.459547
O94763-1	URI1	2	-0.344534	-0.446375	-0.788621	0.408731	-0.681028	1.85183	Unconventional prefoldin RPB5 interactor 1 [OS=Homo sapiens]	FALSE	0.36865	0.139672	0.36865	0.134383	0.357296
O94766	B3GAT3	1	-0.884083	-1.22404	1.61173	0.32927	0.0890559	0.0780724	Galactosylgalactosylxylosylprotein 3-beta-glucuronosyltransferase 3 [OS=Homo sapiens]	TRUE	0.566512	0.566512	0.224853	0.117968	0.0906671
O94776	MTA2	1	-1.23447	-0.479009	0.968785	0.242467	1.28145	-0.779222	Metastasis-associated protein MTA2 [OS=Homo sapiens]	TRUE	0.75358	0.75358	0.128657	0.0691743	0.0485884
O94804	STK10	1	-1.13303	-1.07605	0.497313	1.06847	1.01537	-0.372066	Serine/threonine-protein kinase 10 [OS=Homo sapiens]	TRUE	0.582395	0.582395	0.271622	0.0755862	0.0703967
O94808	GFPT2	2	-0.397981	-0.256555	-1.48426	1.01795	-0.113511	1.23436	Glutamine--fructose-6-phosphate aminotransferase [isomerizing] 2 [OS=Homo sapiens]	FALSE	0.439164	0.154811	0.439164	0.126616	0.279408
O94817-1	ATG12	2	-0.686143	-0.0722111	-1.05379	-0.0697726	0.0360156	1.8459	Ubiquitin-like protein ATG12 [OS=Homo sapiens]	FALSE	0.399695	0.147972	0.399695	0.131685	0.320648
O94822	LTN1	3	-0.86473	1.33171	1.2215	-0.437369	-0.70564	-0.545463	E3 ubiquitin-protein ligase listerin [OS=Homo sapiens]	FALSE	0.49392	0.210079	0.121339	0.49392	0.174661
O94826	TOMM70	3	1.142	1.27597	0.0476756	-0.983119	-0.743932	-0.738591	Mitochondrial import receptor subunit TOM70 [OS=Homo sapiens]	TRUE	0.643864	0.0727825	0.0647457	0.643864	0.218608
O94832	MYO1D	1	-1.33285	-0.0248815	1.69809	-0.498379	0.277151	-0.119137	Unconventional myosin-Id [OS=Homo sapiens]	FALSE	0.486037	0.486037	0.184803	0.206874	0.122285
O94842	TOX4	1	-0.757776	-0.908531	1.39729	0.567628	0.651058	-0.949664	TOX high mobility group box family member 4 [OS=Homo sapiens]	TRUE	0.748335	0.748335	0.121952	0.079186	0.0505266
O94855	SEC24D	2	-0.0646387	-1.64562	-0.636841	0.719991	0.955049	0.672064	Protein transport protein Sec24D [OS=Homo sapiens]	TRUE	0.609648	0.186265	0.609648	0.0843422	0.119745
O94864-1	SUPT7L	3	0.939415	0.545644	0.561657	-1.74166	0.308127	-0.613185	STAGA complex 65 subunit gamma [OS=Homo sapiens]	TRUE	0.551765	0.135135	0.102878	0.551765	0.210222
O94874-1	UFL1	3	0.191382	0.0928543	1.32861	-0.799955	0.646933	-1.45983	E3 UFM1-protein ligase 1 [OS=Homo sapiens]	FALSE	0.389841	0.33216	0.13878	0.389841	0.139219
O94875-1	SORBS2	1	-0.741537	-0.880008	1.77764	0.2619	0.215129	-0.633122	Sorbin and SH3 domain-containing protein 2 [OS=Homo sapiens]	TRUE	0.675669	0.675669	0.139909	0.117799	0.0666222
O94880	PHF14	3	0.296136	0.91051	1.05015	-1.38899	-1.01469	0.146886	PHD finger protein 14 [OS=Homo sapiens]	TRUE	0.587328	0.105574	0.08661	0.587328	0.220488
O94885	SASH1	4	-0.884319	0.486624	-0.714228	-0.844927	0.329378	1.62747	SAM and SH3 domain-containing protein 1 [OS=Homo sapiens]	FALSE	0.335562	0.174419	0.30732	0.182699	0.335562
O94887-1	FARP2	1	-1.84076	-0.256456	0.940633	0.00882025	0.607703	0.54006	FERM, RhoGEF and pleckstrin domain-containing protein 2 [OS=Homo sapiens]	FALSE	0.489574	0.489574	0.284768	0.120031	0.105628
O94888	UBXN7	2	-1.27082	-0.283322	-1.00646	1.04877	0.912515	0.599314	UBX domain-containing protein 7 [OS=Homo sapiens]	TRUE	0.607385	0.204572	0.607385	0.0764647	0.111578
O94901-1	SUN1	3	0.932933	1.4418	-0.388825	-0.59385	-1.23366	-0.158392	SUN domain-containing protein 1 [OS=Homo sapiens]	FALSE	0.459605	0.0689159	0.072346	0.459605	0.399133
O94903	PLPBP	2	-1.11989	-0.842666	-0.236927	-0.126067	0.802485	1.52307	Pyridoxal phosphate homeostasis protein [OS=Homo sapiens]	TRUE	0.559346	0.208919	0.559346	0.0939981	0.137737
O94905-1	ERLIN2	1	-0.238465	-0.504514	1.78424	-0.148441	0.289964	-1.18278	Erlin-2 [OS=Homo sapiens]	FALSE	0.461952	0.461952	0.163791	0.248569	0.125688
O94906-1	PRPF6	4	0.170038	-0.00288928	-0.80239	1.06472	-1.46001	1.03053	Pre-mRNA-processing factor 6 [OS=Homo sapiens]	FALSE	0.471948	0.123579	0.230734	0.173739	0.471948
O94913	PCF11	4	1.33795	0.642766	-1.14462	-0.252992	-1.08294	0.499826	Pre-mRNA cleavage complex 2 protein Pcf11 [OS=Homo sapiens]	TRUE	0.70747	0.0521777	0.0748086	0.165544	0.70747
O94915-1	FRYL	4	1.16124	1.07432	-0.246415	-0.794355	-1.33627	0.141476	protein furry homolog-like [OS=Homo sapiens]	FALSE	0.439384	0.078309	0.0847709	0.397536	0.439384
O94916	NFAT5	4	0.393511	0.967774	-1.13419	-0.580048	-0.877899	1.23086	nuclear factor of activated T-cells 5 [OS=Homo sapiens]	TRUE	0.687011	0.0612535	0.096998	0.154737	0.687011
O94925-3	GLS	3	1.05217	1.16949	0.396875	-1.09735	-0.7034	-0.817779	Isoform 3 of Glutaminase kidney isoform, mitochondrial [OS=Homo sapiens]	TRUE	0.816275	0.0368286	0.0283768	0.816275	0.11852
O94952-1	FBXO21	3	-1.49643	1.4282	-0.0773165	0.451445	-0.6348	0.3289	Isoform 2 of F-box only protein 21 [OS=Homo sapiens]	FALSE	0.270715	0.233724	0.229983	0.270715	0.265578
O94966-5	USP19	1	-1.40828	-0.243548	1.6367	-0.391265	0.349787	0.0565976	Isoform 5 of Ubiquitin carboxyl-terminal hydrolase 19 [OS=Homo sapiens]	TRUE	0.547732	0.547732	0.188286	0.162144	0.101837
O94973	AP2A2	3	-0.0683741	0.587896	1.15542	-0.824995	0.641069	-1.49101	AP-2 complex subunit alpha-2 [OS=Homo sapiens]	FALSE	0.403628	0.298443	0.144113	0.403628	0.153816
O94979	SEC31A	3	0.887415	1.37744	0.19005	-1.12786	-0.914961	-0.412083	Protein transport protein Sec31A [OS=Homo sapiens]	TRUE	0.682166	0.0569443	0.0506641	0.682166	0.210225
O94985-2	CLSTN1	3	1.27376	0.0440974	0.982936	-0.192148	-1.32756	-0.781086	Isoform 2 of Calsyntenin-1 [OS=Homo sapiens]	TRUE	0.559421	0.122662	0.0974212	0.559421	0.220496
O94992	HEXIM1	2	0.0279	-1.4563	-0.706829	0.510765	0.180379	1.44409	Protein HEXIM1 [OS=Homo sapiens]	TRUE	0.596627	0.140363	0.596627	0.0853973	0.177613
O95059	RPP14	2	-0.529071	-1.78027	0.751196	0.213735	0.536154	0.808257	Ribonuclease P protein subunit p14 [OS=Homo sapiens]	FALSE	0.446636	0.336835	0.446636	0.102134	0.114395
O95067	CCNB2	2	-0.0273141	-1.30919	-0.868144	0.454111	1.50503	0.245503	G2/mitotic-specific cyclin-B2 [OS=Homo sapiens]	TRUE	0.57942	0.218827	0.57942	0.0844659	0.117287
O95071	UBR5	4	0.528827	0.0647242	-1.70313	-0.597895	0.8421	0.865378	E3 ubiquitin-protein ligase UBR5 [OS=Homo sapiens]	FALSE	0.410323	0.139326	0.279398	0.170953	0.410323
O95104	SCAF4	2	-0.516528	-1.47385	-0.223632	0.422296	1.49898	0.292736	Splicing factor, arginine/serine-rich 15 [OS=Homo sapiens]	TRUE	0.530871	0.288608	0.530871	0.0834159	0.097105
O95139	NDUFB6	3	1.10202	0.799597	0.43069	0.0849323	-1.33501	-1.08223	NADH dehydrogenase [ubiquinone] 1 beta subcomplex subunit 6 [OS=Homo sapiens]	TRUE	0.589874	0.103425	0.0855271	0.589874	0.221174
O95140	MFN2	3	1.41713	-1.40446	0.79514	-0.00165417	-0.579204	-0.226959	Mitofusin-2 [OS=Homo sapiens]	FALSE	0.297514	0.222892	0.215121	0.297514	0.264473
O95149	SNUPN	2	-1.90324	0.431867	-0.163789	0.129097	0.670667	0.835396	Snurportin-1 [OS=Homo sapiens]	FALSE	0.386993	0.313568	0.386993	0.139255	0.160184
O95155	UBE4B	1	-1.0047	-0.937142	1.00008	0.540647	1.13315	-0.732031	Ubiquitin conjugation factor E4 B [OS=Homo sapiens]	TRUE	0.819646	0.819646	0.106719	0.0425169	0.0311189
O95159	ZFPL1	3	0.363626	0.913276	0.49002	-0.23229	0.364513	-1.89915	Zinc finger protein-like 1 [OS=Homo sapiens]	FALSE	0.474033	0.229335	0.1291	0.474033	0.167532
O95163	ELP1	2	-1.42125	-0.959118	0.491969	0.0353196	1.15002	0.70306	Elongator complex protein 1 [OS=Homo sapiens]	FALSE	0.40693	0.406712	0.40693	0.091204	0.0951539
O95168-1	NDUFB4	1	-0.636993	0.712743	0.881585	1.01375	-0.573972	-1.39711	NADH dehydrogenase [ubiquinone] 1 beta subcomplex subunit 4 [OS=Homo sapiens]	FALSE	0.328393	0.328393	0.17749	0.322391	0.171727
O95169	NDUFB8	3	0.0035303	1.39902	0.545473	0.121239	-0.491684	-1.57758	NADH dehydrogenase [ubiquinone] 1 beta subcomplex subunit 8, mitochondrial [OS=Homo sapiens]	TRUE	0.545292	0.175179	0.107764	0.545292	0.171766
O95182	NDUFA7	1	-0.47666	0.927239	0.491161	0.303798	0.561251	-1.80679	NADH dehydrogenase [ubiquinone] 1 alpha subcomplex subunit 7 [OS=Homo sapiens]	FALSE	0.341052	0.341052	0.176897	0.316925	0.165125
O95197	RTN3	1	-0.113578	0.477201	0.289443	0.973273	0.28361	-1.90995	Reticulon-3 [OS=Homo sapiens]	FALSE	0.363233	0.363233	0.184702	0.293323	0.158742
O95202-1	LETM1	1	-0.539691	-0.452007	2.03122	-0.442421	-0.346403	-0.250695	mitochondrial proton/calcium exchanger protein [OS=Homo sapiens]	FALSE	0.396611	0.396611	0.172747	0.286465	0.144177
O95208-1	EPN2	2	-0.0456625	-1.91327	0.715371	0.561869	-0.0316342	0.713332	epsin-2 [OS=Homo sapiens]	FALSE	0.433955	0.298604	0.433955	0.121888	0.145553
O95218-1	ZRANB2	1	-1.07933	-0.84368	0.747804	0.741627	1.19659	-0.76301	Zinc finger Ran-binding domain-containing protein 2 [OS=Homo sapiens]	TRUE	0.705526	0.705526	0.166229	0.0707245	0.057521
O95219	SNX4	2	-0.167417	-1.13086	-0.681677	0.0738997	1.79161	0.114446	sorting nexin-4 [OS=Homo sapiens]	TRUE	0.509602	0.275234	0.509602	0.0957666	0.119398
O95229	ZWINT	2	-0.290578	-0.668554	-0.980505	1.74991	0.55695	-0.367218	ZW10 interactor [OS=Homo sapiens]	TRUE	0.505775	0.255534	0.505775	0.100828	0.137862
O95232-1	LUC7L3	1	-0.607675	-0.691295	1.14419	-1.25292	0.327653	1.08004	Luc7-like protein 3 [OS=Homo sapiens]	FALSE	0.307873	0.307873	0.275349	0.217558	0.19922
O95235	KIF20A	4	0.522044	-0.352826	-1.69683	1.21393	-0.160121	0.4738	kinesin-like protein KIF20A [OS=Homo sapiens]	FALSE	0.358833	0.143622	0.354367	0.143178	0.358833
O95237	LRAT	4	-0.954461	1.4891	-0.217479	-1.10423	0.0093273	0.777747	lecithin retinol acyltransferase [OS=Homo sapiens]	FALSE	0.310313	0.189537	0.199135	0.301015	0.310313
O95239-1	KIF4A	1	-0.86382	-1.12056	0.415229	1.28698	0.892628	-0.610458	Chromosome-associated kinesin KIF4A [OS=Homo sapiens]	TRUE	0.577533	0.577533	0.278842	0.0749871	0.0686381
O95248-1	SBF1	3	-0.641483	0.80888	1.51266	-0.567496	0.0374863	-1.15005	Myotubularin-related protein 5 [OS=Homo sapiens]	FALSE	0.414475	0.307008	0.134493	0.414475	0.144023
O95249-1	GOSR1	3	1.07372	0.26957	-0.381424	-0.302007	0.95849	-1.61835	Golgi SNAP receptor complex member 1 [OS=Homo sapiens]	FALSE	0.365809	0.231127	0.177342	0.365809	0.225721
O95251-1	KAT7	1	1.13502	-0.529317	-0.380323	0.978657	0.29361	-1.49764	Histone acetyltransferase KAT7 [OS=Homo sapiens]	FALSE	0.267863	0.267863	0.238667	0.26704	0.22643
O95260	ATE1	3	-0.651022	0.711021	1.63366	-0.474446	-1.07513	-0.144081	Arginyl-tRNA--protein transferase 1 [OS=Homo sapiens]	FALSE	0.474525	0.214855	0.127576	0.474525	0.183044
O95292	VAPB	1	-1.73253	0.973234	-0.389825	0.616032	0.701053	-0.16796	Vesicle-associated membrane protein-associated protein B/C [OS=Homo sapiens]	FALSE	0.352863	0.352863	0.306586	0.174462	0.166089
O95295	SNAPIN	1	-1.1551	-0.575198	0.902519	0.611105	1.13873	-0.922063	SNARE-associated protein Snapin [OS=Homo sapiens]	TRUE	0.713776	0.713776	0.14591	0.0801604	0.0601534
O95297-1	MPZL1	2	-0.256514	-1.34809	-0.582872	0.106831	1.58857	0.492081	Myelin protein zero-like protein 1 [OS=Homo sapiens]	TRUE	0.584888	0.230068	0.584888	0.0791401	0.105903
O95298-1	NDUFC2	1	-1.60085	0.657122	1.19022	0.531821	-0.428716	-0.349591	NADH dehydrogenase [ubiquinone] 1 subunit C2 [OS=Homo sapiens]	FALSE	0.405646	0.405646	0.201789	0.241342	0.151223
O95299	NDUFA10	1	-1.0645	0.321365	1.27052	0.944082	-0.439545	-1.03192	NADH dehydrogenase [ubiquinone] 1 alpha subcomplex subunit 10, mitochondrial [OS=Homo sapiens]	FALSE	0.423003	0.423003	0.18855	0.244609	0.143837
O95319-1	CELF2	3	0.394696	0.0584397	0.756925	-0.759957	1.11454	-1.56465	CUGBP Elav-like family member 2 [OS=Homo sapiens]	FALSE	0.334777	0.325941	0.173161	0.334777	0.166121
O95336	PGLS	1	-1.39739	-0.749045	0.133106	0.793755	1.34965	-0.130076	6-phosphogluconolactonase [OS=Homo sapiens]	TRUE	0.508906	0.508906	0.345685	0.0733013	0.0721071
O95340	PAPSS2	2	-0.476304	-0.960905	-1.04514	1.33168	0.976632	0.174042	bifunctional 3'-phosphoadenosine 5'-phosphosulfate synthase 2 [OS=Homo sapiens]	TRUE	0.638274	0.191887	0.638274	0.069158	0.100681
O95347-1	SMC2	1	-0.799111	0.753426	0.231394	0.0485411	1.24494	-1.47919	structural maintenance of chromosomes protein 2 [OS=Homo sapiens]	FALSE	0.424742	0.424742	0.195699	0.238587	0.140973
O95352	ATG7	1	-1.52271	-0.195808	0.660873	-0.598194	1.31654	0.339302	Ubiquitin-like modifier-activating enzyme ATG7 [OS=Homo sapiens]	FALSE	0.462729	0.462729	0.280907	0.137787	0.118578
O95359-3	TACC2	3	0.78644	0.175336	0.0179243	-1.15212	1.31263	-1.14021	Isoform 3 of Transforming acidic coiled-coil-containing protein 2 [OS=Homo sapiens]	FALSE	0.362293	0.248548	0.178236	0.362293	0.210923
O95363	FARS2	3	-0.751751	0.266304	1.85801	-0.0473218	-0.787894	-0.537346	phenylalanine--tRNA ligase, mitochondrial [OS=Homo sapiens]	FALSE	0.366464	0.332626	0.149488	0.366464	0.151423
O95372	LYPLA2	3	-0.373507	1.72252	0.116571	-0.342219	-1.31393	0.190565	acyl-protein thioesterase 2 [OS=Homo sapiens]	FALSE	0.42652	0.127272	0.122359	0.42652	0.32385
O95373	IPO7	4	0.0513687	1.29951	-0.168092	-0.126024	-1.69159	0.634837	Importin-7 [OS=Homo sapiens]	FALSE	0.448587	0.105957	0.121092	0.324364	0.448587
O95376	ARIH2	2	-0.980371	-0.61954	-0.949386	1.47491	0.512634	0.561757	E3 ubiquitin-protein ligase ARIH2 [OS=Homo sapiens]	TRUE	0.654858	0.176414	0.654858	0.0659731	0.102756
O95379	TNFAIP8	4	0.637161	1.13781	-0.0256796	-1.42506	-0.941663	0.617438	Tumor necrosis factor alpha-induced protein 8 [OS=Homo sapiens]	FALSE	0.405676	0.0993674	0.106327	0.38863	0.405676
O95391	SLU7	4	0.953582	1.33454	-0.672532	-1.09688	-0.769108	0.250403	Pre-mRNA-splicing factor SLU7 [OS=Homo sapiens]	TRUE	0.520293	0.0598792	0.0697136	0.350114	0.520293
O95394	PGM3	2	0.446871	-0.697854	-1.58381	0.581535	0.0429684	1.21029	phosphoacetylglucosamine mutase [OS=Homo sapiens]	FALSE	0.379672	0.143137	0.379672	0.136193	0.340998
O95396	MOCS3	1	-1.04587	-0.450735	1.59716	0.32426	0.479222	-0.90404	Adenylyltransferase and sulfurtransferase MOCS3 [OS=Homo sapiens]	TRUE	0.707388	0.707388	0.122685	0.108616	0.0613108
O95400	CD2BP2	1	-0.929872	-1.08978	0.197393	1.5188	0.678961	-0.375501	CD2 antigen cytoplasmic tail-binding protein 2 [OS=Homo sapiens]	FALSE	0.480115	0.480115	0.378591	0.070449	0.0708454
O95405-1	ZFYVE9	1	-0.404308	-0.990044	0.30566	0.377338	1.65328	-0.941921	Zinc finger FYVE domain-containing protein 9 [OS=Homo sapiens]	TRUE	0.56131	0.56131	0.247832	0.10455	0.0863084
O95409	ZIC2	1	-0.297445	-0.789589	0.605416	0.707369	1.19014	-1.41589	Zinc finger protein ZIC 2 [OS=Homo sapiens]	TRUE	0.618882	0.618882	0.187492	0.114583	0.0790428
O95425	SVIL	3	0.737373	1.04475	0.821139	-0.583615	-0.615865	-1.40378	Supervillin [OS=Homo sapiens]	TRUE	0.698532	0.100376	0.0668707	0.698532	0.134221
O95429	BAG4	2	-0.497296	-1.39642	-0.570093	1.04536	1.14451	0.27394	BAG family molecular chaperone regulator 4 [OS=Homo sapiens]	TRUE	0.679643	0.197394	0.679643	0.0527541	0.0702083
O95433	AHSA1	2	-1.11468	-0.870968	-0.680141	1.12613	0.566267	0.973389	activator of 90 kDa heat shock protein ATPase homolog 1 [OS=Homo sapiens]	TRUE	0.737506	0.139907	0.737506	0.0477267	0.0748605
O95453	PARN	1	-0.63867	-1.29222	0.826784	1.15686	0.644068	-0.696816	poly(A)-specific ribonuclease PARN [OS=Homo sapiens]	TRUE	0.628979	0.628979	0.224708	0.0796835	0.0666297
O95456	PSMG1	4	-0.388457	-0.353508	-0.170225	-0.422889	-0.678771	2.01385	Proteasome assembly chaperone 1 [OS=Homo sapiens]	FALSE	0.374227	0.156226	0.295589	0.173958	0.374227
O95470	SGPL1	3	0.981869	1.45292	-0.709611	-1.09313	-0.431594	-0.200453	sphingosine-1-phosphate lyase 1 [OS=Homo sapiens]	FALSE	0.432294	0.0781311	0.0835459	0.432294	0.406029
O95478	NSA2	2	0.235535	-1.93427	0.642437	0.880215	0.0810353	0.0950521	Ribosome biogenesis protein NSA2 homolog [OS=Homo sapiens]	FALSE	0.399047	0.344151	0.399047	0.122935	0.133868
O95486-1	SEC24A	3	1.59407	0.736973	-0.356232	-0.202312	-1.18383	-0.588668	Protein transport protein Sec24A [OS=Homo sapiens]	FALSE	0.447107	0.0828543	0.0866019	0.447107	0.383436
O95487-1	SEC24B	1	-1.26184	-0.419175	1.52035	0.246137	0.611613	-0.697086	Protein transport protein Sec24B [OS=Homo sapiens]	TRUE	0.684967	0.684967	0.138501	0.107649	0.0688831
O95490-1	ADGRL2	1	0.295169	-1.78052	0.816953	0.715871	0.506171	-0.553639	Adhesion G protein-coupled receptor L2 [OS=Homo sapiens]	FALSE	0.43479	0.43479	0.297928	0.141944	0.125337
O95544	NADK	3	0.127406	0.846576	1.48244	-0.887952	-0.943815	-0.624658	NAD kinase [OS=Homo sapiens]	TRUE	0.625875	0.13314	0.0865967	0.625875	0.154388
O95551-1	TDP2	2	-1.61006	-0.211538	0.158608	0.280694	-0.116211	1.4985	Tyrosyl-DNA phosphodiesterase 2 [OS=Homo sapiens]	FALSE	0.425703	0.253809	0.425703	0.136133	0.184355
O95571	ETHE1	4	0.247534	0.538761	-1.79775	0.742191	0.778622	-0.509356	Persulfide dioxygenase ETHE1, mitochondrial [OS=Homo sapiens]	FALSE	0.299442	0.199773	0.296182	0.204602	0.299442
O95573	ACSL3	4	1.29034	1.1132	-0.807287	-1.13622	-0.383796	-0.0762387	long-chain-fatty-acid--CoA ligase 3 [OS=Homo sapiens]	FALSE	0.438622	0.0949299	0.105858	0.36059	0.438622
O95602	POLR1A	4	1.76403	-0.626615	-0.329327	-0.630514	-0.786566	0.608996	DNA-directed RNA polymerase I subunit RPA1 [OS=Homo sapiens]	TRUE	0.536472	0.0928578	0.132554	0.238116	0.536472
O95619	YEATS4	1	-1.0842	-1.09495	1.18171	0.134571	1.07904	-0.216166	YEATS domain-containing protein 4 [OS=Homo sapiens]	TRUE	0.7424	0.7424	0.154925	0.0578271	0.0448472
O95628-1	CNOT4	2	-0.837402	-1.06321	-0.733729	1.13172	0.419461	1.08316	CCR4-NOT transcription complex subunit 4 [OS=Homo sapiens]	TRUE	0.745218	0.123881	0.745218	0.0486878	0.0822137
O95630	STAMBP	4	-0.720363	0.407874	-0.484223	-0.719669	-0.34013	1.85651	STAM-binding protein [OS=Homo sapiens]	FALSE	0.376269	0.162966	0.262746	0.198019	0.376269
O95639	CPSF4	4	0.274196	0.124994	0.818559	-0.173551	-1.87559	0.831389	Cleavage and polyadenylation specificity factor subunit 4 [OS=Homo sapiens]	FALSE	0.377039	0.13164	0.142014	0.349307	0.377039
O95671-1	ASMTL	2	-0.923063	-0.902212	-0.9036	0.962649	0.758603	1.00762	N-acetylserotonin O-methyltransferase-like protein [OS=Homo sapiens]	TRUE	0.665705	0.155725	0.665705	0.0714654	0.107104
O95674-1	CDS2	1	-0.357263	0.68871	-0.0264701	-0.599374	1.56049	-1.26609	phosphatidate cytidylyltransferase 2 [OS=Homo sapiens]	FALSE	0.354958	0.354958	0.202493	0.276161	0.166388
O95684	CEP43	2	-0.619803	-1.4173	-0.282119	0.280972	1.45001	0.588247	FGFR1 oncogene partner [OS=Homo sapiens]	TRUE	0.635894	0.231522	0.635894	0.0581822	0.0744018
O95696	BRD1	1	-0.313368	-0.359393	1.38416	0.0916747	0.722262	-1.52534	Bromodomain-containing protein 1 [OS=Homo sapiens]	TRUE	0.56352	0.56352	0.145071	0.196655	0.0947533
O95707	POP4	1	-0.057592	-0.419151	0.733956	-1.49943	1.41561	-0.173394	Ribonuclease P protein subunit p29 [OS=Homo sapiens]	FALSE	0.347771	0.347771	0.227625	0.250226	0.174379
O95714	HERC2	4	1.23363	-0.528914	-1.37406	-0.426315	1.06183	0.0338351	E3 ubiquitin-protein ligase HERC2 [OS=Homo sapiens]	FALSE	0.343821	0.17102	0.284649	0.20051	0.343821
O95716	RAB3D	4	0.0125158	-0.318728	-1.53197	0.61191	-0.230974	1.45724	ras-related protein Rab-3D [OS=Homo sapiens]	FALSE	0.363473	0.138465	0.361736	0.136326	0.363473
O95721	SNAP29	4	1.28377	0.0852963	-1.23631	-0.786057	-0.375097	1.0284	Synaptosomal-associated protein 29 [OS=Homo sapiens]	TRUE	0.677983	0.0644535	0.110235	0.147328	0.677983
O95747	OXSR1	1	-1.53409	0.597904	0.686927	-0.587141	-0.331022	1.16743	Serine/threonine-protein kinase OSR1 [OS=Homo sapiens]	FALSE	0.263181	0.263181	0.256893	0.24164	0.238287
O95749	GGPS1	1	-0.69512	-0.931218	0.441045	0.572017	1.51905	-0.905769	geranylgeranyl pyrophosphate synthase [OS=Homo sapiens]	TRUE	0.654751	0.654751	0.206223	0.0768752	0.0621515
O95757	HSPA4L	3	0.40143	1.52199	0.131088	-1.12424	0.170715	-1.10098	Heat shock 70 kDa protein 4L [OS=Homo sapiens]	TRUE	0.59994	0.122347	0.0890321	0.59994	0.188681
O95758-1	PTBP3	3	0.915003	1.26665	-0.178158	-0.675423	-1.43492	0.10685	Isoform 1 of Polypyrimidine tract-binding protein 3 [OS=Homo sapiens]	FALSE	0.441326	0.0662775	0.0706186	0.441326	0.421778
O95777	LSM8	4	1.14054	0.375017	-1.6645	-0.345762	0.769873	-0.275168	U6 snRNA-associated Sm-like protein LSm8 [OS=Homo sapiens]	FALSE	0.413876	0.140829	0.206565	0.238729	0.413876
O95782	AP2A1	2	-1.69885	0.14822	-0.493345	0.57054	1.20444	0.268998	AP-2 complex subunit alpha-1 [OS=Homo sapiens]	FALSE	0.410385	0.337687	0.410385	0.119579	0.132349
O95785-3	WIZ	1	-0.912706	-0.737238	1.54586	0.563563	0.406894	-0.866372	Isoform 3 of Protein Wiz [OS=Homo sapiens]	TRUE	0.656628	0.656628	0.150388	0.116357	0.0766268
O95786	DDX58	3	0.371947	0.84187	1.36058	-0.738456	-1.1065	-0.729435	Probable ATP-dependent RNA helicase DDX58 [OS=Homo sapiens]	TRUE	0.794203	0.0669215	0.0391812	0.794203	0.0996943
O95793	STAU1	2	-1.10159	-1.21618	0.296048	-0.0820522	1.05916	1.04461	double-stranded RNA-binding protein Staufen homolog 1 [OS=Homo sapiens]	TRUE	0.549412	0.29529	0.549412	0.0700757	0.0852225
O95801	TTC4	2	-0.114411	-0.598038	-1.15768	0.0651355	-0.00739136	1.81239	Tetratricopeptide repeat protein 4 [OS=Homo sapiens]	FALSE	0.392109	0.148371	0.392109	0.136019	0.323501
O95807	TMEM50A	1	-0.684092	-1.47627	1.48032	0.176766	0.210368	0.292907	transmembrane protein 50A [OS=Homo sapiens]	TRUE	0.516616	0.516616	0.26886	0.116726	0.0977983
O95816	BAG2	4	1.63136	-0.787778	-0.692888	0.224532	0.559779	-0.935	BAG family molecular chaperone regulator 2 [OS=Homo sapiens]	FALSE	0.279072	0.217529	0.244149	0.25925	0.279072
O95817	BAG3	1	0.179609	0.182997	-0.657327	-0.824846	1.82372	-0.704157	BAG family molecular chaperone regulator 3 [OS=Homo sapiens]	FALSE	0.282743	0.282743	0.259115	0.242051	0.216092
O95819-3	MAP4K4	1	-0.776569	-0.372373	1.48326	-1.26678	0.563036	0.369435	Isoform 3 of Mitogen-activated protein kinase kinase kinase kinase 4 [OS=Homo sapiens]	FALSE	0.390311	0.390311	0.215058	0.239259	0.155372
O95822	MLYCD	3	-0.0666392	0.348067	1.73819	-0.846912	-0.112954	-1.05975	Malonyl-CoA decarboxylase, mitochondrial [OS=Homo sapiens]	FALSE	0.480998	0.259372	0.118624	0.480998	0.141006
O95825-1	CRYZL1	4	0.50396	-0.280144	-0.305491	-0.835447	-0.855915	1.77304	Quinone oxidoreductase-like protein 1 [OS=Homo sapiens]	TRUE	0.547821	0.0999938	0.17306	0.179126	0.547821
O95831-1	AIFM1	1	-0.685921	-0.356836	1.47718	-0.781374	1.05365	-0.706692	Apoptosis-inducing factor 1, mitochondrial [OS=Homo sapiens]	FALSE	0.490245	0.490245	0.182345	0.204473	0.122936
O95837	GNA14	3	0.805305	1.15888	0.118987	-1.51064	0.237369	-0.809902	Guanine nucleotide-binding protein subunit alpha-14 [OS=Homo sapiens]	TRUE	0.51682	0.138015	0.114942	0.51682	0.230223
O95857	TSPAN13	3	0.779123	1.04945	0.373337	-1.17644	-1.30091	0.275437	Tetraspanin-13 [OS=Homo sapiens]	FALSE	0.495981	0.0906823	0.089366	0.495981	0.32397
O95861-1	BPNT1	3	-0.292912	1.69393	0.588813	-0.182181	-1.02855	-0.7791	3'(2'),5'-bisphosphate nucleotidase 1 [OS=Homo sapiens]	TRUE	0.584091	0.129118	0.0923689	0.584091	0.194422
O95864	FADS2	1	-0.707843	-1.56358	0.893631	0.752844	0.809233	-0.184284	fatty acid desaturase 2 [OS=Homo sapiens]	TRUE	0.627795	0.627795	0.26022	0.0590751	0.0529094
O95865	DDAH2	1	-1.69298	0.361925	1.06581	-0.268278	0.837983	-0.304467	N(G),N(G)-dimethylarginine dimethylaminohydrolase 2 [OS=Homo sapiens]	TRUE	0.545223	0.545223	0.191752	0.159937	0.103089
O95870-1	ABHD16A	3	-0.607389	0.745103	1.23998	-0.667108	-1.31468	0.604089	Protein ABHD16A [OS=Homo sapiens]	FALSE	0.42897	0.17244	0.139889	0.42897	0.258701
O95881	TXNDC12	2	-0.205097	-0.766956	-1.33247	1.32701	0.0671374	0.910373	Thioredoxin domain-containing protein 12 [OS=Homo sapiens]	TRUE	0.572925	0.142737	0.572925	0.0898863	0.194451
O95897	OLFM2	2	0.279642	-0.375389	-1.73205	1.16709	0.013728	0.646981	Noelin-2 [OS=Homo sapiens]	FALSE	0.381892	0.160506	0.381892	0.145584	0.312017
O95905	ECD	2	0.234115	-0.849276	-1.31668	0.40824	1.52434	-0.00073497	Protein ecdysoneless homolog [OS=Homo sapiens]	FALSE	0.485404	0.221641	0.485404	0.118668	0.174288
O95926	SYF2	3	1.42844	1.01971	-0.354306	-0.804309	-1.04216	-0.247381	Pre-mRNA-splicing factor syf2 [OS=Homo sapiens]	FALSE	0.466386	0.063729	0.0674721	0.466386	0.402413
O95983-1	MBD3	3	0.0579497	0.426414	1.72347	-1.11517	-0.590594	-0.50207	methyl-CpG-binding domain protein 3 [OS=Homo sapiens]	TRUE	0.568374	0.176801	0.100285	0.568374	0.154541
O95985	TOP3B	2	-0.0717564	-1.63813	0.396427	-0.580493	0.83801	1.05594	DNA topoisomerase 3-beta-1 [OS=Homo sapiens]	FALSE	0.45492	0.271983	0.45492	0.119762	0.153335
O95989	NUDT3	2	-1.68899	-0.711435	0.371759	0.549778	0.507973	0.970915	Diphosphoinositol polyphosphate phosphohydrolase 1 [OS=Homo sapiens]	FALSE	0.481887	0.334659	0.481887	0.0851449	0.0983089
O95997	PTTG1	4	0.353653	-0.307155	-1.08133	-0.928361	0.340341	1.62285	Securin [OS=Homo sapiens]	FALSE	0.445771	0.123834	0.275404	0.154992	0.445771
O95999	BCL10	1	-0.996681	-0.960393	-0.0794152	0.958825	1.42707	-0.349407	B-cell lymphoma/leukemia 10 [OS=Homo sapiens]	FALSE	0.466643	0.466643	0.386374	0.0731204	0.0738632
O96000	NDUFB10	3	0.647991	0.467638	1.22666	0.0117161	-0.969746	-1.38426	NADH dehydrogenase [ubiquinone] 1 beta subcomplex subunit 10 [OS=Homo sapiens]	TRUE	0.55129	0.169706	0.108816	0.55129	0.170189
O96005-1	CLPTM1	2	-0.300397	-1.50312	0.478863	-0.00830318	-0.208914	1.54187	Cleft lip and palate transmembrane protein 1 [OS=Homo sapiens]	FALSE	0.456937	0.222219	0.456937	0.127042	0.193802
O96006	ZBED1	3	-1.19816	1.11614	1.04235	0.439189	-0.526663	-0.872864	zinc finger BED domain-containing protein 1 [OS=Homo sapiens]	FALSE	0.331446	0.31534	0.176147	0.331446	0.177067
O96008	TOMM40	3	0.51624	-0.1893	1.73005	-0.242835	-0.901852	-0.912301	Mitochondrial import receptor subunit TOM40 homolog [OS=Homo sapiens]	FALSE	0.49339	0.218564	0.121878	0.49339	0.166168
O96011-1	PEX11B	1	-1.16288	-0.901252	0.825982	0.726259	1.12045	-0.608554	Peroxisomal membrane protein 11B [OS=Homo sapiens]	TRUE	0.797663	0.797663	0.128146	0.0414552	0.0327362
O96013-1	PAK4	2	-1.34307	-0.878699	0.00486913	1.23362	0.949237	0.0340505	serine/threonine-protein kinase PAK 4 [OS=Homo sapiens]	FALSE	0.450793	0.40104	0.450793	0.0715327	0.0766345
O96017-1	CHEK2	3	0.797177	1.47561	0.210838	-1.06471	-0.675163	-0.74375	Serine/threonine-protein kinase Chk2 [OS=Homo sapiens]	TRUE	0.625927	0.0913559	0.0784916	0.625927	0.204225
O96019-1	ACTL6A	1	-1.76698	0.200591	1.204	0.428414	0.284959	-0.350985	Actin-like protein 6A [OS=Homo sapiens]	TRUE	0.582106	0.582106	0.186556	0.139158	0.0921792
O96028-1	NSD2	1	-1.36109	-0.301345	1.12701	0.255459	1.05704	-0.777078	Histone-lysine N-methyltransferase NSD2 [OS=Homo sapiens]	TRUE	0.69422	0.69422	0.14417	0.0952567	0.0663535
P00167-1	CYB5A	3	-0.131296	0.18441	1.60008	-0.212744	0.0877899	-1.52824	Cytochrome b5 [OS=Homo sapiens]	FALSE	0.371807	0.355265	0.138477	0.371807	0.13445
P00338-1	LDHA	3	0.0866854	1.20354	1.04119	-1.3145	-0.83626	-0.180656	L-lactate dehydrogenase A chain [OS=Homo sapiens]	TRUE	0.633541	0.105213	0.0790833	0.633541	0.182163
P00367	GLUD1	3	0.654195	0.423092	1.30052	-1.22968	-1.08908	-0.0590513	Glutamate dehydrogenase 1, mitochondrial [OS=Homo sapiens]	TRUE	0.601343	0.10999	0.0860357	0.601343	0.202631
P00374	DHFR	2	-0.327545	-1.81972	0.922276	0.304126	0.133117	0.787743	dihydrofolate reductase [OS=Homo sapiens]	FALSE	0.428427	0.340897	0.428427	0.108551	0.122125
P00387	CYB5R3	2	0.264686	-1.93001	-0.176435	0.624533	0.461957	0.755268	NADH-cytochrome b5 reductase 3 [OS=Homo sapiens]	TRUE	0.513183	0.21838	0.513183	0.11173	0.156707
P00390	GSR	4	1.31169	0.471344	-1.32202	-1.0302	0.492284	0.0768932	Glutathione reductase, mitochondrial [OS=Homo sapiens]	FALSE	0.467979	0.114334	0.154819	0.262868	0.467979
P00403	MT-CO2	1	-0.500592	-0.297067	1.77678	-0.511994	0.519087	-0.986215	Cytochrome c oxidase subunit 2 [OS=Homo sapiens]	TRUE	0.516471	0.516471	0.143456	0.236831	0.103241
P00441	SOD1	2	-0.600042	-1.35803	-0.66239	0.842205	0.706742	1.07152	Superoxide dismutase [Cu-Zn] [OS=Homo sapiens]	TRUE	0.714907	0.136674	0.714907	0.058606	0.0898124
P00491	PNP	3	-0.0795644	1.30928	1.16613	-0.80067	-0.853462	-0.74171	purine nucleoside phosphorylase [OS=Homo sapiens]	TRUE	0.600934	0.137518	0.0948953	0.600934	0.166652
P00492	HPRT1	1	-1.02112	-1.24309	0.332829	0.274761	1.4816	0.175016	Hypoxanthine-guanine phosphoribosyltransferase [OS=Homo sapiens]	TRUE	0.516999	0.516999	0.401197	0.0406199	0.0411844
P00505	GOT2	3	0.59295	-0.282683	1.37888	0.462104	-0.81132	-1.33993	Aspartate aminotransferase, mitochondrial [OS=Homo sapiens]	FALSE	0.434938	0.264287	0.136411	0.434938	0.164363
P00519	ABL1	1	-1.21793	-1.16613	1.11795	0.164643	0.181111	0.920354	Tyrosine-protein kinase ABL1 [OS=Homo sapiens]	FALSE	0.4206	0.4206	0.371106	0.10357	0.104724
P00558	PGK1	3	-0.0527452	1.91604	-0.567997	-0.971744	-0.103736	-0.219822	phosphoglycerate kinase 1 [OS=Homo sapiens]	FALSE	0.437046	0.121542	0.117498	0.437046	0.323915
P00568	AK1	2	-1.16436	-1.10534	-0.341547	0.728896	0.902857	0.979491	Adenylate kinase isoenzyme 1 [OS=Homo sapiens]	TRUE	0.698784	0.174174	0.698784	0.0540115	0.0730304
P00813	ADA	2	-1.08627	-1.22916	0.000102969	0.3639	0.606458	1.34497	adenosine deaminase [OS=Homo sapiens]	TRUE	0.662794	0.189167	0.662794	0.0608144	0.0872244
P00918	CA2	3	1.14284	0.74452	0.797636	-0.887103	-1.12278	-0.675114	Carbonic anhydrase 2 [OS=Homo sapiens]	TRUE	0.78008	0.0484105	0.0374653	0.78008	0.134044
P00966	ASS1	1	-0.0994183	-0.461918	1.65277	-0.0290592	0.329028	-1.3914	Argininosuccinate synthase [OS=Homo sapiens]	FALSE	0.493002	0.493002	0.145813	0.252479	0.108706
P01111	NRAS	4	0.638979	1.02118	-1.16667	-0.673435	-0.836869	1.01682	GTPase NRas [OS=Homo sapiens]	TRUE	0.651741	0.0703968	0.100595	0.177267	0.651741
P01116	KRAS	1	-0.182486	0.00848375	0.752616	-0.00656739	1.1694	-1.74145	GTPase KRas [OS=Homo sapiens]	FALSE	0.471163	0.471163	0.173174	0.233031	0.122632
P01130	LDLR	1	-0.377898	-1.0383	1.37343	-0.272305	1.09803	-0.782949	Low-density lipoprotein receptor [OS=Homo sapiens]	TRUE	0.64596	0.64596	0.159989	0.119984	0.0740668
P01308	INS	3	1.19066	0.649251	-0.289847	-0.672803	0.619509	-1.49677	Insulin [OS=Homo sapiens]	FALSE	0.460886	0.170408	0.134153	0.460886	0.234553
P02545	LMNA	3	1.11495	1.05491	-1.07382	0.381447	-0.382394	-1.09509	Prelamin-A/C [OS=Homo sapiens]	FALSE	0.357309	0.142723	0.15042	0.357309	0.349548
P02649	APOE	2	-0.186502	-1.01484	0.381223	1.74712	-0.855857	-0.0711466	Apolipoprotein E [OS=Homo sapiens]	FALSE	0.348369	0.302956	0.348369	0.164549	0.184126
P02654	APOC1	2	0.13421	-1.35351	-1.06703	0.342831	0.920105	1.02339	Apolipoprotein C-I [OS=Homo sapiens]	TRUE	0.616756	0.14745	0.616756	0.0817929	0.154002
P02751	FN1	3	1.50574	0.411886	0.1361	-0.112245	-1.53963	-0.401851	fibronectin [OS=Homo sapiens]	FALSE	0.465948	0.0888999	0.0899519	0.465948	0.3552
P02768-1	ALB	3	0.0501545	0.827199	0.61453	-1.66015	-0.67919	0.847456	Serum albumin [OS=Homo sapiens]	FALSE	0.426218	0.122918	0.120164	0.426218	0.3307
P02786	TFRC	3	0.897929	-0.165611	0.41821	-1.9217	0.361906	0.409264	Transferrin receptor protein 1 [OS=Homo sapiens]	FALSE	0.366048	0.16551	0.163142	0.366048	0.3053
P02787	TF	1	-0.441982	-0.121865	0.809317	-1.31025	1.49446	-0.42968	Serotransferrin [OS=Homo sapiens]	FALSE	0.40614	0.40614	0.210222	0.236156	0.147481
P02792	FTL	4	1.41073	-1.40522	-0.540912	-0.28756	0.0106846	0.812285	Ferritin light chain [OS=Homo sapiens]	FALSE	0.378054	0.152138	0.288995	0.180813	0.378054
P02794	FTH1	1	-1.73196	-0.583684	0.918761	0.619179	0.643532	0.134168	Ferritin heavy chain [OS=Homo sapiens]	TRUE	0.618357	0.618357	0.240877	0.075299	0.0654676
P03886	MT-ND1	1	-1.17522	-0.176861	1.59113	0.376887	0.293761	-0.909695	NADH-ubiquinone oxidoreductase chain 1 [OS=Homo sapiens]	TRUE	0.611072	0.611072	0.149759	0.15153	0.0876382
P03915	MT-ND5	1	-0.570063	-0.768177	1.25228	1.11649	0.0926783	-1.12321	NADH-ubiquinone oxidoreductase chain 5 [OS=Homo sapiens]	TRUE	0.562089	0.562089	0.189255	0.148387	0.100269
P04004	VTN	3	1.42461	0.756475	-0.264968	0.215063	-1.13907	-0.992114	Vitronectin [OS=Homo sapiens]	FALSE	0.494448	0.0943268	0.0909533	0.494448	0.320272
P04035-1	HMGCR	1	0.558563	-1.1036	0.79523	-0.536671	1.2632	-0.976725	3-hydroxy-3-methylglutaryl-coenzyme a reductase [OS=Homo sapiens]	FALSE	0.43791	0.43791	0.21859	0.209887	0.133613
P04040	CAT	4	-0.217533	0.530463	0.521917	0.378089	-1.93318	0.720244	catalase [OS=Homo sapiens]	FALSE	0.377603	0.141281	0.156802	0.324314	0.377603
P04049	RAF1	1	-1.074	-1.29279	1.15083	0.717251	0.574923	-0.0762097	RAF proto-oncogene serine/threonine-protein kinase [OS=Homo sapiens]	TRUE	0.659764	0.659764	0.216548	0.0666634	0.0570248
P04062	GBA	1	-0.0949109	-1.84819	1.0577	0.221647	0.637674	0.0260785	glucosylceramidase [OS=Homo sapiens]	FALSE	0.460674	0.460674	0.314458	0.117702	0.107166
P04075	ALDOA	2	-1.22155	0.724924	-0.687481	-0.509862	1.48533	0.208639	fructose-bisphosphate aldolase A [OS=Homo sapiens]	FALSE	0.323681	0.297543	0.323681	0.183698	0.195078
P04080	CSTB	1	-0.846245	-0.0702462	0.72241	1.64467	-0.726676	-0.723915	Cystatin-B [OS=Homo sapiens]	FALSE	0.383546	0.383546	0.246957	0.207344	0.162153
P04083	ANXA1	1	-0.332689	-0.436772	0.724986	1.68067	-0.748394	-0.887802	annexin A1 [OS=Homo sapiens]	FALSE	0.377998	0.377998	0.245996	0.212698	0.163308
P04179	SOD2	1	0.889764	-0.786703	0.539722	0.313765	0.692661	-1.64921	Superoxide dismutase [Mn], mitochondrial [OS=Homo sapiens]	FALSE	0.365641	0.365641	0.20445	0.268109	0.1618
P04181-1	OAT	3	1.26972	0.840883	0.457362	-1.20214	-0.466502	-0.899325	Ornithine aminotransferase, mitochondrial [OS=Homo sapiens]	TRUE	0.64484	0.0920287	0.07551	0.64484	0.187621
P04183	TK1	2	-0.383464	-0.97939	-0.885661	0.388287	0.146417	1.71381	Thymidine kinase, cytosolic [OS=Homo sapiens]	TRUE	0.574787	0.135955	0.574787	0.089323	0.199936
P04216	THY1	4	0.839761	-0.128444	-0.832126	-1.3916	1.25902	0.253387	Thy-1 membrane glycoprotein [OS=Homo sapiens]	FALSE	0.325323	0.185069	0.240444	0.249163	0.325323
P04233-2	CD74	2	0.345737	-0.523658	-1.8106	0.705962	0.701007	0.581547	Isoform 2 of HLA class II histocompatibility antigen gamma chain [OS=Homo sapiens]	FALSE	0.494048	0.134895	0.494048	0.102528	0.268529
P04350	TUBB4A	2	0.192326	-1.20076	-1.30462	0.715497	0.674043	0.923515	Tubulin beta-4A chain [OS=Homo sapiens]	TRUE	0.6116	0.136761	0.6116	0.0813645	0.170274
P04406-1	GAPDH	2	-0.402796	-0.903062	-0.989616	1.6691	0.138791	0.487584	glyceraldehyde-3-phosphate dehydrogenase [OS=Homo sapiens]	TRUE	0.537519	0.194423	0.537519	0.105365	0.162693
P04424	ASL	2	-0.599532	0.272254	-1.22055	-0.698805	0.943453	1.30318	argininosuccinate lyase [OS=Homo sapiens]	FALSE	0.351412	0.184427	0.351412	0.167543	0.296617
P04626-1	ERBB2	1	-0.331194	-1.47562	0.216773	0.691126	1.39397	-0.495055	Receptor tyrosine-protein kinase erbB-2 [OS=Homo sapiens]	TRUE	0.500468	0.500468	0.349359	0.0766206	0.073552
P04632	CAPNS1	4	0.571696	1.08859	-0.431767	-1.36766	-0.773496	0.91264	Calpain small subunit 1 [OS=Homo sapiens]	TRUE	0.534432	0.0779538	0.0954367	0.292177	0.534432
P04637	TP53	4	-0.555749	1.16031	-1.65693	0.418593	0.651066	-0.017287	Cellular tumor antigen p53 [OS=Homo sapiens]	FALSE	0.309571	0.195244	0.288346	0.20684	0.309571
P04733	MT1F	3	1.11694	0.992802	0.527929	-1.00354	-1.08707	-0.547059	Metallothionein-1F [OS=Homo sapiens]	TRUE	0.671528	0.0725996	0.0629674	0.671528	0.192904
P04792	HSPB1	2	0.390239	-0.486238	-1.59904	-0.277211	1.11388	0.858364	Heat shock protein beta-1 [OS=Homo sapiens]	FALSE	0.394611	0.163675	0.394611	0.143892	0.297822
P04818	TYMS	1	-1.55047	0.263318	0.543517	-0.0295766	1.36933	-0.596116	thymidylate synthase [OS=Homo sapiens]	TRUE	0.524694	0.524694	0.219053	0.146306	0.109947
P04843	RPN1	1	-0.32273	-1.49352	0.318577	1.46606	0.470732	-0.439119	Dolichyl-diphosphooligosaccharide--protein glycosyltransferase subunit 1 [OS=Homo sapiens]	FALSE	0.433146	0.433146	0.38579	0.0899787	0.0910858
P04844-2	RPN2	4	0.804338	-0.366524	-0.174968	0.134128	-1.62875	1.23178	Isoform 2 of Dolichyl-diphosphooligosaccharide--protein glycosyltransferase subunit 2 [OS=Homo sapiens]	TRUE	0.554371	0.0967592	0.154581	0.194289	0.554371
P04899-1	GNAI2	1	-1.27526	-0.0262616	-0.489353	0.306605	1.72652	-0.24225	guanine nucleotide-binding protein G(i) subunit alpha-2 [OS=Homo sapiens]	FALSE	0.406662	0.406662	0.373568	0.10954	0.11023
P04921-1	GYPC	3	1.17084	1.31926	-0.147052	-0.931627	-0.744863	-0.666561	Glycophorin-C [OS=Homo sapiens]	TRUE	0.642764	0.0589931	0.0541936	0.642764	0.24405
P05023	ATP1A1	3	1.2086	0.153741	0.964958	-0.0702852	-1.25597	-1.00105	Sodium/potassium-transporting ATPase subunit alpha-1 [OS=Homo sapiens]	TRUE	0.58664	0.121832	0.0912493	0.58664	0.200278
P05026	ATP1B1	3	0.880874	1.06895	0.562934	-0.290176	-1.4356	-0.786984	Sodium/potassium-transporting ATPase subunit beta-1 [OS=Homo sapiens]	TRUE	0.615556	0.0950762	0.0805215	0.615556	0.208846
P05067-1	APP	4	1.47696	0.484252	0.0265611	-0.633184	-1.4726	0.118015	Amyloid-beta A4 protein [OS=Homo sapiens]	FALSE	0.421152	0.091329	0.0985866	0.388932	0.421152
P05091	ALDH2	2	0.526132	-1.65477	0.0435082	-0.390391	1.34687	0.128651	Aldehyde dehydrogenase, mitochondrial [OS=Homo sapiens]	FALSE	0.376583	0.303232	0.376583	0.15199	0.168196
P05114	HMGN1	1	-1.98555	0.197739	0.590204	0.756393	0.239364	0.201846	Non-histone chromosomal protein HMG-14 [OS=Homo sapiens]	FALSE	0.436571	0.436571	0.292644	0.142259	0.128526
P05141	SLC25A5	3	1.00974	1.11896	0.387973	-1.24011	-0.9738	-0.302761	ADP/ATP translocase 2 [OS=Homo sapiens]	TRUE	0.66498	0.063802	0.0570041	0.66498	0.214214
P05155	SERPING1	4	1.08476	0.454739	-1.13011	0.296937	-1.3536	0.647278	Plasma protease C1 inhibitor [OS=Homo sapiens]	TRUE	0.645954	0.0733163	0.109708	0.171022	0.645954
P05161	ISG15	2	0.426454	-0.850622	-1.35454	0.0352548	1.47949	0.263968	Ubiquitin-like protein ISG15 [OS=Homo sapiens]	FALSE	0.414707	0.214558	0.414707	0.150149	0.220586
P05165-1	PCCA	2	0.106513	-1.51636	-0.81882	0.848215	1.1065	0.273952	Propionyl-CoA carboxylase alpha chain, mitochondrial [OS=Homo sapiens]	TRUE	0.615045	0.195378	0.615045	0.0769541	0.112622
P05166-1	PCCB	2	-0.408323	-1.39894	-0.531599	0.974113	1.27964	0.0851081	propionyl-CoA carboxylase beta chain, mitochondrial [OS=Homo sapiens]	TRUE	0.622594	0.239602	0.622594	0.0607717	0.0770324
P05186-1	ALPL	3	0.409905	-0.668026	1.56157	0.393349	-1.26849	-0.428304	Alkaline phosphatase, tissue-nonspecific isozyme [OS=Homo sapiens]	FALSE	0.359254	0.260057	0.174712	0.359254	0.205978
P05198	EIF2S1	2	-0.959823	0.772551	-1.34648	-0.0386455	0.321885	1.25051	Eukaryotic translation initiation factor 2 subunit 1 [OS=Homo sapiens]	FALSE	0.337359	0.167415	0.337359	0.163453	0.331774
P05204	HMGN2	1	-1.37111	-0.856407	1.19759	0.454038	0.826662	-0.250773	Non-histone chromosomal protein HMG-17 [OS=Homo sapiens]	TRUE	0.738766	0.738766	0.150475	0.0620203	0.0487395
P05362	ICAM1	1	-0.437181	-0.45734	0.298633	0.484248	1.51695	-1.40531	Intercellular adhesion molecule 1 [OS=Homo sapiens]	TRUE	0.591254	0.591254	0.202271	0.121821	0.0846533
P05386	RPLP1	2	0.2021	-1.61345	-0.687425	0.273694	0.645127	1.17995	60S acidic ribosomal protein P1 [OS=Homo sapiens]	TRUE	0.622478	0.147694	0.622478	0.0787578	0.15107
P05387	RPLP2	2	-0.205798	-1.91809	0.339283	0.335215	0.705743	0.74365	60S acidic ribosomal protein P2 [OS=Homo sapiens]	TRUE	0.55034	0.270108	0.55034	0.0794391	0.100113
P05388	RPLP0	2	-0.208358	-1.78342	0.00498017	0.699097	0.165224	1.12247	60S acidic ribosomal protein P0 [OS=Homo sapiens]	TRUE	0.621325	0.184813	0.621325	0.075686	0.118176
P05413	FABP3	2	-0.323649	-1.44664	-0.635838	0.832404	1.27009	0.303633	Fatty acid-binding protein, heart [OS=Homo sapiens]	TRUE	0.605461	0.217197	0.605461	0.0772859	0.100057
P05423	POLR3D	2	-0.0366779	-0.24209	-1.44298	-0.435441	0.665376	1.49182	DNA-directed RNA polymerase III subunit RPC4 [OS=Homo sapiens]	FALSE	0.372636	0.147308	0.372636	0.140779	0.339277
P05455	SSB	2	0.282261	-0.371438	-1.87053	0.625318	0.699932	0.634459	Lupus La protein [OS=Homo sapiens]	FALSE	0.428759	0.153784	0.428759	0.128665	0.288792
P05556-1	ITGB1	3	0.926265	1.35218	0.151651	-0.666056	-1.26352	-0.500528	Integrin beta-1 [OS=Homo sapiens]	TRUE	0.583665	0.0849256	0.07858	0.583665	0.25283
P05771-1	PRKCB	2	-0.305532	-1.33405	-0.906634	0.789336	1.1417	0.615183	Protein kinase C beta type [OS=Homo sapiens]	TRUE	0.640606	0.173629	0.640606	0.0761959	0.10957
P05783	KRT18	3	0.680242	1.43506	0.397352	-0.554314	-0.761023	-1.19732	Keratin, type I cytoskeletal 18 [OS=Homo sapiens]	TRUE	0.782831	0.0561493	0.0394537	0.782831	0.121566
P05787	KRT8	3	0.702516	1.48561	0.288651	-0.554657	-0.78617	-1.13595	Keratin, type II cytoskeletal 8 [OS=Homo sapiens]	TRUE	0.776806	0.0534316	0.0389641	0.776806	0.130799
P05937	CALB1	3	1.75323	0.475411	-0.0143102	-0.562023	-0.923726	-0.728581	Calbindin [OS=Homo sapiens]	TRUE	0.543654	0.0782217	0.0751815	0.543654	0.302943
P06132	UROD	3	-0.117303	1.86511	0.0901964	-1.11158	-0.366798	-0.359618	Uroporphyrinogen decarboxylase [OS=Homo sapiens]	TRUE	0.543957	0.116517	0.0971821	0.543957	0.242344
P06239-1	LCK	4	1.29061	0.260568	-1.72805	0.366429	0.158233	-0.347796	Tyrosine-protein kinase Lck [OS=Homo sapiens]	FALSE	0.448427	0.129288	0.199759	0.222526	0.448427
P06280	GLA	3	0.432419	-0.652941	1.84181	-0.735862	-0.268132	-0.61729	alpha-galactosidase A [OS=Homo sapiens]	FALSE	0.36217	0.288823	0.168964	0.36217	0.180044
P06396	GSN	2	-1.3837	-0.763349	-0.194285	0.369126	1.42421	0.547991	Gelsolin [OS=Homo sapiens]	FALSE	0.499311	0.316883	0.499311	0.0860338	0.0977718
P06400	RB1	1	-1.21852	-0.88062	0.477945	0.952502	1.16514	-0.496446	Retinoblastoma-associated protein [OS=Homo sapiens]	TRUE	0.699217	0.699217	0.208985	0.0489599	0.042838
P06454-1	PTMA	2	-0.815967	-0.134327	0.361569	1.38242	-1.38664	0.592946	Prothymosin alpha [OS=Homo sapiens]	FALSE	0.303799	0.245431	0.303799	0.201443	0.249327
P06493	CDK1	4	-0.0217604	1.28288	0.0497838	-0.551194	-1.55435	0.794642	Cyclin-dependent kinase 1 [OS=Homo sapiens]	FALSE	0.438795	0.0990617	0.11067	0.351473	0.438795
P06576	ATP5F1B	3	0.537129	0.621192	1.32196	-0.975118	-0.255388	-1.24978	ATP synthase subunit beta, mitochondrial [OS=Homo sapiens]	TRUE	0.646029	0.143111	0.0802022	0.646029	0.130658
P06703	S100A6	4	0.244217	0.0698444	-0.33077	0.986404	-1.78541	0.815714	protein S100-A6 [OS=Homo sapiens]	TRUE	0.520894	0.103228	0.176526	0.199352	0.520894
P06730	EIF4E	4	-0.346746	1.90128	-0.681903	-0.475623	-0.695943	0.298938	Eukaryotic translation initiation factor 4E [OS=Homo sapiens]	FALSE	0.407941	0.114984	0.128115	0.348959	0.407941
P06733-1	ENO1	2	-1.03638	-1.22253	-0.146869	0.996042	1.16529	0.244451	alpha-enolase [OS=Homo sapiens]	TRUE	0.566879	0.299415	0.566879	0.0621947	0.0715109
P06737-1	PYGL	3	1.16138	1.15251	-0.0693931	-1.23322	-0.883742	-0.127537	Glycogen phosphorylase, liver form [OS=Homo sapiens]	TRUE	0.531747	0.0721673	0.0717929	0.531747	0.324293
P06744	GPI	2	-0.495517	-0.55252	-0.373897	-0.187507	-0.415746	2.02519	glucose-6-phosphate isomerase [OS=Homo sapiens]	FALSE	0.405577	0.136743	0.405577	0.121813	0.335866
P06746	POLB	2	-1.00615	0.955206	-1.33238	0.930111	0.634156	-0.180942	DNA polymerase beta [OS=Homo sapiens]	FALSE	0.3401	0.24646	0.3401	0.180644	0.232795
P06748	NPM1	4	1.02841	-0.159253	-0.855423	-0.201218	-1.1567	1.34418	Nucleophosmin [OS=Homo sapiens]	TRUE	0.682898	0.0654617	0.116596	0.135044	0.682898
P06753	TPM3	4	0.210736	0.209281	-1.26066	1.71235	-0.363628	-0.508081	Tropomyosin alpha-3 chain [OS=Homo sapiens]	FALSE	0.296114	0.20419	0.29456	0.205137	0.296114
P06753-2	TPM3	4	0.405561	1.29153	-0.454468	0.0191809	-1.67121	0.409414	Isoform 2 of Tropomyosin alpha-3 chain [OS=Homo sapiens]	TRUE	0.515972	0.0805009	0.096224	0.307304	0.515972
P06756	ITGAV	3	1.35166	0.138737	0.962827	-0.577108	-1.19668	-0.679432	Integrin alpha-V [OS=Homo sapiens]	TRUE	0.546744	0.124623	0.103931	0.546744	0.224701
P06865	HEXA	1	-0.129777	-1.54608	0.439037	0.426499	1.37723	-0.566899	Beta-hexosaminidase subunit alpha [OS=Homo sapiens]	TRUE	0.520767	0.520767	0.304546	0.0920278	0.082659
P07093-1	SERPINE2	4	1.11266	1.04626	-0.1616	-1.14284	-1.12369	0.269217	Glia-derived nexin [OS=Homo sapiens]	FALSE	0.431084	0.073696	0.0794703	0.41575	0.431084
P07099	EPHX1	3	1.44683	0.686462	0.0873899	-0.630571	-1.41391	-0.176206	epoxide hydrolase 1 [OS=Homo sapiens]	FALSE	0.485021	0.076503	0.0781374	0.485021	0.360338
P07108	DBI	1	-1.3264	-1.21732	0.684869	0.70323	0.830299	0.325317	acyl-CoA-binding protein [OS=Homo sapiens]	FALSE	0.485689	0.485689	0.35489	0.0798174	0.0796037
P07195	LDHB	1	-2.00184	0.189337	0.727394	0.507015	0.247103	0.330992	L-lactate dehydrogenase B chain [OS=Homo sapiens]	FALSE	0.427613	0.427613	0.285215	0.151777	0.135395
P07196	NEFL	3	0.369741	1.45158	0.745918	-0.824791	-0.844283	-0.89817	Neurofilament light polypeptide [OS=Homo sapiens]	TRUE	0.741907	0.0742367	0.0527963	0.741907	0.13106
P07197	NEFM	3	0.300788	1.189	1.09495	-0.650263	-0.928743	-1.00573	Neurofilament medium polypeptide [OS=Homo sapiens]	TRUE	0.642163	0.119753	0.0841292	0.642163	0.153956
P07199	CENPB	1	-0.302501	-0.46307	1.24205	0.0770012	0.946427	-1.49991	Major centromere autoantigen B [OS=Homo sapiens]	TRUE	0.561538	0.561538	0.15827	0.180965	0.0992267
P07203	GPX1	1	-0.728867	-0.696279	1.19197	-0.135138	1.29705	-0.928737	Glutathione peroxidase 1 [OS=Homo sapiens]	TRUE	0.708924	0.708924	0.135831	0.0957851	0.0594602
P07237	P4HB	3	0.509332	0.449842	1.38397	-0.293895	-0.557297	-1.49195	Protein disulfide-isomerase [OS=Homo sapiens]	TRUE	0.560809	0.187045	0.103772	0.560809	0.148374
P07305	H1-0	3	1.18794	0.823311	-0.0385325	-1.12689	0.377673	-1.2235	Histone H1.0 [OS=Homo sapiens]	TRUE	0.541721	0.132156	0.104486	0.541721	0.221636
P07311	ACYP1	1	-1.92938	0.165293	0.772552	0.671456	-0.114958	0.435039	Acylphosphatase-1 [OS=Homo sapiens]	FALSE	0.426614	0.426614	0.296544	0.145887	0.130955
P07339	CTSD	2	-0.311387	-1.69755	-0.0553278	1.05245	0.952439	0.059378	Cathepsin D [OS=Homo sapiens]	TRUE	0.566815	0.296217	0.566815	0.0625257	0.0744421
P07355	ANXA2	4	0.739726	0.18946	-0.271048	0.734998	-1.8867	0.49356	Annexin A2 [OS=Homo sapiens]	FALSE	0.45881	0.124333	0.160169	0.256688	0.45881
P07384	CAPN1	3	0.626932	1.2397	0.350829	-0.717806	-1.55831	0.0586589	Calpain-1 catalytic subunit [OS=Homo sapiens]	TRUE	0.525995	0.0857273	0.0825413	0.525995	0.305736
P07437	TUBB	1	-1.75234	-0.37372	0.34597	0.436275	1.20888	0.134936	tubulin beta chain [OS=Homo sapiens]	TRUE	0.54107	0.54107	0.313602	0.0748591	0.0704689
P07602-1	PSAP	2	1.26184	-1.62963	0.0151469	0.499451	0.422376	-0.569185	Prosaposin [OS=Homo sapiens]	FALSE	0.313172	0.277985	0.313172	0.198028	0.210815
P07686	HEXB	2	0.923493	-1.54589	-0.820428	0.0832178	0.956482	0.403122	Beta-hexosaminidase subunit beta [OS=Homo sapiens]	FALSE	0.450417	0.198492	0.450417	0.132283	0.218808
P07737	PFN1	4	-1.13343	0.453092	-0.476469	0.703145	-0.931988	1.38565	profilin-1 [OS=Homo sapiens]	FALSE	0.324788	0.179336	0.32074	0.175137	0.324788
P07741-1	APRT	1	-1.61366	-0.550606	1.22338	0.0915472	0.0876043	0.761733	Adenine phosphoribosyltransferase [OS=Homo sapiens]	FALSE	0.456931	0.456931	0.297713	0.129564	0.115791
P07814	EPRS1	2	-0.383367	-0.573398	-1.19275	0.878152	-0.236743	1.50811	Bifunctional glutamate/proline--tRNA ligase [OS=Homo sapiens]	FALSE	0.459601	0.153571	0.459601	0.121884	0.264944
P07858	CTSB	3	1.26904	0.678543	0.666529	-1.0763	-0.50057	-1.03724	Cathepsin B [OS=Homo sapiens]	TRUE	0.673069	0.0915168	0.0702267	0.673069	0.165188
P07900	HSP90AA1	3	0.299494	1.81343	-0.487199	-0.575805	-1.0258	-0.0241165	Heat shock protein HSP 90-alpha [OS=Homo sapiens]	FALSE	0.418682	0.0977632	0.101638	0.418682	0.381917
P07902	GALT	1	-0.754064	0.119636	1.19925	-1.03545	1.18293	-0.712304	Galactose-1-phosphate uridylyltransferase [OS=Homo sapiens]	FALSE	0.457787	0.457787	0.175624	0.240323	0.126265
P07910-2	HNRNPC	1	1.11158	-1.05142	0.537869	0.785591	-0.0612462	-1.32238	Isoform C1 of Heterogeneous nuclear ribonucleoproteins C1/C2 [OS=Homo sapiens]	FALSE	0.310983	0.310983	0.220859	0.275123	0.193035
P07919	UQCRH	3	1.00668	0.887741	0.822872	-0.984015	-1.0263	-0.706978	Cytochrome b-c1 complex subunit 6, mitochondrial [OS=Homo sapiens]	TRUE	0.714825	0.0731158	0.058178	0.714825	0.153881
P07942	LAMB1	3	0.8293	0.923632	0.924038	-1.11375	-0.514164	-1.04905	Laminin subunit beta-1 [OS=Homo sapiens]	TRUE	0.671791	0.103862	0.0754472	0.671791	0.1489
P07947	YES1	3	0.656353	1.64393	-0.131157	-0.433523	-0.589043	-1.14656	tyrosine-protein kinase Yes [OS=Homo sapiens]	TRUE	0.551783	0.117353	0.0997658	0.551783	0.231098
P07948-1	LYN	1	0.253379	-1.30304	0.797745	0.350004	1.0632	-1.16128	Tyrosine-protein kinase Lyn [OS=Homo sapiens]	TRUE	0.51529	0.51529	0.225162	0.150736	0.108812
P07951-3	TPM2	2	-0.0291799	-0.984674	-0.844666	1.34904	1.0813	-0.571823	Isoform 3 of Tropomyosin beta chain [OS=Homo sapiens]	FALSE	0.449567	0.293311	0.449567	0.11734	0.139781
P07951-1	TPM2	2	0.11474	-1.49145	-0.85089	0.488326	0.490563	1.24871	Tropomyosin beta chain [OS=Homo sapiens]	TRUE	0.552411	0.16291	0.552411	0.103437	0.181241
P07954	FH	1	-0.348548	-0.507904	0.956356	-0.0877127	1.35371	-1.36591	fumarate hydratase, mitochondrial [OS=Homo sapiens]	TRUE	0.584496	0.584496	0.167622	0.155381	0.0925012
P08047	SP1	1	-0.931998	0.293974	1.34578	0.45607	0.239242	-1.40307	Transcription factor Sp1 [OS=Homo sapiens]	TRUE	0.50437	0.50437	0.156538	0.226352	0.11274
P08069	IGF1R	3	0.379378	1.4959	0.668827	-0.796874	-0.942857	-0.804379	Insulin-like growth factor 1 receptor [OS=Homo sapiens]	TRUE	0.68665	0.0874285	0.0669982	0.68665	0.158923
P08133-1	ANXA6	4	0.292529	-0.472424	-1.46343	0.172947	-0.11296	1.58334	annexin A6 [OS=Homo sapiens]	FALSE	0.412441	0.122801	0.334095	0.130663	0.412441
P08134	RHOC	2	-1.27803	-0.892589	-0.0243561	0.149006	1.4995	0.546468	Rho-related GTP-binding protein RhoC [OS=Homo sapiens]	FALSE	0.482121	0.345843	0.482121	0.081461	0.0905758
P08195	SLC3A2	4	0.855869	0.200289	-1.62986	0.291362	-0.709178	0.991517	4F2 cell-surface antigen heavy chain [OS=Homo sapiens]	TRUE	0.631321	0.0790746	0.153901	0.135704	0.631321
P08236	GUSB	4	0.575705	1.61611	-1.3381	-0.405396	-0.250545	-0.197778	beta-glucuronidase [OS=Homo sapiens]	FALSE	0.462002	0.101139	0.121608	0.315251	0.462002
P08237	PFKM	2	-1.06156	-0.772977	-0.520523	1.04183	-0.0703532	1.38358	ATP-dependent 6-phosphofructokinase, muscle type [OS=Homo sapiens]	TRUE	0.558241	0.183649	0.558241	0.0997644	0.158346
P08238	HSP90AB1	2	-0.2769	-1.0027	-1.15579	0.960748	0.20265	1.27199	Heat shock protein HSP 90-beta [OS=Homo sapiens]	TRUE	0.604884	0.136729	0.604884	0.0846758	0.173711
P08240-1	SRPRA	4	0.902321	1.35445	-0.726101	-0.714372	-1.10835	0.292057	signal recognition particle receptor subunit alpha [OS=Homo sapiens]	TRUE	0.510887	0.0824885	0.0952557	0.311369	0.510887
P08243-1	ASNS	2	-1.06448	-0.0787356	-1.1727	0.471672	1.45239	0.391858	Asparagine synthetase [glutamine-hydrolyzing] [OS=Homo sapiens]	FALSE	0.466032	0.249143	0.466032	0.123848	0.160978
P08397-1	HMBS	2	-1.19939	0.797203	-1.29052	1.00539	0.261583	0.425731	porphobilinogen deaminase [OS=Homo sapiens]	FALSE	0.354834	0.224728	0.354834	0.173566	0.246872
P08473	MME	4	1.29596	-0.976248	-1.03643	-0.0962678	-0.283983	1.09696	Neprilysin [OS=Homo sapiens]	FALSE	0.485929	0.114057	0.244871	0.155144	0.485929
P08559	PDHA1	3	1.25779	0.981921	0.056151	-0.561018	-0.305705	-1.42914	Pyruvate dehydrogenase E1 component subunit alpha, somatic form, mitochondrial [OS=Homo sapiens]	TRUE	0.550477	0.127642	0.10481	0.550477	0.217071
P08574	CYC1	3	0.853571	1.03695	0.78203	-1.10446	-1.04413	-0.523958	Cytochrome c1, heme protein, mitochondrial [OS=Homo sapiens]	TRUE	0.75097	0.0581672	0.0462147	0.75097	0.144648
P08579	SNRPB2	2	0.178647	-0.541454	-0.372113	1.81365	-1.11611	0.0373775	U2 small nuclear ribonucleoprotein B'' [OS=Homo sapiens]	FALSE	0.31742	0.211707	0.31742	0.190934	0.279939
P08621-1	SNRNP70	2	-0.993624	-0.574049	-0.683463	1.68299	0.617403	-0.0492539	U1 small nuclear ribonucleoprotein 70 kDa [OS=Homo sapiens]	TRUE	0.542604	0.274756	0.542604	0.0803058	0.102335
P08648	ITGA5	4	1.16085	0.31097	-1.26893	-0.706593	1.06408	-0.560369	Integrin alpha-5 [OS=Homo sapiens]	FALSE	0.342788	0.169416	0.205277	0.282519	0.342788
P08670	VIM	1	-0.935999	-1.29735	0.782664	1.10099	0.701584	-0.351884	Vimentin [OS=Homo sapiens]	TRUE	0.647641	0.647641	0.24109	0.0588739	0.0523949
P08708	RPS17	1	-0.912994	-1.30107	0.717434	0.937398	0.959273	-0.400044	40S ribosomal protein S17 [OS=Homo sapiens]	TRUE	0.630212	0.630212	0.23963	0.0685732	0.0615849
P08727	KRT19	2	1.02124	-0.808727	-0.580602	1.51249	-0.463915	-0.680493	Keratin, type I cytoskeletal 19 [OS=Homo sapiens]	FALSE	0.286206	0.221105	0.286206	0.217731	0.274957
P08729	KRT7	1	-1.37538	-0.904018	0.256009	0.842401	1.23023	-0.0492395	Keratin, type II cytoskeletal 7 [OS=Homo sapiens]	TRUE	0.533512	0.533512	0.34783	0.0596701	0.0589879
P08754	GNAI3	1	-0.14176	-0.407972	0.808085	-0.181482	1.39763	-1.4745	Guanine nucleotide-binding protein G(k) subunit alpha [OS=Homo sapiens]	TRUE	0.510469	0.510469	0.183574	0.192219	0.113737
P08758	ANXA5	1	-0.47889	0.242232	0.737267	-0.564793	1.41906	-1.35488	annexin A5 [OS=Homo sapiens]	FALSE	0.459177	0.459177	0.1765	0.238415	0.125908
P08865	RPSA	4	0.826128	-0.613092	-0.961796	0.121891	-0.870888	1.49776	40S ribosomal protein SA [OS=Homo sapiens]	TRUE	0.562917	0.0930207	0.208229	0.135834	0.562917
P09001	MRPL3	3	1.64742	-0.294895	0.310131	-0.556637	0.215561	-1.32158	39S ribosomal protein L3, mitochondrial [OS=Homo sapiens]	FALSE	0.442294	0.184421	0.142778	0.442294	0.230506
P09012	SNRPA	1	-1.16101	-0.288106	0.735601	1.35622	0.379382	-1.02209	U1 SMALL NUCLEAR RIBONUCLEOPROTEIN A [OS=Homo sapiens]	TRUE	0.623114	0.623114	0.193589	0.106353	0.0769435
P09038-1	FGF2	4	1.23287	-1.04688	-1.12385	0.783566	-0.42044	0.574727	Isoform 2 of Fibroblast growth factor 2 [OS=Homo sapiens]	FALSE	0.402707	0.137308	0.301871	0.158115	0.402707
P09104	ENO2	1	-0.93054	-0.450609	-0.33767	0.206704	1.90302	-0.390907	Gamma-enolase [OS=Homo sapiens]	FALSE	0.439849	0.439849	0.359972	0.10143	0.0987484
P09110-1	ACAA1	3	0.563326	0.56399	0.946788	-1.65225	0.358839	-0.780695	3-ketoacyl-CoA thiolase, peroxisomal [OS=Homo sapiens]	TRUE	0.553244	0.16491	0.106339	0.553244	0.175507
P09132-1	SRP19	1	-1.10582	-0.804571	0.447311	0.100224	1.67918	-0.316325	Signal recognition particle 19 kDa protein [OS=Homo sapiens]	TRUE	0.624648	0.624648	0.242201	0.0715519	0.0615992
P09211	GSTP1	3	-0.964545	1.44164	0.0831516	0.513825	0.219132	-1.2932	Glutathione S-transferase P [OS=Homo sapiens]	FALSE	0.322843	0.308102	0.184736	0.322843	0.184318
P09234	SNRPC	1	-1.26557	-1.06018	1.01647	0.923617	0.588874	-0.203209	U1 small nuclear ribonucleoprotein C [OS=Homo sapiens]	TRUE	0.709151	0.709151	0.191397	0.0539472	0.045505
P09382	LGALS1	2	-0.129282	-0.285035	-0.773913	-0.269407	1.98742	-0.529786	Galectin-1 [OS=Homo sapiens]	FALSE	0.344061	0.328794	0.344061	0.161985	0.16516
P09417	QDPR	2	-0.723116	0.910077	-1.31402	1.37508	-0.141643	-0.106379	dihydropteridine reductase [OS=Homo sapiens]	FALSE	0.297834	0.218539	0.297834	0.205819	0.277808
P09429	HMGB1	2	-1.47178	-0.595653	-0.385278	0.985921	1.10946	0.357332	High mobility group protein B1 [OS=Homo sapiens]	TRUE	0.579989	0.291546	0.579989	0.0581677	0.0702968
P09455-1	RBP1	3	0.150211	0.978785	1.291	-1.06906	-0.289899	-1.06104	Retinol-binding protein 1 [OS=Homo sapiens]	TRUE	0.587949	0.160452	0.0992787	0.587949	0.15232
P09467	FBP1	3	-0.043815	0.624782	1.58714	-0.779862	-0.18574	-1.20251	Fructose-1,6-bisphosphatase 1 [OS=Homo sapiens]	TRUE	0.538481	0.22123	0.104527	0.538481	0.135762
P09471-2	GNAO1	4	0.928052	-0.601011	-1.45134	-0.5245	0.688826	0.95997	Isoform Alpha-2 of Guanine nucleotide-binding protein G(o) subunit alpha [OS=Homo sapiens]	FALSE	0.396369	0.140711	0.300566	0.162354	0.396369
P09486	SPARC	2	0.644782	-0.904648	-1.39476	0.761962	-0.202313	1.09498	Sparc [OS=Homo sapiens]	FALSE	0.377854	0.137396	0.377854	0.13237	0.35238
P09488	GSTM1	2	-0.428681	-0.448324	-1.31231	1.41333	0.933203	-0.157214	Glutathione S-transferase Mu 1 [OS=Homo sapiens]	TRUE	0.571875	0.216763	0.571875	0.0833229	0.128039
P09493-4	TPM1	2	-0.636292	-0.923099	-0.594882	0.959955	-0.339438	1.53376	Isoform 4 of Tropomyosin alpha-1 chain [OS=Homo sapiens]	TRUE	0.559095	0.156156	0.559095	0.0955365	0.189213
P09496-2	CLTA	1	-0.998094	-0.610077	0.552725	0.27316	1.60471	-0.822428	Isoform Non-brain of Clathrin light chain A [OS=Homo sapiens]	TRUE	0.695882	0.695882	0.174293	0.0737682	0.0560573
P09497-2	CLTB	1	-0.500919	-0.826261	0.610874	-1.15796	1.48298	0.391283	Isoform Non-brain of Clathrin light chain B [OS=Homo sapiens]	FALSE	0.387732	0.387732	0.303869	0.163017	0.145382
P09525	ANXA4	2	0.269017	-1.46329	-1.00702	0.727634	1.01703	0.456628	annexin A4 [OS=Homo sapiens]	TRUE	0.700997	0.141833	0.700997	0.054577	0.102593
P09543-1	CNP	1	-0.215346	-0.862818	-0.0406598	1.41488	0.89164	-1.18769	2',3'-cyclic-nucleotide 3'-phosphodiesterase [OS=Homo sapiens]	FALSE	0.445624	0.445624	0.301534	0.133336	0.119506
P09601	HMOX1	2	0.518334	-1.00362	-1.46043	0.341945	0.495097	1.10868	heme oxygenase 1 [OS=Homo sapiens]	FALSE	0.441839	0.150271	0.441839	0.125484	0.282407
P09622	DLD	2	-0.115501	-1.75487	-0.0740203	0.378424	1.29888	0.267082	Dihydrolipoyl dehydrogenase, mitochondrial [OS=Homo sapiens]	TRUE	0.550445	0.286892	0.550445	0.0735921	0.0890708
P09651-1	HNRNPA1	3	1.56055	0.909298	-0.341255	-0.439734	-0.813349	-0.875506	Heterogeneous nuclear ribonucleoprotein A1 [OS=Homo sapiens]	TRUE	0.520446	0.0850602	0.0826521	0.520446	0.311841
P09661	SNRPA1	1	-0.381346	-0.58095	0.0466259	1.94255	-0.186227	-0.840657	U2 small nuclear ribonucleoprotein A' [OS=Homo sapiens]	FALSE	0.365955	0.365955	0.317328	0.161535	0.155182
P09669	COX6C	3	1.4993	0.19701	0.441318	-1.19704	-1.03741	0.0968286	Cytochrome c oxidase subunit 6C [OS=Homo sapiens]	FALSE	0.499534	0.0790465	0.0792163	0.499534	0.342203
P09874	PARP1	3	0.32488	0.742577	-1.22101	0.649384	0.826222	-1.32205	Poly [ADP-ribose] polymerase 1 [OS=Homo sapiens]	FALSE	0.268189	0.238896	0.23859	0.268189	0.254324
P09884	POLA1	1	-0.924366	-0.611037	0.218741	-0.0442343	1.86289	-0.501997	DNA polymerase alpha catalytic subunit [OS=Homo sapiens]	TRUE	0.522691	0.522691	0.271142	0.110544	0.0956225
P09936	UCHL1	2	-0.763548	-0.515703	-1.32572	1.04261	0.988551	0.573805	Ubiquitin carboxyl-terminal hydrolase isozyme L1 [OS=Homo sapiens]	TRUE	0.577271	0.187517	0.577271	0.0935514	0.14166
P09960-1	LTA4H	2	-0.999853	-1.08084	-0.472564	0.462137	0.722444	1.36867	leukotriene A-4 hydrolase [OS=Homo sapiens]	TRUE	0.655883	0.164813	0.655883	0.0721049	0.107198
P09972	ALDOC	4	0.516641	0.472741	-1.27012	-0.588245	-0.607813	1.4768	Fructose-bisphosphate aldolase C [OS=Homo sapiens]	TRUE	0.680431	0.0659019	0.121571	0.132096	0.680431
P0C1Z6	TFPT	4	1.09942	0.920615	-1.146	-0.597742	-0.923947	0.647648	TCF3 fusion partner [OS=Homo sapiens]	TRUE	0.720618	0.0473675	0.067365	0.164649	0.720618
P0CG08	GPR89B	2	1.10124	-1.43948	-0.734715	0.673942	0.765885	-0.366872	Golgi pH regulator B [OS=Homo sapiens]	FALSE	0.38743	0.238832	0.38743	0.158824	0.214914
P0CG13-1	CHTF8	1	-1.20041	-1.21497	0.852871	1.12072	0.25153	0.19026	Chromosome transmission fidelity protein 8 homolog [OS=Homo sapiens]	TRUE	0.507019	0.507019	0.3391	0.0779708	0.0759105
P0CG35	TMSB15B	2	-1.35563	-1.08791	0.176184	0.385847	1.06067	0.82084	thymosin beta-15B [OS=Homo sapiens]	TRUE	0.518037	0.30863	0.518037	0.0807994	0.0925342
P0CG39	POTEJ	3	-0.07453	0.386732	1.14581	-1.54745	0.797512	-0.708081	POTE ankyrin domain family member J [OS=Homo sapiens]	FALSE	0.409175	0.277372	0.147192	0.409175	0.166261
P0DI83	RAB34	4	1.50545	0.613627	-0.971629	-0.831777	-0.73721	0.421544	Ras-related protein Rab-34, isoform NARR [OS=Homo sapiens]	TRUE	0.66172	0.0544991	0.0737083	0.210073	0.66172
P0DJ07	PET100	1	-1.51454	-0.424094	1.19628	0.567716	0.702822	-0.528187	Protein PET100 homolog, mitochondrial [OS=Homo sapiens]	TRUE	0.753204	0.753204	0.131026	0.0679013	0.0478685
P0DMV8	HSPA1A	4	0.886303	1.25411	-0.469968	-1.36294	-0.661641	0.354136	heat shock 70 kDa protein 1A [OS=Homo sapiens]	FALSE	0.467669	0.0717215	0.0805768	0.380033	0.467669
P10109	FDX1	2	0.69227	-2.01845	0.319333	0.342176	0.274656	0.390018	Adrenodoxin, mitochondrial [OS=Homo sapiens]	FALSE	0.413351	0.268453	0.413351	0.140708	0.177487
P10155-1	RO60	3	0.226264	0.67947	0.448786	0.361724	0.29992	-2.01616	60 kDa SS-A/Ro ribonucleoprotein [OS=Homo sapiens]	FALSE	0.400187	0.289821	0.147563	0.400187	0.162428
P10253	GAA	4	1.31626	-0.794251	0.042782	-0.670813	-0.990824	1.09685	lysosomal alpha-glucosidase [OS=Homo sapiens]	FALSE	0.490688	0.113219	0.164071	0.232023	0.490688
P10301	RRAS	2	0.0853831	-0.667959	-1.64245	0.889631	0.955631	0.379764	Ras-related protein R-Ras [OS=Homo sapiens]	FALSE	0.471624	0.189364	0.471624	0.128354	0.210658
P10398-1	ARAF	1	-1.58174	-0.625425	0.863022	0.529556	1.01963	-0.205042	serine/threonine-protein kinase A-Raf [OS=Homo sapiens]	TRUE	0.675569	0.675569	0.192269	0.0717645	0.0603969
P10412	H1-4	3	0.213013	-0.113258	1.48405	-1.46383	0.482867	-0.602844	Histone H1.4 [OS=Homo sapiens]	FALSE	0.402344	0.278884	0.150476	0.402344	0.168295
P10515	DLAT	3	0.735957	0.596036	0.423855	0.113951	0.104907	-1.97471	Dihydrolipoyllysine-residue acetyltransferase component of pyruvate dehydrogenase complex, mitochondrial [OS=Homo sapiens]	TRUE	0.546293	0.200979	0.101687	0.546293	0.151041
P10586-1	PTPRF	3	-0.361088	1.66994	0.0764651	0.513654	-0.885477	-1.01349	Receptor-type tyrosine-protein phosphatase F [OS=Homo sapiens]	FALSE	0.458061	0.173154	0.132314	0.458061	0.236471
P10588	NR2F6	3	0.357937	0.698503	1.0112	0.277023	-1.69001	-0.654646	Nuclear receptor subfamily 2 group F member 6 [OS=Homo sapiens]	FALSE	0.49965	0.152463	0.11995	0.49965	0.227937
P10599-1	TXN	2	-0.998565	-0.429246	-0.96373	0.883883	0.0566648	1.45099	thioredoxin [OS=Homo sapiens]	TRUE	0.56028	0.159955	0.56028	0.0965154	0.183249
P10606	COX5B	3	0.781655	0.789607	1.10195	-0.559594	-1.00993	-1.10369	Cytochrome c oxidase subunit 5B, mitochondrial [OS=Homo sapiens]	TRUE	0.716129	0.0905195	0.0614064	0.716129	0.131945
P10619	CTSA	4	0.741374	-0.03447	-0.724882	-0.578219	-1.00798	1.60417	lysosomal protective protein [OS=Homo sapiens]	TRUE	0.675639	0.0662152	0.119596	0.13855	0.675639
P10620	MGST1	4	0.674041	-1.24882	-0.440942	0.610132	-0.87822	1.28381	Microsomal glutathione S-transferase 1 [OS=Homo sapiens]	FALSE	0.365276	0.148157	0.33358	0.152988	0.365276
P10644	PRKAR1A	1	-0.566094	-1.3963	0.768184	-0.142622	1.45132	-0.11449	cAMP-dependent protein kinase type I-alpha regulatory subunit [OS=Homo sapiens]	TRUE	0.564022	0.564022	0.274758	0.086193	0.0750266
P10721-1	KIT	3	0.553327	0.990303	0.662279	-0.865915	-1.57192	0.231921	Mast/stem cell growth factor receptor Kit [OS=Homo sapiens]	TRUE	0.521094	0.0957254	0.0901536	0.521094	0.293027
P10768	ESD	4	-0.330872	-4.57766e-05	-0.198869	0.145703	-1.35003	1.73412	S-formylglutathione hydrolase [OS=Homo sapiens]	FALSE	0.44568	0.13364	0.236165	0.184515	0.44568
P10809	HSPD1	3	0.984422	0.354838	0.575221	-0.0658146	-1.88896	0.0402934	60 kDa heat shock protein, mitochondrial [OS=Homo sapiens]	FALSE	0.4509	0.0999835	0.0996454	0.4509	0.349471
P10909-1	CLU	4	0.856157	1.1578	-1.47873	0.167364	0.130903	-0.833493	Clusterin [OS=Homo sapiens]	FALSE	0.383705	0.139985	0.163827	0.312483	0.383705
P11021	HSPA5	4	1.74321	-1.20524	0.156761	0.224284	-0.383841	-0.535173	78 kDa glucose-regulated protein [OS=Homo sapiens]	FALSE	0.297044	0.197559	0.212742	0.292655	0.297044
P11047	LAMC1	3	0.126313	1.62619	0.642621	-0.717673	-0.790614	-0.886835	Laminin subunit gamma-1 [OS=Homo sapiens]	TRUE	0.620764	0.115557	0.0870308	0.620764	0.176648
P11137	MAP2	1	-1.2124	-0.951856	1.56946	0.163877	0.35892	0.0720001	microtubule-associated protein 2 [OS=Homo sapiens]	TRUE	0.576015	0.576015	0.211645	0.119411	0.0929294
P11142-1	HSPA8	4	0.497568	-0.449777	-1.07719	-0.0837032	-0.618878	1.73198	Heat shock cognate 71 kDa protein [OS=Homo sapiens]	TRUE	0.53913	0.0967167	0.233738	0.130415	0.53913
P11166	SLC2A1	2	-1.22917	-0.344895	-0.717186	0.613792	1.57091	0.106552	Solute carrier family 2, facilitated glucose transporter member 1 [OS=Homo sapiens]	FALSE	0.480882	0.312609	0.480882	0.0955603	0.110949
P11169	SLC2A3	3	0.0965002	0.889203	1.13266	-0.0998982	-1.66878	-0.349683	Solute carrier family 2, facilitated glucose transporter member 3 [OS=Homo sapiens]	TRUE	0.568454	0.125509	0.094669	0.568454	0.211368
P11171-1	EPB41	1	-0.685392	-0.31068	1.45672	0.0613851	0.781013	-1.30305	protein 4.1 [OS=Homo sapiens]	TRUE	0.569038	0.569038	0.155564	0.175198	0.1002
P11172	UMPS	4	-0.0998658	0.520259	0.124609	-0.954148	-1.15736	1.56651	uridine 5'-monophosphate synthase [OS=Homo sapiens]	FALSE	0.483524	0.111013	0.148738	0.256725	0.483524
P11177	PDHB	3	1.45704	0.640639	0.288726	-0.597272	-0.433041	-1.35609	Pyruvate dehydrogenase E1 component subunit beta, mitochondrial [OS=Homo sapiens]	TRUE	0.559418	0.125621	0.102384	0.559418	0.212577
P11182	DBT	4	1.78219	-0.771051	-0.734577	0.546445	-0.573342	-0.24967	Lipoamide acyltransferase component of branched-chain alpha-keto acid dehydrogenase complex, mitochondrial [OS=Homo sapiens]	FALSE	0.415369	0.14055	0.201516	0.242565	0.415369
P11216	PYGB	1	-1.2962	-0.989651	1.40834	0.463248	0.375379	0.0388866	Glycogen phosphorylase, brain form [OS=Homo sapiens]	TRUE	0.646115	0.646115	0.20094	0.0852294	0.067716
P11217	PYGM	2	-0.24811	-1.13895	-1.11412	0.521915	0.699114	1.28016	Glycogen phosphorylase, muscle form [OS=Homo sapiens]	TRUE	0.593634	0.151397	0.593634	0.0922302	0.162739
P11233	RALA	4	1.06318	0.534019	-1.48368	0.616643	-0.971857	0.241687	Ras-related protein Ral-A [OS=Homo sapiens]	TRUE	0.601309	0.0827916	0.132264	0.183636	0.601309
P11234	RALB	3	0.718221	0.380994	1.33605	-0.895784	-0.237511	-1.30197	Ras-related protein Ral-B [OS=Homo sapiens]	TRUE	0.591376	0.164883	0.0964328	0.591376	0.147309
P11274-1	BCR	4	-0.71252	-0.293579	1.0304	0.466526	-1.47144	0.980617	Breakpoint cluster region protein [OS=Homo sapiens]	FALSE	0.260187	0.24142	0.254351	0.244042	0.260187
P11279	LAMP1	2	-0.31769	-1.41707	-0.216294	1.07566	1.24517	-0.369776	Lysosome-associated membrane glycoprotein 1 [OS=Homo sapiens]	FALSE	0.476235	0.368286	0.476235	0.0740929	0.0813856
P11310-1	ACADM	4	1.09377	-0.36333	-1.64699	0.2431	0.916906	-0.243463	medium-chain specific acyl-CoA dehydrogenase, mitochondrial [OS=Homo sapiens]	FALSE	0.312725	0.190511	0.294553	0.20221	0.312725
P11362	FGFR1	1	-1.56516	-0.851214	0.663383	1.06392	0.254243	0.434822	Fibroblast growth factor receptor 1 [OS=Homo sapiens]	FALSE	0.448293	0.448293	0.382104	0.0838286	0.0857746
P11387	TOP1	1	-1.10461	-0.97759	0.384409	0.767388	1.37478	-0.444376	DNA topoisomerase 1 [OS=Homo sapiens]	TRUE	0.65201	0.65201	0.242452	0.0555256	0.0500129
P11388-1	TOP2A	2	-0.0298917	-0.791857	-1.18454	0.883005	1.44435	-0.321063	DNA topoisomerase 2-alpha [OS=Homo sapiens]	FALSE	0.489864	0.254895	0.489864	0.110138	0.145103
P11413-1	G6PD	1	-1.97209	0.727336	0.638557	0.22798	0.0300322	0.348181	Glucose-6-phosphate 1-dehydrogenase [OS=Homo sapiens]	FALSE	0.377183	0.377183	0.26388	0.195596	0.16334
P11441	UBL4A	4	0.978968	0.929338	-0.377683	-0.824475	-1.37929	0.67314	Ubiquitin-like protein 4A [OS=Homo sapiens]	TRUE	0.566938	0.070092	0.083945	0.279025	0.566938
P11498	PC	1	-1.27746	-0.497965	1.03284	-0.374093	1.36144	-0.244765	pyruvate carboxylase, mitochondrial [OS=Homo sapiens]	TRUE	0.576919	0.576919	0.206629	0.122305	0.0941465
P11532-1	DMD	1	0.327865	-0.936523	1.44334	-1.26086	0.567792	-0.141607	Dystrophin [OS=Homo sapiens]	FALSE	0.339807	0.339807	0.199664	0.288672	0.171856
P11586	MTHFD1	2	-0.0158369	-0.461282	-1.51764	0.699546	-0.112515	1.40773	C-1-tetrahydrofolate synthase, cytoplasmic [OS=Homo sapiens]	FALSE	0.398261	0.145804	0.398261	0.132869	0.323067
P11717	IGF2R	1	-0.835023	0.521351	-0.221656	-0.0845103	1.68516	-1.06532	Cation-independent mannose-6-phosphate receptor [OS=Homo sapiens]	FALSE	0.416649	0.416649	0.244417	0.194337	0.144597
P11766	ADH5	2	-0.372762	-0.678783	-1.16901	1.48493	-0.160443	0.896068	alcohol dehydrogenase class-3 [OS=Homo sapiens]	TRUE	0.533473	0.160702	0.533473	0.102888	0.202938
P11802	CDK4	1	-0.907847	-0.766842	0.895531	0.619864	1.17255	-1.01326	Cyclin-dependent kinase 4 [OS=Homo sapiens]	TRUE	0.748921	0.748921	0.133648	0.0681233	0.0493079
P11831	SRF	2	-0.815611	-1.16605	-0.490336	0.157077	1.03386	1.28107	Serum response factor [OS=Homo sapiens]	TRUE	0.691203	0.15744	0.691203	0.0593645	0.0919927
P11908	PRPS2	3	0.548509	0.543291	0.538588	-1.85251	-0.462278	0.6844	ribose-phosphate pyrophosphokinase 2 [OS=Homo sapiens]	FALSE	0.431674	0.118401	0.11707	0.431674	0.332855
P11940-1	PABPC1	4	1.42633	-1.10697	-0.0326206	-0.612688	-0.646544	0.972485	Polyadenylate-binding protein 1 [OS=Homo sapiens]	FALSE	0.448708	0.129325	0.198185	0.223782	0.448708
P12004	PCNA	1	-1.44221	-0.864774	1.15446	0.495775	0.7631	-0.10635	proliferating cell nuclear antigen [OS=Homo sapiens]	TRUE	0.720076	0.720076	0.169411	0.061097	0.049416
P12081	HARS1	1	-1.82035	0.910567	0.181218	-0.378729	0.369427	0.737865	Histidine--tRNA ligase, cytoplasmic [OS=Homo sapiens]	FALSE	0.300242	0.300242	0.281937	0.21184	0.205981
P12109	COL6A1	3	1.08375	1.22149	0.276853	-0.808096	-1.01002	-0.763975	Collagen alpha-1(VI) chain [OS=Homo sapiens]	TRUE	0.792352	0.0356961	0.0293057	0.792352	0.142646
P12110	COL6A2	4	1.52515	0.575454	-0.917688	-0.80248	-0.816428	0.435991	Collagen alpha-2(VI) chain [OS=Homo sapiens]	TRUE	0.596602	0.0757196	0.0967016	0.230977	0.596602
P12235	SLC25A4	3	1.0049	1.50734	-0.469232	-0.71518	-0.892912	-0.434916	ADP/ATP translocase 1 [OS=Homo sapiens]	TRUE	0.502129	0.0751579	0.0757617	0.502129	0.346951
P12236	SLC25A6	3	1.23394	0.850336	0.21865	-1.33336	-0.963652	-0.0059135	ADP/ATP translocase 3 [OS=Homo sapiens]	TRUE	0.55574	0.0686242	0.0672062	0.55574	0.308429
P12268	IMPDH2	4	0.606694	-0.358741	-0.801514	0.879863	-1.3947	1.06839	inosine-5'-monophosphate dehydrogenase 2 [OS=Homo sapiens]	FALSE	0.472071	0.126327	0.225073	0.176529	0.472071
P12270	TPR	3	0.360033	0.81177	1.08974	-0.13499	-0.453136	-1.67342	Nucleoprotein TPR [OS=Homo sapiens]	TRUE	0.591125	0.175578	0.0933453	0.591125	0.139952
P12277	CKB	3	0.799112	1.33885	0.481435	-0.75199	-1.05207	-0.815342	Creatine kinase B-type [OS=Homo sapiens]	TRUE	0.678518	0.0803249	0.0665143	0.678518	0.174643
P12429	ANXA3	3	-0.449576	1.48972	-1.21287	0.0968516	0.777974	-0.702101	annexin A3 [OS=Homo sapiens]	FALSE	0.278972	0.220404	0.226074	0.278972	0.274549
P12532	CKMT1A; CKMT1B	2	0.287639	-0.848426	-1.56716	0.390053	0.670013	1.06788	Creatine kinase U-type, mitochondrial [OS=Homo sapiens]	FALSE	0.465246	0.155203	0.465246	0.122254	0.257296
P12694	BCKDHA	1	-1.36969	-1.07221	0.647825	0.869242	0.893333	0.0315083	2-oxoisovalerate dehydrogenase subunit alpha, mitochondrial [OS=Homo sapiens]	TRUE	0.607707	0.607707	0.286555	0.0542853	0.0514525
P12814-1	ACTN1	2	-1.03377	-0.762283	-0.925804	0.782075	0.976811	0.962975	Alpha-actinin-1 [OS=Homo sapiens]	TRUE	0.67456	0.159632	0.67456	0.0662886	0.0995193
P12830	CDH1	3	0.697563	-0.145496	0.942433	0.674503	-0.453304	-1.7157	Cadherin-1 [OS=Homo sapiens]	FALSE	0.382577	0.277339	0.160429	0.382577	0.179656
P12931	SRC	1	-1.06452	-0.423538	1.7146	-0.0644193	0.523208	-0.685325	Proto-oncogene tyrosine-protein kinase Src [OS=Homo sapiens]	TRUE	0.635009	0.635009	0.144482	0.139956	0.0805528
P12955	PEPD	2	-0.851542	-1.07757	-0.044024	0.849439	-0.375934	1.49963	xaa-Pro dipeptidase [OS=Homo sapiens]	TRUE	0.55143	0.189922	0.55143	0.0971705	0.161477
P12956	XRCC6	2	-0.157917	0.206945	-1.92656	0.459248	0.664811	0.753472	X-ray repair cross-complementing protein 6 [OS=Homo sapiens]	FALSE	0.392168	0.152913	0.392168	0.137495	0.317424
P13010	XRCC5	2	-0.781112	-0.804735	-0.782455	1.34944	1.13792	-0.119059	X-ray repair cross-complementing protein 5 [OS=Homo sapiens]	TRUE	0.5725	0.266977	0.5725	0.0711788	0.0893443
P13051-2	UNG	2	-1.55495	-0.556797	0.180975	0.837888	-0.139161	1.23204	Isoform 1 of Uracil-DNA glycosylase [OS=Homo sapiens]	TRUE	0.505252	0.260246	0.505252	0.0998581	0.134644
P13056-1	NR2C1	4	0.557945	1.23872	-0.702304	-0.65684	-1.25169	0.814169	Nuclear receptor subfamily 2 group C member 1 [OS=Homo sapiens]	TRUE	0.637499	0.058389	0.0763714	0.227741	0.637499
P13073	COX4I1	3	0.955741	0.751321	1.00364	-0.759447	-0.844591	-1.10666	Cytochrome c oxidase subunit 4 isoform 1, mitochondrial [OS=Homo sapiens]	TRUE	0.713858	0.0883487	0.062298	0.713858	0.135496
P13196	ALAS1	3	0.0796286	0.868302	0.856786	-1.65614	-0.687396	0.538817	5-aminolevulinate synthase, nonspecific, mitochondrial [OS=Homo sapiens]	TRUE	0.505619	0.119082	0.103808	0.505619	0.271491
P13284	IFI30	2	0.0949486	-0.969837	-1.471	0.96742	0.70614	0.672328	Gamma-interferon-inducible lysosomal thiol reductase [OS=Homo sapiens]	TRUE	0.524148	0.170371	0.524148	0.111247	0.194234
P13385	TDGF1	4	1.54923	0.431351	-0.85066	0.223205	-1.2786	-0.0745285	Teratocarcinoma-derived growth factor 1 [OS=Homo sapiens]	TRUE	0.508609	0.0992816	0.12295	0.26916	0.508609
P13473-2	LAMP2	3	-0.0738572	-0.557867	1.5236	-1.36283	-0.208235	0.679195	Isoform LAMP-2B of Lysosome-associated membrane glycoprotein 2 [OS=Homo sapiens]	FALSE	0.326094	0.260052	0.194694	0.326094	0.21916
P13489	RNH1	1	-1.94147	0.562237	0.285825	0.780688	0.451761	-0.139043	Ribonuclease inhibitor [OS=Homo sapiens]	FALSE	0.43121	0.43121	0.280373	0.15434	0.134077
P13591-1	NCAM1	1	-1.09835	-0.363571	1.22288	0.00436647	1.15137	-0.916691	Isoform 2 of Neural cell adhesion molecule 1 [OS=Homo sapiens]	TRUE	0.653429	0.653429	0.150697	0.117637	0.0782375
P13611-2	VCAN	4	1.87442	-0.436079	-0.489533	-0.778822	0.381774	-0.551758	Isoform V1 of Versican core protein [OS=Homo sapiens]	FALSE	0.346377	0.152368	0.169503	0.331752	0.346377
P13637-1	ATP1A3	4	1.76053	-0.127284	-1.32536	-0.147746	-0.295839	0.135701	Sodium/potassium-transporting ATPase subunit alpha-3 [OS=Homo sapiens]	TRUE	0.563382	0.0906356	0.142075	0.203907	0.563382
P13639	EEF2	2	-0.949865	-0.88102	-0.167035	0.524806	-0.246603	1.71972	Elongation factor 2 [OS=Homo sapiens]	TRUE	0.548317	0.177981	0.548317	0.0979995	0.175703
P13640	MT1G	3	1.34298	0.960103	0.102299	-0.778199	-1.22268	-0.404503	metallothionein-1G [OS=Homo sapiens]	TRUE	0.54031	0.0850666	0.0822585	0.54031	0.292365
P13667	PDIA4	3	0.613689	1.32615	0.663184	-0.54989	-0.940484	-1.11265	Protein disulfide-isomerase A4 [OS=Homo sapiens]	TRUE	0.675241	0.0953886	0.0721253	0.675241	0.157245
P13693	TPT1	2	-0.45346	-1.28576	-0.412405	0.238463	0.220331	1.69284	Translationally-controlled tumor protein [OS=Homo sapiens]	TRUE	0.614742	0.148257	0.614742	0.0806759	0.156325
P13747	HLA-E	4	0.698322	1.28131	-0.296326	-0.308088	-1.62095	0.245729	HLA class I histocompatibility antigen, alpha chain E [OS=Homo sapiens]	FALSE	0.469294	0.0785261	0.0874776	0.364702	0.469294
P13796	LCP1	2	-0.0890524	-0.0471799	-1.64891	-0.201335	0.634512	1.35196	Plastin-2 [OS=Homo sapiens]	FALSE	0.36832	0.145002	0.36832	0.140312	0.346365
P13797	PLS3	1	-1.1206	-1.04954	0.481909	0.493897	1.44961	-0.255278	Plastin-3 [OS=Homo sapiens]	TRUE	0.64901	0.64901	0.247063	0.0545766	0.0493504
P13798	APEH	4	-0.720409	0.810555	0.168608	0.155774	-1.56472	1.1502	Acylamino-acid-releasing enzyme [OS=Homo sapiens]	FALSE	0.392675	0.150292	0.187675	0.269358	0.392675
P13804-1	ETFA	1	-0.391104	-0.86701	0.664554	0.274653	1.4875	-1.16859	Electron transfer flavoprotein subunit alpha, mitochondrial [OS=Homo sapiens]	TRUE	0.65505	0.65505	0.178514	0.0981321	0.0683041
P13807	GYS1	1	-1.73384	-0.338462	0.630754	0.113389	1.20562	0.122539	glycogen [starch] synthase, muscle [OS=Homo sapiens]	TRUE	0.540627	0.540627	0.267878	0.10159	0.0899047
P13861	PRKAR2A	3	0.605233	1.39757	0.450193	-0.674499	-0.419487	-1.35901	cAMP-dependent protein kinase type II-alpha regulatory subunit [OS=Homo sapiens]	TRUE	0.638708	0.113581	0.0827513	0.638708	0.164959
P13984	GTF2F2	1	-1.44097	0.0688927	1.64275	0.089041	0.0918128	-0.451521	General transcription factor IIF subunit 2 [OS=Homo sapiens]	TRUE	0.565762	0.565762	0.161876	0.175645	0.0967163
P13987	CD59	1	0.278824	-0.727014	1.1197	-0.93036	1.18794	-0.92909	CD59 glycoprotein [OS=Homo sapiens]	FALSE	0.401827	0.401827	0.197067	0.252628	0.148478
P13995	MTHFD2	4	0.732614	0.20769	-1.78391	0.771418	-0.529637	0.601828	Bifunctional methylenetetrahydrofolate dehydrogenase/cyclohydrolase, mitochondrial [OS=Homo sapiens]	TRUE	0.527776	0.104946	0.211157	0.156121	0.527776
P14174	MIF	1	-1.6381	0.662806	0.522484	1.12471	-0.0975933	-0.574299	Macrophage Migration inhibitory factor [OS=Homo sapiens]	FALSE	0.430591	0.430591	0.238011	0.189873	0.141525
P14209	CD99	3	0.921014	0.70819	0.132371	-1.88951	-0.100706	0.228644	CD99 antigen [OS=Homo sapiens]	TRUE	0.506057	0.0820874	0.0805112	0.506057	0.331344
P14314	PRKCSH	1	-0.335863	-0.994988	1.14056	0.22545	1.11044	-1.1456	Glucosidase 2 subunit beta [OS=Homo sapiens]	TRUE	0.646904	0.646904	0.161837	0.115421	0.0758384
P14316-1	IRF2	2	-0.595116	-1.72784	0.334714	0.400028	1.04622	0.542	Interferon regulatory factor 2 [OS=Homo sapiens]	TRUE	0.547459	0.319711	0.547459	0.0615233	0.0713074
P14324	FDPS	2	-1.2153	-1.28397	0.29001	0.658769	1.05306	0.49743	Farnesyl pyrophosphate synthase [OS=Homo sapiens]	FALSE	0.48415	0.360187	0.48415	0.0744428	0.0812201
P14373	TRIM27	4	0.340237	0.286321	0.0579812	0.559715	-1.98439	0.740138	Zinc finger protein RFP [OS=Homo sapiens]	FALSE	0.429264	0.133873	0.166186	0.270677	0.429264
P14406	COX7A2	3	0.0972122	-0.258196	1.91803	-0.509024	-0.302184	-0.945841	Cytochrome c oxidase subunit 7A2, mitochondrial [OS=Homo sapiens]	FALSE	0.407923	0.315983	0.134528	0.407923	0.141566
P14543-1	NID1	4	0.89974	0.690711	-1.49599	-0.965917	0.150528	0.72093	Nidogen-1 [OS=Homo sapiens]	TRUE	0.579525	0.0873102	0.137126	0.196039	0.579525
P14550	AKR1A1	4	-0.550327	0.551894	-1.63197	0.820827	-0.198434	1.00801	alcohol dehydrogenase [NADP(+)] [OS=Homo sapiens]	FALSE	0.36893	0.145061	0.338	0.148008	0.36893
P14618	PKM	4	0.38167	-0.0353781	-1.75476	0.572695	-0.322602	1.15838	Pyruvate kinase PKM [OS=Homo sapiens]	FALSE	0.477434	0.112013	0.274264	0.136289	0.477434
P14625	HSP90B1	3	0.741664	1.66849	-0.763664	-0.894426	-0.368567	-0.383493	Endoplasmin [OS=Homo sapiens]	FALSE	0.425557	0.105068	0.108028	0.425557	0.361347
P14635	CCNB1	4	0.137592	-0.260933	-1.3311	-0.723205	0.737368	1.44028	G2/mitotic-specific cyclin-B1 [OS=Homo sapiens]	FALSE	0.367141	0.141848	0.344742	0.146269	0.367141
P14649	MYL6B	2	-1.44307	-0.200955	-0.423687	0.918134	-0.197837	1.34742	Myosin light chain 6B [OS=Homo sapiens]	FALSE	0.491372	0.21052	0.491372	0.115881	0.182227
P14678-1	SNRPB	4	1.21849	0.389327	-1.21174	0.047848	-1.16922	0.725293	Small nuclear ribonucleoprotein-associated proteins B and B' [OS=Homo sapiens]	TRUE	0.744818	0.0474453	0.0778617	0.129875	0.744818
P14735	IDE	1	-0.443591	-0.55949	1.12884	-0.514589	1.39348	-1.00465	insulin-degrading enzyme [OS=Homo sapiens]	TRUE	0.533266	0.533266	0.184245	0.172992	0.109497
P14854	COX6B1	3	-0.278536	-0.0918486	1.95165	-0.477551	-0.18585	-0.917861	Cytochrome c oxidase subunit 6B1 [OS=Homo sapiens]	FALSE	0.365469	0.363772	0.138262	0.365469	0.132497
P14859-1	POU2F1	2	-1.40546	0.391863	0.791324	0.0577196	-0.9732	1.13775	POU domain, class 2, transcription factor 1 [OS=Homo sapiens]	FALSE	0.260058	0.252804	0.260058	0.237967	0.249171
P14866	HNRNPL	3	1.41719	0.372646	0.200359	0.236513	-0.740842	-1.48586	Heterogeneous nuclear ribonucleoprotein L [OS=Homo sapiens]	TRUE	0.528703	0.134157	0.106235	0.528703	0.230905
P14868	DARS1	1	-1.71519	-0.292301	1.19816	-0.0237692	0.108729	0.724367	Aspartate--tRNA ligase, cytoplasmic [OS=Homo sapiens]	FALSE	0.453546	0.453546	0.282648	0.14192	0.121886
P14902	IDO1	2	0.528657	-1.26604	-1.26869	0.413907	0.609994	0.982176	Indoleamine 2,3-dioxygenase 1 [OS=Homo sapiens]	FALSE	0.494072	0.156279	0.494072	0.114562	0.235087
P14923	JUP	3	1.3601	0.838452	0.148487	-0.207818	-0.853107	-1.28612	Junction plakoglobin [OS=Homo sapiens]	TRUE	0.54802	0.118674	0.10159	0.54802	0.231716
P14927	UQCRB	1	0.347964	-0.144016	0.823839	0.552402	0.355729	-1.93592	Cytochrome b-c1 complex subunit 7 [OS=Homo sapiens]	FALSE	0.373252	0.373252	0.175519	0.299404	0.151825
P15104	GLUL	1	-1.64258	-0.037888	0.859736	1.19092	-0.378166	0.00797553	Glutamine synthetase [OS=Homo sapiens]	FALSE	0.451056	0.451056	0.275245	0.147917	0.125782
P15121	AKR1B1	2	-1.26294	-0.984301	-0.356451	0.821954	1.04279	0.738955	aldose reductase [OS=Homo sapiens]	TRUE	0.633979	0.217512	0.633979	0.0658428	0.0826654
P15170-3	GSPT1	1	-0.958965	-1.34456	0.592093	-0.0666928	1.29935	0.478777	Isoform 3 of Eukaryotic peptide chain release factor GTP-binding subunit ERF3A [OS=Homo sapiens]	FALSE	0.455579	0.455579	0.394543	0.074466	0.0754116
P15311	EZR	4	0.256956	1.75324	-0.971412	0.0725379	-0.938862	-0.172463	Ezrin [OS=Homo sapiens]	FALSE	0.405641	0.12421	0.138199	0.33195	0.405641
P15374	UCHL3	2	-1.59129	-0.0506448	-0.658024	0.643016	1.17921	0.477733	Ubiquitin carboxyl-terminal hydrolase isozyme L3 [OS=Homo sapiens]	TRUE	0.507814	0.28828	0.507814	0.0909897	0.112916
P15559-1	NQO1	2	-1.28616	0.332747	-0.171822	0.981969	-0.984549	1.12781	NAD(P)H dehydrogenase [quinone] 1 [OS=Homo sapiens]	FALSE	0.3551	0.206391	0.3551	0.165118	0.273391
P15586	GNS	1	-1.2903	-0.846047	0.824065	0.417152	1.27388	-0.378754	N-acetylglucosamine-6-sulfatase [OS=Homo sapiens]	TRUE	0.775845	0.775845	0.144298	0.0442593	0.0355982
P15735-1	PHKG2	2	-0.931258	-0.680686	-0.680886	0.250368	0.294145	1.74832	Phosphorylase b kinase gamma catalytic chain, liver/testis isoform [OS=Homo sapiens]	TRUE	0.591641	0.152319	0.591641	0.0863978	0.169643
P15848	ARSB	3	0.916679	1.07228	-0.551815	0.173985	0.0242735	-1.63541	arylsulfatase B [OS=Homo sapiens]	FALSE	0.417779	0.175795	0.149875	0.417779	0.256551
P15880	RPS2	2	-0.378781	-1.57383	-0.399143	1.20898	0.341546	0.801236	40S ribosomal protein S2 [OS=Homo sapiens]	TRUE	0.706425	0.153411	0.706425	0.0547766	0.0853874
P15882	CHN1	1	-1.06387	-0.835836	0.652907	0.937197	1.10795	-0.79835	N-chimaerin [OS=Homo sapiens]	TRUE	0.690268	0.690268	0.180422	0.0709198	0.05839
P15884	TCF4	4	0.454194	1.04231	-1.36135	0.0446549	-1.04799	0.868185	Transcription factor 4 [OS=Homo sapiens]	TRUE	0.656438	0.0698914	0.109563	0.164108	0.656438
P15907	ST6GAL1	4	1.14991	0.147554	-0.286429	-0.86337	-1.26076	1.11309	Beta-galactoside alpha-2,6-sialyltransferase 1 [OS=Homo sapiens]	TRUE	0.648252	0.0621911	0.0869513	0.202605	0.648252
P15923	TCF3	2	-0.264313	-0.665627	-0.98177	1.23982	-0.602227	1.27411	Transcription factor E2-alpha [OS=Homo sapiens]	FALSE	0.4688	0.147558	0.4688	0.113691	0.269951
P15924-1	DSP	3	0.77207	1.09958	0.790167	-0.547542	-0.923751	-1.19052	Desmoplakin [OS=Homo sapiens]	TRUE	0.843212	0.0437384	0.027653	0.843212	0.0853969
P15927-1	RPA2	2	-1.28204	-1.05148	0.00561759	0.580334	1.31365	0.43391	Replication protein A 32 kDa subunit [OS=Homo sapiens]	TRUE	0.51535	0.34068	0.51535	0.0680611	0.0759088
P15954	COX7C	3	-0.0608589	0.19526	1.75196	0.0537646	-0.92598	-1.01414	Cytochrome c oxidase subunit 7C, mitochondrial [OS=Homo sapiens]	FALSE	0.448667	0.259105	0.132458	0.448667	0.159769
P16083	NQO2	4	-0.0979851	0.365481	-0.609859	0.499038	-1.53154	1.37486	Ribosyldihydronicotinamide dehydrogenase [quinone] [OS=Homo sapiens]	TRUE	0.558315	0.0956631	0.17682	0.169202	0.558315
P16104	H2AX	3	-0.416165	1.12752	1.19719	-0.668336	0.0531516	-1.29335	Histone H2AX [OS=Homo sapiens]	FALSE	0.456661	0.245309	0.134673	0.456661	0.163357
P16152	CBR1	3	0.561888	1.34331	0.0589114	-1.36753	-0.941807	0.345224	Carbonyl reductase [NADPH] 1 [OS=Homo sapiens]	FALSE	0.494876	0.0730615	0.0739782	0.494876	0.358084
P16219	ACADS	3	1.30632	0.187695	0.132201	-0.501254	0.523059	-1.64802	Short-chain specific acyl-CoA dehydrogenase, mitochondrial [OS=Homo sapiens]	FALSE	0.437803	0.202453	0.146571	0.437803	0.213173
P16220-1	CREB1	4	0.24548	0.868517	-1.00137	-0.58083	-0.935451	1.40365	Cyclic AMP-responsive element-binding protein 1 [OS=Homo sapiens]	TRUE	0.643924	0.073883	0.116495	0.165698	0.643924
P16278	GLB1	2	0.110532	-0.779934	-1.50529	0.810956	1.19473	0.168998	Beta-galactosidase [OS=Homo sapiens]	TRUE	0.541647	0.187146	0.541647	0.101156	0.170052
P16298	PPP3CB	4	0.506525	0.34807	0.203839	0.199173	-1.99816	0.740553	serine/threonine-protein phosphatase 2B catalytic subunit beta isoform [OS=Homo sapiens]	FALSE	0.471212	0.104697	0.127711	0.29638	0.471212
P16333-1	NCK1	2	-0.610741	-1.25911	-0.413502	0.999635	1.36554	-0.0818227	Cytoplasmic protein NCK1 [OS=Homo sapiens]	TRUE	0.568934	0.299595	0.568934	0.0603482	0.0711232
P16401	H1-5	3	0.832986	1.11772	-0.239832	-1.72799	0.0898504	-0.0727242	Histone H1.5 [OS=Homo sapiens]	FALSE	0.470279	0.103681	0.10154	0.470279	0.324499
P16402	H1-3	1	-0.208447	-0.363691	1.14717	1.24667	-0.526939	-1.29477	Histone H1.3 [OS=Homo sapiens]	FALSE	0.431912	0.431912	0.188345	0.243548	0.136194
P16403	H1-2	3	-0.147566	-0.0140336	1.78334	-1.24581	0.107861	-0.483792	Histone H1.2 [OS=Homo sapiens]	FALSE	0.400949	0.29455	0.145882	0.400949	0.158618
P16422	EPCAM	4	0.58182	0.998363	0.00878397	-1.0861	-1.33739	0.834529	Epithelial cell adhesion molecule [OS=Homo sapiens]	FALSE	0.461477	0.0929277	0.104433	0.341162	0.461477
P16435	POR	3	0.98038	-0.184655	1.19348	-1.56511	-0.355012	-0.0690863	NADPH--cytochrome P450 reductase [OS=Homo sapiens]	FALSE	0.489148	0.155793	0.123244	0.489148	0.231815
P16455	MGMT	2	-1.45872	-0.667787	-0.280149	0.734997	0.382908	1.28875	Methylated-DNA--protein-cysteine methyltransferase [OS=Homo sapiens]	TRUE	0.608207	0.202303	0.608207	0.0774945	0.111995
P16615	ATP2A2	2	0.842975	-1.39955	-0.0643649	1.20777	-0.883167	0.296336	Sarcoplasmic/endoplasmic reticulum calcium ATPase 2 [OS=Homo sapiens]	FALSE	0.332536	0.204035	0.332536	0.18203	0.281399
P16885	PLCG2	1	-0.907433	-1.34386	0.755575	0.690815	1.10905	-0.304146	1-phosphatidylinositol 4,5-bisphosphate phosphodiesterase gamma-2 [OS=Homo sapiens]	TRUE	0.650904	0.650904	0.231376	0.0621998	0.0555207
P16930	FAH	2	-1.1663	-0.801615	-0.277896	1.60487	0.0569328	0.584014	Fumarylacetoacetase [OS=Homo sapiens]	TRUE	0.573162	0.239554	0.573162	0.0796431	0.107641
P16949-1	STMN1	4	-0.831856	1.77122	-0.914168	0.302647	-0.471933	0.144085	Stathmin [OS=Homo sapiens]	FALSE	0.355445	0.165288	0.193185	0.286081	0.355445
P16989-1	YBX3	2	-0.218156	-0.821123	-1.06462	1.74702	0.0580443	0.298837	Y-box-binding protein 3 [OS=Homo sapiens]	TRUE	0.522076	0.194772	0.522076	0.10743	0.175722
P17028-1	ZNF24	1	-0.649523	-1.15573	1.4993	0.885039	-0.141984	-0.437095	zinc finger protein 24 [OS=Homo sapiens]	TRUE	0.512049	0.512049	0.225068	0.148791	0.114091
P17050	NAGA	4	1.13665	0.523415	0.279265	-1.2774	-1.19851	0.53658	alpha-N-acetylgalactosaminidase [OS=Homo sapiens]	FALSE	0.421874	0.0755626	0.0815228	0.42104	0.421874
P17096-1	HMGA1	2	-0.316374	0.168901	-1.54239	1.56196	-0.0852651	0.213172	High mobility group protein HMG-I/HMG-Y [OS=Homo sapiens]	FALSE	0.397076	0.181296	0.397076	0.145399	0.276228
P17096-2	HMGA1	2	-1.0497	-0.431498	-0.553697	1.36972	-0.476117	1.14129	Isoform HMG-Y of High mobility group protein HMG-I/HMG-Y [OS=Homo sapiens]	TRUE	0.51829	0.189708	0.51829	0.10616	0.185842
P17098	ZNF8	2	-0.415637	-1.43977	-0.161113	1.08021	-0.281231	1.21755	Zinc finger protein 8 [OS=Homo sapiens]	TRUE	0.595556	0.175971	0.595556	0.0847266	0.143746
P17152	TMEM11	3	1.38619	1.00543	-0.00846084	-1.02932	-0.890887	-0.462959	Transmembrane protein 11, mitochondrial [OS=Homo sapiens]	TRUE	0.595396	0.0657991	0.0628116	0.595396	0.275993
P17174	GOT1	1	-1.387	0.961961	0.427676	-1.1275	0.741383	0.383478	Aspartate aminotransferase, cytoplasmic [OS=Homo sapiens]	FALSE	0.302999	0.302999	0.226929	0.267815	0.202257
P17252	PRKCA	3	-0.382677	0.568134	1.48738	-0.92981	0.395909	-1.13894	Protein kinase C alpha type [OS=Homo sapiens]	FALSE	0.390079	0.307969	0.147596	0.390079	0.154357
P17301	ITGA2	4	1.78048	0.25467	-0.263688	-0.179098	-1.24093	-0.351433	Integrin alpha-2 [OS=Homo sapiens]	FALSE	0.411469	0.102736	0.112223	0.373572	0.411469
P17302	GJA1	4	1.79576	0.148417	-0.187686	-0.279992	-1.26245	-0.214052	Gap junction alpha-1 protein [OS=Homo sapiens]	FALSE	0.414156	0.107157	0.117773	0.360914	0.414156
P17480-1	UBTF	1	-0.357377	-1.37214	0.417794	0.638514	1.38079	-0.707585	Nucleolar transcription factor 1 [OS=Homo sapiens]	TRUE	0.590249	0.590249	0.268277	0.0756173	0.0658562
P17535	JUND	2	-0.623912	0.0729975	-0.940211	1.07123	1.32478	-0.904888	Transcription factor jun-D [OS=Homo sapiens]	FALSE	0.356644	0.349664	0.356644	0.144762	0.148931
P17568	NDUFB7	3	-0.0885385	0.798279	0.748363	0.696625	-0.374459	-1.78027	NADH dehydrogenase [ubiquinone] 1 beta subcomplex subunit 7 [OS=Homo sapiens]	FALSE	0.389886	0.276054	0.156892	0.389886	0.177169
P17612	PRKACA	3	-0.665378	1.97274	-0.0943275	-0.301873	-0.181308	-0.72985	cAMP-dependent protein kinase catalytic subunit alpha [OS=Homo sapiens]	FALSE	0.445925	0.178664	0.137476	0.445925	0.237936
P17655-1	CAPN2	1	-1.07433	-0.772537	0.262025	0.0709434	1.76427	-0.250371	Calpain-2 catalytic subunit [OS=Homo sapiens]	TRUE	0.522943	0.522943	0.293424	0.0959679	0.0876652
P17677-1	GAP43	4	1.57318	0.764191	-1.23802	-0.358182	-0.318344	-0.422822	Neuromodulin [OS=Homo sapiens]	FALSE	0.49424	0.0902868	0.111672	0.303801	0.49424
P17706-1	PTPN2	2	-1.02104	-1.12003	-0.265919	1.26324	1.00916	0.134591	Tyrosine-protein phosphatase non-receptor type 2 [OS=Homo sapiens]	TRUE	0.593989	0.28646	0.593989	0.0546774	0.0648735
P17812	CTPS1	2	-1.03981	-1.18062	-0.39993	0.751256	0.770477	1.09862	CTP synthase 1 [OS=Homo sapiens]	TRUE	0.681201	0.167001	0.681201	0.0638235	0.0879746
P17844	DDX5	4	1.61129	-1.34776	0.101118	-0.0591115	-0.666044	0.360512	probable ATP-dependent RNA helicase DDX5 [OS=Homo sapiens]	FALSE	0.370513	0.161336	0.221499	0.246652	0.370513
P17858-1	PFKL	3	-0.326823	1.07892	1.34854	-0.502897	-0.362257	-1.23548	ATP-dependent 6-phosphofructokinase, liver type [OS=Homo sapiens]	TRUE	0.549105	0.206428	0.103271	0.549105	0.141196
P17900	GM2A	2	0.700981	-0.904399	-1.22858	1.13739	-0.502403	0.797003	Ganglioside GM2 activator [OS=Homo sapiens]	FALSE	0.367784	0.140215	0.367784	0.136588	0.355414
P17931	LGALS3	4	1.43038	-1.0543	-0.76895	0.489689	-0.757878	0.661054	Galectin-3 [OS=Homo sapiens]	FALSE	0.432769	0.137898	0.241821	0.187512	0.432769
P17948-1	FLT1	3	0.908352	0.896144	0.801196	-1.40552	-0.469286	-0.730888	Vascular endothelial growth factor receptor 1 [OS=Homo sapiens]	TRUE	0.725035	0.075524	0.05588	0.725035	0.143561
P17980	PSMC3	2	-0.432773	-0.308617	-1.57082	1.22671	0.26344	0.822059	26S proteasome regulatory subunit 6A [OS=Homo sapiens]	TRUE	0.516471	0.158002	0.516471	0.106814	0.218712
P17987	TCP1	3	0.0866981	1.35907	0.796504	-0.326783	-1.49144	-0.424049	T-complex protein 1 subunit alpha [OS=Homo sapiens]	TRUE	0.620724	0.098912	0.077573	0.620724	0.202791
P18031	PTPN1	4	1.11371	-0.0821702	-0.953676	-0.62879	1.34698	-0.796046	Tyrosine-protein phosphatase non-receptor type 1 [OS=Homo sapiens]	FALSE	0.277652	0.21522	0.234563	0.272565	0.277652
P18065	IGFBP2	3	0.401387	0.336717	-0.200727	-0.727465	1.53344	-1.34335	Insulin-like growth factor-binding protein 2 [OS=Homo sapiens]	FALSE	0.309007	0.296615	0.200844	0.309007	0.193533
P18074-1	ERCC2	2	-0.26852	-1.15452	-0.915955	1.55987	0.291344	0.48778	Tfiih basal transcription factor complex helicase xpd subunit [OS=Homo sapiens]	TRUE	0.628625	0.169603	0.628625	0.0762653	0.125506
P18077	RPL35A	2	1.27681	-1.62	-0.432332	0.208876	-0.137543	0.704196	60S ribosomal protein L35a [OS=Homo sapiens]	FALSE	0.341176	0.168307	0.341176	0.165862	0.324654
P18084	ITGB5	4	1.18998	0.962349	-0.139105	-0.498035	-1.5458	0.0306125	Integrin beta-5 [OS=Homo sapiens]	FALSE	0.422569	0.0807383	0.0864179	0.410275	0.422569
P18085	ARF4	1	-0.793903	-1.26617	0.528206	1.38253	0.606174	-0.45683	ADP-ribosylation factor 4 [OS=Homo sapiens]	TRUE	0.535103	0.535103	0.308091	0.0808788	0.0759272
P18124	RPL7	2	0.00170986	-1.85294	-0.225013	0.646921	0.519723	0.909597	60S ribosomal protein L7 [OS=Homo sapiens]	TRUE	0.639985	0.178077	0.639985	0.0714139	0.110524
P18206	VCL	2	-0.662028	-1.34289	-0.587205	0.890632	1.14467	0.556818	Vinculin [OS=Homo sapiens]	TRUE	0.664298	0.186072	0.664298	0.0647325	0.0848977
P18433	PTPRA	3	-0.0244991	1.51739	0.592176	-1.46722	-0.272516	-0.345337	Receptor-type tyrosine-protein phosphatase alpha [OS=Homo sapiens]	TRUE	0.573634	0.125212	0.0964208	0.573634	0.204733
P18583-5	SON	2	0.859395	-1.5246	-0.41916	0.629711	1.02151	-0.566852	Isoform D of Protein SON [OS=Homo sapiens]	FALSE	0.387659	0.294611	0.387659	0.147867	0.169863
P18615	NELFE	4	-0.29839	-0.42046	-0.360302	-0.907441	0.0426034	1.94399	Negative elongation factor E [OS=Homo sapiens]	FALSE	0.348166	0.160643	0.325878	0.165313	0.348166
P18621	RPL17	1	-0.950442	-1.31132	0.598031	1.06441	0.894179	-0.294857	60S ribosomal protein L17 [OS=Homo sapiens]	TRUE	0.599967	0.599967	0.281482	0.0612976	0.057254
P18669	PGAM1	2	-1.61661	0.608907	-0.0548285	-0.357821	0.0483311	1.37202	Phosphoglycerate mutase 1 [OS=Homo sapiens]	FALSE	0.326224	0.240104	0.326224	0.187828	0.245844
P18754-1	RCC1	1	-0.565098	-0.37833	1.68294	0.692665	-0.399926	-1.03225	Regulator of chromosome condensation [OS=Homo sapiens]	FALSE	0.442149	0.442149	0.183399	0.236879	0.137573
P18827	SDC1	3	0.39346	0.868036	0.992217	-1.6987	-0.461366	-0.0936467	syndecan-1 [OS=Homo sapiens]	TRUE	0.612547	0.108915	0.0831861	0.612547	0.195352
P18858	LIG1	1	-1.66697	-0.414699	0.754048	0.512846	1.07286	-0.25809	DNA ligase 1 [OS=Homo sapiens]	TRUE	0.648176	0.648176	0.203611	0.0807544	0.0674585
P18859	ATP5PF	1	-0.605938	-0.348663	1.72958	-0.258623	0.554112	-1.07047	ATP synthase-coupling factor 6, mitochondrial [OS=Homo sapiens]	TRUE	0.557914	0.557914	0.144743	0.200401	0.0969417
P18887	XRCC1	1	-1.32087	-0.886155	0.525506	1.47246	0.148622	0.0604426	DNA repair protein XRCC1 [OS=Homo sapiens]	FALSE	0.463336	0.463336	0.374521	0.0806432	0.0814991
P19022	CDH2	3	-0.85842	0.948564	1.42465	-0.208341	-0.185842	-1.12061	Cadherin-2 [OS=Homo sapiens]	FALSE	0.387162	0.313805	0.145951	0.387162	0.153082
P19174-2	PLCG1	3	-0.694479	1.16164	1.23502	-1.23815	-0.197773	-0.26626	Isoform 2 of 1-phosphatidylinositol 4,5-bisphosphate phosphodiesterase gamma-1 [OS=Homo sapiens]	FALSE	0.492687	0.204488	0.123193	0.492687	0.179633
P19338	NCL	4	1.60225	0.042248	-1.1675	0.222836	-0.971778	0.271948	Nucleolin [OS=Homo sapiens]	TRUE	0.61926	0.0760744	0.116717	0.187948	0.61926
P19367-1	HK1	4	1.28631	-0.243504	-0.992432	0.206419	-1.18329	0.926497	Hexokinase-1 [OS=Homo sapiens]	TRUE	0.618578	0.0829206	0.138463	0.160038	0.618578
P19387	POLR2C	1	-0.702699	-1.39258	1.35743	0.841928	0.0188824	-0.122954	DNA-directed RNA polymerase II subunit RPB3 [OS=Homo sapiens]	TRUE	0.558939	0.558939	0.248567	0.10567	0.0868242
P19388	POLR2E	4	1.0253	0.461459	-0.959548	-0.507872	-1.14037	1.12103	DNA-directed RNA polymerases I, II, and III subunit RPABC1 [OS=Homo sapiens]	TRUE	0.723698	0.0543526	0.0821724	0.139777	0.723698
P19404	NDUFV2	3	-0.00150034	0.852049	1.08055	0.261572	-0.53327	-1.6594	NADH dehydrogenase [ubiquinone] flavoprotein 2, mitochondrial [OS=Homo sapiens]	FALSE	0.470704	0.235021	0.129702	0.470704	0.164573
P19447	ERCC3	4	0.688245	-0.77906	-0.419742	0.0875456	-1.13869	1.5617	TFIIH basal transcription factor complex helicase XPB subunit [OS=Homo sapiens]	TRUE	0.506562	0.110377	0.223984	0.159077	0.506562
P19474	TRIM21	4	1.11702	0.870733	-1.59446	-0.646051	0.0911796	0.161579	E3 ubiquitin-protein ligase TRIM21 [OS=Homo sapiens]	TRUE	0.512105	0.105315	0.144521	0.23806	0.512105
P19525	EIF2AK2	2	0.560805	-1.36724	-0.946725	1.34603	0.31581	0.0913164	interferon-induced, double-stranded RNA-activated protein kinase [OS=Homo sapiens]	FALSE	0.475357	0.204969	0.475357	0.124082	0.195592
P19532	TFE3	2	-0.435933	-0.380539	-0.966326	-0.478073	1.81856	0.442306	Transcription factor E3 [OS=Homo sapiens]	FALSE	0.413888	0.254941	0.413888	0.14517	0.186001
P19623	SRM	4	0.347714	0.457576	-0.81133	-0.577758	-1.03235	1.61614	spermidine synthase [OS=Homo sapiens]	TRUE	0.648018	0.0739658	0.123862	0.154154	0.648018
P19784	CSNK2A2	4	0.153892	-0.552748	-1.23407	0.967392	-0.66487	1.3304	casein kinase II subunit alpha' [OS=Homo sapiens]	FALSE	0.379642	0.12603	0.369895	0.124433	0.379642
P19838	NFKB1	1	-0.286367	-0.536651	1.48248	-1.34325	0.785816	-0.102029	Nuclear factor NF-kappa-B p105 subunit [OS=Homo sapiens]	FALSE	0.382112	0.382112	0.199071	0.262848	0.155968
P20020	ATP2B1	3	-0.276699	0.534714	1.58156	-0.703086	0.137468	-1.27396	Plasma membrane calcium-transporting ATPase 1 [OS=Homo sapiens]	FALSE	0.413781	0.296026	0.139613	0.413781	0.15058
P20042	EIF2S2	2	-1.12998	1.29014	-1.13115	0.189178	0.858766	-0.0769607	Eukaryotic translation initiation factor 2 subunit 2 [OS=Homo sapiens]	FALSE	0.288944	0.248686	0.288944	0.216301	0.246068
P20062-1	TCN2	3	1.88997	-0.598414	-0.1755	-0.741068	0.270556	-0.645545	Transcobalamin-2 [OS=Homo sapiens]	FALSE	0.332326	0.179473	0.183743	0.332326	0.304459
P20073-1	ANXA7	2	-0.771952	-1.23195	-0.530345	0.782428	1.3547	0.39712	Annexin A7 [OS=Homo sapiens]	TRUE	0.640488	0.218683	0.640488	0.0623057	0.0785241
P20226-1	TBP	1	-1.44536	-0.507816	1.50321	0.223034	-0.285244	0.512172	TATA-box-binding protein [OS=Homo sapiens]	FALSE	0.459465	0.459465	0.254803	0.158985	0.126748
P20248	CCNA2	4	1.15633	1.25051	-0.62336	-1.21114	-0.486044	-0.0862945	Cyclin-A2 [OS=Homo sapiens]	FALSE	0.426787	0.0722369	0.0786065	0.422369	0.426787
P20290-1	BTF3	2	-1.44255	-0.372956	-0.516452	1.08563	1.15135	0.0949819	transcription factor BTF3 [OS=Homo sapiens]	TRUE	0.510819	0.328664	0.510819	0.0741896	0.0863272
P20337	RAB3B	3	-0.116661	0.864018	0.0354073	1.27171	-1.53267	-0.5218	Ras-related protein Rab-3B [OS=Homo sapiens]	FALSE	0.342282	0.184811	0.175797	0.342282	0.29711
P20338	RAB4A	1	0.475496	-1.88733	0.932809	0.369021	0.370847	-0.260839	Ras-related protein Rab-4A [OS=Homo sapiens]	FALSE	0.395478	0.395478	0.30695	0.156671	0.140901
P20339	RAB5A	4	0.515903	1.61331	-1.34187	-0.54534	-0.0775517	-0.164445	Ras-related protein Rab-5A [OS=Homo sapiens]	FALSE	0.443708	0.109796	0.130969	0.315526	0.443708
P20585	MSH3	4	0.706999	1.01317	-1.07039	0.267466	-1.41667	0.499425	DNA mismatch repair protein MSH3 [OS=Homo sapiens]	TRUE	0.579745	0.0870128	0.11696	0.216283	0.579745
P20618	PSMB1	2	0.765875	-0.642495	-1.53545	0.952072	0.791597	-0.331598	proteasome subunit beta type-1 [OS=Homo sapiens]	FALSE	0.387328	0.200545	0.387328	0.156888	0.255239
P20645	M6PR	4	0.297061	0.171309	0.519845	0.377234	-2.01269	0.647246	Cation-dependent mannose-6-phosphate receptor [OS=Homo sapiens]	FALSE	0.39505	0.134071	0.152689	0.318191	0.39505
P20674	COX5A	3	1.26578	1.00309	0.160691	-0.962897	-1.15939	-0.307273	Cytochrome c oxidase subunit 5A, mitochondrial [OS=Homo sapiens]	TRUE	0.552488	0.0831931	0.0800108	0.552488	0.284308
P20700	LMNB1	3	0.18092	1.15746	1.13325	-0.797265	-1.22828	-0.446084	Lamin-B1 [OS=Homo sapiens]	TRUE	0.614781	0.11558	0.0881208	0.614781	0.181518
P20810-6	CAST	4	1.41389	-1.27413	0.621529	-0.524652	-0.704811	0.468168	Isoform 6 of Calpastatin [OS=Homo sapiens]	FALSE	0.328384	0.179851	0.207032	0.284732	0.328384
P20839	IMPDH1	3	1.28561	-0.159992	1.05387	-1.36082	-0.299711	-0.51896	Inosine-5'-monophosphate dehydrogenase 1 [OS=Homo sapiens]	TRUE	0.504184	0.154163	0.120899	0.504184	0.220754
P20936-1	RASA1	2	-1.47044	-0.501932	0.112366	-0.279322	0.748045	1.39128	ras GTPase-activating protein 1 [OS=Homo sapiens]	FALSE	0.471608	0.273066	0.471608	0.111814	0.143511
P20962	PTMS	1	-1.44951	-0.922586	0.754675	0.537267	1.09062	-0.0104635	Parathymosin [OS=Homo sapiens]	TRUE	0.662411	0.662411	0.228871	0.0573508	0.0513673
P21127-2	CDK11B	4	1.68821	-0.239327	-0.306151	0.329517	-1.37118	-0.101066	Isoform SV1 of Cyclin-dependent kinase 11B [OS=Homo sapiens]	FALSE	0.470022	0.103588	0.128846	0.297543	0.470022
P21246	PTN	1	0.111985	-0.352742	1.12925	-0.793638	1.16778	-1.26264	Pleiotrophin [OS=Homo sapiens]	FALSE	0.429195	0.429195	0.17024	0.269231	0.131333
P21281	ATP6V1B2	4	-1.32849	0.798866	0.0522139	-1.02916	0.306005	1.20057	V-type proton ATPase subunit B, brain isoform [OS=Homo sapiens]	FALSE	0.268085	0.231525	0.266727	0.233664	0.268085
P21283	ATP6V1C1	2	-0.63032	-0.232148	-0.780176	1.52163	-0.838782	0.959793	V-type proton ATPase subunit C 1 [OS=Homo sapiens]	FALSE	0.41344	0.179382	0.41344	0.138353	0.268825
P21291	CSRP1	4	1.30606	0.188495	-0.741668	0.0086985	-1.48046	0.718877	Cysteine and glycine-rich protein 1 [OS=Homo sapiens]	TRUE	0.623901	0.0771574	0.107929	0.191013	0.623901
P21333	FLNA	1	-1.01313	0.0714828	0.618257	-1.17939	1.48149	0.021293	Filamin-A [OS=Homo sapiens]	FALSE	0.416727	0.416727	0.243071	0.196328	0.143874
P21359-1	NF1	3	-0.183846	1.08792	1.11684	-0.632706	0.0712148	-1.45942	Neurofibromin [OS=Homo sapiens]	TRUE	0.541798	0.216487	0.103743	0.541798	0.137972
P21397	MAOA	2	0.0494105	-1.67416	0.00134902	1.35545	-0.267036	0.534989	Amine oxidase [flavin-containing] A [OS=Homo sapiens]	TRUE	0.504411	0.232405	0.504411	0.108141	0.155043
P21399	ACO1	1	-1.37944	-0.248769	1.35211	-0.0688755	0.928401	-0.58343	Cytoplasmic aconitate hydratase [OS=Homo sapiens]	TRUE	0.699724	0.699724	0.137119	0.100411	0.0627459
P21579	SYT1	3	0.899305	0.97058	0.8566	-0.789758	-0.878118	-1.05861	Synaptotagmin-1 [OS=Homo sapiens]	TRUE	0.71379	0.0839623	0.0623181	0.71379	0.13993
P21675	TAF1	1	-1.54337	0.00676922	1.51698	0.464409	-0.255062	-0.189729	transcription initiation factor TFIID subunit 1 [OS=Homo sapiens]	TRUE	0.502424	0.502424	0.199856	0.179773	0.117947
P21709	EPHA1	3	-0.44106	1.18824	0.714766	-1.68997	0.132089	0.0959342	Ephrin type-A receptor 1 [OS=Homo sapiens]	FALSE	0.460403	0.178616	0.133904	0.460403	0.227078
P21741	MDK	3	-0.155628	1.22753	1.16565	-1.00294	-0.203693	-1.03092	Midkine [OS=Homo sapiens]	TRUE	0.547591	0.178706	0.110818	0.547591	0.162885
P21796	VDAC1	4	1.41221	0.431451	0.0525079	-0.267979	-1.65654	0.0283493	voltage-dependent anion-selective channel protein 1 [OS=Homo sapiens]	FALSE	0.441571	0.0756832	0.083036	0.39971	0.441571
P21912	SDHB	3	0.775745	1.50132	0.217526	-0.95417	-0.774788	-0.765635	Succinate dehydrogenase [ubiquinone] iron-sulfur subunit, mitochondrial [OS=Homo sapiens]	TRUE	0.701964	0.0660658	0.0549212	0.701964	0.177049
P21926	CD9	3	0.512143	1.08846	0.749177	-1.44535	0.0446151	-0.949045	CD9 antigen [OS=Homo sapiens]	TRUE	0.695581	0.101045	0.0644813	0.695581	0.138893
P21953	BCKDHB	2	-1.13661	-1.34067	0.423996	1.09031	0.67964	0.283332	2-oxoisovalerate dehydrogenase subunit beta, mitochondrial [OS=Homo sapiens]	FALSE	0.464801	0.411159	0.464801	0.0597285	0.0643116
P21964-1	COMT	1	-1.44259	0.131877	0.715308	-0.896647	0.25983	1.23223	Catechol O-methyltransferase [OS=Homo sapiens]	FALSE	0.296462	0.296462	0.291666	0.205596	0.206276
P22033	MMUT	3	0.340624	0.963385	1.10792	-1.15832	-0.0786739	-1.17494	Methylmalonyl-CoA mutase, mitochondrial [OS=Homo sapiens]	TRUE	0.652911	0.135385	0.0784309	0.652911	0.133273
P22059	OSBP	1	-1.18274	-0.91916	0.501559	1.11964	0.993875	-0.513174	Oxysterol-binding protein 1 [OS=Homo sapiens]	TRUE	0.638133	0.638133	0.236732	0.0660626	0.0590721
P22061	PCMT1	4	0.270785	1.25346	-1.56118	0.126392	-0.714904	0.625446	protein-L-isoaspartate(D-aspartate) O-methyltransferase [OS=Homo sapiens]	TRUE	0.546947	0.101135	0.149756	0.202161	0.546947
P22087	FBL	4	0.988812	0.095792	0.448228	-0.300678	-1.83318	0.601022	rRNA 2'-O-methyltransferase fibrillarin [OS=Homo sapiens]	FALSE	0.446393	0.0956846	0.108806	0.349116	0.446393
P22090	RPS4Y1	4	0.756045	0.621202	-1.22171	0.639448	-1.35275	0.557765	40S ribosomal protein S4, Y isoform 1 [OS=Homo sapiens]	TRUE	0.717749	0.0497148	0.0902355	0.1423	0.717749
P22102-1	GART	2	-0.523671	-0.445978	-0.833798	0.623936	-0.582153	1.76166	trifunctional purine biosynthetic protein adenosine-3 [OS=Homo sapiens]	FALSE	0.39056	0.163339	0.39056	0.143534	0.302567
P22223-1	CDH3	4	1.62012	0.558554	-0.290246	-0.206411	-1.35179	-0.330231	Cadherin-3 [OS=Homo sapiens]	FALSE	0.412734	0.0947882	0.102281	0.390197	0.412734
P22234	PAICS	2	-1.16196	-0.988988	-0.418134	0.997633	0.420388	1.15106	multifunctional protein ADE2 [OS=Homo sapiens]	TRUE	0.722262	0.149181	0.722262	0.0506386	0.0779183
P22307-1	SCP2	1	-1.65294	0.720924	1.10351	0.152965	0.314359	-0.638819	Non-specific lipid-transfer protein [OS=Homo sapiens]	FALSE	0.484999	0.484999	0.182651	0.210759	0.121591
P22314	UBA1	1	-0.208794	0.152504	0.707871	-1.26163	1.45704	-0.846994	Ubiquitin-like modifier-activating enzyme 1 [OS=Homo sapiens]	FALSE	0.346626	0.346626	0.199754	0.282134	0.171486
P22392-2	NME2	4	0.212488	1.01848	-0.58812	-1.42399	-0.39645	1.1776	Isoform 3 of Nucleoside diphosphate kinase B [OS=Homo sapiens]	TRUE	0.522766	0.0940407	0.125151	0.258042	0.522766
P22413	ENPP1	3	1.46595	0.874436	0.0219121	-0.697804	-1.15911	-0.505388	Ectonucleotide pyrophosphatase/phosphodiesterase family member 1 [OS=Homo sapiens]	TRUE	0.572688	0.0677167	0.0654962	0.572688	0.294099
P22415	USF1	3	-0.126337	0.430488	1.67396	-0.30623	-1.33854	-0.333342	Upstream stimulatory factor 1 [OS=Homo sapiens]	TRUE	0.522372	0.182377	0.11313	0.522372	0.182122
P22492	H1-6	3	1.22596	1.30408	-0.669497	-0.264813	-0.847125	-0.748608	Histone H1t [OS=Homo sapiens]	FALSE	0.438227	0.1021	0.104167	0.438227	0.355506
P22570	FDXR	2	1.29919	-1.45221	-0.780902	0.567025	0.503265	-0.136367	NADPH:adrenodoxin oxidoreductase, mitochondrial [OS=Homo sapiens]	FALSE	0.36365	0.209585	0.36365	0.169916	0.256849
P22626	HNRNPA2B1	1	-0.230285	-0.939974	0.47709	1.06296	0.963483	-1.33327	heterogeneous nuclear ribonucleoproteins A2/B1 [OS=Homo sapiens]	TRUE	0.54404	0.54404	0.229892	0.12737	0.0986985
P22670	RFX1	1	-1.308	-1.07969	0.618467	0.743636	1.08812	-0.0625352	MHC class II regulatory factor RFX1 [OS=Homo sapiens]	TRUE	0.6102	0.6102	0.269534	0.0621144	0.0581513
P22676	CALB2	4	1.088	-0.650345	0.17529	0.479406	-1.67226	0.579904	Calretinin [OS=Homo sapiens]	FALSE	0.420011	0.139129	0.18259	0.25827	0.420011
P22681	CBL	2	-0.0688976	-0.648124	-1.49614	0.695807	0.166473	1.35088	E3 ubiquitin-protein ligase CBL [OS=Homo sapiens]	FALSE	0.477085	0.141934	0.477085	0.113224	0.267757
P22694-1	PRKACB	3	1.21731	-0.639364	1.22547	-1.03809	-0.0383567	-0.726966	cAMP-dependent protein kinase catalytic subunit beta [OS=Homo sapiens]	FALSE	0.447492	0.209324	0.14163	0.447492	0.201554
P22695	UQCRC2	3	1.37308	0.873822	0.148122	-0.638103	-0.44339	-1.31353	Cytochrome b-c1 complex subunit 2, mitochondrial [OS=Homo sapiens]	TRUE	0.612615	0.101784	0.0827158	0.612615	0.202885
P22830-1	FECH	2	-0.0507851	-1.49946	-0.710666	0.199665	0.830899	1.23034	Ferrochelatase, mitochondrial [OS=Homo sapiens]	TRUE	0.569843	0.172734	0.569843	0.0987412	0.158682
P23142	FBLN1	3	0.9702	0.838399	0.917832	-0.759716	-1.01675	-0.949961	Fibulin-1 [OS=Homo sapiens]	TRUE	0.685382	0.0906086	0.0695055	0.685382	0.154504
P23193	TCEA1	3	0.224643	1.32364	0.969491	-0.829694	-0.575333	-1.11275	Transcription elongation factor A protein 1 [OS=Homo sapiens]	TRUE	0.692194	0.10673	0.0685872	0.692194	0.132488
P23229-1	ITGA6	2	-0.523392	-1.27245	-0.636654	0.578698	1.49629	0.35751	integrin alpha-6 [OS=Homo sapiens]	TRUE	0.582503	0.233095	0.582503	0.0817254	0.102677
P23246-1	SFPQ	1	0.520208	-0.59181	1.3799	-0.606842	0.613825	-1.31528	splicing factor, proline- and glutamine-rich [OS=Homo sapiens]	FALSE	0.375059	0.375059	0.158477	0.325971	0.140492
P23258	TUBG1	2	-1.33072	-0.767357	0.135335	-0.0524849	0.46508	1.55015	tubulin gamma-1 chain [OS=Homo sapiens]	TRUE	0.533362	0.237536	0.533362	0.0949865	0.134115
P23284	PPIB	4	1.38601	-0.849591	-0.82813	0.90977	-0.880295	0.262233	peptidyl-prolyl cis-trans isomerase B [OS=Homo sapiens]	FALSE	0.412852	0.146256	0.239521	0.201372	0.412852
P23352	ANOS1	2	0.0679366	-0.919301	-0.412028	-0.275158	1.93573	-0.397178	Anosmin-1 [OS=Homo sapiens]	FALSE	0.345041	0.334674	0.345041	0.158931	0.161355
P23368-1	ME2	3	1.88154	-0.207799	0.27231	-0.790439	-0.735841	-0.419773	NAD-dependent malic enzyme, mitochondrial [OS=Homo sapiens]	FALSE	0.462215	0.106254	0.104612	0.462215	0.32692
P23378	GLDC	3	1.09193	1.09311	0.397415	-1.22529	-0.80624	-0.550918	Glycine dehydrogenase (Decarboxylating), mitochondrial [OS=Homo sapiens]	TRUE	0.690559	0.0656501	0.0564275	0.690559	0.187364
P23381	WARS1	2	-0.36561	-1.23634	-0.923237	1.05087	1.12075	0.353566	Tryptophan--tRNA ligase, cytoplasmic [OS=Homo sapiens]	TRUE	0.65561	0.180556	0.65561	0.0675329	0.0963012
P23396-1	RPS3	2	-0.264634	-1.52226	-0.508447	0.717672	0.243585	1.33409	40S ribosomal protein S3 [OS=Homo sapiens]	TRUE	0.680919	0.134969	0.680919	0.0646004	0.119511
P23434	GCSH	3	-0.571663	1.32578	-0.182494	0.513606	0.464752	-1.54998	Glycine cleavage system H protein, mitochondrial [OS=Homo sapiens]	FALSE	0.328914	0.296973	0.184901	0.328914	0.189212
P23443-1	RPS6KB1	1	-1.27858	0.46359	0.691208	-1.27825	0.534	0.86803	Ribosomal protein S6 kinase beta-1 [OS=Homo sapiens]	FALSE	0.297456	0.297456	0.247317	0.246799	0.208429
P23470	PTPRG	3	1.27883	-0.095706	0.86844	-1.15981	0.209277	-1.10104	Receptor-type tyrosine-protein phosphatase gamma [OS=Homo sapiens]	FALSE	0.493336	0.181985	0.127073	0.493336	0.197606
P23471-1	PTPRZ1	1	-0.21238	-0.261569	1.3587	-0.971385	1.06632	-0.979687	Receptor-type tyrosine-protein phosphatase zeta [OS=Homo sapiens]	FALSE	0.448668	0.448668	0.164523	0.262233	0.124576
P23511	NFYA	3	-0.141493	1.70748	0.641864	-0.75234	-0.611024	-0.844482	Nuclear transcription factor Y subunit alpha [OS=Homo sapiens]	TRUE	0.654803	0.109587	0.0744743	0.654803	0.161135
P23526-1	AHCY	4	-0.831205	1.81121	-0.769249	-0.146064	-0.487013	0.42232	Adenosylhomocysteinase [OS=Homo sapiens]	FALSE	0.34767	0.170346	0.19238	0.289604	0.34767
P23528	CFL1	2	-1.84939	0.456859	0.240017	-0.201829	0.255511	1.09883	Cofilin-1 [OS=Homo sapiens]	FALSE	0.337803	0.302046	0.337803	0.170873	0.189277
P23588	EIF4B	1	-1.16778	-1.23942	0.986461	0.410609	0.978479	0.031651	eukaryotic translation initiation factor 4B [OS=Homo sapiens]	TRUE	0.671615	0.671615	0.220793	0.0573174	0.0502747
P23610	F8A1; F8A2; F8A3	1	-1.10382	0.223191	1.00472	0.426293	0.817764	-1.36815	Factor VIII intron 22 protein [OS=Homo sapiens]	TRUE	0.612039	0.612039	0.14917	0.153977	0.084814
P23634-1	ATP2B4	1	-0.95343	-0.134472	1.77886	-0.187921	-0.862544	0.359505	Plasma membrane calcium-transporting ATPase 4 [OS=Homo sapiens]	FALSE	0.335731	0.335731	0.199542	0.286035	0.178692
P23786	CPT2	1	-0.60719	0.0778737	0.423082	-1.46256	1.51809	0.0507067	Carnitine O-palmitoyltransferase 2, mitochondrial [OS=Homo sapiens]	FALSE	0.340959	0.340959	0.244481	0.23476	0.1798
P23919	DTYMK	4	-0.407478	0.481459	0.627945	-1.45279	-0.577286	1.32815	thymidylate kinase [OS=Homo sapiens]	FALSE	0.325772	0.176859	0.188723	0.308646	0.325772
P23921	RRM1	1	-1.50388	-0.91972	1.03113	0.653804	0.623273	0.115388	Ribonucleoside-diphosphate reductase large subunit [OS=Homo sapiens]	TRUE	0.616262	0.616262	0.239552	0.0765188	0.0676675
P24386-1	CHM	4	-0.0423225	1.7902	-0.681702	0.0663852	-1.15062	0.0180584	rab proteins geranylgeranyltransferase component A 1 [OS=Homo sapiens]	FALSE	0.417824	0.107086	0.118676	0.356414	0.417824
P24534	EEF1B2	4	0.0788386	-0.0406354	-1.51207	-0.0814108	-0.0854023	1.64068	Elongation factor 1-beta [OS=Homo sapiens]	FALSE	0.467565	0.111481	0.28925	0.131705	0.467565
P24539	ATP5PB	3	0.880172	0.697998	1.10927	-1.12873	-0.682435	-0.876282	ATP synthase F(0) complex subunit B1, mitochondrial [OS=Homo sapiens]	TRUE	0.736281	0.0811169	0.0556185	0.736281	0.126983
P24666-1	ACP1	1	-1.1279	-1.1706	0.932948	0.621184	1.01415	-0.269784	Low molecular weight phosphotyrosine protein phosphatase [OS=Homo sapiens]	TRUE	0.682226	0.682226	0.19507	0.0657783	0.0569259
P24752	ACAT1	4	1.29067	-0.817948	-1.09162	-0.4716	1.11818	-0.0276868	Acetyl-CoA acetyltransferase, mitochondrial [OS=Homo sapiens]	FALSE	0.299208	0.199498	0.29067	0.210623	0.299208
P24844-1	MYL9	2	-0.542633	-1.15671	-0.946109	0.606492	0.905587	1.13337	Myosin regulatory light polypeptide 9 [OS=Homo sapiens]	TRUE	0.666382	0.145884	0.666382	0.0724527	0.115281
P24928	POLR2A	4	1.59964	0.479388	-0.0583124	-0.938909	-1.14969	0.0678778	DNA-directed RNA polymerase II subunit RPB1 [OS=Homo sapiens]	FALSE	0.43912	0.0663277	0.0725377	0.422015	0.43912
P24941-1	CDK2	2	-1.59725	-0.57256	0.522973	0.0504716	0.263988	1.33238	cyclin-dependent kinase 2 [OS=Homo sapiens]	FALSE	0.41751	0.306978	0.41751	0.126855	0.148657
P25054-1	APC	3	-0.0499062	1.17255	1.25625	-1.11687	-0.650288	-0.611735	Adenomatous polyposis coli protein [OS=Homo sapiens]	TRUE	0.67246	0.115255	0.0718762	0.67246	0.140409
P25098	GRK2	3	0.841926	0.738767	0.489377	-1.70051	-0.707213	0.337652	Beta-adrenergic receptor kinase 1 [OS=Homo sapiens]	TRUE	0.521476	0.0884385	0.0844852	0.521476	0.3056
P25205	MCM3	4	0.495988	0.476024	-0.843892	-0.153261	-1.36428	1.38942	DNA replication licensing factor mcm3 [OS=Homo sapiens]	TRUE	0.673098	0.0676651	0.110431	0.148806	0.673098
P25208	NFYB	4	0.148848	-0.0349243	-0.145821	-0.805844	-0.987378	1.82512	nuclear transcription factor Y subunit beta [OS=Homo sapiens]	TRUE	0.519639	0.108103	0.177613	0.194646	0.519639
P25325	MPST	2	-0.366515	-1.81614	0.486983	0.06743	0.818431	0.809807	3-mercaptopyruvate sulfurtransferase [OS=Homo sapiens]	TRUE	0.510519	0.302654	0.510519	0.0850432	0.101783
P25391	LAMA1	3	0.745325	0.82387	1.11131	-1.05561	-1.03186	-0.593031	Laminin subunit alpha-1 [OS=Homo sapiens]	TRUE	0.668543	0.0956542	0.0736947	0.668543	0.162108
P25398	RPS12	4	1.10174	-0.682566	-0.978798	-0.376823	-0.475642	1.41209	40S ribosomal protein S12 [OS=Homo sapiens]	TRUE	0.566832	0.0929535	0.195635	0.14458	0.566832
P25440-1	BRD2	1	-1.33409	-0.888214	0.763562	-0.0582757	1.34766	0.169356	Bromodomain-containing protein 2 [OS=Homo sapiens]	TRUE	0.617389	0.617389	0.256622	0.0670527	0.0589358
P25490	YY1	1	-1.50185	-1.0331	0.631091	0.841302	0.473991	0.588569	Transcriptional repressor protein YY1 [OS=Homo sapiens]	FALSE	0.432419	0.432419	0.429199	0.0671494	0.0712327
P25685	DNAJB1	1	-1.61429	-0.594357	0.258463	0.342265	1.33507	0.272849	dnaJ homolog subfamily B member 1 [OS=Homo sapiens]	FALSE	0.491256	0.491256	0.36689	0.0711044	0.0707497
P25705-1	ATP5F1A	3	0.153934	0.402328	1.67168	-0.611927	-0.395887	-1.22013	ATP synthase subunit alpha, mitochondrial [OS=Homo sapiens]	TRUE	0.547803	0.214559	0.1022	0.547803	0.135438
P25786-1	PSMA1	2	-0.242049	-0.968569	-1.25271	0.346949	1.25068	0.865702	Proteasome subunit alpha type-1 [OS=Homo sapiens]	TRUE	0.634774	0.153788	0.634774	0.0765899	0.134847
P25787	PSMA2	2	-0.15456	-0.891777	-0.924261	0.898381	1.52218	-0.449963	Proteasome subunit alpha type-2 [OS=Homo sapiens]	FALSE	0.479355	0.294855	0.479355	0.102447	0.123344
P25788-1	PSMA3	2	-0.430937	-0.419476	-1.43884	0.450622	1.50014	0.338489	Proteasome subunit alpha type-3 [OS=Homo sapiens]	TRUE	0.525647	0.20777	0.525647	0.105779	0.160805
P25789	PSMA4	2	-0.714056	-1.09463	-0.744217	0.842808	1.3868	0.323298	Proteasome subunit alpha type-4 [OS=Homo sapiens]	TRUE	0.636149	0.212543	0.636149	0.0657958	0.0855122
P26038	MSN	2	-0.193486	-1.10225	-1.15194	0.593205	1.3451	0.509373	Moesin [OS=Homo sapiens]	TRUE	0.742373	0.133572	0.742373	0.0441861	0.0798688
P26196	DDX6	4	0.583591	0.521764	-1.27839	-0.292995	-0.898021	1.36405	Probable ATP-dependent RNA helicase DDX6 [OS=Homo sapiens]	TRUE	0.710201	0.059267	0.106413	0.12412	0.710201
P26232-5	CTNNA2	4	0.812839	0.566284	-1.94973	0.0537346	0.0575476	0.459322	Isoform 5 of Catenin alpha-2 [OS=Homo sapiens]	TRUE	0.532818	0.104673	0.186801	0.175709	0.532818
P26358-1	DNMT1	2	-0.922081	-1.49372	0.263679	0.425018	1.161	0.566105	DNA (cytosine-5)-methyltransferase 1 [OS=Homo sapiens]	TRUE	0.552195	0.326831	0.552195	0.0564417	0.0645329
P26368	U2AF2	1	-1.07342	-0.564278	0.146355	0.114405	1.81693	-0.439993	Splicing factor U2AF 65 kDa subunit [OS=Homo sapiens]	TRUE	0.580528	0.580528	0.272478	0.0787416	0.0682521
P26373-1	RPL13	4	0.726255	-0.247318	-0.580116	-0.542322	-1.01498	1.65848	60S ribosomal protein L13 [OS=Homo sapiens]	TRUE	0.620305	0.0807471	0.146044	0.152904	0.620305
P26374	CHML	4	0.518629	-0.564823	-1.30624	0.893009	-0.719691	1.17912	Rab proteins geranylgeranyltransferase component A 2 [OS=Homo sapiens]	FALSE	0.411843	0.134526	0.304334	0.149297	0.411843
P26440	IVD	4	1.10299	-1.59368	0.744028	0.260098	-0.751968	0.238537	Isovaleryl-CoA dehydrogenase, mitochondrial [OS=Homo sapiens]	FALSE	0.266834	0.230504	0.259698	0.242964	0.266834
P26447	S100A4	2	-0.779738	-1.03506	-0.652906	1.12465	1.2747	0.0683597	Protein S100-A4 [OS=Homo sapiens]	TRUE	0.607559	0.249005	0.607559	0.0638619	0.0795743
P26572	MGAT1	2	0.778538	-1.20399	-0.831937	1.379	-0.475013	0.353397	alpha-1,3-mannosyl-glycoprotein 2-beta-N-acetylglucosaminyltransferase [OS=Homo sapiens]	FALSE	0.39114	0.176614	0.39114	0.147765	0.284482
P26583	HMGB2	3	-0.908515	1.24152	0.653394	-0.277477	0.614564	-1.32349	High mobility group protein B2 [OS=Homo sapiens]	FALSE	0.349116	0.342549	0.156707	0.349116	0.151628
P26599	PTBP1	4	1.88242	0.151733	-0.882968	-0.0798992	-0.727538	-0.343743	Polypyrimidine tract-binding protein 1 [OS=Homo sapiens]	FALSE	0.494356	0.0941823	0.11803	0.293432	0.494356
P26639-1	TARS1	2	-0.319629	-0.751093	-1.3959	0.548481	0.609277	1.30886	Threonine--tRNA ligase, cytoplasmic [OS=Homo sapiens]	TRUE	0.546999	0.15098	0.546999	0.102285	0.199736
P26640	VARS1	3	-0.328975	1.23645	0.928853	-0.591712	-1.45163	0.207013	Valine--tRNA ligase [OS=Homo sapiens]	FALSE	0.482371	0.140851	0.119213	0.482371	0.257566
P26641	EEF1G	2	-1.08889	-1.25482	-0.144433	1.11786	0.808533	0.56175	elongation factor 1-gamma [OS=Homo sapiens]	TRUE	0.688672	0.212514	0.688672	0.0434991	0.0553152
P26885	FKBP2	1	-0.463303	-1.47235	0.454407	0.982106	1.06257	-0.563434	Peptidyl-prolyl cis-trans isomerase FKBP2 [OS=Homo sapiens]	TRUE	0.549889	0.549889	0.301681	0.0771479	0.0712821
P27105	STOM	3	1.4264	0.261519	0.58725	-0.865878	-1.34077	-0.0685214	erythrocyte band 7 integral membrane protein [OS=Homo sapiens]	TRUE	0.514788	0.0907822	0.0874424	0.514788	0.306987
P27144	AK4	3	-0.13938	0.890126	1.52417	-1.02844	-0.499526	-0.746955	Adenylate kinase 4, mitochondrial [OS=Homo sapiens]	TRUE	0.615716	0.159081	0.086682	0.615716	0.138521
P27348	YWHAQ	1	-1.51155	-0.732153	0.74497	0.774061	0.979766	-0.255093	14-3-3 protein theta [OS=Homo sapiens]	TRUE	0.678182	0.678182	0.202314	0.0640133	0.055491
P27361-1	MAPK3	1	-1.0332	-1.26011	0.851812	0.751545	0.983801	-0.293845	mitogen-activated protein kinase 3 [OS=Homo sapiens]	TRUE	0.647444	0.647444	0.219914	0.0702798	0.062363
P27448-5	MARK3	3	-0.916284	1.59076	-0.0174576	0.70771	-0.996607	-0.368123	MAP/microtubule affinity-regulating kinase 3 [OS=Homo sapiens]	FALSE	0.354116	0.201421	0.17479	0.354116	0.269673
P27540	ARNT	2	-1.18587	-1.01559	0.145128	1.09171	-0.182562	1.14719	Aryl hydrocarbon receptor nuclear translocator [OS=Homo sapiens]	TRUE	0.576934	0.228328	0.576934	0.0804461	0.114292
P27635	RPL10	2	0.167176	-1.81097	-0.359983	0.808345	0.285537	0.909893	60S ribosomal protein L10 [OS=Homo sapiens]	TRUE	0.616537	0.170693	0.616537	0.0794537	0.133317
P27694	RPA1	1	-0.335777	-0.581664	0.623388	0.838846	1.01373	-1.55852	Replication protein A 70 kDa DNA-binding subunit [OS=Homo sapiens]	TRUE	0.538631	0.538631	0.201496	0.152493	0.10738
P27695	APEX1	2	-1.12594	0.647014	-1.32867	0.245521	1.14706	0.415012	DNA-(apurinic or apyrimidinic site) lyase [OS=Homo sapiens]	FALSE	0.393908	0.236688	0.393908	0.153994	0.21541
P27707	DCK	1	-0.670751	-0.438298	0.63105	0.0220351	1.61639	-1.16042	deoxycytidine kinase [OS=Homo sapiens]	TRUE	0.639511	0.639511	0.173387	0.112549	0.0745521
P27708	CAD	2	-1.00134	-1.04006	-0.389994	1.24471	0.0883293	1.09836	CAD protein [OS=Homo sapiens]	TRUE	0.660581	0.168798	0.660581	0.0669293	0.103691
P27797	CALR	4	1.49263	-0.0899187	-1.0086	0.469922	-1.19116	0.327121	Calreticulin [OS=Homo sapiens]	TRUE	0.577513	0.0892799	0.135782	0.197426	0.577513
P27816-1	MAP4	1	-0.790022	0.167475	1.88435	0.000482855	-0.617902	-0.644386	Microtubule-associated protein 4 [OS=Homo sapiens]	FALSE	0.36655	0.36655	0.158983	0.327021	0.147447
P27824	CANX	1	0.486018	-1.01318	0.865837	0.186915	0.923486	-1.44907	Calnexin [OS=Homo sapiens]	FALSE	0.469028	0.469028	0.201714	0.204263	0.124995
P28066-1	PSMA5	2	0.175723	-0.798882	-1.50486	0.415583	0.393957	1.31848	Proteasome subunit alpha type-5 [OS=Homo sapiens]	FALSE	0.48846	0.132693	0.48846	0.105855	0.272992
P28070	PSMB4	2	0.9289	-1.73542	-0.229476	1.01273	-0.141521	0.164792	Proteasome subunit beta type-4 [OS=Homo sapiens]	FALSE	0.391062	0.225837	0.391062	0.157046	0.226055
P28072	PSMB6	2	-0.262164	-0.958523	-1.26476	1.30505	0.509365	0.671026	Proteasome subunit beta type-6 [OS=Homo sapiens]	TRUE	0.649537	0.144223	0.649537	0.0723151	0.133925
P28074-1	PSMB5	4	1.10348	-0.325646	-1.57506	0.799673	0.526022	-0.52847	proteasome subunit beta type-5 [OS=Homo sapiens]	FALSE	0.324099	0.181678	0.296665	0.197559	0.324099
P28161-2	GSTM2	2	-1.5978	-0.344305	-0.40274	1.16475	0.8281	0.351999	Isoform 2 of Glutathione S-transferase Mu 2 [OS=Homo sapiens]	TRUE	0.528871	0.304788	0.528871	0.0754574	0.0908842
P28288	ABCD3	3	1.3481	0.783973	0.288808	-0.914477	-0.246385	-1.26002	ATP-binding cassette sub-family D member 3 [OS=Homo sapiens]	TRUE	0.637371	0.0993063	0.0772937	0.637371	0.186029
P28331-1	NDUFS1	3	0.569231	1.30835	0.423564	0.0454019	-1.05162	-1.29493	NADH-ubiquinone oxidoreductase 75 kDa subunit, mitochondrial [OS=Homo sapiens]	TRUE	0.590479	0.121567	0.0930216	0.590479	0.194932
P28340	POLD1	2	-0.426915	-0.783873	-1.12261	0.545334	0.170472	1.61759	DNA polymerase delta catalytic subunit [OS=Homo sapiens]	TRUE	0.530838	0.147067	0.530838	0.104039	0.218056
P28370-1	SMARCA1	1	-0.222222	-0.733445	1.68437	-1.1612	0.474768	-0.0422643	Probable global transcription activator SNF2L1 [OS=Homo sapiens]	FALSE	0.371499	0.371499	0.203142	0.262632	0.162726
P28482	MAPK1	1	-1.70282	0.14777	0.788009	-0.214953	1.17263	-0.190631	mitogen-activated protein kinase 1 [OS=Homo sapiens]	TRUE	0.54911	0.54911	0.218611	0.132959	0.09932
P28676	GCA	2	-1.44037	-0.683249	-0.404547	0.554309	0.846333	1.12752	Grancalcin [OS=Homo sapiens]	TRUE	0.646908	0.1979	0.646908	0.0645685	0.0906241
P28702	RXRB	4	0.761162	-0.255294	-0.341074	1.60474	-1.10647	-0.66307	Retinoic acid receptor RXR-beta [OS=Homo sapiens]	FALSE	0.307548	0.198813	0.230905	0.262733	0.307548
P28799	GRN	4	1.02826	-1.08555	0.465326	0.470652	-1.42427	0.545586	Granulins [OS=Homo sapiens]	FALSE	0.367375	0.163383	0.2165	0.252742	0.367375
P28838	LAP3	1	0.077765	0.26384	0.353056	-1.28806	1.51418	-0.92078	cytosol aminopeptidase [OS=Homo sapiens]	FALSE	0.320253	0.320253	0.187812	0.316885	0.17505
P28908-1	TNFRSF8	4	0.9886	0.748403	-1.06203	-0.742575	-0.909845	0.977451	tumor necrosis factor receptor superfamily member 8 [OS=Homo sapiens]	TRUE	0.664497	0.068192	0.0948618	0.172449	0.664497
P29083	GTF2E1	3	-0.138838	1.71157	-0.49577	0.453457	-0.302204	-1.22822	General transcription factor IIE subunit 1 [OS=Homo sapiens]	FALSE	0.414655	0.180723	0.148571	0.414655	0.256051
P29084	GTF2E2	3	-1.04027	1.53944	0.287072	-1.05977	-0.253766	0.5273	transcription initiation factor iie subunit beta [OS=Homo sapiens]	FALSE	0.373494	0.183566	0.163098	0.373494	0.279843
P29144	TPP2	2	0.0833286	-1.23834	-0.802136	1.56219	-0.188352	0.58331	Tripeptidyl-peptidase 2 [OS=Homo sapiens]	TRUE	0.543204	0.175464	0.543204	0.0999842	0.181348
P29218-1	IMPA1	2	-0.989743	-1.17678	-0.282178	0.94641	1.26682	0.235467	Inositol monophosphatase 1 [OS=Homo sapiens]	TRUE	0.700495	0.239844	0.700495	0.0264035	0.0332576
P29317	EPHA2	3	0.462681	1.46674	0.420558	-1.04806	-0.145083	-1.15683	Ephrin type-A receptor 2 [OS=Homo sapiens]	TRUE	0.596296	0.127805	0.0954001	0.596296	0.1805
P29323	EPHB2	3	0.184983	-0.175333	1.69135	-0.536441	0.162203	-1.32676	Ephrin type-B receptor 2 [OS=Homo sapiens]	FALSE	0.38748	0.343568	0.135105	0.38748	0.133847
P29350-1	PTPN6	4	-0.126605	-0.119358	-0.862133	1.13364	-1.22541	1.19987	tyrosine-protein phosphatase non-receptor type 6 [OS=Homo sapiens]	FALSE	0.403846	0.141524	0.293951	0.160679	0.403846
P29353	SHC1	2	-0.383342	-0.052128	-1.44527	0.181548	0.0480475	1.65114	SHC-transforming protein 1 [OS=Homo sapiens]	FALSE	0.379973	0.137844	0.379973	0.13114	0.351043
P29372	MPG	4	1.23488	0.947393	-0.204703	-1.15891	-1.0641	0.24544	DNA-3-methyladenine glycosylase [OS=Homo sapiens]	FALSE	0.432658	0.0813971	0.088138	0.397807	0.432658
P29373	CRABP2	3	0.826809	0.257322	1.04909	-0.142915	-1.75295	-0.237358	Cellular retinoic acid-binding protein 2 [OS=Homo sapiens]	TRUE	0.533084	0.115039	0.0975009	0.533084	0.254377
P29401	TKT	4	1.50745	0.750919	-1.30844	-0.352576	-0.571595	-0.0257638	Transketolase [OS=Homo sapiens]	TRUE	0.588356	0.0736906	0.0984544	0.239499	0.588356
P29558-1	RBMS1	4	0.813532	0.947788	-0.808453	-0.0557427	-1.5396	0.642479	RNA-binding motif, single-stranded-interacting protein 1 [OS=Homo sapiens]	TRUE	0.649373	0.0625789	0.0843553	0.203692	0.649373
P29590	PML	2	-0.13279	-1.53004	-0.0639598	0.635802	1.45045	-0.359455	Protein PML [OS=Homo sapiens]	FALSE	0.429424	0.39704	0.429424	0.0846503	0.0888859
P29692	EEF1D	2	-1.65284	-0.698635	0.595675	0.570704	0.146875	1.03823	Elongation factor 1-delta [OS=Homo sapiens]	FALSE	0.448565	0.347929	0.448565	0.0949629	0.108543
P29762	CRABP1	3	0.359569	1.51658	0.332513	-0.350077	-0.376841	-1.48174	Cellular retinoic acid-binding protein 1 [OS=Homo sapiens]	TRUE	0.559743	0.146613	0.106368	0.559743	0.187277
P29966	MARCKS	1	-1.50612	0.266902	0.91579	-0.237955	1.17721	-0.615826	Myristoylated alanine-rich C-kinase substrate [OS=Homo sapiens]	TRUE	0.561515	0.561515	0.186954	0.151615	0.0999165
P29992	GNA11	3	0.768033	1.44634	-0.318563	-1.3683	-0.584202	0.0566935	guanine nucleotide-binding protein subunit alpha-11 [OS=Homo sapiens]	FALSE	0.477129	0.0766212	0.0786783	0.477129	0.367572
P30038	ALDH4A1	4	-0.253017	1.34806	-1.42344	-0.64032	0.810962	0.157754	Delta-1-pyrroline-5-carboxylate dehydrogenase, mitochondrial [OS=Homo sapiens]	FALSE	0.358673	0.167352	0.219228	0.254748	0.358673
P30040-1	ERP29	1	-0.471651	-0.990354	-0.128748	0.170994	1.88101	-0.461246	Endoplasmic reticulum resident protein 29 [OS=Homo sapiens]	FALSE	0.455585	0.455585	0.357765	0.0951081	0.0915416
P30041	PRDX6	4	1.29453	0.665649	-0.062634	-0.259941	-1.67576	0.0381524	Peroxiredoxin-6 [OS=Homo sapiens]	FALSE	0.432321	0.088296	0.0960001	0.383383	0.432321
P30042-1	GATD3B	1	-0.619557	-0.255237	1.73347	-0.804717	0.642743	-0.696702	ES1 protein homolog, mitochondrial [OS=Homo sapiens]	FALSE	0.485156	0.485156	0.158707	0.240681	0.115456
P30043	BLVRB	2	-0.610053	-0.947601	-1.08815	0.838679	1.22728	0.579841	flavin reductase (NADPH) [OS=Homo sapiens]	TRUE	0.637662	0.176842	0.637662	0.0758099	0.109686
P30044-1	PRDX5	1	-1.88252	0.30291	-0.106054	0.332829	1.08094	0.271897	Peroxiredoxin-5, mitochondrial [OS=Homo sapiens]	FALSE	0.39587	0.39587	0.358006	0.122597	0.123527
P30046	DDT	3	0.0152783	0.447037	-0.203113	-1.81824	1.12401	0.435029	D-dopachrome decarboxylase [OS=Homo sapiens]	FALSE	0.286099	0.215086	0.221041	0.286099	0.277774
P30048	PRDX3	2	0.528878	-1.62986	-0.367252	1.36024	-0.13688	0.244877	Thioredoxin-dependent peroxide reductase, mitochondrial [OS=Homo sapiens]	FALSE	0.466699	0.219508	0.466699	0.124586	0.189206
P30049	ATP5F1D	3	0.741392	0.617086	1.14937	-0.566697	-0.449379	-1.49178	ATP synthase subunit delta, mitochondrial [OS=Homo sapiens]	TRUE	0.655449	0.134196	0.0777962	0.655449	0.132558
P30050-1	RPL12	2	0.561452	-1.43674	-0.195592	0.191931	-0.599563	1.47851	60S ribosomal protein L12 [OS=Homo sapiens]	FALSE	0.368412	0.157314	0.368412	0.147099	0.327175
P30084	ECHS1	2	0.0165117	-0.974196	-0.962408	0.603411	1.63135	-0.314673	Enoyl-CoA hydratase, mitochondrial [OS=Homo sapiens]	FALSE	0.476882	0.277462	0.476882	0.109697	0.135959
P30085-1	CMPK1	1	-0.480124	-0.704309	1.66447	0.0308818	0.572646	-1.08356	UMP-CMP kinase [OS=Homo sapiens]	TRUE	0.603631	0.603631	0.147668	0.160839	0.087862
P30086	PEBP1	1	-1.59501	-0.253884	0.238507	0.495346	1.41414	-0.299101	phosphatidylethanolamine-binding protein 1 [OS=Homo sapiens]	TRUE	0.597493	0.597493	0.261752	0.0750005	0.0657543
P30101	PDIA3	3	1.15284	0.0863335	0.688688	0.492597	-1.11731	-1.30315	Protein disulfide-isomerase A3 [OS=Homo sapiens]	FALSE	0.493527	0.163012	0.121817	0.493527	0.221644
P30153	PPP2R1A	2	-1.61496	-0.521714	-0.0670645	1.28543	0.602786	0.315526	serine/threonine-protein phosphatase 2A 65 kDa regulatory subunit A alpha isoform [OS=Homo sapiens]	FALSE	0.489697	0.352007	0.489697	0.0739993	0.0842968
P30154	PPP2R1B	3	1.44796	1.02853	-0.522072	-0.253806	-1.0271	-0.673514	Serine/threonine-protein phosphatase 2A 65 kDa regulatory subunit A beta isoform [OS=Homo sapiens]	FALSE	0.464771	0.0778361	0.0807159	0.464771	0.376677
P30260	CDC27	4	0.588516	-0.805355	-0.69957	-1.05911	0.517335	1.45818	cell division cycle protein 27 homolog [OS=Homo sapiens]	FALSE	0.355363	0.162849	0.302625	0.179164	0.355363
P30291-1	WEE1	3	0.406071	1.85769	-0.571698	-0.402274	-0.466486	-0.823302	Wee1-like protein kinase [OS=Homo sapiens]	FALSE	0.45859	0.128259	0.119672	0.45859	0.29348
P30307-1	CDC25C	1	-0.583851	-0.692314	0.659277	0.886355	1.07424	-1.34371	m-phase inducer phosphatase 3 [OS=Homo sapiens]	TRUE	0.623994	0.623994	0.185011	0.110653	0.0803423
P30405	PPIF	1	-0.77212	0.242918	1.45306	0.734468	-0.429821	-1.22851	Peptidyl-prolyl cis-trans isomerase F, mitochondrial [OS=Homo sapiens]	FALSE	0.436416	0.436416	0.159451	0.276109	0.128024
P30414	NKTR	4	1.02109	0.849726	-1.37224	-1.0749	0.164024	0.412302	NK-tumor recognition protein [OS=Homo sapiens]	TRUE	0.515298	0.10206	0.138518	0.244124	0.515298
P30419	NMT1	2	-0.411286	-0.503778	-1.06281	0.0558959	0.0672973	1.85468	glycylpeptide N-tetradecanoyltransferase 1 [OS=Homo sapiens]	FALSE	0.441466	0.144303	0.441466	0.120666	0.293566
P30519	HMOX2	4	1.10903	0.234281	-1.55652	-0.18671	-0.567367	0.967284	Heme oxygenase 2 [OS=Homo sapiens]	TRUE	0.679512	0.0669736	0.120539	0.132975	0.679512
P30520	ADSS2	4	0.556668	-0.163391	-0.237351	0.253957	-1.69802	1.28814	adenylosuccinate synthetase isozyme 2 [OS=Homo sapiens]	TRUE	0.520741	0.109882	0.168976	0.200401	0.520741
P30533	LRPAP1	3	0.381698	0.11063	1.66267	-0.145866	-0.866719	-1.14241	alpha-2-macroglobulin receptor-associated protein [OS=Homo sapiens]	FALSE	0.483236	0.221162	0.127645	0.483236	0.167957
P30536	TSPO	2	0.856481	-1.32333	-1.23262	0.712163	0.468152	0.51916	translocator protein [OS=Homo sapiens]	FALSE	0.426954	0.178542	0.426954	0.139917	0.254587
P30566	ADSL	2	-0.933105	-1.09086	-0.603753	1.25123	0.864158	0.512321	adenylosuccinate lyase [OS=Homo sapiens]	TRUE	0.651985	0.194553	0.651985	0.0664222	0.0870397
P30622-1	CLIP1	3	-0.344528	0.209164	1.69365	-1.0237	0.356498	-0.891088	Isoform 2 of CAP-Gly domain-containing linker protein 1 [OS=Homo sapiens]	FALSE	0.373697	0.338401	0.144598	0.373697	0.143304
P30626-1	SRI	4	0.71322	0.553182	-1.3911	-0.769684	-0.345827	1.24021	Sorcin [OS=Homo sapiens]	TRUE	0.630706	0.0796575	0.131818	0.157818	0.630706
P30740	SERPINB1	4	0.989009	-0.338061	-1.81543	0.608351	0.0694477	0.486686	Leukocyte elastase inhibitor [OS=Homo sapiens]	FALSE	0.430654	0.129802	0.282247	0.157297	0.430654
P30825	SLC7A1	2	-1.0707	-0.778297	-0.676706	1.01124	1.31424	0.200217	High affinity cationic amino acid transporter 1 [OS=Homo sapiens]	TRUE	0.566234	0.261394	0.566234	0.0777786	0.0945932
P30837	ALDH1B1	2	0.601289	-0.695315	-1.49865	1.02467	0.874665	-0.306662	Aldehyde dehydrogenase X, mitochondrial [OS=Homo sapiens]	FALSE	0.381463	0.218611	0.381463	0.163807	0.236118
P30876	POLR2B	3	0.451518	0.853177	0.640678	-1.03479	-1.4975	0.586913	DNA-directed RNA polymerase II subunit RPB2 [OS=Homo sapiens]	FALSE	0.480868	0.087638	0.0867001	0.480868	0.344794
P31040	SDHA	3	0.692227	1.48079	0.370118	-0.99793	-0.746277	-0.798931	Succinate dehydrogenase [ubiquinone] flavoprotein subunit, mitochondrial [OS=Homo sapiens]	TRUE	0.708279	0.0710581	0.0572087	0.708279	0.163454
P31146	CORO1A	2	-0.648944	-1.54705	-0.292506	0.842561	0.689737	0.956198	Coronin-1A [OS=Homo sapiens]	TRUE	0.711205	0.156979	0.711205	0.0546027	0.0772139
P31150	GDI1	1	-1.91892	0.252224	0.925937	0.405599	-0.129134	0.464297	Rab GDP dissociation inhibitor alpha [OS=Homo sapiens]	FALSE	0.41896	0.41896	0.27432	0.165869	0.140851
P31153	MAT2A	4	0.461077	0.589711	-1.42273	-1.11334	0.551668	0.933612	S-adenosylmethionine synthase isoform type-2 [OS=Homo sapiens]	FALSE	0.490467	0.115694	0.192884	0.200955	0.490467
P31323	PRKAR2B	3	0.754866	0.806714	0.914358	-0.114008	-1.44647	-0.915461	cAMP-dependent protein kinase type II-beta regulatory subunit [OS=Homo sapiens]	TRUE	0.583648	0.121922	0.096037	0.583648	0.198392
P31350-1	RRM2	3	0.506672	0.239193	1.02923	-1.73191	-0.581187	0.538004	ribonucleoside-diphosphate reductase subunit M2 [OS=Homo sapiens]	FALSE	0.480472	0.130189	0.114058	0.480472	0.275281
P31431-1	SDC4	3	-0.0713848	0.663713	1.62855	-1.12628	-0.678858	-0.415742	syndecan-4 [OS=Homo sapiens]	TRUE	0.568348	0.166926	0.101725	0.568348	0.163001
P31483	TIA1	2	1.09192	-0.561839	-0.921598	-0.227312	1.40476	-0.785931	nucleolysin TIA-1 isoform p40 [OS=Homo sapiens]	FALSE	0.284451	0.243824	0.284451	0.225549	0.246177
P31641	SLC6A6	3	0.779868	1.22001	0.582573	-0.54569	-1.32822	-0.708551	Sodium- and chloride-dependent taurine transporter [OS=Homo sapiens]	TRUE	0.689358	0.0730754	0.0602607	0.689358	0.177306
P31689-1	DNAJA1	4	1.07355	-0.310436	-1.67794	0.0622686	-0.106784	0.959342	DnaJ homolog subfamily A member 1 [OS=Homo sapiens]	TRUE	0.5822	0.0840906	0.206344	0.127365	0.5822
P31749	AKT1	1	-0.627052	0.289164	1.84272	-0.362763	-0.156416	-0.985653	RAC-alpha serine/threonine-protein kinase [OS=Homo sapiens]	FALSE	0.354565	0.354565	0.155112	0.342152	0.14817
P31751	AKT2	1	-1.6622	-0.720652	0.477676	0.425231	1.06681	0.413136	RAC-beta serine/threonine-protein kinase [OS=Homo sapiens]	FALSE	0.491722	0.491722	0.36116	0.073727	0.0733907
P31930	UQCRC1	3	1.3315	1.13293	-0.38989	-0.927021	-0.943756	-0.203763	Cytochrome b-c1 complex subunit 1, mitochondrial [OS=Homo sapiens]	FALSE	0.452428	0.0759339	0.0797617	0.452428	0.391877
P31937	HIBADH	3	1.47766	-0.979655	0.766322	0.196632	-1.01657	-0.444392	3-hydroxyisobutyrate dehydrogenase, mitochondrial [OS=Homo sapiens]	FALSE	0.358242	0.186427	0.172987	0.358242	0.282344
P31939	ATIC	4	-0.801837	0.321551	-0.206709	0.0656735	-1.10596	1.72728	bifunctional purine biosynthesis protein purH [OS=Homo sapiens]	FALSE	0.363977	0.170882	0.261037	0.204104	0.363977
P31942	HNRNPH3	2	0.135482	-1.15252	-1.10763	1.36777	0.745369	0.0115374	Heterogeneous nuclear ribonucleoprotein H3 [OS=Homo sapiens]	TRUE	0.543053	0.206638	0.543053	0.0999403	0.150368
P31943	HNRNPH1	1	-0.268707	-1.1477	1.12753	0.679827	0.753383	-1.14434	Heterogeneous nuclear ribonucleoprotein H [OS=Homo sapiens]	TRUE	0.66212	0.66212	0.165475	0.103526	0.0688786
P31946	YWHAB	2	-1.4913	-0.531621	-0.434941	0.532948	1.25188	0.673033	14-3-3 protein beta/alpha [OS=Homo sapiens]	TRUE	0.583439	0.263461	0.583439	0.0679134	0.0851871
P31947-1	SFN	3	1.02603	1.40912	-0.0597596	-0.673331	-0.683425	-1.01864	14-3-3 protein sigma [OS=Homo sapiens]	TRUE	0.584956	0.099246	0.0871729	0.584956	0.228626
P31948	STIP1	2	-1.6745	0.360054	-0.585179	0.698827	1.10768	0.0931176	stress-induced-phosphoprotein 1 [OS=Homo sapiens]	FALSE	0.408211	0.349304	0.408211	0.115133	0.127351
P31949	S100A11	4	0.563055	-0.195337	-1.8164	0.143602	0.166102	1.13898	protein S100-A11 [OS=Homo sapiens]	FALSE	0.42004	0.134982	0.289931	0.155046	0.42004
P32004	L1CAM	4	0.860227	0.206622	-1.91874	-0.066449	0.224988	0.693348	Neural cell adhesion molecule L1 [OS=Homo sapiens]	FALSE	0.464923	0.129186	0.226588	0.179302	0.464923
P32019-1	INPP5B	1	-1.24958	-0.329935	-0.0726595	1.52677	0.764679	-0.639269	Type II inositol 1,4,5-trisphosphate 5-phosphatase [OS=Homo sapiens]	FALSE	0.478337	0.478337	0.330455	0.0980353	0.093173
P32119	PRDX2	1	-1.07156	-0.509615	1.30347	-0.306479	1.19444	-0.610258	Peroxiredoxin-2 [OS=Homo sapiens]	TRUE	0.67263	0.67263	0.15	0.107701	0.0696694
P32121	ARRB2	4	1.25176	0.608975	-1.50047	-0.100177	-0.749317	0.489229	Beta-arrestin-2 [OS=Homo sapiens]	TRUE	0.638602	0.0755109	0.111948	0.17394	0.638602
P32189-1	GK	2	1.07717	-1.25991	-1.13829	0.789366	-0.0441662	0.575833	Isoform 1 of Glycerol kinase [OS=Homo sapiens]	FALSE	0.367335	0.163132	0.367335	0.152369	0.317163
P32321	DCTD	2	-0.520812	-0.588558	-0.904438	-0.0235888	0.156058	1.88134	deoxycytidylate deaminase [OS=Homo sapiens]	FALSE	0.451252	0.158377	0.451252	0.125246	0.265125
P32322	PYCR1	2	0.0957575	-0.910995	-1.33905	0.0533028	0.769445	1.33154	Pyrroline-5-carboxylate reductase 1, mitochondrial [OS=Homo sapiens]	FALSE	0.498081	0.151646	0.498081	0.112398	0.237874
P32780	GTF2H1	1	-0.606378	-1.3157	1.11353	0.553099	0.940977	-0.685528	General transcription factor IIH subunit 1 [OS=Homo sapiens]	TRUE	0.735962	0.735962	0.153683	0.0631358	0.0472185
P32929	CTH	2	-0.628589	-0.0536719	-1.40415	1.5524	0.464242	0.0697697	Cystathionine gamma-lyase [OS=Homo sapiens]	FALSE	0.473187	0.215303	0.473187	0.122132	0.189378
P32969	RPL9; RPL9P7; RPL9P8; RPL9P9	2	0.867945	-1.39887	-0.61032	-0.104386	-0.129073	1.3747	60S ribosomal protein L9 [OS=Homo sapiens]	FALSE	0.357768	0.144908	0.357768	0.144109	0.353215
P33121	ACSL1	4	0.774538	1.43612	-1.07989	-0.92921	-0.480071	0.278514	Long-chain-fatty-acid--CoA ligase 1 [OS=Homo sapiens]	TRUE	0.524548	0.0824777	0.10064	0.292334	0.524548
P33176	KIF5B	3	-0.449838	-0.00851118	1.71918	-0.301811	-1.28296	0.323938	Kinesin-1 heavy chain [OS=Homo sapiens]	FALSE	0.379097	0.241614	0.165504	0.379097	0.213785
P33240	CSTF2	1	-0.959648	0.235019	1.3841	0.319166	0.384578	-1.36321	cleavage stimulation factor subunit 2 [OS=Homo sapiens]	TRUE	0.559052	0.559052	0.141871	0.203833	0.0952448
P33316-3	DUT	4	0.990024	0.957395	-0.863055	0.107919	-1.50057	0.308284	Deoxyuridine 5'-triphosphate nucleotidohydrolase, mitochondrial [OS=Homo sapiens]	TRUE	0.629242	0.0614236	0.0811906	0.228144	0.629242
P33527	ABCC1	3	0.400085	0.560958	0.907799	0.537561	-0.694872	-1.71153	Multidrug resistance-associated protein 1 [OS=Homo sapiens]	FALSE	0.488395	0.218406	0.123634	0.488395	0.169565
P33552	CKS2	3	-0.877281	0.472104	1.67609	-1.0013	0.147379	-0.416992	cyclin-dependent kinases regulatory subunit 2 [OS=Homo sapiens]	FALSE	0.358548	0.349183	0.148283	0.358548	0.143987
P33981	TTK	4	0.861021	0.711827	-1.50959	-0.26888	-0.727742	0.933366	Dual specificity protein kinase TTK [OS=Homo sapiens]	TRUE	0.70684	0.0591771	0.0979572	0.136026	0.70684
P33991	MCM4	4	-0.180084	0.0454904	-0.159756	0.24938	-1.53905	1.58402	DNA replication licensing factor MCM4 [OS=Homo sapiens]	FALSE	0.468507	0.126393	0.211416	0.193685	0.468507
P33992	MCM5	2	-0.343846	-0.668068	0.282661	0.928028	-1.41745	1.21867	DNA replication licensing factor mcm5 [OS=Homo sapiens]	FALSE	0.321686	0.19595	0.321686	0.182491	0.299873
P33993-1	MCM7	4	0.136516	0.153028	-0.239648	0.334152	-1.72746	1.34341	DNA replication licensing factor MCM7 [OS=Homo sapiens]	TRUE	0.515915	0.110037	0.172186	0.201863	0.515915
P34059	GALNS	1	-0.413584	-0.970807	1.55967	0.26293	0.583638	-1.02184	N-acetylgalactosamine-6-sulfatase [OS=Homo sapiens]	TRUE	0.637847	0.637847	0.151334	0.131812	0.0790065
P34741	SDC2	3	0.0357408	-0.521838	1.50928	0.123015	-1.51556	0.369357	syndecan-2 [OS=Homo sapiens]	FALSE	0.333589	0.230782	0.189822	0.333589	0.245806
P34896-1	SHMT1	1	-1.70424	0.762441	1.21809	-0.145733	-0.0844867	-0.0460721	Serine hydroxymethyltransferase, cytosolic [OS=Homo sapiens]	FALSE	0.387096	0.387096	0.20282	0.25169	0.158395
P34897-1	SHMT2	3	1.10398	0.667079	-0.917361	-0.859276	0.939889	-0.934311	Serine hydroxymethyltransferase, mitochondrial [OS=Homo sapiens]	FALSE	0.338622	0.18302	0.182258	0.338622	0.2961
P34932	HSPA4	4	-0.0620504	-0.00746589	-1.50434	0.894332	-0.582833	1.26235	Heat shock 70 kDa protein 4 [OS=Homo sapiens]	FALSE	0.420386	0.123129	0.322769	0.133716	0.420386
P34949	MPI	2	-0.0449846	-0.519043	-1.06388	1.39365	-0.784823	1.01908	mannose-6-phosphate isomerase [OS=Homo sapiens]	FALSE	0.40289	0.14726	0.40289	0.12945	0.320401
P35052	GPC1	1	-0.236375	0.192676	1.46498	-0.724293	0.649843	-1.34683	Glypican-1 [OS=Homo sapiens]	FALSE	0.384077	0.384077	0.144662	0.339656	0.131606
P35080-1	PFN2	1	-1.25845	-1.23158	0.802481	0.518284	0.974071	0.195195	Profilin-2 [OS=Homo sapiens]	TRUE	0.639801	0.639801	0.27604	0.0435361	0.0406226
P35219	CA8	3	1.37196	0.687543	0.46175	-0.670387	-1.29253	-0.558332	carbonic anhydrase-related protein [OS=Homo sapiens]	TRUE	0.626164	0.0742259	0.0666369	0.626164	0.232973
P35221	CTNNA1	3	0.613588	0.610881	1.0999	0.0660184	-0.895829	-1.49455	Catenin alpha-1 [OS=Homo sapiens]	TRUE	0.545989	0.171189	0.110884	0.545989	0.171938
P35222	CTNNB1	3	1.47541	0.688754	0.292539	-0.410668	-1.04964	-0.996398	Catenin beta-1 [OS=Homo sapiens]	TRUE	0.598313	0.0926154	0.0806407	0.598313	0.22843
P35227	PCGF2	3	0.814176	0.730803	1.02873	-0.739747	-1.42484	-0.409123	Polycomb group RING finger protein 2 [OS=Homo sapiens]	TRUE	0.687648	0.0761281	0.0604665	0.687648	0.175758
P35232	PHB	3	1.03308	0.615055	0.991249	-0.561837	-1.26025	-0.817294	Prohibitin [OS=Homo sapiens]	TRUE	0.687455	0.0849493	0.0647779	0.687455	0.162818
P35237	SERPINB6	4	1.89727	0.318707	-0.742846	-0.371106	-0.519101	-0.582922	serpin B6 [OS=Homo sapiens]	FALSE	0.424003	0.102816	0.116529	0.356651	0.424003
P35241-1	RDX	1	-1.42481	-0.481523	0.560031	0.269459	1.4797	-0.40286	radixin [OS=Homo sapiens]	TRUE	0.626326	0.626326	0.214785	0.0864075	0.0724817
P35244	RPA3	2	-0.636346	0.00654839	-1.35878	-0.0700704	0.470385	1.58826	Replication protein A 14 kDa subunit [OS=Homo sapiens]	FALSE	0.431397	0.149193	0.431397	0.124328	0.295083
P35249	RFC4	2	-1.44892	0.0318764	-0.508071	1.1852	-0.323958	1.06387	replication factor C subunit 4 [OS=Homo sapiens]	FALSE	0.456029	0.222464	0.456029	0.126982	0.194524
P35250-1	RFC2	2	-1.41024	-0.126701	-0.0245731	1.33944	-0.655711	0.877789	Replication factor C subunit 2 [OS=Homo sapiens]	FALSE	0.386067	0.260357	0.386067	0.154596	0.198981
P35251-1	RFC1	1	-1.36182	-0.405928	0.871495	1.14252	0.542258	-0.788519	Replication factor C subunit 1 [OS=Homo sapiens]	TRUE	0.619334	0.619334	0.193858	0.104758	0.0820509
P35268	RPL22	1	-1.39753	-0.856362	0.956453	0.931428	-0.298759	0.664775	60S ribosomal protein L22 [OS=Homo sapiens]	FALSE	0.409767	0.409767	0.366971	0.110478	0.112784
P35269	GTF2F1	4	0.161539	1.25041	-0.233749	-1.3084	-0.839155	0.969351	General transcription factor iif subunit 1 [OS=Homo sapiens]	FALSE	0.478505	0.0902845	0.106349	0.324861	0.478505
P35270	SPR	4	1.17053	-1.02563	-1.05472	-0.329012	0.076323	1.16251	Sepiapterin reductase [OS=Homo sapiens]	FALSE	0.403866	0.144329	0.280692	0.171113	0.403866
P35520-1	CBS	2	-1.15938	-0.590732	-0.875437	1.09961	0.473917	1.05202	Cystathionine beta-synthase [OS=Homo sapiens]	TRUE	0.631357	0.169629	0.631357	0.0776339	0.12138
P35556	FBN2	3	-0.31794	0.887573	1.47439	-0.149769	-1.19286	-0.701398	Fibrillin-2 [OS=Homo sapiens]	FALSE	0.490718	0.196801	0.127367	0.490718	0.185114
P35573-1	AGL	4	0.888706	0.891166	-0.837749	-0.181955	-1.47374	0.713572	glycogen debranching enzyme [OS=Homo sapiens]	TRUE	0.623843	0.0739456	0.0969201	0.205291	0.623843
P35579-1	MYH9	1	-1.25415	0.377847	0.687442	0.90896	-1.28911	0.569005	Myosin-9 [OS=Homo sapiens]	FALSE	0.266731	0.266731	0.257574	0.238933	0.236763
P35580	MYH10	2	-0.650691	0.046618	-1.48571	0.986533	-0.0749758	1.17823	Myosin-10 [OS=Homo sapiens]	FALSE	0.448827	0.150716	0.448827	0.119898	0.280558
P35606	COPB2	3	-0.104408	0.404928	1.58594	-1.18298	-0.927517	0.224034	Coatomer subunit beta' [OS=Homo sapiens]	TRUE	0.500966	0.170376	0.120128	0.500966	0.208529
P35611-6	ADD1	3	0.311582	1.52051	0.568214	-1.05264	-0.318906	-1.02876	Isoform 6 of Alpha-adducin [OS=Homo sapiens]	TRUE	0.609312	0.123951	0.0920379	0.609312	0.174699
P35612-1	ADD2	3	0.290931	1.484	0.119573	-1.46267	0.266876	-0.698705	Beta-adducin [OS=Homo sapiens]	TRUE	0.502597	0.148621	0.120262	0.502597	0.22852
P35613	BSG	4	1.3669	0.280383	-1.21493	-0.704109	0.858456	-0.5867	Basigin [OS=Homo sapiens]	FALSE	0.363249	0.154137	0.185831	0.296783	0.363249
P35637-1	FUS	1	-0.73356	-1.15484	0.851509	1.11391	0.722868	-0.799886	RNA-binding protein FUS [OS=Homo sapiens]	TRUE	0.648397	0.648397	0.201831	0.0824792	0.0672929
P35658-1	NUP214	1	-1.42788	-0.723879	0.962103	1.22909	-0.0137089	-0.0257176	Nuclear pore complex protein Nup214 [OS=Homo sapiens]	TRUE	0.54297	0.54297	0.275329	0.0965638	0.0851371
P35659-1	DEK	3	-0.0219934	1.75264	0.35515	-0.232694	-0.8031	-1.05001	Protein DEK [OS=Homo sapiens]	TRUE	0.594868	0.123032	0.090217	0.594868	0.191883
P35716	SOX11	1	-1.06012	-0.864102	1.14635	0.749311	0.805955	-0.777385	Transcription factor SOX-11 [OS=Homo sapiens]	TRUE	0.799362	0.799362	0.111691	0.0518689	0.0370777
P35754	GLRX	2	-0.6593	-0.711313	-0.48081	0.134272	-0.222129	1.93928	Glutaredoxin-1 [OS=Homo sapiens]	FALSE	0.47386	0.158669	0.47386	0.116517	0.250955
P35789	ZNF93	2	0.920235	-1.41176	-1.12709	0.567901	0.438024	0.612691	Zinc finger protein 93 [OS=Homo sapiens]	FALSE	0.450687	0.164485	0.450687	0.126599	0.258229
P35790	CHKA	2	-0.646192	-0.613297	-0.204106	1.12854	-1.02304	1.35809	Choline kinase alpha [OS=Homo sapiens]	FALSE	0.412534	0.186943	0.412534	0.14048	0.260043
P35813	PPM1A	2	-1.81285	0.02614	0.399667	-0.284364	0.641442	1.02997	Protein phosphatase 1A [OS=Homo sapiens]	FALSE	0.367803	0.35251	0.367803	0.135589	0.144098
P35914	HMGCL	1	-1.3179	-0.810793	0.187863	1.15124	1.07794	-0.288357	Hydroxymethylglutaryl-CoA lyase, mitochondrial [OS=Homo sapiens]	TRUE	0.534681	0.534681	0.331402	0.0678838	0.066033
P35998	PSMC2	2	-0.759161	-0.986977	-0.842709	0.446007	1.42113	0.721714	26S proteasome regulatory subunit 7 [OS=Homo sapiens]	TRUE	0.641008	0.187995	0.641008	0.0714647	0.0995325
P36268	GGT2	2	0.230021	-1.3918	-0.33325	0.560095	1.50385	-0.56892	Inactive glutathione hydrolase 2 [OS=Homo sapiens]	FALSE	0.384797	0.345237	0.384797	0.131609	0.138357
P36404	ARL2	4	-1.03355	1.09758	-0.289364	1.04781	-1.18816	0.36568	ADP-ribosylation factor-like protein 2 [OS=Homo sapiens]	FALSE	0.312628	0.199404	0.233935	0.254033	0.312628
P36405	ARL3	2	-1.19344	-1.20171	0.0969216	0.841495	1.14852	0.308207	ADP-ribosylation factor-like protein 3 [OS=Homo sapiens]	TRUE	0.530154	0.357849	0.530154	0.0529977	0.0589989
P36507	MAP2K2	1	-1.93803	-0.126873	0.251158	0.522814	0.816158	0.474774	Dual specificity mitogen-activated protein kinase kinase 2 [OS=Homo sapiens]	FALSE	0.47056	0.47056	0.395299	0.0662845	0.0678565
P36543	ATP6V1E1	4	0.362602	0.984922	-1.20624	-0.652302	-0.715925	1.22694	V-type proton ATPase subunit E 1 [OS=Homo sapiens]	TRUE	0.667794	0.066282	0.105733	0.160191	0.667794
P36578	RPL4	2	-0.385134	-1.75163	0.459741	1.13588	0.5308	0.0103416	60S ribosomal protein L4 [OS=Homo sapiens]	FALSE	0.44488	0.395084	0.44488	0.0771817	0.0828546
P36639	NUDT1	4	-0.605999	1.24154	-0.984445	-0.463939	-0.481446	1.29429	7,8-dihydro-8-oxoguanine triphosphatase [OS=Homo sapiens]	FALSE	0.472629	0.123831	0.190493	0.213048	0.472629
P36776	LONP1	4	1.61669	0.195274	-0.925368	-0.180521	-1.13086	0.42479	Lon protease homolog, mitochondrial [OS=Homo sapiens]	TRUE	0.628168	0.0723124	0.100136	0.199384	0.628168
P36871-1	PGM1	3	1.41573	0.706133	0.470354	-1.0173	-0.80688	-0.768047	Phosphoglucomutase-1 [OS=Homo sapiens]	TRUE	0.687818	0.0685989	0.0575736	0.687818	0.18601
P36873-1	PPP1CC	4	0.790285	-0.20317	-0.8975	-0.754683	-0.561069	1.62614	serine/threonine-protein phosphatase PP1-gamma catalytic subunit [OS=Homo sapiens]	TRUE	0.625719	0.0788823	0.152186	0.143213	0.625719
P36915-1	GNL1	2	-0.669613	-0.899237	-1.04269	0.488114	1.34726	0.776164	Guanine nucleotide-binding protein-like 1 [OS=Homo sapiens]	TRUE	0.612839	0.183261	0.612839	0.0834493	0.12045
P36954	POLR2I	1	-0.851291	-0.917014	1.63767	0.566204	0.192691	-0.62826	DNA-directed RNA polymerase II subunit RPB9 [OS=Homo sapiens]	TRUE	0.670079	0.670079	0.152982	0.107731	0.0692083
P36957	DLST	4	1.50063	0.836625	-0.348446	-0.883332	-1.07016	-0.0353157	Dihydrolipoyllysine-residue succinyltransferase component of 2-oxoglutarate dehydrogenase complex, mitochondrial [OS=Homo sapiens]	FALSE	0.438829	0.0780579	0.0850503	0.398063	0.438829
P36969	GPX4	2	-0.823387	-1.016	0.686731	0.895582	-0.867216	1.12429	Phospholipid hydroperoxide glutathione peroxidase, mitochondrial [OS=Homo sapiens]	FALSE	0.399456	0.268806	0.399456	0.144624	0.187113
P37108	SRP14	1	-1.19744	0.089977	1.42764	0.0266644	0.680689	-1.02754	Signal recognition particle 14 kDa protein [OS=Homo sapiens]	TRUE	0.603295	0.603295	0.145738	0.162639	0.0883277
P37198	NUP62	1	-1.56196	-0.642878	0.685492	0.828032	0.95905	-0.267738	nuclear pore glycoprotein p62 [OS=Homo sapiens]	TRUE	0.675654	0.675654	0.207383	0.0627069	0.0542561
P37235	HPCAL1	3	0.382168	0.971109	1.10077	-1.00691	-0.158656	-1.28847	Hippocalcin-like protein 1 [OS=Homo sapiens]	TRUE	0.585152	0.158318	0.10106	0.585152	0.155471
P37268	FDFT1	3	0.631372	0.761734	0.416083	-1.88476	0.420437	-0.344871	squalene synthase [OS=Homo sapiens]	TRUE	0.50132	0.146554	0.117746	0.50132	0.234379
P37802	TAGLN2	4	0.922252	0.917737	-1.72127	0.337158	0.0238987	-0.479774	Transgelin-2 [OS=Homo sapiens]	FALSE	0.402749	0.148028	0.190796	0.258427	0.402749
P37837	TALDO1	3	0.978373	1.06467	0.0977242	-0.623591	-1.58319	0.0660067	Transaldolase [OS=Homo sapiens]	FALSE	0.471608	0.0774678	0.079468	0.471608	0.371456
P37840-1	SNCA	2	-0.797459	-1.29693	-0.516299	0.737166	1.17863	0.6949	Alpha-synuclein [OS=Homo sapiens]	TRUE	0.682991	0.179523	0.682991	0.0592975	0.0781884
P38117	ETFB	1	-1.12207	-1.0115	1.26968	0.059137	1.02624	-0.22149	electron transfer flavoprotein subunit beta [OS=Homo sapiens]	TRUE	0.736624	0.736624	0.151185	0.0640253	0.048165
P38159-2	RBMX	4	1.94937	-0.785512	0.0487697	-0.174696	-0.59441	-0.443521	Isoform 2 of RNA-binding motif protein, X chromosome [OS=Homo sapiens]	FALSE	0.351069	0.145777	0.158861	0.344293	0.351069
P38398	BRCA1	3	-0.570376	1.2813	0.701852	-1.5181	-0.286579	0.391905	Breast cancer type 1 susceptibility protein [OS=Homo sapiens]	FALSE	0.444627	0.165989	0.135976	0.444627	0.253408
P38432	COIL	2	0.492516	-1.49692	1.06808	0.620345	-0.957277	0.273254	coilin [OS=Homo sapiens]	FALSE	0.277808	0.274743	0.277808	0.223135	0.224315
P38435-1	GGCX	4	1.02997	-0.124332	-1.45519	-0.582398	-0.0767805	1.20873	vitamin K-dependent gamma-carboxylase [OS=Homo sapiens]	TRUE	0.596663	0.0864259	0.171586	0.145325	0.596663
P38606	ATP6V1A	1	-0.659196	0.472652	0.123483	-1.09754	1.68681	-0.526203	V-type proton ATPase catalytic subunit A [OS=Homo sapiens]	FALSE	0.365758	0.365758	0.228146	0.240478	0.165618
P38646	HSPA9	3	1.84158	0.397775	-0.503961	-0.935448	-0.37373	-0.426211	Stress-70 protein, mitochondrial [OS=Homo sapiens]	FALSE	0.400519	0.0975235	0.105497	0.400519	0.39646
P38919	EIF4A3	1	-1.09438	-1.10006	0.883176	0.969227	0.809099	-0.467052	Eukaryotic initiation factor 4A-III [OS=Homo sapiens]	TRUE	0.66143	0.66143	0.201103	0.0738615	0.0636057
P39019	RPS19	4	1.33883	-0.835889	-0.907407	-0.171896	-0.574893	1.15126	40S ribosomal protein S19 [OS=Homo sapiens]	TRUE	0.556542	0.0956408	0.194506	0.153311	0.556542
P39023	RPL3	2	0.542664	-1.70953	-0.5172	0.461291	0.0845249	1.13825	60S ribosomal protein L3 [OS=Homo sapiens]	TRUE	0.513227	0.16247	0.513227	0.107844	0.216459
P39060-1	COL18A1	4	0.67773	0.539331	-0.204314	-1.55014	-0.642541	1.17994	Isoform 2 of Collagen alpha-1(XVIII) chain [OS=Homo sapiens]	TRUE	0.528732	0.0864993	0.111229	0.27354	0.528732
P39210	MPV17	1	-1.05474	0.167209	1.65781	-0.820268	-0.442525	0.49251	Protein Mpv17 [OS=Homo sapiens]	FALSE	0.314477	0.314477	0.191566	0.308565	0.185391
P39656	DDOST	1	-0.939703	-0.961847	1.23385	1.22321	-0.37491	-0.180603	Dolichyl-diphosphooligosaccharide--protein glycosyltransferase 48 kDa subunit [OS=Homo sapiens]	TRUE	0.513864	0.513864	0.258811	0.124996	0.102329
P39687	ANP32A	2	-1.56359	-0.781918	0.0161903	0.848928	0.992248	0.488145	Acidic leucine-rich nuclear phosphoprotein 32 family member A [OS=Homo sapiens]	FALSE	0.494814	0.342654	0.494814	0.0767723	0.0857601
P39748	FEN1	1	-1.11312	-0.230052	1.2599	-0.19122	1.1488	-0.874298	Flap endonuclease 1 [OS=Homo sapiens]	TRUE	0.627445	0.627445	0.15522	0.133217	0.084119
P40121	CAPG	3	-0.553983	1.89496	-0.00672319	-0.2871	-1.00912	-0.0380313	Macrophage-capping protein [OS=Homo sapiens]	FALSE	0.404611	0.153953	0.143422	0.404611	0.298014
P40123	CAP2	1	-0.915424	-0.467158	0.928023	0.237812	1.33363	-1.11688	Adenylyl cyclase-associated protein 2 [OS=Homo sapiens]	TRUE	0.651132	0.651132	0.159797	0.111285	0.0777863
P40222	TXLNA	2	-0.793514	-0.625143	-0.142594	-0.059746	-0.338808	1.95981	alpha-taxilin [OS=Homo sapiens]	FALSE	0.42949	0.177616	0.42949	0.133401	0.259492
P40227-1	CCT6A	3	0.745451	1.18581	0.0266339	-0.817564	-1.49722	0.356883	T-complex protein 1 subunit zeta [OS=Homo sapiens]	FALSE	0.42956	0.0744732	0.0791138	0.42956	0.416853
P40429	RPL13A	2	0.130739	-1.89014	-0.115418	0.638162	0.282898	0.953762	60S ribosomal protein L13a [OS=Homo sapiens]	TRUE	0.588536	0.190717	0.588536	0.0857817	0.134965
P40616	ARL1	4	0.952411	-0.166763	-1.17968	0.782478	-1.19065	0.802206	ADP-ribosylation factor-like protein 1 [OS=Homo sapiens]	TRUE	0.575275	0.0926784	0.175455	0.156592	0.575275
P40692-1	MLH1	2	-1.41645	-0.620195	0.0210541	1.34339	-0.20146	0.87367	DNA mismatch repair protein MLH1 [OS=Homo sapiens]	TRUE	0.521841	0.2619	0.521841	0.092569	0.123689
P40763	STAT3	2	-1.61468	-0.664648	0.41241	0.459841	0.165211	1.24186	Signal transducer and activator of transcription 3 [OS=Homo sapiens]	FALSE	0.447277	0.296958	0.447277	0.116505	0.139261
P40818	USP8	1	-0.994477	0.803152	0.890935	0.998999	-0.592827	-1.10578	ubiquitin carboxyl-terminal hydrolase 8 [OS=Homo sapiens]	FALSE	0.350764	0.350764	0.183461	0.299746	0.166029
P40855-1	PEX19	1	-1.44352	-0.453319	1.1379	-0.105956	1.15032	-0.285434	Peroxisomal biogenesis factor 19 [OS=Homo sapiens]	TRUE	0.708531	0.708531	0.155474	0.0794518	0.0565428
P40925	MDH1	2	-1.02823	-1.43548	0.109524	0.788976	0.889245	0.67596	Malate dehydrogenase, cytoplasmic [OS=Homo sapiens]	TRUE	0.588035	0.263617	0.588035	0.0679644	0.0803828
P40926	MDH2	3	1.54816	0.565724	0.148043	-1.36194	-0.475929	-0.424058	Malate dehydrogenase, mitochondrial [OS=Homo sapiens]	TRUE	0.559066	0.0841275	0.0787769	0.559066	0.27803
P40937-1	RFC5	2	-1.69219	-0.320018	0.345204	1.29548	-0.103765	0.475286	Replication factor C subunit 5 [OS=Homo sapiens]	FALSE	0.390413	0.363057	0.390413	0.118474	0.128056
P40938	RFC3	2	-1.21932	0.868889	-0.383671	1.3448	-0.860383	0.249684	replication factor C subunit 3 [OS=Homo sapiens]	FALSE	0.285463	0.236201	0.285463	0.215209	0.263127
P40939	HADHA	1	0.746595	-0.353522	0.545683	0.14202	0.766448	-1.84722	Trifunctional enzyme subunit alpha, mitochondrial [OS=Homo sapiens]	FALSE	0.357451	0.357451	0.1782	0.308862	0.155487
P40967-1	PMEL	1	-0.945305	-0.955492	0.121067	0.993842	1.36306	-0.577171	Melanocyte protein PMEL [OS=Homo sapiens]	TRUE	0.562722	0.562722	0.303826	0.0688742	0.0645778
P41091	EIF2S3	4	-0.343011	0.668151	-1.28595	-0.861533	1.34681	0.475535	eukaryotic translation initiation factor 2 subunit 3 [OS=Homo sapiens]	FALSE	0.29098	0.207135	0.2905	0.211386	0.29098
P41134	ID1	4	0.750443	1.00235	-0.715776	-0.335151	-1.48256	0.780694	DNA-binding protein inhibitor ID-1 [OS=Homo sapiens]	TRUE	0.60855	0.0749911	0.0962174	0.220241	0.60855
P41208	CETN2	1	-1.46579	-0.576285	0.188695	0.282404	1.55035	0.020626	centrin-2 [OS=Homo sapiens]	FALSE	0.496987	0.496987	0.3309	0.0877352	0.0843781
P41212	ETV6	2	0.398172	-1.4004	-1.08438	0.284733	0.898917	0.902959	Transcription factor ETV6 [OS=Homo sapiens]	TRUE	0.557326	0.160296	0.557326	0.0978822	0.184497
P41214	EIF2D	1	0.628192	-1.60541	0.906443	0.410067	0.530597	-0.869888	Eukaryotic translation initiation factor 2d [OS=Homo sapiens]	FALSE	0.432403	0.432403	0.253736	0.178513	0.135348
P41217	CD200	3	0.887535	0.913391	0.0684859	-0.125252	0.0861929	-1.83035	OX-2 membrane glycoprotein [OS=Homo sapiens]	TRUE	0.60388	0.140696	0.0862601	0.60388	0.169164
P41223	BUD31	1	-0.860905	-0.92062	0.416426	1.40165	0.779415	-0.815961	Protein BUD31 homolog [OS=Homo sapiens]	TRUE	0.58717	0.58717	0.256186	0.0836366	0.073007
P41225	SOX3	3	-0.00532982	0.929673	0.759612	-1.01593	-1.40719	0.739167	Transcription factor SOX-3 [OS=Homo sapiens]	FALSE	0.421307	0.129186	0.125406	0.421307	0.324101
P41227-1	NAA10	2	-1.5639	-0.109851	0.79289	-0.205542	-0.257136	1.34354	N-alpha-acetyltransferase 10 [OS=Homo sapiens]	FALSE	0.329354	0.300521	0.329354	0.176531	0.193594
P41236	PPP1R2	2	-0.14783	-0.914252	-1.39906	0.618792	1.15018	0.692175	Protein phosphatase inhibitor 2 [OS=Homo sapiens]	TRUE	0.574841	0.170279	0.574841	0.0956682	0.159213
P41240	CSK	1	-0.480964	-0.540742	1.63502	-1.03382	0.778492	-0.357985	tyrosine-protein kinase CSK [OS=Homo sapiens]	FALSE	0.448239	0.448239	0.186939	0.232216	0.132607
P41250	GARS1	2	-0.290346	-0.217639	-1.74567	0.516022	1.01887	0.718761	Glycine--tRNA ligase [OS=Homo sapiens]	FALSE	0.475197	0.175101	0.475197	0.123076	0.226626
P41252	IARS1	2	-1.08465	-0.751629	-0.683298	1.03109	0.18714	1.30135	isoleucine--tRNA ligase, cytoplasmic [OS=Homo sapiens]	TRUE	0.623591	0.164469	0.623591	0.0805161	0.131424
P41440	SLC19A1	4	0.674925	-0.951907	-0.899163	-0.202243	-0.269706	1.64809	Folate transporter 1 [OS=Homo sapiens]	FALSE	0.434975	0.120582	0.306521	0.137921	0.434975
P41567	EIF1	2	-0.156725	-1.29725	-0.880652	0.570234	0.318582	1.44581	eukaryotic translation initiation factor 1 [OS=Homo sapiens]	TRUE	0.645345	0.126832	0.645345	0.0729936	0.154829
P41743	PRKCI	2	-1.0701	0.679058	-1.35826	0.858334	-0.0101835	0.901148	Protein kinase c iota type [OS=Homo sapiens]	FALSE	0.382945	0.179876	0.382945	0.149628	0.287551
P42025	ACTR1B	3	-0.51093	1.35526	0.82015	-0.463873	0.203955	-1.40456	Beta-centractin [OS=Homo sapiens]	FALSE	0.475839	0.246026	0.123563	0.475839	0.154573
P42126	ECI1	3	-0.0258728	0.282705	1.29409	0.270588	-0.041116	-1.7804	Enoyl-CoA delta isomerase 1, mitochondrial [OS=Homo sapiens]	FALSE	0.359027	0.335502	0.153803	0.359027	0.151668
P42166	TMPO	3	1.14911	1.04016	0.457608	-0.733147	-0.858094	-1.05564	Lamina-associated polypeptide 2, isoform alpha [OS=Homo sapiens]	TRUE	0.700445	0.0755393	0.0606705	0.700445	0.163345
P42167	TMPO	3	0.00450188	0.458129	1.44682	-1.25173	0.347042	-1.00476	Lamina-associated polypeptide 2, isoforms beta/gamma [OS=Homo sapiens]	FALSE	0.472013	0.251843	0.125051	0.472013	0.151093
P42224-1	STAT1	2	-1.0271	-0.966927	-0.572115	0.421499	1.39278	0.751866	Signal transducer and activator of transcription 1-alpha/beta [OS=Homo sapiens]	TRUE	0.623982	0.212529	0.623982	0.0711044	0.0923855
P42226	STAT6	4	-0.696454	0.860662	-0.572128	-1.32367	1.1785	0.553092	Signal transducer and activator of transcription 6 [OS=Homo sapiens]	FALSE	0.270096	0.227615	0.254606	0.247683	0.270096
P42285	MTREX	4	1.38525	-0.089027	-0.499663	-0.158216	-1.45819	0.81985	Superkiller viralicidic activity 2-like 2 [OS=Homo sapiens]	TRUE	0.608998	0.0792056	0.111842	0.199955	0.608998
P42330	AKR1C3	4	0.481039	0.137089	-1.48206	1.15392	-0.913023	0.623037	Aldo-keto reductase family 1 member C3 [OS=Homo sapiens]	FALSE	0.482277	0.118594	0.234872	0.164258	0.482277
P42338	PIK3CB	3	0.798096	1.38606	-0.27044	-0.0994998	-1.50425	-0.309968	Phosphatidylinositol 4,5-bisphosphate 3-kinase catalytic subunit beta isoform [OS=Homo sapiens]	FALSE	0.471322	0.0750016	0.0769381	0.471322	0.376739
P42345	MTOR	3	0.240588	0.664988	1.45873	-0.570501	-1.3647	-0.429101	Serine/threonine-protein kinase mTOR [OS=Homo sapiens]	TRUE	0.604635	0.128746	0.0897678	0.604635	0.176851
P42356	PI4KA	1	-0.200511	-0.128594	0.998747	0.0914132	0.969992	-1.73105	phosphatidylinositol 4-kinase alpha [OS=Homo sapiens]	FALSE	0.493851	0.493851	0.165027	0.225284	0.115839
P42566-1	EPS15	3	0.641199	1.48447	0.0740141	-1.44804	-0.360829	-0.390815	epidermal growth factor receptor substrate 15 [OS=Homo sapiens]	TRUE	0.610121	0.0829022	0.0725059	0.610121	0.234471
P42574	CASP3	3	0.8311	1.59299	-0.171836	-0.753438	-0.909472	-0.589343	Caspase-3 [OS=Homo sapiens]	TRUE	0.662737	0.0502682	0.0457437	0.662737	0.241251
P42575-1	CASP2	2	-0.746939	-1.18759	-0.62526	0.319458	0.999445	1.24089	caspase-2 [OS=Homo sapiens]	TRUE	0.736185	0.133103	0.736185	0.049717	0.0809949
P42677	RPS27	2	1.02867	-1.84756	-0.223375	0.590581	0.108268	0.343416	40S ribosomal protein S27 [OS=Homo sapiens]	FALSE	0.419894	0.212871	0.419894	0.14307	0.224165
P42684	ABL2	1	-1.62166	-0.424887	0.779267	-0.100193	1.24827	0.119212	Abelson tyrosine-protein kinase 2 [OS=Homo sapiens]	TRUE	0.627279	0.627279	0.231883	0.0772673	0.063571
P42694	HELZ	3	0.831051	0.913773	-0.332767	0.836358	-1.38541	-0.863002	Probable helicase with zinc finger domain [OS=Homo sapiens]	FALSE	0.413989	0.123152	0.122235	0.413989	0.340624
P42695	NCAPD3	3	0.242372	0.789209	0.273408	0.821902	-1.87162	-0.255268	condensin-2 complex subunit D3 [OS=Homo sapiens]	FALSE	0.388107	0.144454	0.140776	0.388107	0.326663
P42696	RBM34	3	0.944844	0.226176	0.36797	0.931214	-1.27115	-1.19905	RNA-binding protein 34 [OS=Homo sapiens]	FALSE	0.431918	0.172024	0.140951	0.431918	0.255106
P42704	LRPPRC	3	0.367967	0.568735	0.789833	-0.800448	0.730223	-1.65631	Leucine-rich PPR motif-containing protein, mitochondrial [OS=Homo sapiens]	FALSE	0.429094	0.260376	0.143359	0.429094	0.16717
P42765	ACAA2	4	0.781478	0.468322	-1.49524	0.992631	-0.952287	0.205094	3-ketoacyl-CoA thiolase, mitochondrial [OS=Homo sapiens]	TRUE	0.508401	0.112997	0.181931	0.196671	0.508401
P42766	RPL35	2	-1.29136	-1.18405	0.18335	0.920393	0.452464	0.919206	60S ribosomal protein L35 [OS=Homo sapiens]	TRUE	0.624159	0.24581	0.624159	0.0572607	0.0727701
P42785-1	PRCP	2	0.622226	-1.49506	-1.01378	0.918279	0.346716	0.621625	lysosomal Pro-X carboxypeptidase [OS=Homo sapiens]	FALSE	0.480653	0.180212	0.480653	0.123593	0.215542
P42858	HTT	1	-1.0053	-0.24912	1.4598	0.112558	0.771907	-1.08985	huntingtin [OS=Homo sapiens]	TRUE	0.647515	0.647515	0.137864	0.1364	0.0782214
P42892	ECE1	1	0.0681967	-1.62334	1.37386	-0.0684181	-0.342472	0.592174	Endothelin-converting enzyme 1 [OS=Homo sapiens]	FALSE	0.334711	0.334711	0.297145	0.190067	0.178077
P43003	SLC1A3	3	-0.425889	1.19191	1.25708	-0.615321	-1.17727	-0.230507	Excitatory amino acid transporter 1 [OS=Homo sapiens]	TRUE	0.514377	0.163263	0.118316	0.514377	0.204043
P43034	PAFAH1B1	2	-1.76629	-0.274734	-0.157792	0.549588	1.06733	0.581898	Platelet-activating factor acetylhydrolase IB subunit alpha [OS=Homo sapiens]	FALSE	0.483554	0.344206	0.483554	0.0802461	0.0919939
P43121	MCAM	3	1.38671	1.14729	-0.56348	-0.969523	-0.534083	-0.466921	Cell surface glycoprotein MUC18 [OS=Homo sapiens]	FALSE	0.477172	0.0750408	0.0776704	0.477172	0.370117
P43155	CRAT	1	-1.7694	0.459343	0.414291	-0.11799	1.19927	-0.185507	Carnitine O-acetyltransferase [OS=Homo sapiens]	FALSE	0.488304	0.488304	0.248439	0.147628	0.115629
P43243	MATR3	3	1.80136	-0.0130618	-0.0336497	-0.0756384	-0.428087	-1.25092	Matrin-3 [OS=Homo sapiens]	FALSE	0.457742	0.139703	0.124856	0.457742	0.277699
P43246-1	MSH2	2	-0.972988	-0.378641	-0.269032	1.20268	-0.864264	1.28225	DNA mismatch repair protein MSH2 [OS=Homo sapiens]	FALSE	0.431771	0.198992	0.431771	0.135198	0.234039
P43250-1	GRK6	4	1.10443	1.27058	-0.824785	-1.19071	-0.219639	-0.139875	G protein-coupled receptor kinase 6 [OS=Homo sapiens]	FALSE	0.425543	0.0890147	0.0982107	0.387231	0.425543
P43304	GPD2	1	-0.125684	-1.82104	0.92473	0.677796	0.555659	-0.211459	Glycerol-3-phosphate dehydrogenase, mitochondrial [OS=Homo sapiens]	FALSE	0.451225	0.451225	0.312804	0.122432	0.11354
P43307	SSR1	4	1.45702	-0.547986	-1.50407	0.048214	-0.0118574	0.558681	Translocon-associated protein subunit alpha [OS=Homo sapiens]	FALSE	0.494178	0.114805	0.22134	0.169677	0.494178
P43378	PTPN9	3	0.131687	1.08096	1.29547	-0.997426	-0.753999	-0.756689	Tyrosine-protein phosphatase non-receptor type 9 [OS=Homo sapiens]	TRUE	0.614484	0.134552	0.0920196	0.614484	0.158944
P43487	RANBP1	2	-1.60718	-0.872438	0.531565	0.405438	0.673718	0.868897	Ran-specific GTPase-activating protein [OS=Homo sapiens]	FALSE	0.434451	0.372587	0.434451	0.0925359	0.100426
P43490	NAMPT	1	-1.24597	-0.719198	0.24112	0.579514	1.54215	-0.397614	nicotinamide phosphoribosyltransferase [OS=Homo sapiens]	TRUE	0.622222	0.622222	0.261405	0.061227	0.055146
P43686	PSMC4	2	-0.486387	-0.373581	-1.56503	0.47258	1.12658	0.825842	26S proteasome regulatory subunit 6B [OS=Homo sapiens]	TRUE	0.567992	0.162608	0.567992	0.0936825	0.175718
P43897	TSFM	3	1.2755	-0.541121	0.999738	-0.452504	-1.36702	0.0854099	Elongation factor Ts, mitochondrial [OS=Homo sapiens]	FALSE	0.424931	0.137131	0.129571	0.424931	0.308366
P45880	VDAC2	4	1.51413	0.608838	-0.618381	-0.411673	-1.31705	0.224133	Voltage-dependent anion-selective channel protein 2 [OS=Homo sapiens]	TRUE	0.570449	0.0715159	0.0871283	0.270907	0.570449
P45954	ACADSB	2	-0.871488	-1.56375	0.31498	0.642555	1.04814	0.429565	Short/branched chain specific acyl-CoA dehydrogenase, mitochondrial [OS=Homo sapiens]	FALSE	0.491531	0.346891	0.491531	0.0769818	0.0845963
P45973	CBX5	1	-1.02312	-1.19828	0.361207	0.447711	1.47725	-0.0647736	chromobox protein homolog 5 [OS=Homo sapiens]	TRUE	0.507806	0.507806	0.333818	0.0802732	0.0781029
P45974-1	USP5	1	-1.58524	-0.700088	0.675438	0.354869	1.18751	0.0675088	Ubiquitin carboxyl-terminal hydrolase 5 [OS=Homo sapiens]	TRUE	0.627613	0.627613	0.247965	0.0656867	0.0587352
P45983-4	MAPK8	1	-1.63608	-0.437494	0.452498	1.28599	0.497071	-0.161991	Isoform 4 of Mitogen-activated protein kinase 8 [OS=Homo sapiens]	TRUE	0.535333	0.535333	0.301881	0.0843315	0.0784541
P45984-1	MAPK9	3	0.405652	0.79746	0.483515	-1.6588	-0.792919	0.765094	Mitogen-activated protein kinase 9 [OS=Homo sapiens]	FALSE	0.416407	0.117922	0.11908	0.416407	0.346591
P45985	MAP2K4	1	-0.922138	0.356453	1.06722	-1.07174	1.1718	-0.601592	Dual specificity mitogen-activated protein kinase kinase 4 [OS=Homo sapiens]	FALSE	0.433686	0.433686	0.181546	0.250265	0.134503
P46013	MKI67	1	-0.744831	-0.271534	-0.0633878	-0.21665	1.96733	-0.670928	Proliferation marker protein Ki-67 [OS=Homo sapiens]	FALSE	0.479024	0.479024	0.279269	0.131918	0.109789
P46019	PHKA2	2	-1.26305	-0.981476	-0.171416	1.29676	0.78781	0.331375	Phosphorylase b kinase regulatory subunit alpha, liver isoform [OS=Homo sapiens]	TRUE	0.55529	0.289906	0.55529	0.0712698	0.083534
P46060	RANGAP1	4	-0.160965	-0.56013	0.899153	0.949691	-1.63952	0.511777	Ran GTPase-activating protein 1 [OS=Homo sapiens]	FALSE	0.269759	0.231794	0.246931	0.251516	0.269759
P46063	RECQL	4	1.85781	0.451292	-0.638751	-0.566502	-0.494107	-0.609748	ATP-dependent DNA helicase Q1 [OS=Homo sapiens]	FALSE	0.402332	0.098171	0.107018	0.392479	0.402332
P46100	ATRX	1	-1.25988	-0.766093	1.50058	0.396675	0.516268	-0.387551	transcriptional regulator ATRX [OS=Homo sapiens]	TRUE	0.743279	0.743279	0.133105	0.0733458	0.0502705
P46108-1	CRK	1	-1.70699	-0.458117	0.992041	0.115028	0.129496	0.928539	Adapter molecule crk [OS=Homo sapiens]	FALSE	0.416416	0.416416	0.337142	0.124977	0.121466
P46109	CRKL	2	-1.23741	-0.318582	0.319984	-0.571119	0.0955176	1.71161	Crk-like protein [OS=Homo sapiens]	FALSE	0.3694	0.244075	0.3694	0.164982	0.221544
P46199	MTIF2	3	0.77774	1.21523	0.549015	-0.448349	-0.711952	-1.38168	Translation initiation factor IF-2, mitochondrial [OS=Homo sapiens]	TRUE	0.711861	0.0865905	0.0607336	0.711861	0.140814
P46379-1	BAG6	4	0.849069	0.373068	-1.38066	-0.630928	-0.478205	1.26765	Large proline-rich protein BAG6 [OS=Homo sapiens]	TRUE	0.701809	0.0603333	0.109776	0.128082	0.701809
P46459	NSF	1	-1.27441	-0.884986	1.05607	0.217693	1.16317	-0.277543	Vesicle-fusing ATPase [OS=Homo sapiens]	TRUE	0.689623	0.689623	0.173147	0.0756456	0.0615844
P46531	NOTCH1	1	-0.402094	0.279351	0.905144	-0.654013	1.25963	-1.38802	Neurogenic locus notch homolog protein 1 [OS=Homo sapiens]	FALSE	0.433418	0.433418	0.167899	0.267954	0.13073
P46734-1	MAP2K3	2	0.148447	0.651431	-1.52785	0.343111	1.19928	-0.814413	dual specificity mitogen-activated protein kinase kinase 3 [OS=Homo sapiens]	FALSE	0.280863	0.230611	0.280863	0.225115	0.263412
P46736	BRCC3	2	-0.765425	-1.43393	0.042963	-0.0142824	1.08591	1.08476	Lys-63-specific deubiquitinase BRCC36 [OS=Homo sapiens]	TRUE	0.608149	0.231145	0.608149	0.0692638	0.091442
P46776	RPL27A	4	0.37909	-0.252262	-0.396571	-0.360406	-1.1524	1.78255	60S ribosomal protein L27a [OS=Homo sapiens]	TRUE	0.560268	0.0970252	0.178547	0.164159	0.560268
P46777	RPL5	2	0.439879	-1.17919	-0.566512	0.249937	-0.584527	1.64041	60S ribosomal protein L5 [OS=Homo sapiens]	FALSE	0.367889	0.137014	0.367889	0.134031	0.361066
P46778	RPL21	2	-0.136543	-1.69733	0.0208058	0.822697	1.1781	-0.187729	60S ribosomal protein L21 [OS=Homo sapiens]	FALSE	0.478114	0.36599	0.478114	0.0741987	0.0816978
P46779	RPL28	2	0.0618597	-1.31695	-0.0590968	0.108961	-0.519925	1.72515	60S ribosomal protein L28 [OS=Homo sapiens]	FALSE	0.415693	0.167192	0.415693	0.135562	0.281553
P46781	RPS9	1	-0.78499	-1.48157	0.399548	1.26297	0.656695	-0.0526496	40S ribosomal protein S9 [OS=Homo sapiens]	FALSE	0.433321	0.433321	0.416773	0.0734371	0.0764688
P46782	RPS5	2	0.247923	-1.66471	-0.551291	1.09781	0.061319	0.808949	40S ribosomal protein S5 [OS=Homo sapiens]	TRUE	0.584679	0.168789	0.584679	0.0888297	0.157702
P46783	RPS10	2	-0.411354	-1.57735	0.16167	0.613517	-0.169093	1.38261	40S ribosomal protein S10 [OS=Homo sapiens]	TRUE	0.566917	0.195252	0.566917	0.091316	0.146515
P46821	MAP1B	1	-1.39834	0.541511	0.957332	-0.914223	0.984815	-0.1711	microtubule-associated protein 1B [OS=Homo sapiens]	FALSE	0.428233	0.428233	0.204343	0.22643	0.140994
P46926	GNPDA1	2	-0.577736	-0.987568	-0.991512	1.1398	0.258662	1.15835	glucosamine-6-phosphate isomerase 1 [OS=Homo sapiens]	TRUE	0.611564	0.153766	0.611564	0.086918	0.147752
P46937-1	YAP1	4	-0.383831	1.10333	-1.68338	0.729834	-0.230483	0.464529	Transcriptional coactivator YAP1 [OS=Homo sapiens]	FALSE	0.409132	0.146377	0.252146	0.192346	0.409132
P46939	UTRN	3	0.88389	1.23994	0.168803	-0.444151	-1.53542	-0.313056	Utrophin [OS=Homo sapiens]	TRUE	0.540761	0.0846698	0.0809542	0.540761	0.293615
P46940	IQGAP1	4	1.04877	0.56183	-0.873562	0.0248589	-1.50577	0.74387	Ras GTPase-activating-like protein IQGAP1 [OS=Homo sapiens]	TRUE	0.642991	0.0722695	0.100206	0.184533	0.642991
P46976-1	GYG1	4	1.45404	-0.188219	0.0519829	-1.13305	-0.971805	0.787045	Glycogenin-1 [OS=Homo sapiens]	TRUE	0.508705	0.0882648	0.110189	0.292841	0.508705
P46977	STT3A	2	-0.245236	-1.01072	0.267003	1.85872	-0.518331	-0.351434	Dolichyl-diphosphooligosaccharide--protein glycosyltransferase subunit STT3A [OS=Homo sapiens]	FALSE	0.357183	0.337369	0.357183	0.147943	0.157505
P47755	CAPZA2	1	-0.227876	-0.602565	1.01078	-0.471103	1.42973	-1.13897	F-actin-capping protein subunit alpha-2 [OS=Homo sapiens]	TRUE	0.562102	0.562102	0.17395	0.167497	0.0964514
P47756-2	CAPZB	1	-1.18512	-0.595395	1.13822	0.88846	0.627184	-0.873346	Isoform 2 of F-actin-capping protein subunit beta [OS=Homo sapiens]	TRUE	0.764327	0.764327	0.123808	0.0662943	0.0455705
P47813	EIF1AX	1	-0.500136	-0.832991	-0.247541	0.192876	1.91752	-0.529732	Eukaryotic translation initiation factor 1A, X-chromosomal [OS=Homo sapiens]	FALSE	0.464694	0.464694	0.362663	0.0881893	0.0844533
P47897	QARS1	3	0.860772	0.803568	0.856831	-0.819275	-1.46729	-0.234606	glutamine--tRNA ligase [OS=Homo sapiens]	TRUE	0.592474	0.0966147	0.0845828	0.592474	0.226329
P47914	RPL29	2	-0.770141	-1.37186	-0.31262	0.607073	0.504322	1.34323	60S ribosomal protein L29 [OS=Homo sapiens]	TRUE	0.722852	0.139509	0.722852	0.0529651	0.0846745
P47974	ZFP36L2	1	-0.613448	-1.2686	0.503786	1.63058	0.0608036	-0.31313	mRNA decay activator protein ZFP36L2 [OS=Homo sapiens]	FALSE	0.443551	0.443551	0.364523	0.096289	0.0956373
P47985	UQCRFS1	3	0.304702	0.105681	1.06727	0.298134	0.134687	-1.91047	cytochrome b-c1 complex subunit Rieske, mitochondrial [OS=Homo sapiens]	FALSE	0.367403	0.336408	0.149118	0.367403	0.14707
P48029-1	SLC6A8	1	-1.39182	-0.499089	0.651425	0.804842	1.12483	-0.690188	Sodium- and chloride-dependent creatine transporter 1 [OS=Homo sapiens]	TRUE	0.774519	0.774519	0.141349	0.04757	0.0365616
P48047	ATP5PO	3	0.549605	0.81826	1.27907	-0.8175	-0.755622	-1.07382	ATP synthase subunit O, mitochondrial [OS=Homo sapiens]	TRUE	0.716859	0.100012	0.0621048	0.716859	0.121024
P48059	LIMS1	3	1.20537	1.29118	-0.355402	-0.863394	-0.948605	-0.329145	LIM and senescent cell antigen-like-containing domain protein 1 [OS=Homo sapiens]	FALSE	0.474514	0.0866044	0.0880221	0.474514	0.35086
P48067-1	SLC6A9	4	1.03297	0.0285707	-1.54723	-0.194597	-0.456405	1.13669	Sodium- and chloride-dependent glycine transporter 1 [OS=Homo sapiens]	TRUE	0.668056	0.0686268	0.138273	0.125044	0.668056
P48147	PREP	4	0.059566	0.785453	-0.244235	-0.915781	-1.15239	1.46738	prolyl endopeptidase [OS=Homo sapiens]	TRUE	0.555184	0.0887279	0.12267	0.233418	0.555184
P48163	ME1	2	0.501099	-1.20581	-0.478953	-0.827192	1.4294	0.581457	NADP-dependent malic enzyme [OS=Homo sapiens]	FALSE	0.366366	0.240538	0.366366	0.171467	0.221629
P48380	RFX3	1	-0.988709	-0.0553546	1.00206	1.02822	0.364725	-1.35093	Transcription factor rfx3 [OS=Homo sapiens]	TRUE	0.604301	0.604301	0.16348	0.145172	0.0870469
P48426	PIP4K2A	3	0.820182	0.818478	1.01604	-0.515007	-1.25786	-0.881834	phosphatidylinositol 5-phosphate 4-kinase type-2 alpha [OS=Homo sapiens]	TRUE	0.707565	0.083169	0.0612115	0.707565	0.148055
P48431	SOX2	4	1.31873	-1.35248	-0.629001	0.468657	-0.534472	0.728572	Transcription factor SOX-2 [OS=Homo sapiens]	FALSE	0.3868	0.147571	0.293862	0.171767	0.3868
P48444	ARCN1	3	-0.0608407	0.0309167	1.6223	-1.28277	-0.73362	0.424014	Coatomer subunit delta [OS=Homo sapiens]	FALSE	0.434022	0.199817	0.144533	0.434022	0.221628
P48449-1	LSS	3	-0.215027	0.842576	-0.0744621	-0.863407	1.46754	-1.15722	lanosterol synthase [OS=Homo sapiens]	FALSE	0.312234	0.300669	0.196289	0.312234	0.190808
P48506	GCLC	4	0.664022	0.913275	-1.37456	-1.16843	0.437619	0.52807	glutamate--cysteine ligase catalytic subunit [OS=Homo sapiens]	FALSE	0.467705	0.120409	0.16532	0.246565	0.467705
P48507	GCLM	2	-0.471236	-1.35559	0.193843	-0.241426	1.67468	0.199726	Glutamate--cysteine ligase regulatory subunit [OS=Homo sapiens]	FALSE	0.397687	0.387069	0.397687	0.10593	0.109314
P48509	CD151	3	1.21145	0.837028	0.358071	-1.27816	-1.02962	-0.0987651	CD151 antigen [OS=Homo sapiens]	TRUE	0.573834	0.076932	0.0730228	0.573834	0.276211
P48556	PSMD8	4	0.724613	0.540083	-1.28884	-0.782316	-0.48697	1.29343	26S proteasome non-ATPase regulatory subunit 8 [OS=Homo sapiens]	TRUE	0.630025	0.0808156	0.128759	0.160401	0.630025
P48634-1	PRRC2A	2	-0.722449	-0.630289	-1.24571	0.5858	0.723056	1.28959	Protein PRRC2A [OS=Homo sapiens]	TRUE	0.653389	0.133799	0.653389	0.0715734	0.141238
P48637	GSS	1	-1.18667	-0.754707	1.51335	-0.525305	0.447849	0.505483	glutathione synthetase [OS=Homo sapiens]	FALSE	0.49683	0.49683	0.242928	0.147415	0.112826
P48643	CCT5	4	0.664214	1.28131	-0.232547	-0.603368	-1.52519	0.415582	T-complex protein 1 subunit epsilon [OS=Homo sapiens]	FALSE	0.484006	0.0711331	0.0797953	0.365066	0.484006
P48651	PTDSS1	2	-0.482194	-1.68134	-0.140207	0.452371	0.96091	0.890464	phosphatidylserine synthase 1 [OS=Homo sapiens]	TRUE	0.686398	0.183636	0.686398	0.0544851	0.0754816
P48681	NES	1	0.414526	-0.50851	-0.634513	0.785278	1.30366	-1.36044	Nestin [OS=Homo sapiens]	FALSE	0.35005	0.35005	0.301475	0.182566	0.165909
P48723	HSPA13	3	0.959462	0.874353	0.226383	-1.63045	-0.721329	0.291577	Heat shock 70 kDa protein 13 [OS=Homo sapiens]	TRUE	0.506483	0.0780247	0.0778258	0.506483	0.337667
P48728	AMT	4	0.520709	0.952059	-1.21915	-0.821735	-0.581822	1.14994	Aminomethyltransferase, mitochondrial [OS=Homo sapiens]	TRUE	0.623097	0.0792148	0.117465	0.180223	0.623097
P48729-1	CSNK1A1	3	0.202109	1.43205	0.848709	-0.579296	-0.809119	-1.09445	Casein kinase I isoform alpha [OS=Homo sapiens]	TRUE	0.699331	0.0982717	0.065304	0.699331	0.137093
P48735	IDH2	3	1.60292	-0.822169	0.441352	-0.0665119	0.0884443	-1.24404	Isocitrate dehydrogenase [NADP], mitochondrial [OS=Homo sapiens]	FALSE	0.36029	0.230523	0.18007	0.36029	0.229117
P48739	PITPNB	1	-1.73513	-0.669077	0.818712	0.673652	0.486077	0.425769	Phosphatidylinositol transfer protein beta isoform [OS=Homo sapiens]	TRUE	0.519444	0.519444	0.317654	0.0835441	0.0793574
P49005	POLD2	2	-0.976346	-1.25634	-0.360104	1.06226	0.625582	0.904948	DNA polymerase delta subunit 2 [OS=Homo sapiens]	TRUE	0.735077	0.151588	0.735077	0.0469196	0.066416
P49006	MARCKSL1	1	-1.04401	0.315995	1.15442	0.176953	0.762316	-1.36568	MARCKS-related protein [OS=Homo sapiens]	TRUE	0.555241	0.555241	0.153699	0.191008	0.100052
P49023	PXN	4	0.564803	0.684474	-1.68891	1.04516	-0.508173	-0.0973607	Paxillin [OS=Homo sapiens]	FALSE	0.443715	0.134281	0.211473	0.210531	0.443715
P49069	CAMLG	1	-0.966065	-0.907133	0.846808	0.772446	1.10109	-0.847151	calcium signal-modulating cyclophilin ligand [OS=Homo sapiens]	TRUE	0.714124	0.714124	0.157395	0.0717315	0.0567505
P49137	MAPKAPK2	3	-0.0926732	0.995495	0.655778	-1.87528	0.200361	0.116322	MAP kinase-activated protein kinase 2 [OS=Homo sapiens]	FALSE	0.451308	0.171035	0.137123	0.451308	0.240535
P49189	ALDH9A1	1	-1.5923	-0.682468	0.606367	0.146627	1.23615	0.285617	4-trimethylaminobutyraldehyde dehydrogenase [OS=Homo sapiens]	TRUE	0.56847	0.56847	0.297296	0.069679	0.0645543
P49207	RPL34	4	1.33371	-1.06096	-0.923817	0.348057	-0.581665	0.884684	60S ribosomal protein L34 [OS=Homo sapiens]	FALSE	0.473222	0.117358	0.251164	0.158257	0.473222
P49247	RPIA	4	-0.694482	0.426129	-0.952638	1.14125	-0.990411	1.07015	ribose-5-phosphate isomerase [OS=Homo sapiens]	FALSE	0.366313	0.156705	0.310554	0.166429	0.366313
P49257	LMAN1	2	-0.0787977	-0.945892	-1.40242	1.03702	0.482053	0.908036	Protein ERGIC-53 [OS=Homo sapiens]	TRUE	0.550395	0.157951	0.550395	0.102684	0.18897
P49321	NASP	2	-0.175654	-1.01351	-1.1771	1.29112	0.142979	0.932172	Nuclear autoantigenic sperm protein [OS=Homo sapiens]	TRUE	0.61631	0.13958	0.61631	0.0802683	0.163842
P49327	FASN	3	-0.70008	0.534853	1.69447	-0.91214	-0.714864	0.0977592	Fatty acid synthase [OS=Homo sapiens]	FALSE	0.427508	0.239198	0.144759	0.427508	0.188535
P49354	FNTA	1	-1.32466	-0.778308	1.12562	0.403422	1.00982	-0.435891	protein farnesyltransferase/geranylgeranyltransferase type-1 subunit alpha [OS=Homo sapiens]	TRUE	0.724086	0.724086	0.148583	0.0712743	0.0560565
P49356	FNTB	1	-1.17364	-0.866433	0.975502	0.699784	1.00823	-0.643442	protein farnesyltransferase subunit beta [OS=Homo sapiens]	TRUE	0.73853	0.73853	0.145209	0.0647201	0.0515408
P49366-1	DHPS	2	-1.08453	0.283233	-0.507741	-0.55231	1.78168	0.0796684	deoxyhypusine synthase [OS=Homo sapiens]	FALSE	0.341944	0.341436	0.341944	0.157339	0.159281
P49368-1	CCT3	3	0.281232	1.31421	0.601214	-0.575191	-1.58109	-0.0403785	T-complex protein 1 subunit gamma [OS=Homo sapiens]	TRUE	0.589076	0.0835069	0.0738058	0.589076	0.253611
P49406	MRPL19	1	1.06071	-1.2347	0.47688	-0.21339	0.973443	-1.06295	39S ribosomal protein L19, mitochondrial [OS=Homo sapiens]	FALSE	0.344707	0.344707	0.239238	0.24037	0.175684
P49407-1	ARRB1	3	0.627232	0.322196	1.54513	-0.671423	-0.875398	-0.947739	Beta-arrestin-1 [OS=Homo sapiens]	TRUE	0.644935	0.134128	0.0798524	0.644935	0.141085
P49411	TUFM	4	1.39207	0.315401	-0.175929	-0.413883	-1.59223	0.474577	elongation factor Tu, mitochondrial [OS=Homo sapiens]	TRUE	0.555234	0.0717615	0.0875636	0.28544	0.555234
P49418	AMPH	1	-0.274906	-1.7236	0.548259	-0.0294933	1.26778	0.211957	amphiphysin [OS=Homo sapiens]	FALSE	0.400762	0.400762	0.380388	0.108769	0.110081
P49419-2	ALDH7A1	4	0.284948	0.178036	-0.765189	0.831445	-1.58186	1.05262	Isoform 2 of Alpha-aminoadipic semialdehyde dehydrogenase [OS=Homo sapiens]	TRUE	0.535388	0.104477	0.183255	0.176879	0.535388
P49427	CDC34	4	0.781544	0.833591	-1.07706	-0.796612	-0.836716	1.09525	ubiquitin-conjugating enzyme E2 R1 [OS=Homo sapiens]	TRUE	0.73494	0.0476956	0.0734347	0.14393	0.73494
P49454	CENPF	3	0.853997	1.36499	-0.0916346	0.0320377	-1.26213	-0.897261	Centromere protein F [OS=Homo sapiens]	TRUE	0.576673	0.0839225	0.0753513	0.576673	0.264053
P49458	SRP9	1	-1.27515	-0.393818	1.58167	0.463487	0.276478	-0.652665	Signal recognition particle 9 kDa protein [OS=Homo sapiens]	TRUE	0.674948	0.674948	0.142377	0.113192	0.0694827
P49459-1	UBE2A	2	-1.34968	-0.83921	-0.29746	1.07958	1.04296	0.363812	Ubiquitin-conjugating enzyme E2 A [OS=Homo sapiens]	TRUE	0.602532	0.276482	0.602532	0.0548644	0.0661218
P49585	PCYT1A	2	0.636486	-1.50192	0.852963	0.607277	-1.02744	0.432631	choline-phosphate cytidylyltransferase A [OS=Homo sapiens]	FALSE	0.284231	0.243512	0.284231	0.220439	0.251818
P49588	AARS1	2	-0.68314	-0.314491	-1.51883	0.937505	0.821972	0.756982	Alanine--tRNA ligase, cytoplasmic [OS=Homo sapiens]	TRUE	0.521918	0.183242	0.521918	0.11186	0.182981
P49589-3	CARS1	2	-1.2049	-0.737714	-0.754621	0.882781	0.839687	0.974766	Isoform 3 of Cysteine--tRNA ligase, cytoplasmic [OS=Homo sapiens]	TRUE	0.639465	0.179695	0.639465	0.0750541	0.105786
P49590	HARS2	3	0.302112	1.24727	0.570266	-1.25312	-1.16882	0.3023	probable histidine--tRNA ligase, mitochondrial [OS=Homo sapiens]	TRUE	0.563139	0.0834752	0.0764712	0.563139	0.276914
P49591	SARS1	1	-0.835965	0.801238	0.308568	-0.863905	1.44472	-0.854652	Serine--tRNA ligase, cytoplasmic [OS=Homo sapiens]	FALSE	0.371676	0.371676	0.201347	0.26651	0.160467
P49593	PPM1F	2	-0.771483	-1.49846	-0.187089	0.572596	0.839688	1.04475	Protein phosphatase 1F [OS=Homo sapiens]	TRUE	0.742976	0.151754	0.742976	0.0431946	0.0620755
P49642	PRIM1	2	-0.849366	-1.12971	-0.0724505	-0.0856178	1.66274	0.474403	DNA primase small subunit [OS=Homo sapiens]	FALSE	0.493573	0.333948	0.493573	0.0808842	0.0915947
P49643-1	PRIM2	2	-0.925484	-0.966825	-0.245968	0.171593	1.75304	0.213646	DNA primase large subunit [OS=Homo sapiens]	FALSE	0.481615	0.351077	0.481615	0.0793254	0.0879818
P49674	CSNK1E	4	0.775898	0.658021	-1.45022	0.566413	-1.10864	0.558527	Casein kinase I isoform epsilon [OS=Homo sapiens]	TRUE	0.591779	0.0894454	0.140597	0.178179	0.591779
P49711-1	CTCF	1	-0.675952	-0.7488	1.68984	-0.0487668	0.633818	-0.850137	Transcriptional repressor CTCF [OS=Homo sapiens]	TRUE	0.666988	0.666988	0.134959	0.127394	0.0706588
P49720	PSMB3	2	0.331438	0.158909	-1.35306	0.49505	1.35034	-0.982677	proteasome subunit beta type-3 [OS=Homo sapiens]	FALSE	0.308245	0.259366	0.308245	0.204081	0.228307
P49721	PSMB2	2	0.271063	-1.24823	-1.26012	0.978748	0.505514	0.753025	proteasome subunit beta type-2 [OS=Homo sapiens]	TRUE	0.590044	0.146447	0.590044	0.0875636	0.175946
P49736	MCM2	4	0.1968	0.449443	-0.290546	-0.0690554	-1.66467	1.37803	DNA replication licensing factor mcm2 [OS=Homo sapiens]	TRUE	0.563594	0.0933176	0.137543	0.205546	0.563594
P49748-1	ACADVL	4	1.46634	0.986116	-1.12251	-0.428807	-0.567802	-0.333342	Very long-chain specific acyl-CoA dehydrogenase, mitochondrial [OS=Homo sapiens]	TRUE	0.507194	0.0797656	0.0959276	0.317112	0.507194
P49750-4	YLPM1	3	0.41423	0.140222	1.51545	-1.44013	0.0314463	-0.661214	Isoform 4 of YLP motif-containing protein 1 [OS=Homo sapiens]	TRUE	0.527681	0.199213	0.112226	0.527681	0.16088
P49754	VPS41	1	-1.03411	-0.828384	0.399822	0.956673	1.26327	-0.757278	Vacuolar protein sorting-associated protein 41 homolog [OS=Homo sapiens]	TRUE	0.676823	0.676823	0.208735	0.0619024	0.0525397
P49755	TMED10	1	-0.0708273	-0.505847	1.29854	0.332383	0.565283	-1.61953	Transmembrane emp24 domain-containing protein 10 [OS=Homo sapiens]	TRUE	0.532013	0.532013	0.155423	0.209293	0.103271
P49756-1	RBM25	2	0.980681	-0.186681	-1.50463	0.521179	0.946174	-0.756723	RNA-binding protein 25 [OS=Homo sapiens]	FALSE	0.294714	0.205611	0.294714	0.210114	0.28956
P49757	NUMB	2	0.244978	-1.39477	-1.00916	0.836054	1.10987	0.213028	Protein numb homolog [OS=Homo sapiens]	TRUE	0.549406	0.205152	0.549406	0.099695	0.145747
P49760-1	CLK2	1	-1.17764	-1.16677	0.822225	1.02581	0.695553	-0.19918	Dual specificity protein kinase CLK2 [OS=Homo sapiens]	TRUE	0.609582	0.609582	0.250599	0.0732258	0.0665935
P49768-1	PSEN1	2	-0.934955	-1.17131	-0.274637	1.24212	0.0758428	1.06294	Presenilin-1 [OS=Homo sapiens]	TRUE	0.676389	0.16829	0.676389	0.0611511	0.0941705
P49770	EIF2B2	1	-0.46117	-1.2438	0.827145	-0.0723547	1.49965	-0.549472	Translation initiation factor eIF-2B subunit beta [OS=Homo sapiens]	TRUE	0.63635	0.63635	0.210659	0.0861713	0.0668203
P49773	HINT1	1	-0.916883	-0.788161	1.07852	-0.00245755	1.35783	-0.728847	Histidine triad nucleotide-binding protein 1 [OS=Homo sapiens]	TRUE	0.672247	0.672247	0.161143	0.0960979	0.070512
P49790	NUP153	3	1.41723	0.55868	0.399109	-1.44296	-0.423856	-0.508194	Nuclear pore complex protein Nup153 [OS=Homo sapiens]	TRUE	0.611671	0.0848472	0.0738243	0.611671	0.229658
P49792	RANBP2	1	0.41729	-0.39269	-0.152138	1.75363	-0.458636	-1.16745	E3 SUMO-protein ligase RanBP2 [OS=Homo sapiens]	FALSE	0.287683	0.287683	0.263584	0.23374	0.214993
P49815	TSC2	2	-1.30459	-0.687631	-0.306697	1.01036	1.30765	-0.0190953	Tuberin [OS=Homo sapiens]	FALSE	0.486343	0.374741	0.486343	0.0660867	0.0728293
P49821	NDUFV1	3	-0.190664	0.756191	0.841992	0.627975	-0.237715	-1.79778	NADH dehydrogenase [ubiquinone] flavoprotein 1, mitochondrial [OS=Homo sapiens]	FALSE	0.366897	0.296154	0.163454	0.366897	0.173495
P49840	GSK3A	1	-1.36667	-1.08451	0.447089	0.490166	1.18702	0.326913	Glycogen synthase kinase-3 alpha [OS=Homo sapiens]	FALSE	0.465058	0.465058	0.379873	0.0770162	0.0780528
P49841-1	GSK3B	4	0.564317	0.772707	-0.881825	-1.15592	-0.578406	1.27912	Glycogen synthase kinase-3 beta [OS=Homo sapiens]	TRUE	0.604896	0.0810913	0.116789	0.197223	0.604896
P49848	TAF6	3	-0.401114	0.914733	0.797164	0.636868	-1.70342	-0.244227	Transcription initiation factor TFIID subunit 6 [OS=Homo sapiens]	FALSE	0.397352	0.188605	0.155827	0.397352	0.258217
P49902	NT5C2	3	0.604715	1.45389	-0.243584	0.0696421	-1.52558	-0.359092	Cytosolic purine 5'-nucleotidase [OS=Homo sapiens]	FALSE	0.431816	0.108834	0.10946	0.431816	0.34989
P49903-1	SEPHS1	1	-1.526	-0.178013	-0.0395553	0.396854	1.56042	-0.213707	Selenide, water dikinase 1 [OS=Homo sapiens]	FALSE	0.496454	0.496454	0.321765	0.0938516	0.0879289
P49914	MTHFS	2	-0.701093	-0.407151	-0.6845	-0.340022	0.204932	1.92783	5-formyltetrahydrofolate cyclo-ligase [OS=Homo sapiens]	FALSE	0.400096	0.179242	0.400096	0.147732	0.27293
P49915	GMPS	2	-0.73923	-1.66101	0.235945	0.7806	0.881944	0.501751	GMP synthase [glutamine-hydrolyzing] [OS=Homo sapiens]	TRUE	0.543493	0.298447	0.543493	0.0734748	0.0845852
P49916-1	LIG3	2	-0.883372	-1.45192	0.26028	0.614514	1.27782	0.182678	DNA ligase 3 [OS=Homo sapiens]	FALSE	0.463976	0.414953	0.463976	0.0586348	0.0624366
P49917	LIG4	1	-0.420683	-0.387966	1.09899	0.991908	0.269583	-1.55183	DNA ligase 4 [OS=Homo sapiens]	TRUE	0.509726	0.509726	0.18343	0.189981	0.116864
P49959	MRE11	4	-0.245905	0.224736	-0.99466	1.68117	-0.985358	0.320017	Double-strand break repair protein MRE11 [OS=Homo sapiens]	FALSE	0.332308	0.177894	0.306222	0.183577	0.332308
P50148	GNAQ	3	1.1156	-0.524035	0.921366	-1.60448	-0.117601	0.209148	Guanine nucleotide-binding protein G(Q) subunit alpha [OS=Homo sapiens]	FALSE	0.407766	0.167968	0.149619	0.407766	0.274648
P50150	GNG4	1	-0.143396	-1.38336	0.0272441	0.341667	1.64616	-0.48831	Guanine nucleotide-binding protein G(I)/G(S)/G(O) subunit gamma-4 [OS=Homo sapiens]	FALSE	0.443765	0.443765	0.365922	0.0964219	0.0938914
P50213-1	IDH3A	3	1.19002	1.29043	-0.254028	-1.10762	-0.532452	-0.58634	Isocitrate dehydrogenase [NAD] subunit alpha, mitochondrial [OS=Homo sapiens]	TRUE	0.539118	0.0898711	0.0855724	0.539118	0.285438
P50281	MMP14	1	0.117935	-0.992525	1.37121	0.984766	-0.904661	-0.576721	Matrix metalloproteinase-14 [OS=Homo sapiens]	FALSE	0.356876	0.356876	0.223742	0.246638	0.172744
P50336	PPOX	1	0.458947	-0.217612	-0.124778	0.606555	1.06972	-1.79283	protoporphyrinogen oxidase [OS=Homo sapiens]	FALSE	0.372935	0.372935	0.226258	0.238636	0.162171
P50395-1	GDI2	2	-1.78017	-0.390548	0.00115538	0.467222	0.776316	0.926021	Rab GDP dissociation inhibitor beta [OS=Homo sapiens]	TRUE	0.502119	0.308933	0.502119	0.085921	0.103027
P50402	EMD	4	0.776099	-0.138078	-0.996385	-0.164105	-1.0081	1.53057	Emerin [OS=Homo sapiens]	TRUE	0.596237	0.0917941	0.161087	0.150882	0.596237
P50416	CPT1A	3	0.411933	1.31948	0.840022	-0.671758	-1.20282	-0.696856	Carnitine O-palmitoyltransferase 1, liver isoform [OS=Homo sapiens]	TRUE	0.825556	0.0424314	0.0290831	0.825556	0.10293
P50440-2	GATM	1	-0.869402	-1.1203	0.174491	0.103108	1.71696	-0.00485643	Isoform 2 of Glycine amidinotransferase, mitochondrial [OS=Homo sapiens]	FALSE	0.442641	0.442641	0.364028	0.097059	0.0962719
P50453	SERPINB9	3	1.2962	0.760448	0.177853	0.0245709	-1.41028	-0.84879	Serpin B9 [OS=Homo sapiens]	TRUE	0.566643	0.0861781	0.0781548	0.566643	0.269024
P50454	SERPINH1	3	0.263796	-0.643279	1.81311	-1.03641	-0.393819	-0.00339099	Serpin H1 [OS=Homo sapiens]	FALSE	0.354177	0.26687	0.178384	0.354177	0.200569
P50479-1	PDLIM4	4	0.916785	-0.316339	-0.967332	0.146844	-1.13053	1.35057	PDZ and LIM domain protein 4 [OS=Homo sapiens]	TRUE	0.576235	0.0966037	0.171809	0.155352	0.576235
P50502	ST13	3	-1.27827	1.5403	-0.13635	-0.845698	0.344431	0.375596	Hsc70-interacting protein [OS=Homo sapiens]	FALSE	0.300718	0.227461	0.210122	0.300718	0.261698
P50542-1	PEX5	1	-0.746483	-1.3534	0.543822	0.68267	1.2934	-0.42001	Peroxisomal targeting signal 1 receptor [OS=Homo sapiens]	TRUE	0.631507	0.631507	0.255865	0.0592414	0.0533865
P50552	VASP	2	0.114587	-0.253238	-1.87664	0.83143	0.525176	0.658687	Vasodilator-stimulated phosphoprotein [OS=Homo sapiens]	FALSE	0.40972	0.164507	0.40972	0.139602	0.286171
P50579	METAP2	4	0.890283	-0.233287	-1.38439	-0.357983	-0.328882	1.41426	methionine aminopeptidase 2 [OS=Homo sapiens]	TRUE	0.605059	0.0836362	0.179025	0.13228	0.605059
P50613	CDK7	4	0.0169536	0.887916	-0.906297	-0.719096	-0.782819	1.50334	Cyclin-dependent kinase 7 [OS=Homo sapiens]	TRUE	0.607333	0.0822182	0.132464	0.177986	0.607333
P50747	HLCS	2	-1.46166	-0.57891	0.85267	-0.379059	0.319812	1.24715	biotin--protein ligase [OS=Homo sapiens]	FALSE	0.365905	0.34831	0.365905	0.138521	0.147264
P50748	KNTC1	1	-2.00738	0.175236	0.491243	0.66892	0.223866	0.44812	Kinetochore-associated protein 1 [OS=Homo sapiens]	FALSE	0.455268	0.455268	0.334059	0.108124	0.10255
P50750	CDK9	1	-1.5195	0.593641	1.31833	0.453524	-0.559348	-0.286648	Cyclin-dependent kinase 9 [OS=Homo sapiens]	FALSE	0.397111	0.397111	0.195349	0.254903	0.152638
P50895	BCAM	2	-0.494116	-1.03104	-0.606054	1.71452	-0.17838	0.595063	Basal cell adhesion molecule [OS=Homo sapiens]	TRUE	0.534014	0.204739	0.534014	0.103927	0.15732
P50897	PPT1	2	-0.693505	-1.35401	0.0764916	1.56396	-0.071289	0.47835	Palmitoyl-protein thioesterase 1 [OS=Homo sapiens]	TRUE	0.543015	0.262999	0.543015	0.084711	0.109275
P50914	RPL14	2	-0.0589722	-0.279142	-0.997094	-1.04424	1.15044	1.229	60S ribosomal protein L14 [OS=Homo sapiens]	FALSE	0.374957	0.172503	0.374957	0.153249	0.299291
P50990	CCT8	4	0.676353	1.44438	-0.647313	-0.761374	-1.13194	0.419892	T-complex protein 1 subunit theta [OS=Homo sapiens]	TRUE	0.534134	0.0696662	0.0819717	0.314228	0.534134
P50991	CCT4	4	0.191937	1.23715	0.111217	-0.212039	-1.78063	0.452364	T-complex protein 1 subunit delta [OS=Homo sapiens]	FALSE	0.417321	0.0916304	0.0984104	0.392638	0.417321
P50993	ATP1A2	2	-0.858495	-1.28983	-0.259833	0.843674	1.32823	0.236259	Sodium/potassium-transporting ATPase subunit alpha-2 [OS=Homo sapiens]	TRUE	0.672381	0.2513	0.672381	0.0341351	0.0421839
P50995	ANXA11	3	0.558476	1.68913	-0.235581	-0.574529	-1.1749	-0.262596	annexin A11 [OS=Homo sapiens]	TRUE	0.503818	0.0850603	0.0835421	0.503818	0.327579
P51003	PAPOLA	3	-1.39764	0.923481	1.17681	0.175541	-0.882082	0.0038975	Poly(A) polymerase alpha [OS=Homo sapiens]	FALSE	0.324197	0.29555	0.185774	0.324197	0.194478
P51114-1	FXR1	4	0.261814	0.384741	-1.61103	0.125172	-0.534317	1.37362	Fragile X mental retardation syndrome-related protein 1 [OS=Homo sapiens]	TRUE	0.552365	0.100465	0.200921	0.146249	0.552365
P51116	FXR2	1	-1.86464	-0.239948	0.250747	0.37662	1.02994	0.447281	Fragile X mental retardation syndrome-related protein 2 [OS=Homo sapiens]	FALSE	0.437256	0.437256	0.370933	0.0954831	0.0963282
P51148	RAB5C	3	0.563252	1.66251	-0.0134347	-1.09033	-0.785018	-0.336978	Ras-related protein Rab-5C [OS=Homo sapiens]	TRUE	0.54706	0.09679	0.0895331	0.54706	0.266617
P51149	RAB7A	3	0.0565746	1.01961	0.474541	-0.553104	0.711246	-1.70886	ras-related protein Rab-7a [OS=Homo sapiens]	FALSE	0.45006	0.2545	0.133489	0.45006	0.161951
P51151	RAB9A	1	-0.0721924	0.0754692	0.775759	-1.45226	1.34944	-0.676216	Ras-related protein Rab-9A [OS=Homo sapiens]	FALSE	0.324719	0.324719	0.196251	0.299981	0.179049
P51153	RAB13	1	-0.550375	-0.446064	-0.0907262	0.663723	1.61879	-1.19535	Ras-related protein Rab-13 [OS=Homo sapiens]	TRUE	0.522481	0.522481	0.261279	0.119088	0.0971515
P51159-1	RAB27A	2	0.736066	-1.38189	-1.09461	0.13099	0.942757	0.666685	Ras-related protein Rab-27A [OS=Homo sapiens]	FALSE	0.433699	0.191211	0.433699	0.141332	0.233758
P51178-1	PLCD1	4	1.62139	-0.624714	-1.15586	-0.243976	0.703596	-0.300436	1-phosphatidylinositol 4,5-bisphosphate phosphodiesterase delta-1 [OS=Homo sapiens]	FALSE	0.352171	0.170912	0.24407	0.232847	0.352171
P51397	DAP	1	-1.19762	-0.849522	-0.0437804	0.358324	1.645	0.0876009	Death-associated protein 1 [OS=Homo sapiens]	FALSE	0.414642	0.414642	0.406785	0.0877955	0.0907778
P51398-1	DAP3	3	0.532741	1.25484	0.613891	-1.28866	-0.0640229	-1.04879	28S ribosomal protein S29, mitochondrial [OS=Homo sapiens]	TRUE	0.673972	0.104173	0.0714345	0.673972	0.15042
P51452	DUSP3	3	-1.07492	1.13763	0.706791	-1.14221	0.768031	-0.395328	dual specificity protein phosphatase 3 [OS=Homo sapiens]	FALSE	0.340945	0.308232	0.174164	0.340945	0.176659
P51511	MMP15	4	0.823379	1.53884	-0.967897	-0.499707	-0.875864	-0.0187499	Matrix metalloproteinase-15 [OS=Homo sapiens]	FALSE	0.486997	0.0851183	0.0982305	0.329654	0.486997
P51530	DNA2	4	0.48037	-0.939095	0.804097	0.914734	-1.5273	0.267194	DNA replication ATP-dependent helicase/nuclease DNA2 [OS=Homo sapiens]	FALSE	0.281896	0.21936	0.239322	0.259422	0.281896
P51532-1	SMARCA4	1	-0.810805	-0.00680579	0.284111	-0.0734717	1.73041	-1.12344	Transcription activator BRG1 [OS=Homo sapiens]	TRUE	0.547324	0.547324	0.208611	0.144777	0.0992877
P51553-1	IDH3G	3	1.18985	1.30064	-0.230161	-1.05031	-0.651899	-0.558117	isocitrate dehydrogenase [NAD] subunit gamma, mitochondrial [OS=Homo sapiens]	TRUE	0.539532	0.0884236	0.0846331	0.539532	0.287411
P51570	GALK1	2	-0.900803	-0.320588	-1.30095	0.990961	0.420191	1.11119	galactokinase [OS=Homo sapiens]	TRUE	0.602273	0.150847	0.602273	0.0838298	0.16305
P51571	SSR4	2	0.367619	-0.774071	-0.970461	1.36283	0.863334	-0.84925	translocon-associated protein subunit delta [OS=Homo sapiens]	FALSE	0.392354	0.283574	0.392354	0.147638	0.176434
P51572	BCAP31	2	-0.363887	-1.34112	-0.000542688	1.47771	0.769428	-0.541592	B-cell receptor-associated protein 31 [OS=Homo sapiens]	FALSE	0.408984	0.408944	0.408984	0.089241	0.0928316
P51580	TPMT	2	0.398576	-1.92819	-0.118125	0.569408	0.220074	0.858257	Thiopurine S-methyltransferase [OS=Homo sapiens]	FALSE	0.478939	0.215381	0.478939	0.124268	0.181412
P51608	MECP2	2	-0.558064	-1.72844	0.796021	0.0399225	0.808139	0.642427	Methyl-CpG-binding protein 2 [OS=Homo sapiens]	FALSE	0.439513	0.402432	0.439513	0.076436	0.0816182
P51648	ALDH3A2	3	1.06392	1.30253	-0.0248423	-0.850373	-0.335847	-1.15539	Fatty aldehyde dehydrogenase [OS=Homo sapiens]	TRUE	0.580776	0.10919	0.0924238	0.580776	0.21761
P51649-1	ALDH5A1	3	0.700001	0.108437	0.137054	-1.94255	0.821701	0.17536	Succinate-semialdehyde dehydrogenase, mitochondrial [OS=Homo sapiens]	FALSE	0.335606	0.194681	0.187768	0.335606	0.281946
P51654-1	GPC3	1	-1.18982	-1.01065	1.11505	0.188644	1.11242	-0.215639	Glypican-3 [OS=Homo sapiens]	TRUE	0.680734	0.680734	0.179884	0.0766629	0.0627189
P51659-1	HSD17B4	3	0.52766	1.72791	-0.182434	-1.08713	-0.361339	-0.624663	peroxisomal multifunctional enzyme type 2 [OS=Homo sapiens]	TRUE	0.596585	0.0858395	0.074968	0.596585	0.242608
P51665	PSMD7	1	-1.03799	-0.752663	0.419208	0.923119	1.27955	-0.831223	26S proteasome non-ATPase regulatory subunit 7 [OS=Homo sapiens]	TRUE	0.629188	0.629188	0.216593	0.0833303	0.0708882
P51668	UBE2D1	3	-0.295476	0.305605	0.868421	-1.36376	-0.779061	1.26427	Ubiquitin-conjugating enzyme E2 D1 [OS=Homo sapiens]	FALSE	0.336123	0.164813	0.170431	0.336123	0.328633
P51687	SUOX	4	0.953036	-0.127385	-0.02551	0.917839	-1.79619	0.0782106	Sulfite oxidase, mitochondrial [OS=Homo sapiens]	FALSE	0.395164	0.144275	0.172699	0.287861	0.395164
P51692	STAT5B	3	0.874282	-1.03624	1.37065	-1.10579	-0.217419	0.114507	Signal transducer and activator of transcription 5B [OS=Homo sapiens]	FALSE	0.350053	0.235796	0.184239	0.350053	0.229911
P51784	USP11	1	-0.610025	-0.758705	0.00490792	-0.393505	1.96339	-0.206064	Ubiquitin carboxyl-terminal hydrolase 11 [OS=Homo sapiens]	FALSE	0.413636	0.413636	0.328429	0.132746	0.125189
P51790	CLCN3	3	1.17215	1.2554	-0.298831	-1.19588	-0.684958	-0.247876	H(+)/Cl(-) exchange transporter 3 [OS=Homo sapiens]	TRUE	0.524782	0.067519	0.067987	0.524782	0.339712
P51797-1	CLCN6	4	-0.0249627	1.70959	-0.575638	-0.459205	-1.13833	0.488546	Chloride transport protein 6 [OS=Homo sapiens]	FALSE	0.473351	0.089834	0.104542	0.332273	0.473351
P51798-1	CLCN7	1	-1.0739	-1.0432	0.58359	1.12128	0.939479	-0.527243	H(+)/Cl(-) exchange transporter 7 [OS=Homo sapiens]	TRUE	0.683711	0.683711	0.216571	0.0531661	0.0465526
P51809	VAMP7	3	1.19893	1.23447	-1.07455	-0.532171	-0.0534143	-0.773261	vesicle-associated membrane protein 7 [OS=Homo sapiens]	FALSE	0.392338	0.110567	0.118114	0.392338	0.378981
P51812	RPS6KA3	1	-0.808926	-0.254183	0.307943	-0.720264	1.87327	-0.397841	Ribosomal protein S6 kinase alpha-3 [OS=Homo sapiens]	FALSE	0.446369	0.446369	0.260695	0.162331	0.130605
P51825	AFF1	3	0.532329	0.998808	0.737565	-1.59658	-0.783303	0.111185	AF4/FMR2 family member 1 [OS=Homo sapiens]	TRUE	0.600015	0.0900137	0.0774631	0.600015	0.232508
P51858	HDGF	1	-1.56383	-0.771023	0.936536	0.834831	0.618761	-0.0552761	hepatoma-derived growth factor [OS=Homo sapiens]	TRUE	0.615766	0.615766	0.231771	0.0811613	0.0713017
P51911	CNN1	2	-0.181758	-1.18764	-1.16484	0.799503	1.03436	0.700371	Calponin-1 [OS=Homo sapiens]	TRUE	0.672937	0.146209	0.672937	0.0672901	0.113564
P51946	CCNH	1	-1.06789	-1.18439	1.18446	0.685834	-0.314252	0.696241	Cyclin-H [OS=Homo sapiens]	FALSE	0.419809	0.419809	0.354819	0.113059	0.112312
P51948-1	MNAT1	4	0.487126	1.02025	-0.904307	-0.762531	-0.994945	1.15441	CDK-activating kinase assembly factor MAT1 [OS=Homo sapiens]	TRUE	0.67163	0.0614394	0.0888882	0.178043	0.67163
P51956	NEK3	3	0.831723	0.726708	0.85632	-1.10653	-1.34935	0.0411275	serine/threonine-protein kinase Nek3 [OS=Homo sapiens]	TRUE	0.558946	0.09999	0.0900632	0.558946	0.251001
P51965-1	UBE2E1	1	-0.536903	-0.831001	0.723572	1.32322	0.531263	-1.21015	Ubiquitin-conjugating enzyme E2 E1 [OS=Homo sapiens]	TRUE	0.591309	0.591309	0.208816	0.114375	0.0855008
P51970	NDUFA8	3	0.416198	0.995835	1.18623	-1.20369	-0.639559	-0.755011	NADH dehydrogenase [ubiquinone] 1 alpha subcomplex subunit 8 [OS=Homo sapiens]	TRUE	0.710538	0.0949477	0.0631985	0.710538	0.131316
P51991-1	HNRNPA3	1	-0.957706	-0.336666	0.788668	0.52766	1.22773	-1.24969	Heterogeneous nuclear ribonucleoprotein A3 [OS=Homo sapiens]	TRUE	0.709743	0.709743	0.140932	0.0902554	0.0590702
P52198	RND2	4	0.124326	-0.0825566	-1.38973	1.5618	-0.647433	0.433595	Rho-related GTP-binding protein RhoN [OS=Homo sapiens]	FALSE	0.353733	0.152887	0.340051	0.153329	0.353733
P52209	PGD	2	-0.336149	-0.732449	-0.714513	-0.755379	1.42325	1.11524	6-phosphogluconate dehydrogenase, decarboxylating [OS=Homo sapiens]	FALSE	0.467051	0.213293	0.467051	0.125905	0.193751
P52272	HNRNPM	1	0.656765	-0.725814	1.10372	0.572012	-0.0268979	-1.57979	Heterogeneous nuclear ribonucleoprotein M [OS=Homo sapiens]	FALSE	0.371956	0.371956	0.178239	0.297921	0.151884
P52292	KPNA2	4	0.695933	-0.282427	-1.68075	0.398785	-0.298869	1.16733	Importin subunit alpha-1 [OS=Homo sapiens]	TRUE	0.50562	0.104619	0.25648	0.133281	0.50562
P52294	KPNA1	3	1.58553	0.714022	0.0897928	-0.711263	-0.674192	-1.00389	Importin subunit alpha-5 [OS=Homo sapiens]	TRUE	0.554704	0.104761	0.0938847	0.554704	0.246651
P52298-1	NCBP2	4	-1.20732	0.46115	0.0815213	0.437946	-1.13276	1.35946	Nuclear cap-binding protein subunit 2 [OS=Homo sapiens]	FALSE	0.313613	0.196784	0.283274	0.20633	0.313613
P52306-1	RAP1GDS1	1	-0.727804	-0.79336	1.23035	-0.538635	1.33478	-0.505329	Rap1 GTPase-GDP dissociation stimulator 1 [OS=Homo sapiens]	TRUE	0.57069	0.57069	0.193322	0.138498	0.0974896
P52434	POLR2H	4	0.436138	1.06135	-1.14652	-0.109192	-1.19969	0.957927	DNA-directed RNA polymerases I, II, and III subunit RPABC3 [OS=Homo sapiens]	TRUE	0.657529	0.0686028	0.102224	0.171644	0.657529
P52564-1	MAP2K6	4	-0.737199	0.440212	0.704002	0.12679	-1.61014	1.07634	Dual specificity mitogen-activated protein kinase kinase 6 [OS=Homo sapiens]	FALSE	0.326295	0.184192	0.202591	0.286922	0.326295
P52565-1	ARHGDIA	3	0.125971	1.29451	0.915737	-1.4071	-0.293921	-0.635203	rho GDP-dissociation inhibitor 1 [OS=Homo sapiens]	TRUE	0.608096	0.128752	0.0914721	0.608096	0.17168
P52569-1	SLC7A2	4	1.8911	-0.23702	-0.9711	-0.319609	-0.539697	0.176323	cationic amino acid transporter 2 [OS=Homo sapiens]	TRUE	0.543823	0.0939266	0.133531	0.22872	0.543823
P52594-1	AGFG1	4	0.762485	-0.434242	-1.54836	-0.068086	-0.0623832	1.35059	Arf-GAP domain and FG repeat-containing protein 1 [OS=Homo sapiens]	TRUE	0.505124	0.103919	0.258084	0.132873	0.505124
P52597	HNRNPF	3	0.364505	0.0907767	1.44984	0.325384	-0.829436	-1.40107	Heterogeneous nuclear ribonucleoprotein F [OS=Homo sapiens]	FALSE	0.466156	0.246586	0.127483	0.466156	0.159775
P52630-3	STAT2	1	-1.51835	-0.568964	0.586922	1.33354	0.4256	-0.258755	signal transducer and activator of transcription 2 [OS=Homo sapiens]	TRUE	0.532285	0.532285	0.28228	0.096902	0.0885327
P52655-1	GTF2A1	2	-1.35038	-0.652716	-0.281188	0.920645	1.35041	0.0132352	Transcription initiation factor IIA subunit 1 [OS=Homo sapiens]	FALSE	0.466515	0.379691	0.466515	0.0736637	0.0801308
P52657	GTF2A2	1	-1.21927	-0.939934	0.549716	1.28532	0.720265	-0.396095	transcription initiation factor IIA subunit 2 [OS=Homo sapiens]	TRUE	0.566072	0.566072	0.273478	0.0834638	0.0769867
P52701	MSH6	4	-0.415557	-0.501489	-0.329654	0.263325	-0.907294	1.89067	DNA mismatch repair protein MSH6 [OS=Homo sapiens]	FALSE	0.356153	0.150206	0.345086	0.148555	0.356153
P52732	KIF11	4	0.419707	0.641234	-1.88593	-0.176673	0.0989292	0.902734	Kinesin-like protein KIF11 [OS=Homo sapiens]	TRUE	0.539143	0.10207	0.19805	0.160738	0.539143
P52735	VAV2	3	-0.65802	1.73887	-0.339293	-1.15274	0.291831	0.119356	Guanine nucleotide exchange factor VAV2 [OS=Homo sapiens]	FALSE	0.368553	0.173481	0.163038	0.368553	0.294928
P52739	ZNF131	4	1.34052	0.915156	-1.00875	-0.769427	-0.805279	0.327782	Zinc finger protein 131 [OS=Homo sapiens]	TRUE	0.650657	0.0531676	0.0696864	0.226489	0.650657
P52747	ZNF143	4	0.00171892	1.59936	-1.28484	-0.416226	-0.503629	0.60361	zinc finger protein 143 [OS=Homo sapiens]	TRUE	0.527902	0.0965977	0.132723	0.242778	0.527902
P52756	RBM5	1	-0.779345	-1.20784	1.16336	0.716612	0.781978	-0.67477	RNA-binding protein 5 [OS=Homo sapiens]	TRUE	0.758956	0.758956	0.139926	0.0579559	0.0431619
P52758	RIDA	2	-0.471327	-1.37034	-0.593592	0.322026	0.731753	1.38148	2-iminobutanoate/2-iminopropanoate deaminase [OS=Homo sapiens]	TRUE	0.639246	0.156196	0.639246	0.0785566	0.126002
P52788-1	SMS	2	-0.20461	-0.310288	-0.829375	-0.314741	1.99114	-0.332123	Spermine synthase [OS=Homo sapiens]	FALSE	0.379793	0.320646	0.379793	0.1434	0.156161
P52789	HK2	3	-0.508338	1.26864	0.621452	-1.43033	0.615438	-0.566867	Hexokinase-2 [OS=Homo sapiens]	FALSE	0.4197	0.228628	0.152086	0.4197	0.199585
P52815	MRPL12	3	1.19454	0.874311	0.551769	-0.761776	-0.616167	-1.24268	39S ribosomal protein L12, mitochondrial [OS=Homo sapiens]	TRUE	0.680568	0.0903297	0.0688169	0.680568	0.160285
P52888	THOP1	2	-1.53364	-0.555298	-0.2012	0.454371	1.36936	0.466404	thimet oligopeptidase [OS=Homo sapiens]	TRUE	0.51024	0.343481	0.51024	0.0683218	0.0779569
P52907	CAPZA1	1	-1.8136	0.348678	0.456579	0.864577	-0.486235	0.63	F-actin-capping protein subunit alpha-1 [OS=Homo sapiens]	FALSE	0.332877	0.332877	0.322327	0.169888	0.174908
P52926-1	HMGA2	1	-0.855448	-0.696938	1.71994	-0.386304	0.679968	-0.461213	high mobility group protein HMGI-C [OS=Homo sapiens]	TRUE	0.614245	0.614245	0.158401	0.142688	0.0846653
P52943	CRIP2	4	1.73451	0.0964865	-1.14017	-0.559215	-0.490542	0.358931	Cysteine-rich protein 2 [OS=Homo sapiens]	TRUE	0.550562	0.096827	0.132164	0.220448	0.550562
P52948-1	NUP98	1	0.32723	-0.151253	0.621843	1.09513	-0.082635	-1.81031	nuclear pore complex protein Nup98-Nup96 [OS=Homo sapiens]	FALSE	0.35962	0.35962	0.186202	0.293779	0.160398
P53004	BLVRA	4	1.79278	-0.752344	-0.948866	-0.4749	0.0902612	0.293066	Biliverdin reductase A [OS=Homo sapiens]	FALSE	0.415562	0.145744	0.210608	0.228086	0.415562
P53007	SLC25A1	3	0.621719	1.28655	0.637735	-1.35808	-0.565897	-0.622031	Tricarboxylate transport protein, mitochondrial [OS=Homo sapiens]	TRUE	0.646091	0.097307	0.0782156	0.646091	0.178386
P53041	PPP5C	4	-0.306955	0.827691	-1.4372	-0.337297	-0.165407	1.41917	Serine/threonine-protein phosphatase 5 [OS=Homo sapiens]	TRUE	0.501605	0.113211	0.218793	0.166391	0.501605
P53350	PLK1	4	0.880894	0.178641	-1.76374	0.0219941	-0.310113	0.992319	Serine/threonine-protein kinase PLK1 [OS=Homo sapiens]	TRUE	0.619954	0.0802686	0.165335	0.134443	0.619954
P53355-1	DAPK1	4	0.66116	-0.326281	0.571913	0.749393	-1.87601	0.219826	death-associated protein kinase 1 [OS=Homo sapiens]	FALSE	0.350014	0.159789	0.175554	0.314643	0.350014
P53365	ARFIP2	2	-0.545228	-0.847372	-0.862353	0.463087	0.052964	1.7389	Arfaptin-2 [OS=Homo sapiens]	TRUE	0.507333	0.160842	0.507333	0.113904	0.217921
P53367	ARFIP1	4	0.891171	0.927136	-0.904321	-0.528454	-1.23556	0.850032	Arfaptin-1 [OS=Homo sapiens]	TRUE	0.65949	0.0653101	0.0872509	0.187949	0.65949
P53384	NUBP1	2	-0.832678	-1.26192	-0.294817	0.998303	1.27135	0.119755	Cytosolic Fe-S cluster assembly factor nubp1 [OS=Homo sapiens]	TRUE	0.588398	0.28562	0.588398	0.0578991	0.0680833
P53582	METAP1	4	0.567238	1.23195	-1.22074	-0.254374	-1.04326	0.719183	Methionine aminopeptidase 1 [OS=Homo sapiens]	TRUE	0.655106	0.0651771	0.0927979	0.186919	0.655106
P53597	SUCLG1	3	0.0413972	1.62559	0.637473	-0.981342	-0.425939	-0.897177	Succinate--CoA ligase [ADP/GDP-forming] subunit alpha, mitochondrial [OS=Homo sapiens]	TRUE	0.669554	0.104791	0.0716121	0.669554	0.154042
P53602	MVD	4	-1.41723	1.15402	0.149854	-0.235358	-0.697723	1.04644	Diphosphomevalonate decarboxylase [OS=Homo sapiens]	FALSE	0.290655	0.214107	0.232436	0.262802	0.290655
P53609	PGGT1B	1	-1.56625	-0.688098	1.32171	0.430064	0.338529	0.16404	Geranylgeranyl transferase type-1 subunit beta [OS=Homo sapiens]	TRUE	0.603244	0.603244	0.220479	0.097484	0.078793
P53611	RABGGTB	3	1.08237	1.15702	-0.155962	-1.42031	-0.669426	0.00631495	Geranylgeranyl transferase type-2 subunit beta [OS=Homo sapiens]	FALSE	0.46905	0.0913196	0.0925544	0.46905	0.347076
P53618	COPB1	1	-0.887964	-0.576473	1.9128	-0.0318339	0.0492387	-0.465772	Coatomer subunit beta [OS=Homo sapiens]	TRUE	0.560773	0.560773	0.163192	0.177289	0.0987465
P53621-1	COPA	3	0.771124	0.765338	0.635658	-1.3431	-1.21075	0.381733	coatomer subunit alpha [OS=Homo sapiens]	TRUE	0.53971	0.0790973	0.0756651	0.53971	0.305528
P53634-1	CTSC	1	-1.15264	-1.09369	0.136584	1.0365	1.17158	-0.0983333	Dipeptidyl peptidase 1 [OS=Homo sapiens]	FALSE	0.456238	0.456238	0.399371	0.0712754	0.0731162
P53667-1	LIMK1	2	-1.4457	-0.987846	0.186137	1.11338	0.475264	0.658762	LIM domain kinase 1 [OS=Homo sapiens]	TRUE	0.509315	0.309442	0.509315	0.0841578	0.0970856
P53671-3	LIMK2	1	-0.813381	-1.18463	0.579693	1.12186	0.953371	-0.656918	Isoform 3 of LIM domain kinase 2 [OS=Homo sapiens]	TRUE	0.590957	0.590957	0.247965	0.0851988	0.0758797
P53680	AP2S1	1	-1.20369	-0.448283	0.233551	0.771968	1.43919	-0.792735	AP-2 complex subunit sigma [OS=Homo sapiens]	TRUE	0.586457	0.586457	0.23773	0.0947614	0.0810513
P53701	HCCS	2	0.0128837	-1.68428	0.489655	-0.0922499	-0.10572	1.37971	Cytochrome c-type heme lyase [OS=Homo sapiens]	FALSE	0.436606	0.227245	0.436606	0.135484	0.200665
P53794	SLC5A3	3	0.90156	0.988308	0.604691	-0.271026	-0.72493	-1.4986	sodium/myo-inositol cotransporter [OS=Homo sapiens]	TRUE	0.685044	0.0990311	0.0678088	0.685044	0.148116
P53801	PTTG1IP	2	0.608828	-1.75104	-0.577157	0.224562	0.57072	0.924085	pituitary tumor-transforming gene 1 protein-interacting protein [OS=Homo sapiens]	TRUE	0.525589	0.175824	0.525589	0.106239	0.192348
P53816	PLAAT3	4	1.30448	0.681646	-1.61862	0.139417	-0.43488	-0.0720414	HRAS-like suppressor 3 [OS=Homo sapiens]	TRUE	0.55829	0.0909897	0.132317	0.218403	0.55829
P53985	SLC16A1	2	-0.266142	-1.57543	-0.415814	0.982217	1.13584	0.13932	Monocarboxylate transporter 1 [OS=Homo sapiens]	TRUE	0.605799	0.241019	0.605799	0.0676455	0.0855366
P53990-2	IST1	4	-0.557226	0.412414	-0.448205	-0.362563	-0.887953	1.84353	Isoform 2 of IST1 homolog [OS=Homo sapiens]	FALSE	0.453286	0.131463	0.227838	0.187413	0.453286
P53992	SEC24C	3	0.339391	1.34709	0.737762	-0.882511	-1.29934	-0.242394	Protein transport protein sec24c [OS=Homo sapiens]	TRUE	0.638168	0.0866067	0.0723305	0.638168	0.202895
P53999	SUB1	4	0.469001	-0.820017	-1.19594	0.200365	-0.2569	1.60349	Activated RNA polymerase II transcriptional coactivator p15 [OS=Homo sapiens]	FALSE	0.407098	0.118851	0.350111	0.123941	0.407098
P54098	POLG	4	-1.24806	1.6186	-0.560952	0.551234	-0.443905	0.0830914	DNA polymerase subunit gamma-1 [OS=Homo sapiens]	FALSE	0.289864	0.212194	0.224636	0.273306	0.289864
P54105	CLNS1A	2	-0.464069	-1.51606	-0.430223	0.331885	0.914882	1.16359	Methylosome subunit pICln [OS=Homo sapiens]	TRUE	0.643682	0.171129	0.643682	0.0753256	0.109864
P54132	BLM	4	0.357747	-0.0942445	-1.67584	1.28552	-0.380477	0.507294	Bloom syndrome protein [OS=Homo sapiens]	FALSE	0.384863	0.140141	0.325299	0.149697	0.384863
P54136-1	RARS1	4	0.755772	0.249185	-0.91559	-0.0141007	-1.3653	1.29003	arginine--tRNA ligase, cytoplasmic [OS=Homo sapiens]	TRUE	0.645975	0.0772784	0.123144	0.153602	0.645975
P54198	HIRA	3	-0.0105688	0.769776	1.4679	-0.111554	-1.02344	-1.09212	Protein HIRA [OS=Homo sapiens]	TRUE	0.58451	0.173034	0.0949759	0.58451	0.14748
P54252	ATXN3	4	-0.0566452	0.196813	-1.41212	-0.162111	-0.260068	1.69413	Ataxin-3 [OS=Homo sapiens]	FALSE	0.474468	0.118838	0.257702	0.148992	0.474468
P54274-1	TERF1	1	0.607819	-1.22709	0.139619	1.51393	-0.144012	-0.890271	telomeric repeat-binding factor 1 [OS=Homo sapiens]	FALSE	0.324042	0.324042	0.308148	0.186371	0.181439
P54277	PMS1	2	-1.50127	-0.00938248	-0.235981	1.5674	-0.240227	0.419457	PMS1 protein homolog 1 [OS=Homo sapiens]	FALSE	0.425231	0.292054	0.425231	0.126095	0.156621
P54278	PMS2	2	-1.10004	-1.18642	0.0721656	0.23508	1.41575	0.56346	Mismatch repair endonuclease PMS2 [OS=Homo sapiens]	TRUE	0.537805	0.331271	0.537805	0.0611603	0.0697637
P54289-3	CACNA2D1	3	0.715877	1.2725	0.552153	-0.472498	-0.716404	-1.35163	Isoform 3 of Voltage-dependent calcium channel subunit alpha-2/delta-1 [OS=Homo sapiens]	TRUE	0.742901	0.076247	0.0520913	0.742901	0.128761
P54577	YARS1	2	-0.496034	-1.07171	-1.09546	0.722358	0.962977	0.97787	Tyrosine--tRNA ligase, cytoplasmic [OS=Homo sapiens]	TRUE	0.644813	0.153427	0.644813	0.0783995	0.12336
P54578	USP14	1	-1.23177	0.0770036	0.21087	-1.01916	1.46468	0.498376	Ubiquitin carboxyl-terminal hydrolase 14 [OS=Homo sapiens]	FALSE	0.359577	0.359577	0.306403	0.173095	0.160925
P54619-1	PRKAG1	2	-1.21924	-1.25666	0.163608	0.722235	0.548322	1.04174	5'-AMP-activated protein kinase subunit gamma-1 [OS=Homo sapiens]	TRUE	0.604873	0.238344	0.604873	0.0692914	0.0874915
P54652	HSPA2	4	1.21383	-0.528701	-1.48901	0.527703	-0.459126	0.735308	Heat shock-related 70 kDa protein 2 [OS=Homo sapiens]	FALSE	0.466266	0.127031	0.237425	0.169278	0.466266
P54687	BCAT1	1	0.101298	-1.29678	1.60202	-0.387508	0.534221	-0.553255	Branched-chain-amino-acid aminotransferase, cytosolic [OS=Homo sapiens]	FALSE	0.444802	0.444802	0.210608	0.206771	0.137819
P54709	ATP1B3	2	0.402532	-1.70226	-0.419301	0.833235	1.02507	-0.139275	sodium/potassium-transporting ATPase subunit beta-3 [OS=Homo sapiens]	FALSE	0.499576	0.27165	0.499576	0.101128	0.127646
P54725-1	RAD23A	2	-1.00213	-0.594888	-0.292397	1.01758	-0.598693	1.47053	UV excision repair protein RAD23 homolog A [OS=Homo sapiens]	TRUE	0.531554	0.176489	0.531554	0.0996394	0.192318
P54727	RAD23B	1	-1.51831	-0.440026	0.253411	1.20232	0.908948	-0.406343	UV excision repair protein RAD23 homolog B [OS=Homo sapiens]	TRUE	0.575156	0.575156	0.283759	0.0736649	0.0674209
P54760	EPHB4	4	1.3198	0.107078	-0.738997	-0.695444	-1.04904	1.05661	Ephrin type-B receptor 4 [OS=Homo sapiens]	TRUE	0.715124	0.0527264	0.0807066	0.151443	0.715124
P54802	NAGLU	4	0.67199	0.210619	-1.82969	0.339961	0.957943	-0.350822	alpha-N-acetylglucosaminidase [OS=Homo sapiens]	FALSE	0.325997	0.181419	0.293244	0.19934	0.325997
P54819	AK2	3	-0.946009	1.1885	1.13159	-0.203579	0.000233188	-1.17073	Adenylate kinase 2, mitochondrial [OS=Homo sapiens]	FALSE	0.399347	0.313407	0.139219	0.399347	0.148027
P54886	ALDH18A1	2	0.581368	-1.94348	0.328724	0.593047	0.625263	-0.184927	delta-1-pyrroline-5-carboxylate synthase [OS=Homo sapiens]	FALSE	0.38878	0.337049	0.38878	0.132129	0.142042
P54920	NAPA	2	-1.052	-1.34331	0.308122	0.246978	1.2663	0.57391	alpha-soluble nsf attachment protein [OS=Homo sapiens]	TRUE	0.509818	0.366814	0.509818	0.0584459	0.0649217
P55010	EIF5	2	-1.31552	-1.02121	-0.0923743	1.07118	0.951552	0.406365	Eukaryotic translation initiation factor 5 [OS=Homo sapiens]	TRUE	0.579614	0.294393	0.579614	0.0580637	0.0679292
P55011	SLC12A2	1	-0.426481	-1.40371	1.01612	0.205311	1.19538	-0.586614	Solute carrier family 12 member 2 [OS=Homo sapiens]	TRUE	0.589794	0.589794	0.21717	0.106698	0.0863387
P55036-1	PSMD4	2	0.0567003	-0.498017	-1.44582	-0.258658	0.69259	1.4532	26S proteasome non-ATPase regulatory subunit 4 [OS=Homo sapiens]	FALSE	0.424942	0.140789	0.424942	0.123116	0.311153
P55039	DRG2	2	-0.926145	-0.425448	-1.24284	0.842927	0.582331	1.16917	Developmentally-regulated GTP-binding protein 2 [OS=Homo sapiens]	TRUE	0.58749	0.161444	0.58749	0.0912671	0.159799
P55058	PLTP	2	0.530513	-1.93679	0.785992	0.561587	-0.0981265	0.156828	phospholipid transfer protein [OS=Homo sapiens]	FALSE	0.340218	0.312808	0.340218	0.168756	0.178217
P55060-1	CSE1L	2	-0.859848	-0.391669	-1.26484	0.640801	0.526705	1.34885	Exportin-2 [OS=Homo sapiens]	TRUE	0.599174	0.145355	0.599174	0.0848891	0.170583
P55061	TMBIM6	3	-0.075361	1.75497	-0.546954	-0.0344947	0.161923	-1.26009	Bax inhibitor 1 [OS=Homo sapiens]	FALSE	0.42537	0.182137	0.146012	0.42537	0.24648
P55072	VCP	2	-0.282308	-0.939266	-1.25083	0.488603	1.3573	0.626496	Transitional endoplasmic reticulum ATPase [OS=Homo sapiens]	TRUE	0.636295	0.165564	0.636295	0.0748655	0.123275
P55081	MFAP1	1	-1.03526	-0.0632921	-0.684763	0.463054	1.74856	-0.4283	microfibrillar-associated protein 1 [OS=Homo sapiens]	FALSE	0.39296	0.39296	0.390422	0.106749	0.109869
P55084	HADHB	1	-0.245587	0.353691	1.15935	0.58689	-0.0884859	-1.76585	Trifunctional enzyme subunit beta, mitochondrial [OS=Homo sapiens]	FALSE	0.381606	0.381606	0.147562	0.336296	0.134536
P55145	MANF	3	1.90062	0.153754	-0.371707	-0.143638	-0.871694	-0.667339	Mesencephalic astrocyte-derived neurotrophic factor [OS=Homo sapiens]	FALSE	0.400547	0.100354	0.10805	0.400547	0.391049
P55196-4	AFDN	3	0.321737	0.99347	1.08328	-0.257435	-1.50508	-0.635976	Afadin [OS=Homo sapiens]	TRUE	0.628328	0.109276	0.0809948	0.628328	0.181402
P55199	ELL	3	0.0867626	0.936285	0.314642	-0.750908	0.987395	-1.57418	RNA polymerase II elongation factor ELL [OS=Homo sapiens]	FALSE	0.419037	0.264759	0.145539	0.419037	0.170665
P55201	BRPF1	4	0.863766	0.344508	-1.44832	-0.546422	-0.452276	1.23874	Peregrin [OS=Homo sapiens]	TRUE	0.696742	0.061756	0.114655	0.126847	0.696742
P55209	NAP1L1	4	0.621991	-0.0176923	-0.481542	-0.548797	-1.19925	1.62529	Nucleosome assembly protein 1-like 1 [OS=Homo sapiens]	TRUE	0.644981	0.0730588	0.125128	0.156832	0.644981
P55212	CASP6	3	0.248823	1.86049	-0.177687	-0.939154	-0.684111	-0.308358	Caspase-6 [OS=Homo sapiens]	FALSE	0.493749	0.112932	0.105424	0.493749	0.287895
P55263-1	ADK	4	0.975125	1.03893	-1.56327	-0.206036	-0.598576	0.353829	Adenosine kinase [OS=Homo sapiens]	TRUE	0.569728	0.0926526	0.127017	0.210602	0.569728
P55265-1	ADAR	3	1.19431	0.455723	-0.530255	-0.689554	0.906653	-1.33688	Double-stranded RNA-specific adenosine deaminase [OS=Homo sapiens]	FALSE	0.392445	0.189883	0.161933	0.392445	0.255739
P55268	LAMB2	2	-0.54545	-1.1818	-0.830029	1.36153	0.442601	0.75314	laminin subunit beta-2 [OS=Homo sapiens]	TRUE	0.671343	0.154942	0.671343	0.0678173	0.105898
P55327	TPD52	4	1.48711	0.612366	-0.529047	-0.430601	-1.3757	0.235872	Tumor protein D52 [OS=Homo sapiens]	TRUE	0.551932	0.0747668	0.0895208	0.283781	0.551932
P55735-1	SEC13	4	0.682358	0.560599	-0.399775	-0.81644	-1.31594	1.2892	protein SEC13 homolog [OS=Homo sapiens]	TRUE	0.60582	0.0788075	0.106242	0.209131	0.60582
P55769	SNU13	4	1.22871	0.901214	-0.690216	-0.535843	-1.31971	0.415839	NHP2-like protein 1 [OS=Homo sapiens]	TRUE	0.647215	0.0510559	0.0647228	0.237007	0.647215
P55786	NPEPPS	1	-0.940706	-0.10548	1.57581	-1.13605	0.0327763	0.573646	puromycin-sensitive aminopeptidase [OS=Homo sapiens]	FALSE	0.337784	0.337784	0.208915	0.274267	0.179034
P55795	HNRNPH2	3	0.51413	-0.273376	1.26448	-0.807794	0.692019	-1.38946	heterogeneous nuclear ribonucleoprotein H2 [OS=Homo sapiens]	FALSE	0.367358	0.328765	0.152906	0.367358	0.150971
P55809	OXCT1	2	-0.184271	-1.66913	0.58107	-0.466426	0.631445	1.10731	Succinyl-CoA:3-ketoacid coenzyme A transferase 1, mitochondrial [OS=Homo sapiens]	FALSE	0.421765	0.282814	0.421765	0.133543	0.161878
P55854	SUMO3	1	-1.11914	-0.704457	0.349531	0.989691	1.25023	-0.765857	Small ubiquitin-related modifier 3 [OS=Homo sapiens]	TRUE	0.603186	0.603186	0.23438	0.0867669	0.0756666
P55884	EIF3B	4	0.102232	1.12389	-0.692838	-0.570004	-1.19011	1.22683	Eukaryotic translation initiation factor 3 subunit B [OS=Homo sapiens]	TRUE	0.605408	0.0770333	0.108847	0.208712	0.605408
P55957-1	BID	2	-0.0438598	-1.84837	-0.225197	0.648021	0.609438	0.859967	BH3-interacting domain death agonist [OS=Homo sapiens]	TRUE	0.604694	0.194199	0.604694	0.0824421	0.118664
P56134	ATP5MF	4	1.08782	1.29219	-0.544075	-0.808793	-1.09202	0.0648738	ATP synthase subunit f, mitochondrial [OS=Homo sapiens]	FALSE	0.45616	0.0803428	0.0883872	0.37511	0.45616
P56181-2	NDUFV3	4	0.385753	0.556523	-1.74352	0.183595	1.10794	-0.490286	Isoform 2 of NADH dehydrogenase [ubiquinone] flavoprotein 3, mitochondrial [OS=Homo sapiens]	FALSE	0.308046	0.195607	0.279846	0.216501	0.308046
P56182	RRP1	4	0.63474	-0.532764	-0.330943	1.62991	-1.23237	-0.168577	Ribosomal RNA processing protein 1 homolog A [OS=Homo sapiens]	FALSE	0.317774	0.19394	0.26407	0.224217	0.317774
P56192	MARS1	2	-0.21543	-0.919225	-1.24835	1.08387	0.134017	1.16512	Methionine--tRNA ligase, cytoplasmic [OS=Homo sapiens]	TRUE	0.543575	0.153016	0.543575	0.103196	0.200212
P56211	ARPP19	4	0.000382614	1.47463	-0.66794	-1.25	-0.378	0.820926	cAMP-regulated phosphoprotein 19 [OS=Homo sapiens]	FALSE	0.472048	0.101214	0.123631	0.303107	0.472048
P56270-1	MAZ	2	-0.870798	-0.774629	0.65809	0.985632	-1.05676	1.05847	Myc-associated zinc finger protein [OS=Homo sapiens]	FALSE	0.356205	0.264087	0.356205	0.168745	0.210963
P56277-1	CMC4	4	0.960093	0.202934	-1.1333	-0.749095	-0.623367	1.34274	cx9C motif-containing protein 4 [OS=Homo sapiens]	TRUE	0.626225	0.0831934	0.13143	0.159151	0.626225
P56282	POLE2	1	-0.842639	-1.13635	0.9308	1.19957	0.508199	-0.659581	DNA polymerase epsilon subunit 2 [OS=Homo sapiens]	TRUE	0.602886	0.602886	0.221349	0.0955728	0.0801922
P56377	AP1S2	1	-1.47805	-0.274946	1.52316	-0.224629	0.591931	-0.137467	AP-1 complex subunit sigma-2 [OS=Homo sapiens]	TRUE	0.557768	0.557768	0.190457	0.148783	0.102993
P56378-1	ATP5MJ	4	1.41584	0.814076	-0.424787	-1.15939	-0.870388	0.224652	6.8 kDa mitochondrial proteolipid [OS=Homo sapiens]	TRUE	0.505911	0.0629204	0.0723221	0.358847	0.505911
P56381	ATP5F1E	3	0.939952	0.554579	0.875078	-1.05751	-1.38544	0.0733485	ATP synthase subunit epsilon, mitochondrial [OS=Homo sapiens]	TRUE	0.597056	0.080119	0.0716488	0.597056	0.251176
P56385	ATP5ME	3	-0.560298	0.845548	1.56296	-1.12329	-0.405732	-0.319182	ATP synthase subunit e, mitochondrial [OS=Homo sapiens]	FALSE	0.499451	0.212988	0.120003	0.499451	0.167557
P56537-1	EIF6	4	0.383552	0.0741783	0.18472	0.345415	-1.94411	0.956243	eukaryotic translation initiation factor 6 [OS=Homo sapiens]	FALSE	0.466235	0.118414	0.156226	0.259126	0.466235
P56545	CTBP2	4	-0.0984421	1.73755	-0.99048	0.00377413	-0.949636	0.297231	c-terminal-binding protein 2 [OS=Homo sapiens]	FALSE	0.471256	0.106017	0.130566	0.292161	0.471256
P56556	NDUFA6	3	0.473589	0.0396315	1.61571	-0.253913	-0.52439	-1.35062	NADH dehydrogenase [ubiquinone] 1 alpha subcomplex subunit 6 [OS=Homo sapiens]	FALSE	0.466804	0.23963	0.131277	0.466804	0.162289
P56589	PEX3	1	0.497872	-0.428163	0.18266	0.692408	0.87106	-1.81584	Peroxisomal biogenesis factor 3 [OS=Homo sapiens]	FALSE	0.401524	0.401524	0.214856	0.234635	0.148984
P56747	CLDN6	3	-0.0590507	0.410245	1.69466	-0.693403	-0.146606	-1.20584	Claudin-6 [OS=Homo sapiens]	FALSE	0.47373	0.260708	0.121964	0.47373	0.143598
P56937-1	HSD17B7	1	-0.672656	-0.144209	0.123653	-0.245347	1.8854	-0.946842	3-keto-steroid reductase [OS=Homo sapiens]	FALSE	0.475499	0.475499	0.243327	0.159306	0.121868
P56945	BCAR1	4	0.344651	-0.385752	-1.59181	0.498412	-0.241018	1.37552	Breast cancer anti-estrogen resistance protein 1 [OS=Homo sapiens]	FALSE	0.409963	0.128632	0.323144	0.13826	0.409963
P56962	STX17	4	1.25925	-0.564719	-1.25932	-0.764998	0.523281	0.806509	Syntaxin-17 [OS=Homo sapiens]	FALSE	0.454059	0.126451	0.238257	0.181233	0.454059
P57076	CFAP298	3	-0.386862	0.908364	1.30774	-0.370178	-1.47571	0.0166383	UPF0769 protein C21orf59 [OS=Homo sapiens]	TRUE	0.506595	0.157877	0.11583	0.506595	0.219698
P57081-1	WDR4	2	0.253138	-1.62277	0.736663	-0.811214	0.550373	0.893807	tRNA (guanine-N(7)-)-methyltransferase non-catalytic subunit WDR4 [OS=Homo sapiens]	FALSE	0.347632	0.285387	0.347632	0.17261	0.194371
P57088	TMEM33	4	1.36268	0.386353	-0.992742	0.173371	-1.34406	0.414402	Transmembrane protein 33 [OS=Homo sapiens]	TRUE	0.672967	0.0597418	0.0875797	0.179712	0.672967
P57105	SYNJ2BP	1	-1.49652	-0.481409	1.27589	0.216765	0.849282	-0.364011	Synaptojanin-2-binding protein [OS=Homo sapiens]	TRUE	0.732083	0.732083	0.139781	0.0749784	0.0531574
P57678	GEMIN4	4	0.826668	-0.0266697	-0.138506	-0.474624	-1.51716	1.33029	Gem-associated protein 4 [OS=Homo sapiens]	TRUE	0.564491	0.0927466	0.130416	0.212346	0.564491
P57729	RAB38	2	-0.332801	-1.55836	-0.333331	1.27841	0.838948	0.10713	ras-related protein Rab-38 [OS=Homo sapiens]	TRUE	0.605805	0.244797	0.605805	0.0658506	0.0835473
P57735	RAB25	4	-0.368965	1.77222	-0.483175	-0.18377	-1.13783	0.401515	ras-related protein Rab-25 [OS=Homo sapiens]	FALSE	0.417249	0.113014	0.126754	0.342984	0.417249
P57737-3	CORO7	1	-1.75055	-0.102387	0.958883	-0.125139	0.994671	0.0245229	Isoform 3 of Coronin-7 [OS=Homo sapiens]	TRUE	0.598926	0.598926	0.213205	0.106792	0.0810769
P57740	NUP107	4	-0.0384812	1.14037	-0.775884	1.26909	-1.12415	-0.470943	Nuclear pore complex protein Nup107 [OS=Homo sapiens]	FALSE	0.359688	0.158773	0.182123	0.299416	0.359688
P57764	GSDMD	2	0.0110626	-0.436111	-1.67542	0.881594	0.118216	1.10066	Gasdermin-D [OS=Homo sapiens]	TRUE	0.516304	0.106214	0.516304	0.0837306	0.293751
P57772	EEFSEC	1	0.985814	-1.18852	0.0521562	-0.436451	1.35418	-0.767186	selenocysteine-specific elongation factor [OS=Homo sapiens]	FALSE	0.307939	0.307939	0.271932	0.222368	0.197761
P58004	SESN2	2	-0.7092	0.846257	-1.10453	0.161508	1.45418	-0.648215	Sestrin-2 [OS=Homo sapiens]	FALSE	0.293049	0.28832	0.293049	0.208757	0.209875
P58107	EPPK1	4	0.432851	0.321483	-2.01821	0.615106	0.170586	0.478185	epiplakin [OS=Homo sapiens]	FALSE	0.485007	0.104006	0.275527	0.135459	0.485007
P58317	ZNF121	4	0.0928232	-0.0437013	-1.33906	1.14507	-0.895735	1.0406	zinc finger protein 121 [OS=Homo sapiens]	FALSE	0.426414	0.130206	0.293421	0.149958	0.426414
P58546	MTPN	1	-1.95637	-0.042032	0.770784	0.406274	0.217822	0.603521	Myotrophin [OS=Homo sapiens]	FALSE	0.436729	0.436729	0.313939	0.129019	0.120312
P59190-1	RAB15	4	1.56614	0.474388	-0.701961	-0.703022	-1.0705	0.434953	Ras-related protein Rab-15 [OS=Homo sapiens]	TRUE	0.589279	0.0747727	0.0936217	0.242327	0.589279
P59768	GNG2	2	0.824643	-1.31382	-0.986454	-0.232313	1.08663	0.621315	Guanine nucleotide-binding protein G(I)/G(S)/G(O) subunit gamma-2 [OS=Homo sapiens]	FALSE	0.424712	0.18946	0.424712	0.141657	0.244171
P59998	ARPC4	2	-0.807774	-1.18066	-0.138438	0.453895	1.65164	0.0213351	Actin-related protein 2/3 complex subunit 4 [OS=Homo sapiens]	FALSE	0.464899	0.378232	0.464899	0.0755083	0.081361
P60033	CD81	1	-0.286694	0.0277734	0.987281	-1.49833	1.22191	-0.451943	CD81 antigen [OS=Homo sapiens]	FALSE	0.355259	0.355259	0.187908	0.295389	0.161444
P60174-1	TPI1	4	-0.467401	0.0181028	0.128346	1.4512	-1.57012	0.439867	Isoform 2 of Triosephosphate isomerase [OS=Homo sapiens]	FALSE	0.298353	0.209248	0.268693	0.223706	0.298353
P60228	EIF3E	2	-0.234683	-0.495159	-0.520698	1.42593	-1.17856	1.00317	Eukaryotic translation initiation factor 3 subunit E [OS=Homo sapiens]	FALSE	0.362368	0.171816	0.362368	0.154068	0.311748
P60468	SEC61B	3	1.93724	-0.278163	0.0909324	-0.886469	-0.469166	-0.394371	protein transport protein Sec61 subunit beta [OS=Homo sapiens]	FALSE	0.423923	0.114129	0.116554	0.423923	0.345394
P60510	PPP4C	4	0.293947	0.21727	-0.946645	0.163449	-1.26161	1.53359	Serine/threonine-protein phosphatase 4 catalytic subunit [OS=Homo sapiens]	TRUE	0.636003	0.076624	0.150053	0.137319	0.636003
P60520	GABARAPL2	2	1.39723	-1.07423	-0.42054	1.03788	-0.155832	-0.784508	Gamma-aminobutyric acid receptor-associated protein-like 2 [OS=Homo sapiens]	FALSE	0.272424	0.223784	0.272424	0.231813	0.271978
P60604	UBE2G2	3	1.3054	0.219067	0.981213	-0.810018	-0.538476	-1.15719	Ubiquitin-conjugating enzyme E2 G2 [OS=Homo sapiens]	TRUE	0.617049	0.123677	0.0877532	0.617049	0.171521
P60660-2	MYL6	2	-1.3619	-0.36243	0.318625	1.26385	-0.736842	0.878698	Isoform Smooth muscle of Myosin light polypeptide 6 [OS=Homo sapiens]	FALSE	0.405028	0.282671	0.405028	0.137949	0.174353
P60709	ACTB	1	-0.667875	-0.263758	1.44793	-0.48468	1.02161	-1.05322	Actin, cytoplasmic 1 [OS=Homo sapiens]	TRUE	0.577563	0.577563	0.148826	0.180916	0.0926949
P60842	EIF4A1	2	0.0389132	-0.906447	-0.900668	-0.138965	0.0796038	1.82756	Eukaryotic initiation factor 4A-I [OS=Homo sapiens]	FALSE	0.439868	0.134031	0.439868	0.115217	0.310884
P60866	RPS20	4	0.369901	-0.779461	-1.29483	0.299401	-0.164212	1.56921	40S ribosomal protein S20 [OS=Homo sapiens]	FALSE	0.383354	0.118426	0.381332	0.116888	0.383354
P60891	PRPS1	1	-0.470755	-0.298777	0.0599149	-1.14127	1.83927	0.0116175	ribose-phosphate pyrophosphokinase 1 [OS=Homo sapiens]	FALSE	0.340715	0.340715	0.288653	0.194563	0.176069
P60900	PSMA6	2	-0.0330244	-0.700621	-1.39903	0.75558	1.40676	-0.0296689	Proteasome subunit alpha type-6 [OS=Homo sapiens]	TRUE	0.521611	0.216314	0.521611	0.105281	0.156793
P60903	S100A10	4	1.20438	0.70234	-0.558658	0.0993892	-1.64205	0.194597	Protein S100-A10 [OS=Homo sapiens]	TRUE	0.517749	0.091433	0.10958	0.281238	0.517749
P60953	CDC42	3	-0.0167946	0.539785	1.59225	-0.107682	-1.2743	-0.73325	Cell division control protein 42 homolog [OS=Homo sapiens]	TRUE	0.531374	0.18445	0.111896	0.531374	0.17228
P60981-1	DSTN	2	-1.74103	-0.11632	0.0770137	1.24567	-0.0895305	0.624199	Destrin [OS=Homo sapiens]	FALSE	0.423605	0.321867	0.423605	0.11726	0.137268
P60983	GMFB	2	-1.23539	-0.763845	-0.685125	0.967738	0.784063	0.932563	glia maturation factor beta [OS=Homo sapiens]	TRUE	0.639188	0.184049	0.639188	0.0740989	0.102664
P61006	RAB8A	3	0.592229	1.25506	-0.0379506	-1.71337	-0.305278	0.209312	Ras-related protein Rab-8A [OS=Homo sapiens]	FALSE	0.471583	0.100004	0.0985516	0.471583	0.329862
P61009	SPCS3	1	-0.795312	-1.40404	1.18026	0.78878	0.536135	-0.305816	Signal peptidase complex subunit 3 [OS=Homo sapiens]	TRUE	0.665453	0.665453	0.205534	0.0708288	0.058184
P61011-1	SRP54	1	-0.241425	-1.10347	0.753129	0.388882	1.32313	-1.12024	signal recognition particle 54 kDa protein [OS=Homo sapiens]	TRUE	0.634832	0.634832	0.190191	0.101751	0.0732263
P61018-1	RAB4B	3	0.436544	1.80046	-0.605504	-0.994912	-0.252413	-0.384172	Ras-related protein Rab-4B [OS=Homo sapiens]	FALSE	0.47615	0.0982699	0.0961082	0.47615	0.329472
P61019-1	RAB2A	1	-1.7787	-0.27032	1.05525	0.723417	-0.0766567	0.347008	Ras-related protein Rab-2A [OS=Homo sapiens]	FALSE	0.49802	0.49802	0.277422	0.120729	0.103829
P61020	RAB5B	3	-0.670334	0.795062	1.12486	0.574335	-1.48642	-0.337501	Ras-related protein Rab-5B [OS=Homo sapiens]	FALSE	0.380361	0.229951	0.166658	0.380361	0.22303
P61024	CKS1B	1	-0.890918	0.296646	1.50943	-0.24503	0.546787	-1.21691	cyclin-dependent kinases regulatory subunit 1 [OS=Homo sapiens]	TRUE	0.519986	0.519986	0.137883	0.241249	0.100883
P61026	RAB10	4	-1.07692	1.04055	-0.967878	-0.412518	0.13965	1.27712	ras-related protein rab-10 [OS=Homo sapiens]	FALSE	0.357688	0.1676	0.28089	0.193822	0.357688
P61077-1	UBE2D3	2	-0.892915	-1.4024	-0.130563	0.795834	0.456508	1.17354	Ubiquitin-conjugating enzyme E2 D3 [OS=Homo sapiens]	TRUE	0.724523	0.154339	0.724523	0.0487772	0.0723609
P61081	UBE2M	2	-1.54233	0.014636	-0.53188	-0.0551199	0.834735	1.27996	NEDD8-conjugating enzyme Ubc12 [OS=Homo sapiens]	FALSE	0.481266	0.236187	0.481266	0.116187	0.16636
P61086	UBE2K	2	-1.35955	-0.946361	-0.0580666	1.29072	0.463294	0.609968	Ubiquitin-conjugating enzyme E2 K [OS=Homo sapiens]	TRUE	0.60986	0.25852	0.60986	0.0583402	0.0732789
P61088	UBE2N	4	0.187749	0.93157	-0.673371	-0.636364	-1.17373	1.36415	ubiquitin-conjugating enzyme E2 N [OS=Homo sapiens]	TRUE	0.624417	0.0745673	0.109123	0.191892	0.624417
P61106	RAB14	1	-0.668815	0.0960154	1.06732	-0.188292	1.13568	-1.4419	Ras-related protein Rab-14 [OS=Homo sapiens]	TRUE	0.533988	0.533988	0.159135	0.201432	0.105445
P61158	ACTR3	2	-0.225231	-0.979294	-1.01072	-0.0992435	1.53169	0.782802	actin-related protein 3 [OS=Homo sapiens]	TRUE	0.538524	0.201593	0.538524	0.103786	0.156097
P61160-1	ACTR2	2	-0.588458	-0.492212	-0.894193	-0.174406	1.87206	0.277211	Actin-related protein 2 [OS=Homo sapiens]	FALSE	0.468058	0.272659	0.468058	0.1148	0.144483
P61163	ACTR1A	1	-1.55668	-0.11387	0.806618	-0.0328298	1.31728	-0.420514	Alpha-centractin [OS=Homo sapiens]	TRUE	0.590601	0.590601	0.201952	0.117455	0.0899924
P61201-1	COPS2	1	-1.44469	-0.327421	0.0658407	0.0994705	1.66958	-0.062774	COP9 signalosome complex subunit 2 [OS=Homo sapiens]	FALSE	0.499427	0.499427	0.325037	0.0906306	0.084905
P61204	ARF3	4	-0.114002	0.482056	0.0138649	-1.54304	-0.341215	1.50234	ADP-ribosylation factor 3 [OS=Homo sapiens]	FALSE	0.422796	0.134206	0.174865	0.268134	0.422796
P61221	ABCE1	2	-0.0217076	-0.45215	-1.34774	0.681378	-0.395383	1.5356	ATP-binding cassette sub-family E member 1 [OS=Homo sapiens]	FALSE	0.385496	0.128149	0.385496	0.122724	0.363631
P61224-1	RAP1B	1	-0.235828	-0.386072	0.858216	1.40463	-0.212419	-1.42853	Ras-related protein Rap-1b [OS=Homo sapiens]	FALSE	0.4503	0.4503	0.205302	0.211288	0.13311
P61225	RAP2B	3	0.926706	1.13105	-0.17221	-1.67116	-0.0162925	-0.198092	ras-related protein Rap-2b [OS=Homo sapiens]	FALSE	0.476439	0.111367	0.106939	0.476439	0.305254
P61244	MAX	1	-0.607984	-1.08944	1.71897	0.309473	0.245627	-0.576649	Protein max [OS=Homo sapiens]	TRUE	0.653168	0.653168	0.157114	0.117436	0.0722821
P61247	RPS3A	2	0.541424	-1.39054	-0.940399	0.763797	-0.111425	1.13715	40S ribosomal protein S3a [OS=Homo sapiens]	FALSE	0.493406	0.140882	0.493406	0.106728	0.258984
P61254	RPL26	2	-0.43558	-1.10992	-0.125379	1.87502	0.0121648	-0.216302	60S ribosomal protein L26 [OS=Homo sapiens]	FALSE	0.438678	0.314807	0.438678	0.113773	0.132741
P61266	STX1B	2	-0.223554	-0.875735	-1.42562	0.711765	0.892686	0.920454	Syntaxin-1B [OS=Homo sapiens]	TRUE	0.642515	0.136337	0.642515	0.074442	0.146706
P61289-1	PSME3	2	-1.24527	-1.30828	0.508976	0.480638	0.670904	0.893035	Proteasome activator complex subunit 3 [OS=Homo sapiens]	TRUE	0.535979	0.328942	0.535979	0.062469	0.0726094
P61313-1	RPL15	2	-0.441716	-1.74188	0.108763	1.1523	0.408367	0.514161	60S ribosomal protein L15 [OS=Homo sapiens]	TRUE	0.611617	0.242339	0.611617	0.0637183	0.0823254
P61326	MAGOH	2	-0.231189	-1.63873	0.0931237	1.43313	0.435964	-0.0922945	Protein mago nashi homolog [OS=Homo sapiens]	FALSE	0.4884	0.328827	0.4884	0.0848178	0.0979548
P61353	RPL27	4	0.983261	-0.671674	-1.09375	-0.264805	-0.416613	1.46358	60S ribosomal protein L27 [OS=Homo sapiens]	TRUE	0.551061	0.0954753	0.21543	0.138034	0.551061
P61421	ATP6V0D1	1	-0.63344	-0.75973	1.10845	0.0533592	1.29112	-1.05975	V-type proton ATPase subunit d 1 [OS=Homo sapiens]	TRUE	0.729097	0.729097	0.13008	0.0869038	0.0539193
P61513	RPL37A	2	-0.327264	-0.998268	-0.680585	1.76893	-0.252842	0.490033	60S ribosomal protein L37a [OS=Homo sapiens]	TRUE	0.544101	0.195732	0.544101	0.0984024	0.161764
P61586	RHOA	1	-0.877227	0.521882	0.479342	0.458966	1.00231	-1.58527	Transforming protein RhoA [OS=Homo sapiens]	TRUE	0.511884	0.511884	0.177603	0.199364	0.111148
P61599	NAA20	2	-0.515868	-0.903803	-0.980276	0.66636	0.156378	1.57721	N-alpha-acetyltransferase 20 [OS=Homo sapiens]	TRUE	0.609249	0.133359	0.609249	0.0820144	0.175378
P61604	HSPE1	3	1.06295	0.495978	0.919373	-0.261118	-1.46411	-0.753072	10 kDa heat shock protein, mitochondrial [OS=Homo sapiens]	TRUE	0.64228	0.0919242	0.0723802	0.64228	0.193416
P61619	SEC61A1	4	1.63326	-0.00915792	-0.959279	-0.819637	0.680884	-0.526072	Protein transport protein Sec61 subunit alpha isoform 1 [OS=Homo sapiens]	FALSE	0.368043	0.147778	0.175083	0.309096	0.368043
P61758	VBP1	1	-1.69801	-0.735293	0.629173	0.368994	0.633076	0.802061	Prefoldin subunit 3 [OS=Homo sapiens]	FALSE	0.422228	0.422228	0.408973	0.0823382	0.0864613
P61764	STXBP1	2	-0.417854	-1.42031	-0.732536	0.689108	0.825803	1.05579	Syntaxin-binding protein 1 [OS=Homo sapiens]	TRUE	0.688701	0.143944	0.688701	0.0656933	0.101662
P61769	B2M	2	0.999214	-0.51341	-1.46161	0.0170718	1.23495	-0.276219	Beta-2-microglobulin [OS=Homo sapiens]	FALSE	0.324798	0.200311	0.324798	0.189276	0.285614
P61803	DAD1	2	0.58192	-1.13001	-0.573387	1.60244	-0.671882	0.190921	Dolichyl-diphosphooligosaccharide--protein glycosyltransferase subunit DAD1 [OS=Homo sapiens]	FALSE	0.380473	0.198831	0.380473	0.157245	0.26345
P61916	NPC2	4	1.14504	-0.926626	-0.209811	1.35917	-0.725443	-0.642338	Epididymal secretory protein E1 [OS=Homo sapiens]	FALSE	0.28152	0.218176	0.260585	0.239719	0.28152
P61923	COPZ1	1	-1.38713	-0.673835	1.46721	-0.135201	0.668741	0.0602164	Coatomer subunit zeta-1 [OS=Homo sapiens]	TRUE	0.652248	0.652248	0.181461	0.0968628	0.0694278
P61927	RPL37	2	-0.158578	-1.52048	-0.498012	0.445818	0.266613	1.46463	60S ribosomal protein L37 [OS=Homo sapiens]	TRUE	0.636766	0.142433	0.636766	0.0755945	0.145207
P61956	SUMO2	1	-1.20832	-1.10603	0.798743	0.806722	0.977584	-0.268698	small ubiquitin-related modifier 2 [OS=Homo sapiens]	TRUE	0.68253	0.68253	0.206797	0.058779	0.0518937
P61960	UFM1	3	-0.840903	1.14106	0.260131	-1.4868	0.839694	0.0868186	Ubiquitin-fold modifier 1 [OS=Homo sapiens]	FALSE	0.335327	0.247229	0.190717	0.335327	0.226727
P61962	DCAF7	1	-1.2549	-1.08206	0.563031	1.13883	0.785927	-0.150822	DDB1- and CUL4-associated factor 7 [OS=Homo sapiens]	TRUE	0.599657	0.599657	0.29268	0.0552733	0.05239
P61964	WDR5	2	-0.133987	-0.577065	-1.36027	1.09543	-0.261235	1.23713	WD repeat-containing protein 5 [OS=Homo sapiens]	FALSE	0.469836	0.13907	0.469836	0.111291	0.279803
P61966	AP1S1	4	0.90413	0.531385	-1.01528	0.0208075	-1.39774	0.9567	AP-1 complex subunit sigma-1A [OS=Homo sapiens]	TRUE	0.650472	0.0747066	0.108829	0.165992	0.650472
P61970	NUTF2	4	1.60396	-0.328181	-0.689791	-0.881847	-0.567046	0.862904	nuclear transport factor 2 [OS=Homo sapiens]	TRUE	0.608252	0.0775061	0.11889	0.195351	0.608252
P61981	YWHAG	2	-1.62874	-0.22169	0.100593	0.150027	0.0978511	1.50195	14-3-3 protein gamma [OS=Homo sapiens]	FALSE	0.452658	0.253409	0.452658	0.123622	0.170311
P62068-1	USP46	3	0.0444072	-0.0420409	1.87216	-0.163596	-0.834341	-0.876586	Ubiquitin carboxyl-terminal hydrolase 46 [OS=Homo sapiens]	FALSE	0.447508	0.265995	0.130848	0.447508	0.15565
P62070	RRAS2	3	1.30139	0.737745	-0.262643	0.452735	-1.15617	-1.07306	Ras-related protein R-Ras2 [OS=Homo sapiens]	FALSE	0.465933	0.112207	0.106996	0.465933	0.314864
P62072	TIMM10	3	0.213076	0.118074	1.59098	-0.847168	0.20883	-1.28379	Mitochondrial import inner membrane translocase subunit Tim10 [OS=Homo sapiens]	FALSE	0.4248	0.282634	0.138897	0.4248	0.153669
P62081	RPS7	4	0.812061	-0.757672	-1.00933	0.1361	-0.684648	1.50349	40S ribosomal protein S7 [OS=Homo sapiens]	TRUE	0.520128	0.101139	0.244587	0.134145	0.520128
P62136-1	PPP1CA	3	0.702738	1.44842	-0.0336007	-1.30482	-0.838972	0.0262419	serine/threonine-protein phosphatase PP1-alpha catalytic subunit [OS=Homo sapiens]	TRUE	0.539268	0.0731459	0.0715455	0.539268	0.31604
P62140	PPP1CB	1	-0.490948	-1.23284	1.18356	0.40321	0.981279	-0.844264	Serine/threonine-protein phosphatase PP1-beta catalytic subunit [OS=Homo sapiens]	TRUE	0.705447	0.705447	0.154692	0.0818094	0.0580522
P62158	CALM1	1	-1.34635	-0.423423	0.877638	0.446596	1.20743	-0.76189	Calmodulin [OS=Homo sapiens]	TRUE	0.708228	0.708228	0.150832	0.08045	0.0604903
P62166	NCS1	2	0.410506	-1.68842	0.467721	-0.741553	0.839493	0.712254	neuronal calcium sensor 1 [OS=Homo sapiens]	FALSE	0.366922	0.282661	0.366922	0.162455	0.187963
P62191	PSMC1	2	-1.20705	-1.00217	-0.0201366	0.632367	1.45547	0.141514	26S proteasome regulatory subunit 4 [OS=Homo sapiens]	FALSE	0.448281	0.395752	0.448281	0.0756136	0.080353
P62195-1	PSMC5	4	0.45338	0.320619	-1.5075	-0.645657	-0.0353995	1.41456	26S proteasome regulatory subunit 8 [OS=Homo sapiens]	TRUE	0.554199	0.0996363	0.19032	0.155845	0.554199
P62241	RPS8	2	-0.132216	-1.55868	-0.464406	0.683439	0.108602	1.36326	40S ribosomal protein S8 [OS=Homo sapiens]	TRUE	0.633365	0.145662	0.633365	0.0764787	0.144495
P62244	RPS15A	2	-0.128233	-1.8509	0.336305	1.01298	-0.0168336	0.646688	40S ribosomal protein S15a [OS=Homo sapiens]	TRUE	0.522894	0.259275	0.522894	0.0939509	0.12388
P62249	RPS16	4	1.28758	-0.475566	-1.3066	-0.0627518	-0.511748	1.06908	40S ribosomal protein S16 [OS=Homo sapiens]	TRUE	0.609051	0.0825258	0.169963	0.138461	0.609051
P62253	UBE2G1	4	0.762023	1.362	-0.907276	-0.69554	-1.00945	0.488242	Ubiquitin-conjugating enzyme E2 G1 [OS=Homo sapiens]	TRUE	0.569795	0.0751882	0.0924205	0.262597	0.569795
P62256	UBE2H	2	-0.749533	-1.4767	0.137722	0.496665	0.193871	1.39797	ubiquitin-conjugating enzyme E2 H [OS=Homo sapiens]	TRUE	0.623848	0.192272	0.623848	0.073438	0.110442
P62258-1	YWHAE	1	-1.6391	-0.595644	0.29022	0.695453	1.17706	0.0720089	14-3-3 protein epsilon [OS=Homo sapiens]	TRUE	0.543286	0.543286	0.333531	0.0624797	0.0607036
P62263	RPS14	4	0.731276	0.107061	-0.964381	-0.611876	-0.830433	1.56835	40S ribosomal protein S14 [OS=Homo sapiens]	TRUE	0.67006	0.0692949	0.123419	0.137226	0.67006
P62266	RPS23	4	0.972919	-0.508469	-1.41065	0.133252	-0.446973	1.25992	40S ribosomal protein S23 [OS=Homo sapiens]	TRUE	0.563482	0.0908571	0.216342	0.129319	0.563482
P62269	RPS18	2	-0.599344	-1.65028	0.485665	1.17414	0.548832	0.040988	40S ribosomal protein S18 [OS=Homo sapiens]	FALSE	0.438644	0.415326	0.438644	0.0708508	0.0751799
P62277	RPS13	2	0.712506	-1.36448	-0.946855	0.848267	-0.230018	0.980578	40S ribosomal protein S13 [OS=Homo sapiens]	FALSE	0.441497	0.147826	0.441497	0.121881	0.288796
P62280	RPS11	2	-0.429087	-1.56356	0.0468095	1.3293	-0.145541	0.762073	40S ribosomal protein S11 [OS=Homo sapiens]	TRUE	0.584944	0.218509	0.584944	0.0805701	0.115976
P62304	SNRPE	1	-0.52017	-1.02975	0.277884	1.24678	1.02184	-0.996588	small nuclear ribonucleoprotein E [OS=Homo sapiens]	TRUE	0.568457	0.568457	0.265007	0.0894209	0.0771146
P62306	SNRPF	1	-0.748226	-0.871467	1.58209	0.898279	-0.416173	-0.444504	Small nuclear ribonucleoprotein F [OS=Homo sapiens]	TRUE	0.525141	0.525141	0.207764	0.15859	0.108505
P62308	SNRPG	2	0.098081	-1.43036	-0.0551607	1.37257	0.734531	-0.719663	Small nuclear ribonucleoprotein G [OS=Homo sapiens]	FALSE	0.388446	0.385639	0.388446	0.111253	0.114663
P62310	LSM3	1	-1.53967	-0.44451	0.0149923	1.35109	0.764645	-0.146554	U6 snRNA-associated Sm-like protein LSm3 [OS=Homo sapiens]	FALSE	0.461779	0.461779	0.387163	0.0747899	0.0762688
P62312	LSM6	1	-1.30343	-0.366503	-0.370228	1.24536	1.15993	-0.36513	U6 snRNA-associated Sm-like protein LSm6 [OS=Homo sapiens]	FALSE	0.421846	0.421846	0.409639	0.0825117	0.0860028
P62314	SNRPD1	4	1.02191	0.971707	-1.71033	-0.261204	-0.105309	0.083231	Small nuclear ribonucleoprotein Sm D1 [OS=Homo sapiens]	TRUE	0.561676	0.0887732	0.130464	0.219087	0.561676
P62316	SNRPD2	2	-0.898503	-1.43106	0.262075	1.30159	0.172416	0.593474	Small nuclear ribonucleoprotein Sm D2 [OS=Homo sapiens]	TRUE	0.581808	0.274671	0.581808	0.0638015	0.0797202
P62318	SNRPD3	1	-0.134171	-0.758329	0.00821536	1.52864	0.642838	-1.2872	small nuclear ribonucleoprotein sm d3 [OS=Homo sapiens]	FALSE	0.449422	0.449422	0.289585	0.140535	0.120458
P62328	TMSB4X	1	-1.29469	-0.244924	1.47086	-0.282313	0.868009	-0.516946	Thymosin beta-4 [OS=Homo sapiens]	TRUE	0.596964	0.596964	0.167057	0.143354	0.092625
P62330	ARF6	3	0.586392	0.35739	1.05459	-1.82534	0.0998108	-0.272847	ADP-ribosylation factor 6 [OS=Homo sapiens]	TRUE	0.527013	0.157517	0.113062	0.527013	0.202408
P62333	PSMC6	2	-0.507104	-0.297791	-1.55265	1.29415	0.491577	0.571814	26S proteasome regulatory subunit 10B [OS=Homo sapiens]	TRUE	0.533378	0.171844	0.533378	0.103981	0.190798
P62341	SELENOT	2	0.197715	-1.63563	-0.703367	0.788986	1.03256	0.319728	Thioredoxin reductase-like selenoprotein T [OS=Homo sapiens]	TRUE	0.574405	0.208081	0.574405	0.0900795	0.127434
P62380	TBPL1	2	-1.32761	-1.08111	0.123741	1.04856	0.926007	0.310417	TATA box-binding protein-like protein 1 [OS=Homo sapiens]	FALSE	0.487419	0.36081	0.487419	0.0724136	0.0793567
P62424	RPL7A	4	0.669546	-1.20195	-0.406298	0.0500699	-0.683647	1.57228	60S ribosomal protein L7a [OS=Homo sapiens]	FALSE	0.400803	0.135421	0.313335	0.150442	0.400803
P62487	POLR2G	4	1.69593	-0.94225	-1.02843	0.32191	-0.215372	0.168208	DNA-directed RNA polymerase II subunit rpb7 [OS=Homo sapiens]	FALSE	0.434182	0.134352	0.235094	0.196373	0.434182
P62495	ETF1	2	-0.374025	-0.396639	-1.21747	-0.0323457	0.242664	1.77781	Eukaryotic peptide chain release factor subunit 1 [OS=Homo sapiens]	FALSE	0.44018	0.1397	0.44018	0.118348	0.301772
P62701	RPS4X	4	0.0790231	-0.745579	-0.490351	-0.841623	0.135543	1.86299	40S ribosomal protein S4, X isoform [OS=Homo sapiens]	FALSE	0.35358	0.151807	0.340445	0.154168	0.35358
P62714	PPP2CB	4	0.537234	1.06524	-0.232785	-1.32501	-0.961968	0.917291	serine/threonine-protein phosphatase 2A catalytic subunit beta isoform [OS=Homo sapiens]	FALSE	0.488208	0.0907012	0.105854	0.315237	0.488208
P62745	RHOB	3	0.402408	0.549036	1.00017	-0.650068	0.413815	-1.71536	Rho-related GTP-binding protein RhoB [OS=Homo sapiens]	FALSE	0.452584	0.247836	0.136224	0.452584	0.163357
P62750	RPL23A	2	-0.440091	-1.67321	-0.221229	1.08388	0.604432	0.646224	60S ribosomal protein L23a [OS=Homo sapiens]	TRUE	0.703059	0.175309	0.703059	0.0505352	0.0710973
P62753	RPS6	2	-0.302374	-1.83574	0.116318	0.861976	0.345911	0.813908	40S RIBOSOMAL PROTEIN S6 [OS=Homo sapiens]	TRUE	0.622262	0.213659	0.622262	0.0687642	0.0953152
P62760	VSNL1	4	0.783053	0.711356	-0.145439	-0.0143582	-1.88568	0.551064	Visinin-like protein 1 [OS=Homo sapiens]	FALSE	0.490327	0.0976189	0.114924	0.297129	0.490327
P62805	H4C1; H4C2; H4C3; H4C4; H4C5; H4C6; H4C8; H4C9; H4C11; H4C12; H4C13; H4C14; H4C15; H4-16	1	-1.00538	-0.620262	1.43106	0.710678	0.419557	-0.935659	histone H4 [OS=Homo sapiens]	TRUE	0.730336	0.730336	0.125315	0.089175	0.055174
P62820	RAB1A	1	-0.209389	0.478851	-0.527973	-0.0233461	1.62549	-1.34363	Ras-related protein Rab-1A [OS=Homo sapiens]	FALSE	0.360053	0.360053	0.241425	0.230211	0.168311
P62826	RAN	4	-1.45682	0.794865	0.0710396	0.138286	-0.803064	1.2557	GTP-binding nuclear protein RAN [OS=Homo sapiens]	FALSE	0.294953	0.211575	0.273065	0.220407	0.294953
P62829	RPL23	2	-0.432661	-1.38997	-0.280248	1.17103	-0.240036	1.17189	60S ribosomal protein L23 [OS=Homo sapiens]	TRUE	0.622344	0.165189	0.622344	0.0773233	0.135144
P62834	RAP1A	3	0.862096	0.735308	0.751822	0.143842	-1.35258	-1.14048	ras-related protein Rap-1A [OS=Homo sapiens]	TRUE	0.623385	0.10869	0.080534	0.623385	0.187392
P62841	RPS15	2	1.03671	-1.5964	-0.274493	0.201963	-0.412153	1.04438	40S ribosomal protein S15 [OS=Homo sapiens]	FALSE	0.344207	0.162425	0.344207	0.16028	0.333088
P62847-4	RPS24	2	-0.823979	-1.56889	0.285927	1.14816	0.479967	0.47881	Isoform 4 of 40S ribosomal protein S24 [OS=Homo sapiens]	TRUE	0.578601	0.293928	0.578601	0.0580409	0.0694298
P62851	RPS25	2	-1.22864	-1.10088	0.216792	1.31567	0.0961706	0.700893	40S ribosomal protein S25 [OS=Homo sapiens]	TRUE	0.561544	0.28066	0.561544	0.070196	0.0876008
P62854	RPS26	4	0.870214	0.24348	-1.45048	0.245212	-0.958008	1.04959	40S ribosomal protein S26 [OS=Homo sapiens]	TRUE	0.684224	0.0654981	0.124212	0.126065	0.684224
P62857	RPS28	4	0.916196	0.555032	-0.7086	-0.850257	-1.10153	1.18916	40S ribosomal protein S28 [OS=Homo sapiens]	TRUE	0.653095	0.0694916	0.0963517	0.181062	0.653095
P62861	FAU	4	0.895295	0.932265	-0.930847	-0.880577	-0.926574	0.910438	40S ribosomal protein S30 [OS=Homo sapiens]	TRUE	0.803331	0.0258221	0.040224	0.130623	0.803331
P62873	GNB1	1	-0.215911	-0.24878	-0.391336	-0.188343	1.96398	-0.919605	Guanine nucleotide-binding protein G(I)/G(S)/G(T) subunit beta-1 [OS=Homo sapiens]	FALSE	0.400829	0.400829	0.290536	0.166741	0.141894
P62877	RBX1	4	0.755599	1.11022	-1.33994	-0.961218	-0.219553	0.654901	E3 ubiquitin-protein ligase RBX1 [OS=Homo sapiens]	TRUE	0.600666	0.0764572	0.108618	0.214259	0.600666
P62879	GNB2	3	-0.306989	0.341064	1.56655	-0.142531	0.0621676	-1.52026	Guanine nucleotide-binding protein G(I)/G(S)/G(T) subunit beta-2 [OS=Homo sapiens]	FALSE	0.375144	0.368846	0.130618	0.375144	0.125392
P62888	RPL30	2	0.322831	-1.96797	-0.0469181	0.77417	0.452018	0.465865	60S ribosomal protein L30 [OS=Homo sapiens]	TRUE	0.538326	0.235398	0.538326	0.0948251	0.131451
P62899	RPL31	2	-0.662675	-1.68935	0.723908	0.983778	0.383434	0.260906	60S ribosomal protein L31 [OS=Homo sapiens]	FALSE	0.422066	0.421549	0.422066	0.0762595	0.080126
P62906	RPL10A	2	0.697804	-1.37802	-1.18648	0.570017	0.791195	0.505477	60S ribosomal protein L10A [OS=Homo sapiens]	TRUE	0.515825	0.169004	0.515825	0.10861	0.206561
P62910	RPL32	2	-0.642379	-1.5495	0.0364566	1.15193	0.922833	0.0806634	60S ribosomal protein L32 [OS=Homo sapiens]	TRUE	0.549038	0.32439	0.549038	0.05897	0.0676023
P62913	RPL11	4	0.887992	-0.591508	-0.688362	0.00996588	-1.09643	1.47834	60S ribosomal protein L11 [OS=Homo sapiens]	TRUE	0.582839	0.0899137	0.180081	0.147166	0.582839
P62917	RPL8	1	-0.59493	-1.52354	0.545678	1.24663	0.621254	-0.295089	60S ribosomal protein L8 [OS=Homo sapiens]	FALSE	0.499072	0.499072	0.349862	0.0764832	0.0745824
P62937	PPIA	1	-1.52022	-0.0876984	1.31578	0.850106	-0.0897558	-0.468215	peptidyl-prolyl cis-trans isomerase A [OS=Homo sapiens]	TRUE	0.579666	0.579666	0.188547	0.138983	0.0928034
P62942	FKBP1A	1	-1.80574	-0.0270083	0.118588	0.116005	1.26492	0.333237	Peptidyl-prolyl cis-trans isomerase FKBP1A [OS=Homo sapiens]	FALSE	0.427245	0.427245	0.349275	0.112698	0.110781
P62979	RPS27A	2	-0.579994	-1.25948	0.241206	1.60026	-0.479696	0.47771	Ubiquitin-40S ribosomal protein S27a [OS=Homo sapiens]	FALSE	0.473162	0.278301	0.473162	0.10874	0.139798
P62993	GRB2	4	0.849758	0.644792	-1.06802	1.10186	-1.17614	-0.352259	Growth factor receptor-bound protein 2 [OS=Homo sapiens]	FALSE	0.452064	0.121996	0.161049	0.264891	0.452064
P62995	TRA2B	1	0.416964	-1.22124	0.441754	0.251814	1.29431	-1.18361	transformer-2 protein homolog beta [OS=Homo sapiens]	FALSE	0.472967	0.472967	0.249855	0.158215	0.118963
P63000-1	RAC1	3	0.813113	1.10502	-0.0478344	-1.69052	-0.437369	0.257594	Ras-related C3 botulinum toxin substrate 1 [OS=Homo sapiens]	FALSE	0.436194	0.108529	0.109891	0.436194	0.345386
P63010-1	AP2B1	1	-1.22464	-0.136974	0.308698	-0.0776833	1.73599	-0.605396	AP-2 complex subunit beta [OS=Homo sapiens]	TRUE	0.580226	0.580226	0.228485	0.107754	0.0835349
P63096-1	GNAI1	3	1.32984	1.00661	0.188783	-1.0251	-0.807498	-0.692629	Guanine nucleotide-binding protein G(i) subunit alpha-1 [OS=Homo sapiens]	TRUE	0.614611	0.0829955	0.0747252	0.614611	0.227668
P63098	PPP3R1	1	-1.01523	-0.658539	0.893911	0.244477	1.39318	-0.8578	Calcineurin subunit B type 1 [OS=Homo sapiens]	TRUE	0.721257	0.721257	0.144977	0.0773686	0.0563972
P63104-1	YWHAZ	1	-1.70079	0.308559	0.2989	0.171019	1.31794	-0.395629	14-3-3 protein zeta/delta [OS=Homo sapiens]	TRUE	0.535241	0.535241	0.244591	0.122703	0.0974644
P63151	PPP2R2A	2	-1.05173	-0.261028	-1.03022	1.38048	0.0365884	0.925908	Serine/threonine-protein phosphatase 2A 55 kDa regulatory subunit B alpha isoform [OS=Homo sapiens]	TRUE	0.559379	0.178153	0.559379	0.0950389	0.16743
P63165-1	SUMO1	4	1.32791	0.367949	-1.69287	-0.190511	-0.207538	0.395061	Small ubiquitin-related modifier 1 [OS=Homo sapiens]	TRUE	0.617663	0.0788552	0.132174	0.171307	0.617663
P63167	DYNLL1	3	0.812303	0.935553	0.136581	-1.67013	-0.670159	0.455853	Dynein light chain 1, cytoplasmic [OS=Homo sapiens]	FALSE	0.463829	0.0813581	0.0838568	0.463829	0.370957
P63172	DYNLT1	4	0.404861	1.05685	-0.335476	-1.083	-1.12452	1.08128	Dynein light chain Tctex-type 1 [OS=Homo sapiens]	TRUE	0.512865	0.0955726	0.115837	0.275725	0.512865
P63173	RPL38	2	-0.0266194	-1.26736	-0.143164	-0.0246754	-0.342293	1.80411	60s ribosomal protein l38 [OS=Homo sapiens]	FALSE	0.434571	0.16417	0.434571	0.128965	0.272294
P63208	SKP1	2	-1.2719	-0.962089	-0.315844	1.1959	0.7483	0.60563	s-phase kinase-associated protein 1 [OS=Homo sapiens]	TRUE	0.659607	0.215933	0.659607	0.0543842	0.0700754
[truncated: 3,797 more rows]

## Sheet: Cluster 1 (883)
Accession	Gene name	cluster	Mean.of.log.A	Mean.of.log.B	Mean.of.log.C	Mean.of.log.D	Mean.of.log.E	Mean.of.log.F	Protein description	isClusterMember	maxMembership	membership.of.cluster.1	membership.of.cluster.2	membership.of.cluster.3	membership.of.cluster.4
A1L020	MEX3A	1	-1.84142	-0.199979	0.937708	0.464424	0.686961	-0.047692	RNA-binding protein MEX3A [OS=Homo sapiens]	TRUE	0.559451	0.559451	0.230801	0.114568	0.0951805
A1L170	C1orf226	1	-1.48123	-0.085729	0.733138	0.254883	1.29658	-0.717643	Uncharacterized protein C1orf226 [OS=Homo sapiens]	TRUE	0.645275	0.645275	0.177651	0.102039	0.0750339
A1X283	SH3PXD2B	1	-1.63161	-0.615782	1.09823	0.677386	0.537899	-0.0661199	SH3 and PX domain-containing protein 2B [OS=Homo sapiens]	TRUE	0.66576	0.66576	0.197683	0.0752318	0.0613247
A5PLN9-1	TRAPPC13	1	-1.00632	-0.0699051	0.429379	1.1048	0.882921	-1.34088	Trafficking protein particle complex subunit 13 [OS=Homo sapiens]	TRUE	0.602722	0.602722	0.193544	0.119897	0.0838368
A5YKK6	CNOT1	1	-1.6567	-0.548594	1.21591	0.39127	0.567365	0.0307446	CCR4-NOT transcription complex subunit 1 [OS=Homo sapiens]	TRUE	0.658545	0.658545	0.194095	0.0825008	0.0648589
A6NHR9-1	SMCHD1	1	-1.06373	-0.902104	1.13827	0.201777	1.18539	-0.559605	structural maintenance of chromosomes flexible hinge domain-containing protein 1 [OS=Homo sapiens]	TRUE	0.713031	0.713031	0.14991	0.077589	0.0594697
A8CG34-1	POM121C	1	-0.828724	-0.777732	1.25548	0.435284	0.942504	-1.02681	Nuclear envelope pore membrane protein POM 121C [OS=Homo sapiens]	TRUE	0.733556	0.733556	0.126458	0.0840098	0.0559761
L0R6Q1	SLC35A4	1	-0.312671	-1.08803	1.09412	0.169745	1.18268	-1.04584	SLC35A4 upstream open reading frame protein [OS=Homo sapiens]	TRUE	0.672019	0.672019	0.159911	0.101259	0.0668112
O00139	KIF2A	1	-1.06096	-1.30526	0.413503	1.06202	0.932742	-0.0420319	Kinesin-like protein KIF2A [OS=Homo sapiens]	TRUE	0.522787	0.522787	0.377258	0.0497562	0.0501996
O00186	STXBP3	1	-0.921884	-0.898998	0.636081	0.404004	1.50154	-0.720748	syntaxin-binding protein 3 [OS=Homo sapiens]	TRUE	0.677198	0.677198	0.18631	0.0753087	0.061183
O00192	ARVCF	1	-1.1409	-0.659539	0.826985	-0.333092	1.55187	-0.245329	armadillo repeat protein deleted in velo-cardio-facial syndrome [OS=Homo sapiens]	TRUE	0.582765	0.582765	0.221247	0.108784	0.0872037
O00203-1	AP3B1	1	-1.24292	0.0455138	1.69167	-0.263612	0.382292	-0.612945	AP-3 complex subunit beta-1 [OS=Homo sapiens]	TRUE	0.548675	0.548675	0.156414	0.193372	0.101539
O00264	PGRMC1	1	-0.481328	-1.02951	1.72338	-0.691979	0.508635	-0.0291973	Membrane-associated progesterone receptor component 1 [OS=Homo sapiens]	TRUE	0.502214	0.502214	0.202753	0.180413	0.11462
O00268	TAF4	1	-1.16149	-0.626197	1.35473	0.925794	0.225264	-0.718107	Transcription initiation factor TFIID subunit 4 [OS=Homo sapiens]	TRUE	0.626239	0.626239	0.174904	0.115544	0.0833135
O00291	HIP1	1	-1.76181	0.18824	1.25965	0.462125	0.0829767	-0.231182	Huntingtin-interacting protein 1 [OS=Homo sapiens]	TRUE	0.54207	0.54207	0.199616	0.154054	0.10426
O00418	EEF2K	1	-1.54198	-0.723904	1.20287	0.69537	-0.0400283	0.407672	Eukaryotic elongation factor 2 kinase [OS=Homo sapiens]	TRUE	0.526085	0.526085	0.282044	0.102222	0.0896486
O00422	SAP18	1	-0.680039	-0.740518	-0.0987168	1.34917	1.12059	-0.950493	Histone deacetylase complex subunit SAP18 [OS=Homo sapiens]	TRUE	0.51155	0.51155	0.314878	0.0905204	0.0830523
O00442	RTCA	1	-1.18101	-1.02488	0.348382	0.932335	1.21633	-0.291154	RNA 3'-terminal phosphate cyclase [OS=Homo sapiens]	TRUE	0.564574	0.564574	0.297473	0.0706706	0.0672819
O00459	PIK3R2	1	-1.47812	-0.870078	0.436021	0.574707	1.23588	0.101595	Phosphatidylinositol 3-kinase regulatory subunit beta [OS=Homo sapiens]	TRUE	0.544039	0.544039	0.320363	0.0689188	0.0666797
O00560-1	SDCBP	1	-1.21027	-0.633485	1.09965	0.55449	0.989027	-0.799415	Syntenin-1 [OS=Homo sapiens]	TRUE	0.749038	0.749038	0.128174	0.0708843	0.0519037
O00625	PIR	1	-0.960383	-0.873779	0.650674	-0.393314	1.65239	-0.0755878	Pirin [OS=Homo sapiens]	TRUE	0.651675	0.651675	0.235711	0.0625596	0.0500538
O00750	PIK3C2B	1	-0.889597	-1.48246	0.90666	0.0803606	1.02665	0.358384	Phosphatidylinositol 4-phosphate 3-kinase C2 domain-containing subunit beta [OS=Homo sapiens]	TRUE	0.506726	0.506726	0.328872	0.0841792	0.080223
O00767	SCD	1	-0.506959	-1.03204	0.791742	-0.106286	1.58338	-0.729831	acyl-CoA desaturase [OS=Homo sapiens]	TRUE	0.655777	0.655777	0.189964	0.0890651	0.065194
O14497	ARID1A	1	-1.2821	-1.15769	0.858268	0.700887	0.887724	-0.00708887	AT-rich interactive domain-containing protein 1A [OS=Homo sapiens]	TRUE	0.613621	0.613621	0.250501	0.0709223	0.0649554
O14524-1	NEMP1	1	-0.0370496	-1.02791	0.407923	0.0387195	1.64762	-1.0293	Nuclear envelope integral membrane protein 1 [OS=Homo sapiens]	TRUE	0.531067	0.531067	0.24121	0.129233	0.0984904
O14578-4	CIT	1	-1.71084	-0.644879	0.749327	0.67259	0.788847	0.144954	Isoform 4 of Citron Rho-interacting kinase [OS=Homo sapiens]	TRUE	0.623943	0.623943	0.258901	0.0615993	0.055556
O14593	RFXANK	1	-0.853495	-1.13716	1.10235	0.716995	0.871306	-0.699988	DNA-binding protein RFXANK [OS=Homo sapiens]	TRUE	0.769678	0.769678	0.133791	0.0550762	0.0414548
O14641	DVL2	1	-1.56468	-0.480364	0.770827	0.823701	0.913329	-0.46281	Segment polarity protein dishevelled homolog DVL-2 [OS=Homo sapiens]	TRUE	0.718647	0.718647	0.169981	0.0617156	0.0496562
O14647	CHD2	1	-1.13027	-0.804467	0.367538	1.21887	1.00901	-0.660682	Chromodomain-helicase-DNA-binding protein 2 [OS=Homo sapiens]	TRUE	0.588323	0.588323	0.255346	0.0824057	0.0739245
O14656	TOR1A	1	-0.318307	-1.36675	0.90509	0.417794	1.1739	-0.811726	Torsin-1A [OS=Homo sapiens]	TRUE	0.655345	0.655345	0.19475	0.0850179	0.0648876
O14787-2	TNPO2	1	-0.82716	-0.867878	1.34606	0.097951	1.05007	-0.799045	Isoform 2 of Transportin-2 [OS=Homo sapiens]	TRUE	0.70362	0.70362	0.139829	0.0930399	0.0635114
O14828	SCAMP3	1	-0.28497	-1.06479	1.79924	-0.549347	0.397065	-0.297199	Secretory carrier-associated membrane protein 3 [OS=Homo sapiens]	TRUE	0.500996	0.500996	0.188885	0.195071	0.115048
O14867	BACH1	1	-1.11877	-0.503185	0.586824	1.3459	0.648065	-0.958837	Transcription regulator protein BACH1 [OS=Homo sapiens]	TRUE	0.650603	0.650603	0.199298	0.084453	0.0656464
O14929	HAT1	1	-1.25986	-1.02072	0.678225	0.150707	1.3718	0.0798421	histone acetyltransferase type B catalytic subunit [OS=Homo sapiens]	TRUE	0.625128	0.625128	0.261366	0.0596388	0.0538669
O15121	DEGS1	1	-0.560807	-1.22348	1.51308	0.459176	0.485097	-0.673061	Sphingolipid delta(4)-desaturase DES1 [OS=Homo sapiens]	TRUE	0.602181	0.602181	0.18417	0.123834	0.089816
O15126-1	SCAMP1	1	0.128448	-0.500893	1.01892	0.336985	0.752705	-1.73617	Secretory carrier-associated membrane protein 1 [OS=Homo sapiens]	TRUE	0.500619	0.500619	0.167455	0.21958	0.112346
O15231-3	ZNF185	1	-1.34305	-0.74255	0.236143	1.28701	0.903525	-0.34108	Isoform 3 of Zinc finger protein 185 [OS=Homo sapiens]	TRUE	0.517001	0.517001	0.320725	0.0826628	0.0796109
O15234	CASC3	1	-1.08188	-1.16561	0.471995	1.11325	0.959417	-0.297172	Protein CASC3 [OS=Homo sapiens]	TRUE	0.548822	0.548822	0.30031	0.0772205	0.0736475
O15258	RER1	1	-0.918331	-0.652249	0.985092	0.957746	0.755749	-1.12801	Protein RER1 [OS=Homo sapiens]	TRUE	0.684474	0.684474	0.155248	0.0934728	0.0668049
O15488-1	GYG2	1	-0.829822	-0.808144	1.07976	-0.511249	1.44554	-0.37609	Glycogenin-2 [OS=Homo sapiens]	TRUE	0.56379	0.56379	0.208654	0.129918	0.0976381
O15514	POLR2D	1	-1.48063	-0.985709	1.08818	0.356695	0.549861	0.471598	DNA-directed RNA polymerase II subunit RPB4 [OS=Homo sapiens]	TRUE	0.563432	0.563432	0.287694	0.0778967	0.0709779
O15525	MAFG	1	-1.43275	0.165085	0.719714	0.675606	0.920398	-1.04806	transcription factor MafG [OS=Homo sapiens]	TRUE	0.652395	0.652395	0.164401	0.110517	0.0726872
O43147-1	SGSM2	1	-0.800648	-1.35062	0.856742	0.713413	1.03988	-0.458772	Small G protein signaling modulator 2 [OS=Homo sapiens]	TRUE	0.711076	0.711076	0.190317	0.0535353	0.045072
O43157	PLXNB1	1	-0.889171	0.0216957	1.20216	-0.740259	1.23562	-0.830046	Plexin-B1 [OS=Homo sapiens]	TRUE	0.53506	0.53506	0.167089	0.193142	0.104709
O43293-1	DAPK3	1	0.0430546	-1.53587	0.768701	0.982738	0.594955	-0.853576	Death-associated protein kinase 3 [OS=Homo sapiens]	TRUE	0.500097	0.500097	0.267215	0.126791	0.105897
O43447	PPIH	1	-1.42802	0.00651309	0.0220763	0.852085	1.29455	-0.7472	peptidyl-prolyl cis-trans isomerase H [OS=Homo sapiens]	TRUE	0.511932	0.511932	0.267955	0.117954	0.102158
O43464	HTRA2	1	-0.783353	-0.35178	1.65001	-0.597601	0.809325	-0.726599	Serine protease HTRA2, mitochondrial [OS=Homo sapiens]	TRUE	0.559173	0.559173	0.15645	0.185793	0.0985831
O43617-1	TRAPPC3	1	-1.28756	-0.900224	0.665432	0.825603	1.11147	-0.414717	Trafficking protein particle complex subunit 3 [OS=Homo sapiens]	TRUE	0.663551	0.663551	0.207046	0.068861	0.0605419
O43657	TSPAN6	1	-0.211303	-1.62222	1.38553	-0.169497	0.612624	0.00487073	Tetraspanin-6 [OS=Homo sapiens]	TRUE	0.504333	0.504333	0.256637	0.133085	0.105944
O43660-1	PLRG1	1	-1.18605	-0.890298	0.840444	1.18286	0.615473	-0.562431	Pleiotropic regulator 1 [OS=Homo sapiens]	TRUE	0.653309	0.653309	0.204292	0.077325	0.0650746
O43663-1	PRC1	1	-1.85267	0.426825	0.642468	0.522494	0.707343	-0.446457	Protein regulator of cytokinesis 1 [OS=Homo sapiens]	TRUE	0.542998	0.542998	0.219701	0.136193	0.101108
O43681	GET3	1	-1.50463	-0.644862	0.443121	1.19638	0.785326	-0.275333	ATPase ASNA1 [OS=Homo sapiens]	TRUE	0.598156	0.598156	0.274853	0.0661715	0.06082
O43747-1	AP1G1	1	-1.52836	-0.502601	1.33655	0.660718	0.32346	-0.289767	AP-1 complex subunit gamma-1 [OS=Homo sapiens]	TRUE	0.685046	0.685046	0.165973	0.08643	0.0625517
O43768	ENSA	1	-1.08461	-0.258996	1.74113	-0.132409	0.447253	-0.712367	alpha-endosulfine [OS=Homo sapiens]	TRUE	0.549056	0.549056	0.164979	0.179385	0.10658
O43824	GTPBP6	1	-1.53474	0.310678	1.2682	0.700069	-0.0782675	-0.665938	Putative GTP-binding protein 6 [OS=Homo sapiens]	TRUE	0.508983	0.508983	0.188555	0.186061	0.116401
O43847-1	NRDC	1	-1.1437	-0.926016	1.06152	0.789064	0.837911	-0.61878	Nardilysin [OS=Homo sapiens]	TRUE	0.805888	0.805888	0.116604	0.0441882	0.0333201
O43852	CALU	1	-1.08718	-0.235691	0.429896	0.400877	1.52977	-1.03768	Calumenin [OS=Homo sapiens]	TRUE	0.583654	0.583654	0.205088	0.11934	0.0919181
O60216	RAD21	1	-0.297349	-0.310877	1.05854	0.469765	0.774971	-1.69505	Double-strand-break repair protein rad21 homolog [OS=Homo sapiens]	TRUE	0.568593	0.568593	0.154855	0.181821	0.0947316
O60256-1	PRPSAP2	1	-0.692703	-0.768564	0.179164	-0.199194	1.9155	-0.434208	Phosphoribosyl pyrophosphate synthase-associated protein 2 [OS=Homo sapiens]	TRUE	0.517511	0.517511	0.289791	0.103142	0.0895547
O60291-1	MGRN1	1	-1.19943	-0.32033	1.01175	0.421687	1.10466	-1.01834	E3 ubiquitin-protein ligase MGRN1 [OS=Homo sapiens]	TRUE	0.730942	0.730942	0.129393	0.0838382	0.055827
O60292	SIPA1L3	1	-0.805617	-0.720324	0.756748	0.873961	1.06345	-1.16821	Signal-induced proliferation-associated 1-like protein 3 [OS=Homo sapiens]	TRUE	0.73552	0.73552	0.144192	0.0704535	0.0498345
O60318	MCM3AP	1	-0.526812	0.0448194	1.11912	0.609509	0.453599	-1.70023	Germinal-center associated nuclear protein [OS=Homo sapiens]	TRUE	0.513829	0.513829	0.159142	0.217004	0.110025
O60462-1	NRP2	1	-0.412304	-0.579565	1.26685	-0.172037	1.14317	-1.24611	Neuropilin-2 [OS=Homo sapiens]	TRUE	0.553153	0.553153	0.170753	0.171081	0.105013
O60524	NEMF	1	-1.14222	-0.939248	1.17843	-0.0721349	1.17452	-0.199342	nuclear export mediator factor NEMF [OS=Homo sapiens]	TRUE	0.722199	0.722199	0.160588	0.0667856	0.0504274
O60610-1	DIAPH1	1	-1.37205	-0.714979	0.896628	1.02986	0.683941	-0.523397	Protein diaphanous homolog 1 [OS=Homo sapiens]	TRUE	0.674204	0.674204	0.185721	0.076763	0.0633118
O60637	TSPAN3	1	-0.414546	-1.39737	0.633037	0.499895	1.33808	-0.659102	Tetraspanin-3 [OS=Homo sapiens]	TRUE	0.567016	0.567016	0.250989	0.0975963	0.0843994
O60645	EXOC3	1	-1.24821	-0.245944	0.892594	0.845618	0.837113	-1.08117	exocyst complex component 3 [OS=Homo sapiens]	TRUE	0.705699	0.705699	0.145033	0.0887824	0.0604852
O60762	DPM1	1	-1.31235	-0.540737	0.153657	0.95535	1.31337	-0.569292	Dolichol-phosphate mannosyltransferase subunit 1 [OS=Homo sapiens]	TRUE	0.596719	0.596719	0.267258	0.0715942	0.0644285
O60830-1	TIMM17B	1	-0.873202	-0.744284	0.49182	0.394424	1.59419	-0.862944	Mitochondrial import inner membrane translocase subunit Tim17-B [OS=Homo sapiens]	TRUE	0.633803	0.633803	0.20304	0.0903559	0.0728013
O60888-1	CUTA	1	-1.25927	-1.05782	0.778463	0.872963	0.926819	-0.261161	Protein CutA [OS=Homo sapiens]	TRUE	0.645632	0.645632	0.222927	0.0693449	0.0620961
O60907	TBL1X	1	-1.08412	-0.279718	0.876981	-0.661308	1.54385	-0.395686	F-box-like/WD repeat-containing protein TBL1X [OS=Homo sapiens]	TRUE	0.510249	0.510249	0.218308	0.15604	0.115402
O60934	NBN	1	-0.918798	-0.961525	1.01449	1.02512	0.674847	-0.834139	Nibrin [OS=Homo sapiens]	TRUE	0.709116	0.709116	0.160333	0.0739755	0.0565762
O75027-1	ABCB7	1	-0.434009	-0.784833	0.246828	-0.00398924	1.84049	-0.864486	ATP-binding cassette sub-family B member 7, mitochondrial [OS=Homo sapiens]	TRUE	0.551972	0.551972	0.24863	0.111069	0.0883288
O75113	N4BP1	1	-1.38476	-1.01338	0.554786	1.12089	0.700609	0.0218553	NEDD4-binding protein 1 [OS=Homo sapiens]	TRUE	0.507993	0.507993	0.330479	0.0816119	0.0799166
O75127	PTCD1	1	-0.0979371	-0.993553	0.0831783	0.707225	1.4641	-1.16301	pentatricopeptide repeat-containing protein 1, mitochondrial [OS=Homo sapiens]	TRUE	0.512153	0.512153	0.273918	0.116684	0.0972446
O75164-1	KDM4A	1	-1.34586	0.231127	-0.0902985	0.879121	1.2356	-0.909682	Lysine-specific demethylase 4A [OS=Homo sapiens]	TRUE	0.516942	0.516942	0.261714	0.121547	0.0997978
O75165	DNAJC13	1	-1.19012	-1.15068	0.940462	0.542089	1.02616	-0.167911	DnaJ homolog subfamily C member 13 [OS=Homo sapiens]	TRUE	0.685472	0.685472	0.19849	0.0621207	0.053918
O75170	PPP6R2	1	-1.47083	-0.361203	1.01254	0.679248	0.847851	-0.707608	Serine/threonine-protein phosphatase 6 regulatory subunit 2 [OS=Homo sapiens]	TRUE	0.750415	0.750415	0.132945	0.0679875	0.0486518
O75175	CNOT3	1	-1.67699	-0.166538	1.27667	0.670406	0.142248	-0.245795	CCR4-NOT transcription complex subunit 3 [OS=Homo sapiens]	TRUE	0.606286	0.606286	0.192511	0.117405	0.0837978
O75367-1	MACROH2A1	1	-1.30248	-0.844712	1.20448	0.0175589	1.05881	-0.133656	Core histone macro-H2A.1 [OS=Homo sapiens]	TRUE	0.69208	0.69208	0.172166	0.0763334	0.0594203
O75368	SH3BGRL	1	-1.84667	-0.124472	1.13281	0.302079	0.4355	0.100754	SH3 domain-binding glutamic acid-rich-like protein [OS=Homo sapiens]	TRUE	0.545768	0.545768	0.228695	0.125946	0.0995911
O75448	MED24	1	-0.846795	-0.747734	0.765757	1.0504	0.891567	-1.1132	Mediator of RNA polymerase II transcription subunit 24 [OS=Homo sapiens]	TRUE	0.706725	0.706725	0.160099	0.0767507	0.0564259
O75496	GMNN	1	-0.875204	-1.25297	0.814856	-0.181209	1.39936	0.0951729	Geminin [OS=Homo sapiens]	TRUE	0.577213	0.577213	0.27525	0.07836	0.0691765
O75531	BANF1	1	-1.52509	-0.892294	0.508361	0.811437	0.972285	0.125306	Barrier-to-autointegration factor [OS=Homo sapiens]	TRUE	0.556562	0.556562	0.323172	0.0609706	0.059295
O75586	MED6	1	-1.31533	-0.278409	0.877256	1.07489	0.596427	-0.954827	Mediator of RNA polymerase II transcription subunit 6 [OS=Homo sapiens]	TRUE	0.63395	0.63395	0.17936	0.107338	0.0793514
O75865-2	TRAPPC6A	1	-1.16828	-1.0465	0.500907	1.16618	0.897989	-0.350297	Isoform 2 of Trafficking protein particle complex subunit 6A [OS=Homo sapiens]	TRUE	0.57564	0.57564	0.279459	0.0748782	0.0700235
O75879	GATB	1	-0.1243	-1.44311	1.44811	-0.116294	0.735729	-0.500135	Glutamyl-tRNA(Gln) amidotransferase subunit B, mitochondrial [OS=Homo sapiens]	TRUE	0.582361	0.582361	0.198981	0.130536	0.0881213
O75880	SCO1	1	-0.76479	-1.15426	0.756317	1.15682	0.768625	-0.762713	Protein SCO1 homolog, mitochondrial [OS=Homo sapiens]	TRUE	0.617913	0.617913	0.220676	0.0874305	0.0739805
O75882-1	ATRN	1	-0.424699	-1.34906	1.02673	0.429352	1.08369	-0.766004	Attractin [OS=Homo sapiens]	TRUE	0.620522	0.620522	0.199084	0.100963	0.0794309
O75915	ARL6IP5	1	0.13556	-1.0681	0.911484	0.267269	1.08276	-1.32898	PRA1 family protein 3 [OS=Homo sapiens]	TRUE	0.564045	0.564045	0.191114	0.149546	0.0952942
O75934	BCAS2	1	-1.05621	-0.802389	0.918049	1.08544	0.705087	-0.849969	Pre-mRNA-splicing factor spf27 [OS=Homo sapiens]	TRUE	0.783808	0.783808	0.130146	0.049802	0.0362436
O75935	DCTN3	1	-1.14982	0.119293	1.21633	-0.16147	1.02655	-1.05088	Dynactin subunit 3 [OS=Homo sapiens]	TRUE	0.567617	0.567617	0.162487	0.169705	0.100192
O75937	DNAJC8	1	-1.41638	-0.841008	0.384257	0.750893	1.24864	-0.126404	DnaJ homolog subfamily C member 8 [OS=Homo sapiens]	TRUE	0.607768	0.607768	0.28471	0.055381	0.0521414
O75954	TSPAN9	1	-1.06924	-0.294208	1.25034	0.831176	0.434116	-1.15218	tetraspanin-9 [OS=Homo sapiens]	TRUE	0.693513	0.693513	0.134704	0.107716	0.064067
O75962-1	TRIO	1	-0.956609	-0.435593	0.607719	-0.799965	1.69518	-0.110731	Triple functional domain protein [OS=Homo sapiens]	TRUE	0.512873	0.512873	0.252372	0.132145	0.102609
O76094	SRP72	1	-0.974087	-0.866231	1.2745	0.467553	0.901482	-0.803221	Signal recognition particle subunit SRP72 [OS=Homo sapiens]	TRUE	0.763462	0.763462	0.120079	0.0684408	0.0480181
O94766	B3GAT3	1	-0.884083	-1.22404	1.61173	0.32927	0.0890559	0.0780724	Galactosylgalactosylxylosylprotein 3-beta-glucuronosyltransferase 3 [OS=Homo sapiens]	TRUE	0.566512	0.566512	0.224853	0.117968	0.0906671
O94776	MTA2	1	-1.23447	-0.479009	0.968785	0.242467	1.28145	-0.779222	Metastasis-associated protein MTA2 [OS=Homo sapiens]	TRUE	0.75358	0.75358	0.128657	0.0691743	0.0485884
O94804	STK10	1	-1.13303	-1.07605	0.497313	1.06847	1.01537	-0.372066	Serine/threonine-protein kinase 10 [OS=Homo sapiens]	TRUE	0.582395	0.582395	0.271622	0.0755862	0.0703967
O94842	TOX4	1	-0.757776	-0.908531	1.39729	0.567628	0.651058	-0.949664	TOX high mobility group box family member 4 [OS=Homo sapiens]	TRUE	0.748335	0.748335	0.121952	0.079186	0.0505266
O94875-1	SORBS2	1	-0.741537	-0.880008	1.77764	0.2619	0.215129	-0.633122	Sorbin and SH3 domain-containing protein 2 [OS=Homo sapiens]	TRUE	0.675669	0.675669	0.139909	0.117799	0.0666222
O94966-5	USP19	1	-1.40828	-0.243548	1.6367	-0.391265	0.349787	0.0565976	Isoform 5 of Ubiquitin carboxyl-terminal hydrolase 19 [OS=Homo sapiens]	TRUE	0.547732	0.547732	0.188286	0.162144	0.101837
O95155	UBE4B	1	-1.0047	-0.937142	1.00008	0.540647	1.13315	-0.732031	Ubiquitin conjugation factor E4 B [OS=Homo sapiens]	TRUE	0.819646	0.819646	0.106719	0.0425169	0.0311189
O95218-1	ZRANB2	1	-1.07933	-0.84368	0.747804	0.741627	1.19659	-0.76301	Zinc finger Ran-binding domain-containing protein 2 [OS=Homo sapiens]	TRUE	0.705526	0.705526	0.166229	0.0707245	0.057521
O95239-1	KIF4A	1	-0.86382	-1.12056	0.415229	1.28698	0.892628	-0.610458	Chromosome-associated kinesin KIF4A [OS=Homo sapiens]	TRUE	0.577533	0.577533	0.278842	0.0749871	0.0686381
O95295	SNAPIN	1	-1.1551	-0.575198	0.902519	0.611105	1.13873	-0.922063	SNARE-associated protein Snapin [OS=Homo sapiens]	TRUE	0.713776	0.713776	0.14591	0.0801604	0.0601534
O95336	PGLS	1	-1.39739	-0.749045	0.133106	0.793755	1.34965	-0.130076	6-phosphogluconolactonase [OS=Homo sapiens]	TRUE	0.508906	0.508906	0.345685	0.0733013	0.0721071
O95396	MOCS3	1	-1.04587	-0.450735	1.59716	0.32426	0.479222	-0.90404	Adenylyltransferase and sulfurtransferase MOCS3 [OS=Homo sapiens]	TRUE	0.707388	0.707388	0.122685	0.108616	0.0613108
O95405-1	ZFYVE9	1	-0.404308	-0.990044	0.30566	0.377338	1.65328	-0.941921	Zinc finger FYVE domain-containing protein 9 [OS=Homo sapiens]	TRUE	0.56131	0.56131	0.247832	0.10455	0.0863084
O95409	ZIC2	1	-0.297445	-0.789589	0.605416	0.707369	1.19014	-1.41589	Zinc finger protein ZIC 2 [OS=Homo sapiens]	TRUE	0.618882	0.618882	0.187492	0.114583	0.0790428
O95453	PARN	1	-0.63867	-1.29222	0.826784	1.15686	0.644068	-0.696816	poly(A)-specific ribonuclease PARN [OS=Homo sapiens]	TRUE	0.628979	0.628979	0.224708	0.0796835	0.0666297
O95487-1	SEC24B	1	-1.26184	-0.419175	1.52035	0.246137	0.611613	-0.697086	Protein transport protein Sec24B [OS=Homo sapiens]	TRUE	0.684967	0.684967	0.138501	0.107649	0.0688831
O95619	YEATS4	1	-1.0842	-1.09495	1.18171	0.134571	1.07904	-0.216166	YEATS domain-containing protein 4 [OS=Homo sapiens]	TRUE	0.7424	0.7424	0.154925	0.0578271	0.0448472
O95696	BRD1	1	-0.313368	-0.359393	1.38416	0.0916747	0.722262	-1.52534	Bromodomain-containing protein 1 [OS=Homo sapiens]	TRUE	0.56352	0.56352	0.145071	0.196655	0.0947533
O95749	GGPS1	1	-0.69512	-0.931218	0.441045	0.572017	1.51905	-0.905769	geranylgeranyl pyrophosphate synthase [OS=Homo sapiens]	TRUE	0.654751	0.654751	0.206223	0.0768752	0.0621515
O95785-3	WIZ	1	-0.912706	-0.737238	1.54586	0.563563	0.406894	-0.866372	Isoform 3 of Protein Wiz [OS=Homo sapiens]	TRUE	0.656628	0.656628	0.150388	0.116357	0.0766268
O95807	TMEM50A	1	-0.684092	-1.47627	1.48032	0.176766	0.210368	0.292907	transmembrane protein 50A [OS=Homo sapiens]	TRUE	0.516616	0.516616	0.26886	0.116726	0.0977983
O95864	FADS2	1	-0.707843	-1.56358	0.893631	0.752844	0.809233	-0.184284	fatty acid desaturase 2 [OS=Homo sapiens]	TRUE	0.627795	0.627795	0.26022	0.0590751	0.0529094
O95865	DDAH2	1	-1.69298	0.361925	1.06581	-0.268278	0.837983	-0.304467	N(G),N(G)-dimethylarginine dimethylaminohydrolase 2 [OS=Homo sapiens]	TRUE	0.545223	0.545223	0.191752	0.159937	0.103089
O96011-1	PEX11B	1	-1.16288	-0.901252	0.825982	0.726259	1.12045	-0.608554	Peroxisomal membrane protein 11B [OS=Homo sapiens]	TRUE	0.797663	0.797663	0.128146	0.0414552	0.0327362
O96019-1	ACTL6A	1	-1.76698	0.200591	1.204	0.428414	0.284959	-0.350985	Actin-like protein 6A [OS=Homo sapiens]	TRUE	0.582106	0.582106	0.186556	0.139158	0.0921792
O96028-1	NSD2	1	-1.36109	-0.301345	1.12701	0.255459	1.05704	-0.777078	Histone-lysine N-methyltransferase NSD2 [OS=Homo sapiens]	TRUE	0.69422	0.69422	0.14417	0.0952567	0.0663535
P00403	MT-CO2	1	-0.500592	-0.297067	1.77678	-0.511994	0.519087	-0.986215	Cytochrome c oxidase subunit 2 [OS=Homo sapiens]	TRUE	0.516471	0.516471	0.143456	0.236831	0.103241
P00492	HPRT1	1	-1.02112	-1.24309	0.332829	0.274761	1.4816	0.175016	Hypoxanthine-guanine phosphoribosyltransferase [OS=Homo sapiens]	TRUE	0.516999	0.516999	0.401197	0.0406199	0.0411844
P01130	LDLR	1	-0.377898	-1.0383	1.37343	-0.272305	1.09803	-0.782949	Low-density lipoprotein receptor [OS=Homo sapiens]	TRUE	0.64596	0.64596	0.159989	0.119984	0.0740668
P02794	FTH1	1	-1.73196	-0.583684	0.918761	0.619179	0.643532	0.134168	Ferritin heavy chain [OS=Homo sapiens]	TRUE	0.618357	0.618357	0.240877	0.075299	0.0654676
P03886	MT-ND1	1	-1.17522	-0.176861	1.59113	0.376887	0.293761	-0.909695	NADH-ubiquinone oxidoreductase chain 1 [OS=Homo sapiens]	TRUE	0.611072	0.611072	0.149759	0.15153	0.0876382
P03915	MT-ND5	1	-0.570063	-0.768177	1.25228	1.11649	0.0926783	-1.12321	NADH-ubiquinone oxidoreductase chain 5 [OS=Homo sapiens]	TRUE	0.562089	0.562089	0.189255	0.148387	0.100269
P04049	RAF1	1	-1.074	-1.29279	1.15083	0.717251	0.574923	-0.0762097	RAF proto-oncogene serine/threonine-protein kinase [OS=Homo sapiens]	TRUE	0.659764	0.659764	0.216548	0.0666634	0.0570248
P04626-1	ERBB2	1	-0.331194	-1.47562	0.216773	0.691126	1.39397	-0.495055	Receptor tyrosine-protein kinase erbB-2 [OS=Homo sapiens]	TRUE	0.500468	0.500468	0.349359	0.0766206	0.073552
P04818	TYMS	1	-1.55047	0.263318	0.543517	-0.0295766	1.36933	-0.596116	thymidylate synthase [OS=Homo sapiens]	TRUE	0.524694	0.524694	0.219053	0.146306	0.109947
P05204	HMGN2	1	-1.37111	-0.856407	1.19759	0.454038	0.826662	-0.250773	Non-histone chromosomal protein HMG-17 [OS=Homo sapiens]	TRUE	0.738766	0.738766	0.150475	0.0620203	0.0487395
P05362	ICAM1	1	-0.437181	-0.45734	0.298633	0.484248	1.51695	-1.40531	Intercellular adhesion molecule 1 [OS=Homo sapiens]	TRUE	0.591254	0.591254	0.202271	0.121821	0.0846533
P06400	RB1	1	-1.21852	-0.88062	0.477945	0.952502	1.16514	-0.496446	Retinoblastoma-associated protein [OS=Homo sapiens]	TRUE	0.699217	0.699217	0.208985	0.0489599	0.042838
P06865	HEXA	1	-0.129777	-1.54608	0.439037	0.426499	1.37723	-0.566899	Beta-hexosaminidase subunit alpha [OS=Homo sapiens]	TRUE	0.520767	0.520767	0.304546	0.0920278	0.082659
P07199	CENPB	1	-0.302501	-0.46307	1.24205	0.0770012	0.946427	-1.49991	Major centromere autoantigen B [OS=Homo sapiens]	TRUE	0.561538	0.561538	0.15827	0.180965	0.0992267
P07203	GPX1	1	-0.728867	-0.696279	1.19197	-0.135138	1.29705	-0.928737	Glutathione peroxidase 1 [OS=Homo sapiens]	TRUE	0.708924	0.708924	0.135831	0.0957851	0.0594602
P07437	TUBB	1	-1.75234	-0.37372	0.34597	0.436275	1.20888	0.134936	tubulin beta chain [OS=Homo sapiens]	TRUE	0.54107	0.54107	0.313602	0.0748591	0.0704689
P07948-1	LYN	1	0.253379	-1.30304	0.797745	0.350004	1.0632	-1.16128	Tyrosine-protein kinase Lyn [OS=Homo sapiens]	TRUE	0.51529	0.51529	0.225162	0.150736	0.108812
P07954	FH	1	-0.348548	-0.507904	0.956356	-0.0877127	1.35371	-1.36591	fumarate hydratase, mitochondrial [OS=Homo sapiens]	TRUE	0.584496	0.584496	0.167622	0.155381	0.0925012
P08047	SP1	1	-0.931998	0.293974	1.34578	0.45607	0.239242	-1.40307	Transcription factor Sp1 [OS=Homo sapiens]	TRUE	0.50437	0.50437	0.156538	0.226352	0.11274
P08670	VIM	1	-0.935999	-1.29735	0.782664	1.10099	0.701584	-0.351884	Vimentin [OS=Homo sapiens]	TRUE	0.647641	0.647641	0.24109	0.0588739	0.0523949
P08708	RPS17	1	-0.912994	-1.30107	0.717434	0.937398	0.959273	-0.400044	40S ribosomal protein S17 [OS=Homo sapiens]	TRUE	0.630212	0.630212	0.23963	0.0685732	0.0615849
P08729	KRT7	1	-1.37538	-0.904018	0.256009	0.842401	1.23023	-0.0492395	Keratin, type II cytoskeletal 7 [OS=Homo sapiens]	TRUE	0.533512	0.533512	0.34783	0.0596701	0.0589879
P08754	GNAI3	1	-0.14176	-0.407972	0.808085	-0.181482	1.39763	-1.4745	Guanine nucleotide-binding protein G(k) subunit alpha [OS=Homo sapiens]	TRUE	0.510469	0.510469	0.183574	0.192219	0.113737
P09012	SNRPA	1	-1.16101	-0.288106	0.735601	1.35622	0.379382	-1.02209	U1 SMALL NUCLEAR RIBONUCLEOPROTEIN A [OS=Homo sapiens]	TRUE	0.623114	0.623114	0.193589	0.106353	0.0769435
P09132-1	SRP19	1	-1.10582	-0.804571	0.447311	0.100224	1.67918	-0.316325	Signal recognition particle 19 kDa protein [OS=Homo sapiens]	TRUE	0.624648	0.624648	0.242201	0.0715519	0.0615992
P09234	SNRPC	1	-1.26557	-1.06018	1.01647	0.923617	0.588874	-0.203209	U1 small nuclear ribonucleoprotein C [OS=Homo sapiens]	TRUE	0.709151	0.709151	0.191397	0.0539472	0.045505
P09496-2	CLTA	1	-0.998094	-0.610077	0.552725	0.27316	1.60471	-0.822428	Isoform Non-brain of Clathrin light chain A [OS=Homo sapiens]	TRUE	0.695882	0.695882	0.174293	0.0737682	0.0560573
P09884	POLA1	1	-0.924366	-0.611037	0.218741	-0.0442343	1.86289	-0.501997	DNA polymerase alpha catalytic subunit [OS=Homo sapiens]	TRUE	0.522691	0.522691	0.271142	0.110544	0.0956225
P0CG13-1	CHTF8	1	-1.20041	-1.21497	0.852871	1.12072	0.25153	0.19026	Chromosome transmission fidelity protein 8 homolog [OS=Homo sapiens]	TRUE	0.507019	0.507019	0.3391	0.0779708	0.0759105
P0DJ07	PET100	1	-1.51454	-0.424094	1.19628	0.567716	0.702822	-0.528187	Protein PET100 homolog, mitochondrial [OS=Homo sapiens]	TRUE	0.753204	0.753204	0.131026	0.0679013	0.0478685
P10398-1	ARAF	1	-1.58174	-0.625425	0.863022	0.529556	1.01963	-0.205042	serine/threonine-protein kinase A-Raf [OS=Homo sapiens]	TRUE	0.675569	0.675569	0.192269	0.0717645	0.0603969
P10644	PRKAR1A	1	-0.566094	-1.3963	0.768184	-0.142622	1.45132	-0.11449	cAMP-dependent protein kinase type I-alpha regulatory subunit [OS=Homo sapiens]	TRUE	0.564022	0.564022	0.274758	0.086193	0.0750266
P11137	MAP2	1	-1.2124	-0.951856	1.56946	0.163877	0.35892	0.0720001	microtubule-associated protein 2 [OS=Homo sapiens]	TRUE	0.576015	0.576015	0.211645	0.119411	0.0929294
P11171-1	EPB41	1	-0.685392	-0.31068	1.45672	0.0613851	0.781013	-1.30305	protein 4.1 [OS=Homo sapiens]	TRUE	0.569038	0.569038	0.155564	0.175198	0.1002
P11216	PYGB	1	-1.2962	-0.989651	1.40834	0.463248	0.375379	0.0388866	Glycogen phosphorylase, brain form [OS=Homo sapiens]	TRUE	0.646115	0.646115	0.20094	0.0852294	0.067716
P11387	TOP1	1	-1.10461	-0.97759	0.384409	0.767388	1.37478	-0.444376	DNA topoisomerase 1 [OS=Homo sapiens]	TRUE	0.65201	0.65201	0.242452	0.0555256	0.0500129
P11498	PC	1	-1.27746	-0.497965	1.03284	-0.374093	1.36144	-0.244765	pyruvate carboxylase, mitochondrial [OS=Homo sapiens]	TRUE	0.576919	0.576919	0.206629	0.122305	0.0941465
P11802	CDK4	1	-0.907847	-0.766842	0.895531	0.619864	1.17255	-1.01326	Cyclin-dependent kinase 4 [OS=Homo sapiens]	TRUE	0.748921	0.748921	0.133648	0.0681233	0.0493079
P12004	PCNA	1	-1.44221	-0.864774	1.15446	0.495775	0.7631	-0.10635	proliferating cell nuclear antigen [OS=Homo sapiens]	TRUE	0.720076	0.720076	0.169411	0.061097	0.049416
P12694	BCKDHA	1	-1.36969	-1.07221	0.647825	0.869242	0.893333	0.0315083	2-oxoisovalerate dehydrogenase subunit alpha, mitochondrial [OS=Homo sapiens]	TRUE	0.607707	0.607707	0.286555	0.0542853	0.0514525
P12931	SRC	1	-1.06452	-0.423538	1.7146	-0.0644193	0.523208	-0.685325	Proto-oncogene tyrosine-protein kinase Src [OS=Homo sapiens]	TRUE	0.635009	0.635009	0.144482	0.139956	0.0805528
P13591-1	NCAM1	1	-1.09835	-0.363571	1.22288	0.00436647	1.15137	-0.916691	Isoform 2 of Neural cell adhesion molecule 1 [OS=Homo sapiens]	TRUE	0.653429	0.653429	0.150697	0.117637	0.0782375
P13797	PLS3	1	-1.1206	-1.04954	0.481909	0.493897	1.44961	-0.255278	Plastin-3 [OS=Homo sapiens]	TRUE	0.64901	0.64901	0.247063	0.0545766	0.0493504
P13804-1	ETFA	1	-0.391104	-0.86701	0.664554	0.274653	1.4875	-1.16859	Electron transfer flavoprotein subunit alpha, mitochondrial [OS=Homo sapiens]	TRUE	0.65505	0.65505	0.178514	0.0981321	0.0683041
P13807	GYS1	1	-1.73384	-0.338462	0.630754	0.113389	1.20562	0.122539	glycogen [starch] synthase, muscle [OS=Homo sapiens]	TRUE	0.540627	0.540627	0.267878	0.10159	0.0899047
P13984	GTF2F2	1	-1.44097	0.0688927	1.64275	0.089041	0.0918128	-0.451521	General transcription factor IIF subunit 2 [OS=Homo sapiens]	TRUE	0.565762	0.565762	0.161876	0.175645	0.0967163
P14314	PRKCSH	1	-0.335863	-0.994988	1.14056	0.22545	1.11044	-1.1456	Glucosidase 2 subunit beta [OS=Homo sapiens]	TRUE	0.646904	0.646904	0.161837	0.115421	0.0758384
P14735	IDE	1	-0.443591	-0.55949	1.12884	-0.514589	1.39348	-1.00465	insulin-degrading enzyme [OS=Homo sapiens]	TRUE	0.533266	0.533266	0.184245	0.172992	0.109497
P15586	GNS	1	-1.2903	-0.846047	0.824065	0.417152	1.27388	-0.378754	N-acetylglucosamine-6-sulfatase [OS=Homo sapiens]	TRUE	0.775845	0.775845	0.144298	0.0442593	0.0355982
P15882	CHN1	1	-1.06387	-0.835836	0.652907	0.937197	1.10795	-0.79835	N-chimaerin [OS=Homo sapiens]	TRUE	0.690268	0.690268	0.180422	0.0709198	0.05839
P16885	PLCG2	1	-0.907433	-1.34386	0.755575	0.690815	1.10905	-0.304146	1-phosphatidylinositol 4,5-bisphosphate phosphodiesterase gamma-2 [OS=Homo sapiens]	TRUE	0.650904	0.650904	0.231376	0.0621998	0.0555207
P17028-1	ZNF24	1	-0.649523	-1.15573	1.4993	0.885039	-0.141984	-0.437095	zinc finger protein 24 [OS=Homo sapiens]	TRUE	0.512049	0.512049	0.225068	0.148791	0.114091
P17480-1	UBTF	1	-0.357377	-1.37214	0.417794	0.638514	1.38079	-0.707585	Nucleolar transcription factor 1 [OS=Homo sapiens]	TRUE	0.590249	0.590249	0.268277	0.0756173	0.0658562
P17655-1	CAPN2	1	-1.07433	-0.772537	0.262025	0.0709434	1.76427	-0.250371	Calpain-2 catalytic subunit [OS=Homo sapiens]	TRUE	0.522943	0.522943	0.293424	0.0959679	0.0876652
P18085	ARF4	1	-0.793903	-1.26617	0.528206	1.38253	0.606174	-0.45683	ADP-ribosylation factor 4 [OS=Homo sapiens]	TRUE	0.535103	0.535103	0.308091	0.0808788	0.0759272
P18621	RPL17	1	-0.950442	-1.31132	0.598031	1.06441	0.894179	-0.294857	60S ribosomal protein L17 [OS=Homo sapiens]	TRUE	0.599967	0.599967	0.281482	0.0612976	0.057254
P18858	LIG1	1	-1.66697	-0.414699	0.754048	0.512846	1.07286	-0.25809	DNA ligase 1 [OS=Homo sapiens]	TRUE	0.648176	0.648176	0.203611	0.0807544	0.0674585
P18859	ATP5PF	1	-0.605938	-0.348663	1.72958	-0.258623	0.554112	-1.07047	ATP synthase-coupling factor 6, mitochondrial [OS=Homo sapiens]	TRUE	0.557914	0.557914	0.144743	0.200401	0.0969417
P19387	POLR2C	1	-0.702699	-1.39258	1.35743	0.841928	0.0188824	-0.122954	DNA-directed RNA polymerase II subunit RPB3 [OS=Homo sapiens]	TRUE	0.558939	0.558939	0.248567	0.10567	0.0868242
P20962	PTMS	1	-1.44951	-0.922586	0.754675	0.537267	1.09062	-0.0104635	Parathymosin [OS=Homo sapiens]	TRUE	0.662411	0.662411	0.228871	0.0573508	0.0513673
P21399	ACO1	1	-1.37944	-0.248769	1.35211	-0.0688755	0.928401	-0.58343	Cytoplasmic aconitate hydratase [OS=Homo sapiens]	TRUE	0.699724	0.699724	0.137119	0.100411	0.0627459
P21675	TAF1	1	-1.54337	0.00676922	1.51698	0.464409	-0.255062	-0.189729	transcription initiation factor TFIID subunit 1 [OS=Homo sapiens]	TRUE	0.502424	0.502424	0.199856	0.179773	0.117947
P22059	OSBP	1	-1.18274	-0.91916	0.501559	1.11964	0.993875	-0.513174	Oxysterol-binding protein 1 [OS=Homo sapiens]	TRUE	0.638133	0.638133	0.236732	0.0660626	0.0590721
P22626	HNRNPA2B1	1	-0.230285	-0.939974	0.47709	1.06296	0.963483	-1.33327	heterogeneous nuclear ribonucleoproteins A2/B1 [OS=Homo sapiens]	TRUE	0.54404	0.54404	0.229892	0.12737	0.0986985
P22670	RFX1	1	-1.308	-1.07969	0.618467	0.743636	1.08812	-0.0625352	MHC class II regulatory factor RFX1 [OS=Homo sapiens]	TRUE	0.6102	0.6102	0.269534	0.0621144	0.0581513
P23588	EIF4B	1	-1.16778	-1.23942	0.986461	0.410609	0.978479	0.031651	eukaryotic translation initiation factor 4B [OS=Homo sapiens]	TRUE	0.671615	0.671615	0.220793	0.0573174	0.0502747
P23610	F8A1; F8A2; F8A3	1	-1.10382	0.223191	1.00472	0.426293	0.817764	-1.36815	Factor VIII intron 22 protein [OS=Homo sapiens]	TRUE	0.612039	0.612039	0.14917	0.153977	0.084814
P23921	RRM1	1	-1.50388	-0.91972	1.03113	0.653804	0.623273	0.115388	Ribonucleoside-diphosphate reductase large subunit [OS=Homo sapiens]	TRUE	0.616262	0.616262	0.239552	0.0765188	0.0676675
P24666-1	ACP1	1	-1.1279	-1.1706	0.932948	0.621184	1.01415	-0.269784	Low molecular weight phosphotyrosine protein phosphatase [OS=Homo sapiens]	TRUE	0.682226	0.682226	0.19507	0.0657783	0.0569259
P25440-1	BRD2	1	-1.33409	-0.888214	0.763562	-0.0582757	1.34766	0.169356	Bromodomain-containing protein 2 [OS=Homo sapiens]	TRUE	0.617389	0.617389	0.256622	0.0670527	0.0589358
P26368	U2AF2	1	-1.07342	-0.564278	0.146355	0.114405	1.81693	-0.439993	Splicing factor U2AF 65 kDa subunit [OS=Homo sapiens]	TRUE	0.580528	0.580528	0.272478	0.0787416	0.0682521
P26885	FKBP2	1	-0.463303	-1.47235	0.454407	0.982106	1.06257	-0.563434	Peptidyl-prolyl cis-trans isomerase FKBP2 [OS=Homo sapiens]	TRUE	0.549889	0.549889	0.301681	0.0771479	0.0712821
P27348	YWHAQ	1	-1.51155	-0.732153	0.74497	0.774061	0.979766	-0.255093	14-3-3 protein theta [OS=Homo sapiens]	TRUE	0.678182	0.678182	0.202314	0.0640133	0.055491
P27361-1	MAPK3	1	-1.0332	-1.26011	0.851812	0.751545	0.983801	-0.293845	mitogen-activated protein kinase 3 [OS=Homo sapiens]	TRUE	0.647444	0.647444	0.219914	0.0702798	0.062363
P27694	RPA1	1	-0.335777	-0.581664	0.623388	0.838846	1.01373	-1.55852	Replication protein A 70 kDa DNA-binding subunit [OS=Homo sapiens]	TRUE	0.538631	0.538631	0.201496	0.152493	0.10738
P27707	DCK	1	-0.670751	-0.438298	0.63105	0.0220351	1.61639	-1.16042	deoxycytidine kinase [OS=Homo sapiens]	TRUE	0.639511	0.639511	0.173387	0.112549	0.0745521
P28482	MAPK1	1	-1.70282	0.14777	0.788009	-0.214953	1.17263	-0.190631	mitogen-activated protein kinase 1 [OS=Homo sapiens]	TRUE	0.54911	0.54911	0.218611	0.132959	0.09932
P29966	MARCKS	1	-1.50612	0.266902	0.91579	-0.237955	1.17721	-0.615826	Myristoylated alanine-rich C-kinase substrate [OS=Homo sapiens]	TRUE	0.561515	0.561515	0.186954	0.151615	0.0999165
P30085-1	CMPK1	1	-0.480124	-0.704309	1.66447	0.0308818	0.572646	-1.08356	UMP-CMP kinase [OS=Homo sapiens]	TRUE	0.603631	0.603631	0.147668	0.160839	0.087862
P30086	PEBP1	1	-1.59501	-0.253884	0.238507	0.495346	1.41414	-0.299101	phosphatidylethanolamine-binding protein 1 [OS=Homo sapiens]	TRUE	0.597493	0.597493	0.261752	0.0750005	0.0657543
P30307-1	CDC25C	1	-0.583851	-0.692314	0.659277	0.886355	1.07424	-1.34371	m-phase inducer phosphatase 3 [OS=Homo sapiens]	TRUE	0.623994	0.623994	0.185011	0.110653	0.0803423
P31943	HNRNPH1	1	-0.268707	-1.1477	1.12753	0.679827	0.753383	-1.14434	Heterogeneous nuclear ribonucleoprotein H [OS=Homo sapiens]	TRUE	0.66212	0.66212	0.165475	0.103526	0.0688786
P32119	PRDX2	1	-1.07156	-0.509615	1.30347	-0.306479	1.19444	-0.610258	Peroxiredoxin-2 [OS=Homo sapiens]	TRUE	0.67263	0.67263	0.15	0.107701	0.0696694
P32780	GTF2H1	1	-0.606378	-1.3157	1.11353	0.553099	0.940977	-0.685528	General transcription factor IIH subunit 1 [OS=Homo sapiens]	TRUE	0.735962	0.735962	0.153683	0.0631358	0.0472185
P33240	CSTF2	1	-0.959648	0.235019	1.3841	0.319166	0.384578	-1.36321	cleavage stimulation factor subunit 2 [OS=Homo sapiens]	TRUE	0.559052	0.559052	0.141871	0.203833	0.0952448
P34059	GALNS	1	-0.413584	-0.970807	1.55967	0.26293	0.583638	-1.02184	N-acetylgalactosamine-6-sulfatase [OS=Homo sapiens]	TRUE	0.637847	0.637847	0.151334	0.131812	0.0790065
P35080-1	PFN2	1	-1.25845	-1.23158	0.802481	0.518284	0.974071	0.195195	Profilin-2 [OS=Homo sapiens]	TRUE	0.639801	0.639801	0.27604	0.0435361	0.0406226
P35241-1	RDX	1	-1.42481	-0.481523	0.560031	0.269459	1.4797	-0.40286	radixin [OS=Homo sapiens]	TRUE	0.626326	0.626326	0.214785	0.0864075	0.0724817
P35251-1	RFC1	1	-1.36182	-0.405928	0.871495	1.14252	0.542258	-0.788519	Replication factor C subunit 1 [OS=Homo sapiens]	TRUE	0.619334	0.619334	0.193858	0.104758	0.0820509
P35637-1	FUS	1	-0.73356	-1.15484	0.851509	1.11391	0.722868	-0.799886	RNA-binding protein FUS [OS=Homo sapiens]	TRUE	0.648397	0.648397	0.201831	0.0824792	0.0672929
P35658-1	NUP214	1	-1.42788	-0.723879	0.962103	1.22909	-0.0137089	-0.0257176	Nuclear pore complex protein Nup214 [OS=Homo sapiens]	TRUE	0.54297	0.54297	0.275329	0.0965638	0.0851371
P35716	SOX11	1	-1.06012	-0.864102	1.14635	0.749311	0.805955	-0.777385	Transcription factor SOX-11 [OS=Homo sapiens]	TRUE	0.799362	0.799362	0.111691	0.0518689	0.0370777
P35914	HMGCL	1	-1.3179	-0.810793	0.187863	1.15124	1.07794	-0.288357	Hydroxymethylglutaryl-CoA lyase, mitochondrial [OS=Homo sapiens]	TRUE	0.534681	0.534681	0.331402	0.0678838	0.066033
P36954	POLR2I	1	-0.851291	-0.917014	1.63767	0.566204	0.192691	-0.62826	DNA-directed RNA polymerase II subunit RPB9 [OS=Homo sapiens]	TRUE	0.670079	0.670079	0.152982	0.107731	0.0692083
P37108	SRP14	1	-1.19744	0.089977	1.42764	0.0266644	0.680689	-1.02754	Signal recognition particle 14 kDa protein [OS=Homo sapiens]	TRUE	0.603295	0.603295	0.145738	0.162639	0.0883277
P37198	NUP62	1	-1.56196	-0.642878	0.685492	0.828032	0.95905	-0.267738	nuclear pore glycoprotein p62 [OS=Homo sapiens]	TRUE	0.675654	0.675654	0.207383	0.0627069	0.0542561
P38117	ETFB	1	-1.12207	-1.0115	1.26968	0.059137	1.02624	-0.22149	electron transfer flavoprotein subunit beta [OS=Homo sapiens]	TRUE	0.736624	0.736624	0.151185	0.0640253	0.048165
P38919	EIF4A3	1	-1.09438	-1.10006	0.883176	0.969227	0.809099	-0.467052	Eukaryotic initiation factor 4A-III [OS=Homo sapiens]	TRUE	0.66143	0.66143	0.201103	0.0738615	0.0636057
P39656	DDOST	1	-0.939703	-0.961847	1.23385	1.22321	-0.37491	-0.180603	Dolichyl-diphosphooligosaccharide--protein glycosyltransferase 48 kDa subunit [OS=Homo sapiens]	TRUE	0.513864	0.513864	0.258811	0.124996	0.102329
P39748	FEN1	1	-1.11312	-0.230052	1.2599	-0.19122	1.1488	-0.874298	Flap endonuclease 1 [OS=Homo sapiens]	TRUE	0.627445	0.627445	0.15522	0.133217	0.084119
P40123	CAP2	1	-0.915424	-0.467158	0.928023	0.237812	1.33363	-1.11688	Adenylyl cyclase-associated protein 2 [OS=Homo sapiens]	TRUE	0.651132	0.651132	0.159797	0.111285	0.0777863
P40855-1	PEX19	1	-1.44352	-0.453319	1.1379	-0.105956	1.15032	-0.285434	Peroxisomal biogenesis factor 19 [OS=Homo sapiens]	TRUE	0.708531	0.708531	0.155474	0.0794518	0.0565428
P40967-1	PMEL	1	-0.945305	-0.955492	0.121067	0.993842	1.36306	-0.577171	Melanocyte protein PMEL [OS=Homo sapiens]	TRUE	0.562722	0.562722	0.303826	0.0688742	0.0645778
P41223	BUD31	1	-0.860905	-0.92062	0.416426	1.40165	0.779415	-0.815961	Protein BUD31 homolog [OS=Homo sapiens]	TRUE	0.58717	0.58717	0.256186	0.0836366	0.073007
P42684	ABL2	1	-1.62166	-0.424887	0.779267	-0.100193	1.24827	0.119212	Abelson tyrosine-protein kinase 2 [OS=Homo sapiens]	TRUE	0.627279	0.627279	0.231883	0.0772673	0.063571
P42858	HTT	1	-1.0053	-0.24912	1.4598	0.112558	0.771907	-1.08985	huntingtin [OS=Homo sapiens]	TRUE	0.647515	0.647515	0.137864	0.1364	0.0782214
P43490	NAMPT	1	-1.24597	-0.719198	0.24112	0.579514	1.54215	-0.397614	nicotinamide phosphoribosyltransferase [OS=Homo sapiens]	TRUE	0.622222	0.622222	0.261405	0.061227	0.055146
P45973	CBX5	1	-1.02312	-1.19828	0.361207	0.447711	1.47725	-0.0647736	chromobox protein homolog 5 [OS=Homo sapiens]	TRUE	0.507806	0.507806	0.333818	0.0802732	0.0781029
P45974-1	USP5	1	-1.58524	-0.700088	0.675438	0.354869	1.18751	0.0675088	Ubiquitin carboxyl-terminal hydrolase 5 [OS=Homo sapiens]	TRUE	0.627613	0.627613	0.247965	0.0656867	0.0587352
P45983-4	MAPK8	1	-1.63608	-0.437494	0.452498	1.28599	0.497071	-0.161991	Isoform 4 of Mitogen-activated protein kinase 8 [OS=Homo sapiens]	TRUE	0.535333	0.535333	0.301881	0.0843315	0.0784541
P46100	ATRX	1	-1.25988	-0.766093	1.50058	0.396675	0.516268	-0.387551	transcriptional regulator ATRX [OS=Homo sapiens]	TRUE	0.743279	0.743279	0.133105	0.0733458	0.0502705
P46459	NSF	1	-1.27441	-0.884986	1.05607	0.217693	1.16317	-0.277543	Vesicle-fusing ATPase [OS=Homo sapiens]	TRUE	0.689623	0.689623	0.173147	0.0756456	0.0615844
P47755	CAPZA2	1	-0.227876	-0.602565	1.01078	-0.471103	1.42973	-1.13897	F-actin-capping protein subunit alpha-2 [OS=Homo sapiens]	TRUE	0.562102	0.562102	0.17395	0.167497	0.0964514
P47756-2	CAPZB	1	-1.18512	-0.595395	1.13822	0.88846	0.627184	-0.873346	Isoform 2 of F-actin-capping protein subunit beta [OS=Homo sapiens]	TRUE	0.764327	0.764327	0.123808	0.0662943	0.0455705
P48029-1	SLC6A8	1	-1.39182	-0.499089	0.651425	0.804842	1.12483	-0.690188	Sodium- and chloride-dependent creatine transporter 1 [OS=Homo sapiens]	TRUE	0.774519	0.774519	0.141349	0.04757	0.0365616
P48380	RFX3	1	-0.988709	-0.0553546	1.00206	1.02822	0.364725	-1.35093	Transcription factor rfx3 [OS=Homo sapiens]	TRUE	0.604301	0.604301	0.16348	0.145172	0.0870469
P48739	PITPNB	1	-1.73513	-0.669077	0.818712	0.673652	0.486077	0.425769	Phosphatidylinositol transfer protein beta isoform [OS=Homo sapiens]	TRUE	0.519444	0.519444	0.317654	0.0835441	0.0793574
P49006	MARCKSL1	1	-1.04401	0.315995	1.15442	0.176953	0.762316	-1.36568	MARCKS-related protein [OS=Homo sapiens]	TRUE	0.555241	0.555241	0.153699	0.191008	0.100052
P49069	CAMLG	1	-0.966065	-0.907133	0.846808	0.772446	1.10109	-0.847151	calcium signal-modulating cyclophilin ligand [OS=Homo sapiens]	TRUE	0.714124	0.714124	0.157395	0.0717315	0.0567505
P49189	ALDH9A1	1	-1.5923	-0.682468	0.606367	0.146627	1.23615	0.285617	4-trimethylaminobutyraldehyde dehydrogenase [OS=Homo sapiens]	TRUE	0.56847	0.56847	0.297296	0.069679	0.0645543
P49354	FNTA	1	-1.32466	-0.778308	1.12562	0.403422	1.00982	-0.435891	protein farnesyltransferase/geranylgeranyltransferase type-1 subunit alpha [OS=Homo sapiens]	TRUE	0.724086	0.724086	0.148583	0.0712743	0.0560565
P49356	FNTB	1	-1.17364	-0.866433	0.975502	0.699784	1.00823	-0.643442	protein farnesyltransferase subunit beta [OS=Homo sapiens]	TRUE	0.73853	0.73853	0.145209	0.0647201	0.0515408
P49458	SRP9	1	-1.27515	-0.393818	1.58167	0.463487	0.276478	-0.652665	Signal recognition particle 9 kDa protein [OS=Homo sapiens]	TRUE	0.674948	0.674948	0.142377	0.113192	0.0694827
P49711-1	CTCF	1	-0.675952	-0.7488	1.68984	-0.0487668	0.633818	-0.850137	Transcriptional repressor CTCF [OS=Homo sapiens]	TRUE	0.666988	0.666988	0.134959	0.127394	0.0706588
P49754	VPS41	1	-1.03411	-0.828384	0.399822	0.956673	1.26327	-0.757278	Vacuolar protein sorting-associated protein 41 homolog [OS=Homo sapiens]	TRUE	0.676823	0.676823	0.208735	0.0619024	0.0525397
P49755	TMED10	1	-0.0708273	-0.505847	1.29854	0.332383	0.565283	-1.61953	Transmembrane emp24 domain-containing protein 10 [OS=Homo sapiens]	TRUE	0.532013	0.532013	0.155423	0.209293	0.103271
P49760-1	CLK2	1	-1.17764	-1.16677	0.822225	1.02581	0.695553	-0.19918	Dual specificity protein kinase CLK2 [OS=Homo sapiens]	TRUE	0.609582	0.609582	0.250599	0.0732258	0.0665935
P49770	EIF2B2	1	-0.46117	-1.2438	0.827145	-0.0723547	1.49965	-0.549472	Translation initiation factor eIF-2B subunit beta [OS=Homo sapiens]	TRUE	0.63635	0.63635	0.210659	0.0861713	0.0668203
P49773	HINT1	1	-0.916883	-0.788161	1.07852	-0.00245755	1.35783	-0.728847	Histidine triad nucleotide-binding protein 1 [OS=Homo sapiens]	TRUE	0.672247	0.672247	0.161143	0.0960979	0.070512
P49917	LIG4	1	-0.420683	-0.387966	1.09899	0.991908	0.269583	-1.55183	DNA ligase 4 [OS=Homo sapiens]	TRUE	0.509726	0.509726	0.18343	0.189981	0.116864
P50542-1	PEX5	1	-0.746483	-1.3534	0.543822	0.68267	1.2934	-0.42001	Peroxisomal targeting signal 1 receptor [OS=Homo sapiens]	TRUE	0.631507	0.631507	0.255865	0.0592414	0.0533865
P51153	RAB13	1	-0.550375	-0.446064	-0.0907262	0.663723	1.61879	-1.19535	Ras-related protein Rab-13 [OS=Homo sapiens]	TRUE	0.522481	0.522481	0.261279	0.119088	0.0971515
P51532-1	SMARCA4	1	-0.810805	-0.00680579	0.284111	-0.0734717	1.73041	-1.12344	Transcription activator BRG1 [OS=Homo sapiens]	TRUE	0.547324	0.547324	0.208611	0.144777	0.0992877
P51654-1	GPC3	1	-1.18982	-1.01065	1.11505	0.188644	1.11242	-0.215639	Glypican-3 [OS=Homo sapiens]	TRUE	0.680734	0.680734	0.179884	0.0766629	0.0627189
P51665	PSMD7	1	-1.03799	-0.752663	0.419208	0.923119	1.27955	-0.831223	26S proteasome non-ATPase regulatory subunit 7 [OS=Homo sapiens]	TRUE	0.629188	0.629188	0.216593	0.0833303	0.0708882
P51798-1	CLCN7	1	-1.0739	-1.0432	0.58359	1.12128	0.939479	-0.527243	H(+)/Cl(-) exchange transporter 7 [OS=Homo sapiens]	TRUE	0.683711	0.683711	0.216571	0.0531661	0.0465526
P51858	HDGF	1	-1.56383	-0.771023	0.936536	0.834831	0.618761	-0.0552761	hepatoma-derived growth factor [OS=Homo sapiens]	TRUE	0.615766	0.615766	0.231771	0.0811613	0.0713017
P51965-1	UBE2E1	1	-0.536903	-0.831001	0.723572	1.32322	0.531263	-1.21015	Ubiquitin-conjugating enzyme E2 E1 [OS=Homo sapiens]	TRUE	0.591309	0.591309	0.208816	0.114375	0.0855008
P51991-1	HNRNPA3	1	-0.957706	-0.336666	0.788668	0.52766	1.22773	-1.24969	Heterogeneous nuclear ribonucleoprotein A3 [OS=Homo sapiens]	TRUE	0.709743	0.709743	0.140932	0.0902554	0.0590702
P52306-1	RAP1GDS1	1	-0.727804	-0.79336	1.23035	-0.538635	1.33478	-0.505329	Rap1 GTPase-GDP dissociation stimulator 1 [OS=Homo sapiens]	TRUE	0.57069	0.57069	0.193322	0.138498	0.0974896
P52630-3	STAT2	1	-1.51835	-0.568964	0.586922	1.33354	0.4256	-0.258755	signal transducer and activator of transcription 2 [OS=Homo sapiens]	TRUE	0.532285	0.532285	0.28228	0.096902	0.0885327
P52657	GTF2A2	1	-1.21927	-0.939934	0.549716	1.28532	0.720265	-0.396095	transcription initiation factor IIA subunit 2 [OS=Homo sapiens]	TRUE	0.566072	0.566072	0.273478	0.0834638	0.0769867
P52756	RBM5	1	-0.779345	-1.20784	1.16336	0.716612	0.781978	-0.67477	RNA-binding protein 5 [OS=Homo sapiens]	TRUE	0.758956	0.758956	0.139926	0.0579559	0.0431619
P52926-1	HMGA2	1	-0.855448	-0.696938	1.71994	-0.386304	0.679968	-0.461213	high mobility group protein HMGI-C [OS=Homo sapiens]	TRUE	0.614245	0.614245	0.158401	0.142688	0.0846653
P53609	PGGT1B	1	-1.56625	-0.688098	1.32171	0.430064	0.338529	0.16404	Geranylgeranyl transferase type-1 subunit beta [OS=Homo sapiens]	TRUE	0.603244	0.603244	0.220479	0.097484	0.078793
P53618	COPB1	1	-0.887964	-0.576473	1.9128	-0.0318339	0.0492387	-0.465772	Coatomer subunit beta [OS=Homo sapiens]	TRUE	0.560773	0.560773	0.163192	0.177289	0.0987465
P53671-3	LIMK2	1	-0.813381	-1.18463	0.579693	1.12186	0.953371	-0.656918	Isoform 3 of LIM domain kinase 2 [OS=Homo sapiens]	TRUE	0.590957	0.590957	0.247965	0.0851988	0.0758797
P53680	AP2S1	1	-1.20369	-0.448283	0.233551	0.771968	1.43919	-0.792735	AP-2 complex subunit sigma [OS=Homo sapiens]	TRUE	0.586457	0.586457	0.23773	0.0947614	0.0810513
P54727	RAD23B	1	-1.51831	-0.440026	0.253411	1.20232	0.908948	-0.406343	UV excision repair protein RAD23 homolog B [OS=Homo sapiens]	TRUE	0.575156	0.575156	0.283759	0.0736649	0.0674209
P55011	SLC12A2	1	-0.426481	-1.40371	1.01612	0.205311	1.19538	-0.586614	Solute carrier family 12 member 2 [OS=Homo sapiens]	TRUE	0.589794	0.589794	0.21717	0.106698	0.0863387
P55854	SUMO3	1	-1.11914	-0.704457	0.349531	0.989691	1.25023	-0.765857	Small ubiquitin-related modifier 3 [OS=Homo sapiens]	TRUE	0.603186	0.603186	0.23438	0.0867669	0.0756666
P56282	POLE2	1	-0.842639	-1.13635	0.9308	1.19957	0.508199	-0.659581	DNA polymerase epsilon subunit 2 [OS=Homo sapiens]	TRUE	0.602886	0.602886	0.221349	0.0955728	0.0801922
[truncated: 609 more rows]

## Sheet: Cluster 2 (763)
Accession	Gene name	cluster	Mean.of.log.A	Mean.of.log.B	Mean.of.log.C	Mean.of.log.D	Mean.of.log.E	Mean.of.log.F	Protein description	isClusterMember	maxMembership	membership.of.cluster.1	membership.of.cluster.2	membership.of.cluster.3	membership.of.cluster.4
[truncated: 763 more rows]

[truncated: 2 more sheets: Cluster 3 (641), Cluster 4 (638)]
