# Supplementary material for: Adjusting PSC culture for neural organoid generation
Source: Stem Cell Reports. 2025 Dec 4;21(1):102724. doi: 10.1016/j.stemcr.2025.102724 (PMC12925955; doi:10.1016/j.stemcr.2025.102724)
Supplement: Table S7. Variance-sensitive fuzzy clustering (VSClust) of the phosphoproteome data, related to Figure 2 [file mmc8.xlsx]

## Sheet: VSClust Result phospho prot
Master Protein Accessions	Master Protein Descriptions	Gene names	Annotated Sequence	Modifications	Sequence and modification - unique	Positions in Master Proteins	Modifications in Master Proteins	# Missed Cleavages	cluster	Mean.of.log.A	Mean.of.log.B	Mean.of.log.C	Mean.of.log.D	Mean.of.log.E	Mean.of.log.F	isClusterMember	maxMembership	membership.of.cluster.1	membership.of.cluster.2	membership.of.cluster.3	membership.of.cluster.4	membership.of.cluster.5	membership.of.cluster.6
A0AVK6	Transcription factor E2F8 OS=Homo sapiens OX=9606 GN=E2F8 PE=1 SV=1	E2F8	[K].DCIHEHLSGDEFEK.[S]	1xCarbamidomethyl [C2]; 1xTMTpro [K14]; 1xTMTpro [N-Term]; 1xPhospho [S8(100)]	[K].DCIHEHLSGDEFEK.[S] 1xCarbamidomethyl [C2] 1xTMTpro [K14] 1xTMTpro [N-Term] 1xPhospho [S8 100]	A0AVK6 [95-108]	A0AVK6 1xPhospho [S102(100)]	0	2	-0.0396819	-1.24077	1.55032	-0.166211	0.663158	-0.766819	FALSE	0.400895	0.0451616	0.400895	0.0633194	0.100761	0.108418	0.281445	A0AVK6
A0FGR8	Extended synaptotagmin-2 OS=Homo sapiens OX=9606 GN=ESYT2 PE=1 SV=1	ESYT2	[K].EPTPSIASDISLPIATQELR.[Q]	1xTMTpro [N-Term]; 1xPhospho [S8(100)]	[K].EPTPSIASDISLPIATQELR.[Q] 1xTMTpro [N-Term] 1xPhospho [S8 100]	A0FGR8 [751-770]	A0FGR8 1xPhospho [S758(100)]	0	3	0.750932	0.0137553	-1.74335	-0.361538	1.09897	0.241237	FALSE	0.417159	0.160011	0.0745965	0.417159	0.0861428	0.193707	0.0683836	A0FGR8
A0FGR8	Extended synaptotagmin-2 OS=Homo sapiens OX=9606 GN=ESYT2 PE=1 SV=1	ESYT2	[K].EPTPSIASDISLPIATQELR.[Q]	1xTMTpro [N-Term]; 2xPhospho [S8(100); S11(100)]	[K].EPTPSIASDISLPIATQELR.[Q] 1xTMTpro [N-Term] 2xPhospho [S8 100 S11 100]	A0FGR8 [751-770]	A0FGR8 2xPhospho [S758(100); S761(100)]	0	3	1.18667	-1.00058	-0.556068	0.0796239	1.20181	-0.911457	FALSE	0.241249	0.099972	0.194556	0.241249	0.119185	0.210941	0.134097	A0FGR8
A0JLT2	Mediator of RNA polymerase II transcription subunit 19 OS=Homo sapiens OX=9606 GN=MED19 PE=1 SV=2	MED19	[K].NRHSPDHPGMGSSQASSSSSLR.[-]	1xTMTpro [N-Term]; 1xPhospho [S4(100)]	[K].NRHSPDHPGMGSSQASSSSSLR.[-] 1xTMTpro [N-Term] 1xPhospho [S4 100]	A0JLT2 [223-244]	A0JLT2 1xPhospho [S226(100)]	1	3	0.963494	-0.113525	-1.49003	-0.684069	0.165078	1.15905	FALSE	0.468116	0.273037	0.0368182	0.468116	0.0678665	0.116014	0.0381492	A0JLT2
A0JLT2	Mediator of RNA polymerase II transcription subunit 19 OS=Homo sapiens OX=9606 GN=MED19 PE=1 SV=2	MED19	[R].TQDPVPPETPSDSDHKK.[K]	2xTMTpro [K16; K17]; 1xTMTpro [N-Term]; 1xPhospho [S11(100)]	[R].TQDPVPPETPSDSDHKK.[K] 2xTMTpro [K16 K17] 1xTMTpro [N-Term] 1xPhospho [S11 100]	A0JLT2 [184-200]	A0JLT2 1xPhospho [S194(100)]	1	4	-0.187706	-0.300277	2.01449	-0.396692	-0.462879	-0.666937	FALSE	0.277187	0.0777457	0.207212	0.083468	0.277187	0.0979754	0.256412	A0JLT2
A0JNW5	UHRF1-binding protein 1-like OS=Homo sapiens OX=9606 GN=UHRF1BP1L PE=1 SV=2	BLTP3B	[K].SASDTNLQK.[G]	1xTMTpro [K9]; 1xTMTpro [N-Term]; 1xPhospho [S3(100)]	[K].SASDTNLQK.[G] 1xTMTpro [K9] 1xTMTpro [N-Term] 1xPhospho [S3 100]	A0JNW5 [951-959]	A0JNW5 1xPhospho [S953(100)]	0	1	-0.226949	0.627011	-0.320958	-0.771476	-0.998706	1.69108	FALSE	0.449965	0.449965	0.0514061	0.158499	0.156596	0.115016	0.0685187	A0JNW5
A0MZ66	Shootin-1 OS=Homo sapiens OX=9606 GN=SHTN1 PE=1 SV=4	SHTN1	[K].VTAEADSSSPTGILATSESK.[S]	1xTMTpro [K20]; 1xTMTpro [N-Term]; 1xPhospho [S9(97)]	[K].VTAEADSSSPTGILATSESK.[S] 1xTMTpro [K20] 1xTMTpro [N-Term] 1xPhospho [S9 97]	A0MZ66 [486-505]	A0MZ66 1xPhospho [S494(97)]	0	1	1.13524	-0.107555	-0.941798	-0.191046	-1.12442	1.22958	TRUE	0.500254	0.500254	0.029913	0.272637	0.0837221	0.079828	0.0336452	A0MZ66
A1L020	RNA-binding protein MEX3A OS=Homo sapiens OX=9606 GN=MEX3A PE=1 SV=1	MEX3A	[K].ILEYNNENDFLAGSPDAAIDSR.[Y]	1xTMTpro [N-Term]; 1xPhospho [S14(100)]	[K].ILEYNNENDFLAGSPDAAIDSR.[Y] 1xTMTpro [N-Term] 1xPhospho [S14 100]	A1L020 [295-316]	A1L020 1xPhospho [S308(100)]	0	6	-1.43404	-0.905715	1.21919	0.401283	0.689088	0.0301864	TRUE	0.535043	0.0149427	0.342464	0.0175014	0.0259669	0.0640828	0.535043	A1L020
A1L020	RNA-binding protein MEX3A OS=Homo sapiens OX=9606 GN=MEX3A PE=1 SV=1	MEX3A	[K].LGGGGLRSPGGGR.[D]	1xTMTpro [N-Term]; 1xPhospho [S8(100)]	[K].LGGGGLRSPGGGR.[D] 1xTMTpro [N-Term] 1xPhospho [S8 100]	A1L020 [455-467]	A1L020 1xPhospho [S462(100)]	1	6	-1.96893	0.338724	0.876119	0.429458	0.118235	0.206389	FALSE	0.475991	0.0507215	0.214484	0.0476532	0.0861008	0.12505	0.475991	A1L020
A1L020	RNA-binding protein MEX3A OS=Homo sapiens OX=9606 GN=MEX3A PE=1 SV=1	MEX3A	[R].AGPPGAHRSPATSAGPELAGLPR.[R]	1xTMTpro [N-Term]; 1xPhospho [S9(100)]	[R].AGPPGAHRSPATSAGPELAGLPR.[R] 1xTMTpro [N-Term] 1xPhospho [S9 100]	A1L020 [420-442]	A1L020 1xPhospho [S428(100)]	1	1	-0.860093	1.52469	-0.621706	0.048962	-0.924113	0.832259	FALSE	0.3175	0.3175	0.077448	0.154114	0.203804	0.138508	0.108625	A1L020
A1L020	RNA-binding protein MEX3A OS=Homo sapiens OX=9606 GN=MEX3A PE=1 SV=1	MEX3A	[R].QNSLGCIGECGVDSGFEAPR.[L]	2xCarbamidomethyl [C6; C10]; 1xTMTpro [N-Term]; 1xPhospho [S3(100)]	[R].QNSLGCIGECGVDSGFEAPR.[L] 2xCarbamidomethyl [C6 C10] 1xTMTpro [N-Term] 1xPhospho [S3 100]	A1L020 [336-355]	A1L020 1xPhospho [S338(100)]	0	6	-1.35728	-0.575424	1.13858	-0.101248	1.19576	-0.300391	FALSE	0.422873	0.0226976	0.409107	0.027977	0.0417078	0.075638	0.422873	A1L020
A1L170	Uncharacterized protein C1orf226 OS=Homo sapiens OX=9606 GN=C1orf226 PE=1 SV=1	C1orf226	[K].LSLSPISLAESWEDGSPPPQAR.[T]	1xTMTpro [N-Term]; 1xPhospho [S16(100)]	[K].LSLSPISLAESWEDGSPPPQAR.[T] 1xTMTpro [N-Term] 1xPhospho [S16 100]	A1L170 [234-255]	A1L170 1xPhospho [S249(100)]	0	6	-1.0145	0.734883	0.543065	-0.693296	1.34691	-0.917059	FALSE	0.279568	0.0739758	0.264111	0.0938057	0.162412	0.126128	0.279568	A1L170
A1L170	Uncharacterized protein C1orf226 OS=Homo sapiens OX=9606 GN=C1orf226 PE=1 SV=1	C1orf226	[K].LSLSPISLAESWEDGSPPPQAR.[T]	1xTMTpro [N-Term]; 2xPhospho [S4(100); S11(100)]	[K].LSLSPISLAESWEDGSPPPQAR.[T] 1xTMTpro [N-Term] 2xPhospho [S4 100 S11 100]	A1L170 [234-255]	A1L170 2xPhospho [S237(100); S244(100)]	0	1	-0.225802	1.26804	-0.856738	-1.35371	0.369411	0.798797	FALSE	0.31997	0.31997	0.0638116	0.24109	0.179161	0.119483	0.0764832	A1L170
A1L170	Uncharacterized protein C1orf226 OS=Homo sapiens OX=9606 GN=C1orf226 PE=1 SV=1	C1orf226	[R].ASSPSLIER.[N]	1xTMTpro [N-Term]; 1xPhospho [S3(99)]	[R].ASSPSLIER.[N] 1xTMTpro [N-Term] 1xPhospho [S3 99]	A1L170 [221-229]	A1L170 1xPhospho [S223(99)]	0	2	-1.38675	-0.50034	0.443003	0.378367	1.51247	-0.446753	FALSE	0.471981	0.0264203	0.471981	0.0340362	0.0394205	0.103377	0.324765	A1L170
A1L170	Uncharacterized protein C1orf226 OS=Homo sapiens OX=9606 GN=C1orf226 PE=1 SV=1	C1orf226	[R].RASSPSLIER.[N]	1xTMTpro [N-Term]; 1xPhospho [S3(100)]	[R].RASSPSLIER.[N] 1xTMTpro [N-Term] 1xPhospho [S3 100]	A1L170 [220-229]	A1L170 1xPhospho [S222(100)]	1	6	-0.998581	-1.0759	1.2988	0.690256	-0.539648	0.62508	FALSE	0.378213	0.0594097	0.237327	0.0592903	0.0911423	0.174618	0.378213	A1L170
A1L170	Uncharacterized protein C1orf226 OS=Homo sapiens OX=9606 GN=C1orf226 PE=1 SV=1	C1orf226	[R].RASSPSLIER.[N]	1xTMTpro [N-Term]; 2xPhospho [S3(100); S4(100)]	[R].RASSPSLIER.[N] 1xTMTpro [N-Term] 2xPhospho [S3 100 S4 100]	A1L170 [220-229]	A1L170 2xPhospho [S222(100); S223(100)]	1	2	-0.549209	-1.07629	1.54464	-0.24393	0.884129	-0.559337	FALSE	0.445856	0.03083	0.445856	0.0413355	0.067538	0.0871061	0.327334	A1L170
A1L390	Pleckstrin homology domain-containing family G member 3 OS=Homo sapiens OX=9606 GN=PLEKHG3 PE=1 SV=1	PLEKHG3	[K].ALSSEEEEEMGGAAQEPESLLPPSVLDQASVIAER.[F]	1xTMTpro [N-Term]; 2xPhospho [S3(100); S4(100)]	[K].ALSSEEEEEMGGAAQEPESLLPPSVLDQASVIAER.[F] 1xTMTpro [N-Term] 2xPhospho [S3 100 S4 100]	A1L390 [574-608]	A1L390 2xPhospho [S576(100); S577(100)]	0	6	-1.89344	0.550049	-0.0358877	0.975716	0.00479599	0.398763	FALSE	0.334923	0.0808758	0.19694	0.0736354	0.0978158	0.21581	0.334923	A1L390
A1L390	Pleckstrin homology domain-containing family G member 3 OS=Homo sapiens OX=9606 GN=PLEKHG3 PE=1 SV=1	PLEKHG3	[K].GPLPSPTAGLEESSGQGPSSPVALLGQVQDFQQSAECQPK.[E]	1xCarbamidomethyl [C37]; 1xTMTpro [K40]; 1xTMTpro [N-Term]; 1xPhospho [S/T]	[K].GPLPSPTAGLEESSGQGPSSPVALLGQVQDFQQSAECQPK.[E] 1xCarbamidomethyl [C37] 1xTMTpro [K40] 1xTMTpro [N-Term] 1xPhospho [S/T]	A1L390 [1150-1189]		0	1	0.219359	0.347312	-1.52642	0.125953	-0.616992	1.45078	FALSE	0.422074	0.422074	0.0447168	0.240198	0.082836	0.157662	0.0525135	A1L390
A1L390	Pleckstrin homology domain-containing family G member 3 OS=Homo sapiens OX=9606 GN=PLEKHG3 PE=1 SV=1	PLEKHG3	[K].GPLSPFNSR.[A]	1xTMTpro [N-Term]; 1xPhospho [S4(100)]	[K].GPLSPFNSR.[A] 1xTMTpro [N-Term] 1xPhospho [S4 100]	A1L390 [73-81]	A1L390 1xPhospho [S76(100)]	0	5	-0.649973	-0.753467	-1.21172	1.2828	0.730952	0.601401	TRUE	0.553029	0.0602829	0.132568	0.0817679	0.0467592	0.553029	0.125593	A1L390
A1L390	Pleckstrin homology domain-containing family G member 3 OS=Homo sapiens OX=9606 GN=PLEKHG3 PE=1 SV=1	PLEKHG3	[K].SSGFGSPR.[L]	1xTMTpro [N-Term]; 1xPhospho [S6(100)]	[K].SSGFGSPR.[L] 1xTMTpro [N-Term] 1xPhospho [S6 100]	A1L390 [626-633]	A1L390 1xPhospho [S631(100)]	0	5	0.0953188	-0.831274	-0.886466	1.86493	-0.179123	-0.0633876	FALSE	0.34541	0.0981015	0.17449	0.134481	0.086048	0.34541	0.16147	A1L390
A1L390	Pleckstrin homology domain-containing family G member 3 OS=Homo sapiens OX=9606 GN=PLEKHG3 PE=1 SV=1	PLEKHG3	[R].RPSGRSPTSTEK.[R]	1xTMTpro [K12]; 1xTMTpro [N-Term]; 1xPhospho [S6(98.6)]	[R].RPSGRSPTSTEK.[R] 1xTMTpro [K12] 1xTMTpro [N-Term] 1xPhospho [S6 98.6]	A1L390 [483-494]	A1L390 1xPhospho [S488(98.6)]	2	5	-0.89019	-0.455122	-1.00918	1.44426	-0.0357124	0.945944	FALSE	0.461534	0.0915338	0.130516	0.0969691	0.0670322	0.461534	0.152414	A1L390
A1L390	Pleckstrin homology domain-containing family G member 3 OS=Homo sapiens OX=9606 GN=PLEKHG3 PE=1 SV=1	PLEKHG3	[R].RSSVAQEDSK.[S]	1xTMTpro [K10]; 1xTMTpro [N-Term]; 1xPhospho [S3(99.5)]	[R].RSSVAQEDSK.[S] 1xTMTpro [K10] 1xTMTpro [N-Term] 1xPhospho [S3 99.5]	A1L390 [616-625]	A1L390 1xPhospho [S618(99.5)]	1	3	1.59117	-0.85659	-1.01704	0.0597788	-0.468189	0.690867	FALSE	0.429712	0.219267	0.0561327	0.429712	0.0945393	0.145488	0.05486	A1L390
A1L390	Pleckstrin homology domain-containing family G member 3 OS=Homo sapiens OX=9606 GN=PLEKHG3 PE=1 SV=1	PLEKHG3	[R].SSSVLSLEGSEK.[G]	1xTMTpro [K12]; 1xTMTpro [N-Term]; 1xPhospho [S6(100)]	[R].SSSVLSLEGSEK.[G] 1xTMTpro [K12] 1xTMTpro [N-Term] 1xPhospho [S6 100]	A1L390 [638-649]	A1L390 1xPhospho [S643(100)]	0	5	-0.486485	-0.194059	-0.96466	0.946872	-0.802942	1.50127	FALSE	0.344014	0.197349	0.093144	0.150411	0.0970845	0.344014	0.117996	A1L390
A1L390	Pleckstrin homology domain-containing family G member 3 OS=Homo sapiens OX=9606 GN=PLEKHG3 PE=1 SV=1	PLEKHG3	[R].SSSVLSLEGSEKGLAR.[H]	1xTMTpro [K12]; 1xTMTpro [N-Term]; 2xPhospho [S6(100); S10(100)]	[R].SSSVLSLEGSEKGLAR.[H] 1xTMTpro [K12] 1xTMTpro [N-Term] 2xPhospho [S6 100 S10 100]	A1L390 [638-653]	A1L390 2xPhospho [S643(100); S647(100)]	1	1	1.20304	0.393381	-1.38112	-0.423613	-0.69875	0.907065	TRUE	0.53206	0.53206	0.0181844	0.330141	0.0546363	0.0451754	0.0198029	A1L390
A1X283	SH3 and PX domain-containing protein 2B OS=Homo sapiens OX=9606 GN=SH3PXD2B PE=1 SV=3	SH3PXD2B	[K].KNSGEPLPPKPGPGSPSHPGALDLDGVSR.[Q]	2xTMTpro [K1; K10]; 1xTMTpro [N-Term]; 1xPhospho [S15(98.3)]	[K].KNSGEPLPPKPGPGSPSHPGALDLDGVSR.[Q] 2xTMTpro [K1 K10] 1xTMTpro [N-Term] 1xPhospho [S15 98.3]	A1X283 [277-305]	A1X283 1xPhospho [S291(98.3)]	2	1	0.237224	1.2351	-0.626886	-0.982692	-0.943837	1.0811	TRUE	0.657722	0.657722	0.0223834	0.127501	0.120173	0.0440343	0.028186	A1X283
A1X283	SH3 and PX domain-containing protein 2B OS=Homo sapiens OX=9606 GN=SH3PXD2B PE=1 SV=3	SH3PXD2B	[K].LRPAKSQDK.[S]	2xTMTpro [K5; K9]; 1xTMTpro [N-Term]; 1xPhospho [S6(100)]	[K].LRPAKSQDK.[S] 2xTMTpro [K5 K9] 1xTMTpro [N-Term] 1xPhospho [S6 100]	A1X283 [670-678]	A1X283 1xPhospho [S675(100)]	1	6	-1.79696	-0.282134	0.433044	0.463245	1.1344	0.0484017	FALSE	0.459463	0.0259979	0.323778	0.0304216	0.0379306	0.122409	0.459463	A1X283
A1X283	SH3 and PX domain-containing protein 2B OS=Homo sapiens OX=9606 GN=SH3PXD2B PE=1 SV=3	SH3PXD2B	[K].NSGEPLPPKPGPGSPSHPGALDLDGVSR.[Q]	1xTMTpro [K9]; 1xTMTpro [N-Term]; 1xPhospho [S14(100)]	[K].NSGEPLPPKPGPGSPSHPGALDLDGVSR.[Q] 1xTMTpro [K9] 1xTMTpro [N-Term] 1xPhospho [S14 100]	A1X283 [278-305]	A1X283 1xPhospho [S291(100)]	1	6	-1.94478	-0.0200058	0.744892	0.702475	0.391464	0.125951	TRUE	0.541486	0.031193	0.236887	0.0319675	0.0496456	0.108821	0.541486	A1X283
A1XBS5	Protein FAM92A OS=Homo sapiens OX=9606 GN=FAM92A PE=1 SV=2	CIBAR1	[K].DQQAEDDEDDELDVTEEENFLK.[-]	1xTMTpro [K22]; 1xTMTpro [N-Term]; 1xPhospho [T15(100)]	[K].DQQAEDDEDDELDVTEEENFLK.[-] 1xTMTpro [K22] 1xTMTpro [N-Term] 1xPhospho [T15 100]	A1XBS5 [268-289]	A1XBS5 1xPhospho [T282(100)]	0	4	0.731129	0.359507	1.25181	-0.35233	-0.418526	-1.57159	FALSE	0.439161	0.0965844	0.130947	0.120752	0.439161	0.0793586	0.133197	A1XBS5
A2AJT9	BCLAF1 and THRAP3 family member 3 OS=Homo sapiens OX=9606 GN=BCLAF3 PE=1 SV=1	BCLAF3	[K].VQGGHSPDDHR.[V]	1xTMTpro [N-Term]; 1xPhospho [S6(100)]	[K].VQGGHSPDDHR.[V] 1xTMTpro [N-Term] 1xPhospho [S6 100]	A2AJT9 [134-144]	A2AJT9 1xPhospho [S139(100)]	0	2	-0.931081	-0.430457	0.0146818	0.0469156	1.89505	-0.595112	FALSE	0.363855	0.0577399	0.363855	0.0791895	0.0774408	0.173263	0.248512	A2AJT9
A2AJT9	BCLAF1 and THRAP3 family member 3 OS=Homo sapiens OX=9606 GN=BCLAF3 PE=1 SV=1	BCLAF3	[R].GNIYYQSYEHRSPSPNIR.[N]	1xTMTpro [N-Term]; 2xPhospho [S12(100); S14(100)]	[R].GNIYYQSYEHRSPSPNIR.[N] 1xTMTpro [N-Term] 2xPhospho [S12 100 S14 100]	A2AJT9 [67-84]	A2AJT9 2xPhospho [S78(100); S80(100)]	1	2	-0.631989	0.491105	-0.698004	-0.334884	1.82607	-0.652303	FALSE	0.230303	0.0932226	0.230303	0.146054	0.119793	0.21027	0.200358	A2AJT9
A2AJT9	BCLAF1 and THRAP3 family member 3 OS=Homo sapiens OX=9606 GN=BCLAF3 PE=1 SV=1	BCLAF3	[R].GYSPGRGDSNR.[R]	1xTMTpro [N-Term]; 1xPhospho [S3(100)]	[R].GYSPGRGDSNR.[R] 1xTMTpro [N-Term] 1xPhospho [S3 100]	A2AJT9 [98-108]	A2AJT9 1xPhospho [S100(100)]	1	2	0.017671	-0.340183	-0.275984	-0.492009	1.95435	-0.863847	FALSE	0.277377	0.0789526	0.277377	0.144835	0.112542	0.195651	0.190643	A2AJT9
A2RRD8	Zinc finger protein 320 OS=Homo sapiens OX=9606 GN=ZNF320 PE=1 SV=1	ZNF320	[K].AFNSPSHLIR.[H]	1xTMTpro [N-Term]; 1xPhospho [S4(100)]	[K].AFNSPSHLIR.[H] 1xTMTpro [N-Term] 1xPhospho [S4 100]	A2RRD8 [449-458]	A2RRD8 1xPhospho [S452(100)]	0	1	0.399985	1.5787	-0.69569	-0.538776	-1.17726	0.433037	TRUE	0.55887	0.55887	0.0274455	0.149882	0.183285	0.046611	0.0339071	A2RRD8
A2RRP1	Neuroblastoma-amplified sequence OS=Homo sapiens OX=9606 GN=NBAS PE=1 SV=2	NBAS	[R].AGEEDEGEEDSDSDYEISAK.[A]	1xTMTpro [K20]; 1xTMTpro [N-Term]; 1xPhospho [S11(100)]	[R].AGEEDEGEEDSDSDYEISAK.[A] 1xTMTpro [K20] 1xTMTpro [N-Term] 1xPhospho [S11 100]	A2RRP1 [463-482]	A2RRP1 1xPhospho [S473(100)]	0	4	1.09986	0.842128	0.255707	-1.38796	0.212166	-1.02191	FALSE	0.422456	0.145419	0.072699	0.216451	0.422456	0.0697475	0.0732273	A2RRP1
A2RRP1	Neuroblastoma-amplified sequence OS=Homo sapiens OX=9606 GN=NBAS PE=1 SV=2	NBAS	[R].AGEEDEGEEDSDSDYEISAK.[A]	1xTMTpro [K20]; 1xTMTpro [N-Term]; 2xPhospho [S11(100); S13(100)]	[R].AGEEDEGEEDSDSDYEISAK.[A] 1xTMTpro [K20] 1xTMTpro [N-Term] 2xPhospho [S11 100 S13 100]	A2RRP1 [463-482]	A2RRP1 2xPhospho [S473(100); S475(100)]	0	5	-0.673415	-1.40114	0.237182	1.48577	-0.183189	0.534791	FALSE	0.32174	0.0559339	0.237565	0.0653195	0.0620236	0.32174	0.257419	A2RRP1
A2RU67	Protein FAM234B OS=Homo sapiens OX=9606 GN=FAM234B PE=1 SV=1	FAM234B	[K].SPDLGEYDPLTQADSDESEDDLVLNLQK.[N]	1xTMTpro [K28]; 1xTMTpro [N-Term]; 1xPhospho [T11(98.3)]	[K].SPDLGEYDPLTQADSDESEDDLVLNLQK.[N] 1xTMTpro [K28] 1xTMTpro [N-Term] 1xPhospho [T11 98.3]	A2RU67 [16-43]	A2RU67 1xPhospho [T26(98.3)]	0	6	-1.50799	0.104476	0.982264	0.717231	0.624013	-0.91999	FALSE	0.474193	0.0265397	0.343675	0.0306744	0.0543769	0.0705409	0.474193	A2RU67
A2RU67	Protein FAM234B OS=Homo sapiens OX=9606 GN=FAM234B PE=1 SV=1	FAM234B	[K].SPDLGEYDPLTQADSDESEDDLVLNLQK.[N]	1xTMTpro [K28]; 1xTMTpro [N-Term]; 2xPhospho [S15(99.9); S18(97.7)]	[K].SPDLGEYDPLTQADSDESEDDLVLNLQK.[N] 1xTMTpro [K28] 1xTMTpro [N-Term] 2xPhospho [S15 99.9 S18 97.7]	A2RU67 [16-43]	A2RU67 2xPhospho [S30(99.9); S33(97.7)]	0	1	0.256076	0.938489	0.104928	-1.14715	-1.24131	1.08897	FALSE	0.459515	0.459515	0.0368389	0.139671	0.254654	0.061546	0.0477761	A2RU67
A2RU67	Protein FAM234B OS=Homo sapiens OX=9606 GN=FAM234B PE=1 SV=1	FAM234B	[K].SPLGEAPEPDSDAEVAEAAKPHLSEVTTEGYPSEPLGGLEQK.[A]	2xTMTpro [K20; K42]; 1xTMTpro [N-Term]; 1xPhospho [T/S/Y]	[K].SPLGEAPEPDSDAEVAEAAKPHLSEVTTEGYPSEPLGGLEQK.[A] 2xTMTpro [K20 K42] 1xTMTpro [N-Term] 1xPhospho [T/S/Y]	A2RU67 [52-93]		1	1	0.96727	0.838198	0.0334627	-1.25757	-1.18796	0.606598	FALSE	0.461155	0.461155	0.026113	0.164238	0.27617	0.0410727	0.0312513	A2RU67
A3KN83	Protein strawberry notch homolog 1 OS=Homo sapiens OX=9606 GN=SBNO1 PE=1 SV=1	SBNO1	[K].LYSLLGIDLTAPSNNSSPR.[D]	1xTMTpro [N-Term]; 1xPhospho [S17(99.2)]	[K].LYSLLGIDLTAPSNNSSPR.[D] 1xTMTpro [N-Term] 1xPhospho [S17 99.2]	A3KN83 [677-695]	A3KN83 1xPhospho [S693(99.2)]	0	6	-1.75364	0.631458	1.19646	-0.0926351	-0.1979	0.216257	FALSE	0.380656	0.0773674	0.190639	0.0665363	0.160778	0.124024	0.380656	A3KN83
A3KN83	Protein strawberry notch homolog 1 OS=Homo sapiens OX=9606 GN=SBNO1 PE=1 SV=1	SBNO1	[K].LYSLLGIDLTAPSNNSSPRDSPCKENK.[I]	1xCarbamidomethyl [C23]; 2xTMTpro [K24; K27]; 1xTMTpro [N-Term]; 1xPhospho [S/Y/T]	[K].LYSLLGIDLTAPSNNSSPRDSPCKENK.[I] 1xCarbamidomethyl [C23] 2xTMTpro [K24 K27] 1xTMTpro [N-Term] 1xPhospho [S/Y/T]	A3KN83 [677-703]		2	1	1.06702	0.136914	0.395266	-1.54655	-0.830464	0.777819	FALSE	0.309886	0.309886	0.0469976	0.220139	0.297154	0.0715846	0.0542391	A3KN83
A3KN83	Protein strawberry notch homolog 1 OS=Homo sapiens OX=9606 GN=SBNO1 PE=1 SV=1	SBNO1	[K].LYSLLGIDLTAPSNNSSPRDSPCKENK.[I]	1xCarbamidomethyl [C23]; 2xTMTpro [K24; K27]; 1xTMTpro [N-Term]; 2xPhospho [T10(92.9); S21(100)]	[K].LYSLLGIDLTAPSNNSSPRDSPCKENK.[I] 1xCarbamidomethyl [C23] 2xTMTpro [K24 K27] 1xTMTpro [N-Term] 2xPhospho [T10 92.9 S21 100]	A3KN83 [677-703]	A3KN83 2xPhospho [T686(92.9); S697(100)]	2	6	-1.47195	-0.758244	1.35672	0.136119	0.621028	0.116331	TRUE	0.537694	0.0218767	0.299057	0.0246515	0.0394858	0.0772355	0.537694	A3KN83
A4D1P6	WD repeat-containing protein 91 OS=Homo sapiens OX=9606 GN=WDR91 PE=1 SV=2	WDR91	[R].NASLSQSPR.[V]	1xTMTpro [N-Term]; 1xPhospho [S7(100)]	[R].NASLSQSPR.[V] 1xTMTpro [N-Term] 1xPhospho [S7 100]	A4D1P6 [250-258]	A4D1P6 1xPhospho [S256(100)]	0	3	0.863156	0.630112	-0.941749	-0.90391	1.19891	-0.846518	FALSE	0.374353	0.151305	0.0949045	0.374353	0.173939	0.121051	0.0844482	A4D1P6
A4D1S0	Killer cell lectin-like receptor subfamily G member 2 OS=Homo sapiens OX=9606 GN=KLRG2 PE=1 SV=3	KLRG2	[K].KKPPSPRPGSPR.[V]	2xTMTpro [K1; K2]; 1xTMTpro [N-Term]; 2xPhospho [S5(100); S10(100)]	[K].KKPPSPRPGSPR.[V] 2xTMTpro [K1 K2] 1xTMTpro [N-Term] 2xPhospho [S5 100 S10 100]	A4D1S0 [68-79]	A4D1S0 2xPhospho [S72(100); S77(100)]	1	5	-1.52312	-0.775193	0.075974	0.211483	1.0643	0.946548	FALSE	0.320472	0.0525127	0.228622	0.0600859	0.0571828	0.320472	0.281125	A4D1S0
A4D1S0	Killer cell lectin-like receptor subfamily G member 2 OS=Homo sapiens OX=9606 GN=KLRG2 PE=1 SV=3	KLRG2	[R].ASPAEGSAGSPGSPTCCR.[C]	2xCarbamidomethyl [C16; C17]; 1xTMTpro [N-Term]; 1xPhospho [S7(100)]	[R].ASPAEGSAGSPGSPTCCR.[C] 2xCarbamidomethyl [C16 C17] 1xTMTpro [N-Term] 1xPhospho [S7 100]	A4D1S0 [203-220]	A4D1S0 1xPhospho [S209(100)]	0	5	-0.973616	-1.04826	-0.652248	0.698348	0.777797	1.19797	TRUE	0.592538	0.0501841	0.123672	0.0609634	0.0413071	0.592538	0.131336	A4D1S0
A4D1S0	Killer cell lectin-like receptor subfamily G member 2 OS=Homo sapiens OX=9606 GN=KLRG2 PE=1 SV=3	KLRG2	[R].TESGCDAEGRASPAEGSAGSPGSPTCCR.[C]	3xCarbamidomethyl [C5; C26; C27]; 1xTMTpro [N-Term]; 2xPhospho [S12(100); S17(100)]	[R].TESGCDAEGRASPAEGSAGSPGSPTCCR.[C] 3xCarbamidomethyl [C5 C26 C27] 1xTMTpro [N-Term] 2xPhospho [S12 100 S17 100]	A4D1S0 [193-220]	A4D1S0 2xPhospho [S204(100); S209(100)]	1	5	-1.6909	-0.486433	-0.0762629	0.549986	0.582733	1.12088	FALSE	0.347069	0.0623502	0.18937	0.0642582	0.0629492	0.347069	0.274002	A4D1S0
A4D1S0	Killer cell lectin-like receptor subfamily G member 2 OS=Homo sapiens OX=9606 GN=KLRG2 PE=1 SV=3	KLRG2	[R].VKPVGAAGGSSTPSPRPSTR.[F]	1xTMTpro [K2]; 1xTMTpro [N-Term]; 2xPhospho [T12(100); S14(100)]	[R].VKPVGAAGGSSTPSPRPSTR.[F] 1xTMTpro [K2] 1xTMTpro [N-Term] 2xPhospho [T12 100 S14 100]	A4D1S0 [130-149]	A4D1S0 2xPhospho [T141(100); S143(100)]	2	2	-1.48505	-0.870456	0.492454	0.319441	1.27232	0.271289	FALSE	0.365787	0.0317688	0.365787	0.0386255	0.0420466	0.157861	0.363911	A4D1S0
A4FU01	Myotubularin-related protein 11 OS=Homo sapiens OX=9606 GN=MTMR11 PE=2 SV=2	MTMR11	[K].AGQGSGSR.[K]	1xTMTpro [N-Term]; 1xPhospho [S5(100)]	[K].AGQGSGSR.[K] 1xTMTpro [N-Term] 1xPhospho [S5 100]	A4FU01 [182-189]	A4FU01 1xPhospho [S186(100)]	0	4	1.30703	1.14552	-0.181363	-0.580876	-0.544685	-1.14563	FALSE	0.348515	0.188996	0.0754023	0.228404	0.348515	0.0808958	0.0777866	A4FU01
A5YKK6	CCR4-NOT transcription complex subunit 1 OS=Homo sapiens OX=9606 GN=CNOT1 PE=1 SV=2	CNOT1	[R].TASPQQR.[E]	1xTMTpro [N-Term]; 1xPhospho [S3(100)]	[R].TASPQQR.[E] 1xTMTpro [N-Term] 1xPhospho [S3 100]	A5YKK6 [1479-1485]	A5YKK6 1xPhospho [S1481(100)]	0	4	-1.01756	0.979859	1.23832	0.406699	-0.886919	-0.720406	FALSE	0.288388	0.0972743	0.167471	0.0844121	0.288388	0.103169	0.259286	A5YKK6
A5YM69	Rho guanine nucleotide exchange factor 35 OS=Homo sapiens OX=9606 GN=ARHGEF35 PE=1 SV=1	ARHGEF35	[R].YYSPCEEHPAETNQNEGAESGTIR.[Q]	1xCarbamidomethyl [C5]; 1xTMTpro [N-Term]; 1xPhospho [S3(100)]	[R].YYSPCEEHPAETNQNEGAESGTIR.[Q] 1xCarbamidomethyl [C5] 1xTMTpro [N-Term] 1xPhospho [S3 100]	A5YM69 [182-205]	A5YM69 1xPhospho [S184(100)]	0	4	0.0891658	1.60909	0.507851	-1.0476	-0.145401	-1.0131	TRUE	0.507706	0.12858	0.0788129	0.125588	0.507706	0.0676222	0.0916904	A5YM69
A6H8Y1	Transcription factor TFIIIB component B'' homolog OS=Homo sapiens OX=9606 GN=BDP1 PE=1 SV=3	BDP1	[K].ATGNESSPR.[E]	1xTMTpro [N-Term]; 1xPhospho [S7(99.2)]	[K].ATGNESSPR.[E] 1xTMTpro [N-Term] 1xPhospho [S7 99.2]	A6H8Y1 [959-967]	A6H8Y1 1xPhospho [S965(99.2)]	0	3	0.130915	1.48029	-1.64151	0.227398	0.0152615	-0.212362	FALSE	0.284571	0.271642	0.0738468	0.284571	0.155111	0.13367	0.0811582	A6H8Y1
A6ND36	Protein FAM83G OS=Homo sapiens OX=9606 GN=FAM83G PE=1 SV=2	FAM83G	[K].AKSVDEIAK.[I]	2xTMTpro [K2; K9]; 1xTMTpro [N-Term]; 1xPhospho [S3(100)]	[K].AKSVDEIAK.[I] 2xTMTpro [K2 K9] 1xTMTpro [N-Term] 1xPhospho [S3 100]	A6ND36 [354-362]	A6ND36 1xPhospho [S356(100)]	1	3	1.28015	0.3935	-1.71428	-0.376412	0.348079	0.0689656	TRUE	0.599363	0.184058	0.0344704	0.599363	0.0712985	0.0773706	0.0334391	A6ND36
A6ND36	Protein FAM83G OS=Homo sapiens OX=9606 GN=FAM83G PE=1 SV=2	FAM83G	[R].RPSVASSVSEEYFEVR.[E]	1xTMTpro [N-Term]; 1xPhospho [S3(100)]	[R].RPSVASSVSEEYFEVR.[E] 1xTMTpro [N-Term] 1xPhospho [S3 100]	A6ND36 [608-623]	A6ND36 1xPhospho [S610(100)]	1	6	-1.448	0.371746	0.143176	0.960123	-0.968087	0.941045	FALSE	0.248718	0.134105	0.149628	0.0985096	0.139691	0.229348	0.248718	A6ND36
A6ND36	Protein FAM83G OS=Homo sapiens OX=9606 GN=FAM83G PE=1 SV=2	FAM83G	[R].RPSVASSVSEEYFEVR.[E]	1xTMTpro [N-Term]; 2xPhospho [S3(98.8); S7(98.8)]	[R].RPSVASSVSEEYFEVR.[E] 1xTMTpro [N-Term] 2xPhospho [S3 98.8 S7 98.8]	A6ND36 [608-623]	A6ND36 2xPhospho [S610(98.8); S614(98.8)]	1	3	1.49254	-0.314934	-1.38525	-0.614429	0.271748	0.550329	TRUE	0.61977	0.168305	0.0331475	0.61977	0.0624197	0.084541	0.0318165	A6ND36
A6NDB9	Paralemmin-3 OS=Homo sapiens OX=9606 GN=PALM3 PE=1 SV=2	PALM3	[K].RASLPAGLVGTPPESPSEPR.[E]	1xTMTpro [N-Term]; 1xPhospho [S3(100)]	[K].RASLPAGLVGTPPESPSEPR.[E] 1xTMTpro [N-Term] 1xPhospho [S3 100]	A6NDB9 [141-160]	A6NDB9 1xPhospho [S143(100)]	1	1	1.64179	0.0199042	-0.505826	-0.566845	-1.17584	0.58682	FALSE	0.40085	0.40085	0.0353087	0.323359	0.138703	0.0637428	0.0380361	A6NDB9
A6NDB9	Paralemmin-3 OS=Homo sapiens OX=9606 GN=PALM3 PE=1 SV=2	PALM3	[R].ASLPAGLVGTPPESPSEPR.[E]	1xTMTpro [N-Term]; 1xPhospho [T10(100)]	[R].ASLPAGLVGTPPESPSEPR.[E] 1xTMTpro [N-Term] 1xPhospho [T10 100]	A6NDB9 [142-160]	A6NDB9 1xPhospho [T151(100)]	0	2	-0.683144	0.0170962	0.472822	0.0453935	1.5396	-1.39177	FALSE	0.413636	0.045373	0.413636	0.0665906	0.0899733	0.110835	0.273591	A6NDB9
A6NDB9	Paralemmin-3 OS=Homo sapiens OX=9606 GN=PALM3 PE=1 SV=2	PALM3	[R].ASLPAGLVGTPPESPSEPR.[E]	1xTMTpro [N-Term]; 2xPhospho [T10(100); S14(98.5)]	[R].ASLPAGLVGTPPESPSEPR.[E] 1xTMTpro [N-Term] 2xPhospho [T10 100 S14 98.5]	A6NDB9 [142-160]	A6NDB9 2xPhospho [T151(100); S155(98.5)]	0	2	-0.592958	-0.578476	0.297837	1.30417	0.887323	-1.3179	FALSE	0.496862	0.0313139	0.496862	0.0451722	0.0525983	0.110066	0.263988	A6NDB9
A6NDB9	Paralemmin-3 OS=Homo sapiens OX=9606 GN=PALM3 PE=1 SV=2	PALM3	[R].ASLPAGLVGTPPESPSEPREDVLGFLPGPR.[Q]	1xTMTpro [N-Term]; 2xPhospho [T10(100); S14(97.1)]	[R].ASLPAGLVGTPPESPSEPREDVLGFLPGPR.[Q] 1xTMTpro [N-Term] 2xPhospho [T10 100 S14 97.1]	A6NDB9 [142-171]	A6NDB9 2xPhospho [T151(100); S155(97.1)]	1	3	1.71137	-0.291761	-1.03083	-0.858507	0.0397824	0.42994	TRUE	0.600211	0.182564	0.0341897	0.600211	0.0796006	0.0701547	0.0332799	A6NDB9
A6NDB9	Paralemmin-3 OS=Homo sapiens OX=9606 GN=PALM3 PE=1 SV=2	PALM3	[R].ERGDESPLGAEGAK.[T]	1xTMTpro [K14]; 1xTMTpro [N-Term]; 1xPhospho [S6(100)]	[R].ERGDESPLGAEGAK.[T] 1xTMTpro [K14] 1xTMTpro [N-Term] 1xPhospho [S6 100]	A6NDB9 [370-383]	A6NDB9 1xPhospho [S375(100)]	1	3	1.8693	0.0363774	-1.1323	-0.35445	-0.276249	-0.142676	FALSE	0.495089	0.200513	0.0527238	0.495089	0.115894	0.0844312	0.0513492	A6NDB9
A6NDB9	Paralemmin-3 OS=Homo sapiens OX=9606 GN=PALM3 PE=1 SV=2	PALM3	[R].GDESPLGAEGAK.[T]	1xTMTpro [K12]; 1xTMTpro [N-Term]; 1xPhospho [S4(100)]	[R].GDESPLGAEGAK.[T] 1xTMTpro [K12] 1xTMTpro [N-Term] 1xPhospho [S4 100]	A6NDB9 [372-383]	A6NDB9 1xPhospho [S375(100)]	0	3	1.80915	0.0210126	-1.10809	-0.560619	-0.373416	0.211956	TRUE	0.588325	0.214188	0.029544	0.588325	0.0823332	0.0561872	0.0294219	A6NDB9
A6NDB9	Paralemmin-3 OS=Homo sapiens OX=9606 GN=PALM3 PE=1 SV=2	PALM3	[R].QPEPSAPTEGEEASGPK.[Q]	1xTMTpro [K17]; 1xTMTpro [N-Term]; 1xPhospho [S14(100)]	[R].QPEPSAPTEGEEASGPK.[Q] 1xTMTpro [K17] 1xTMTpro [N-Term] 1xPhospho [S14 100]	A6NDB9 [647-663]	A6NDB9 1xPhospho [S660(100)]	0	3	1.17267	-0.324677	-1.64012	0.0628321	0.893585	-0.164286	FALSE	0.432281	0.140644	0.0818061	0.432281	0.0877772	0.187381	0.0701109	A6NDB9
A6NDB9	Paralemmin-3 OS=Homo sapiens OX=9606 GN=PALM3 PE=1 SV=2	PALM3	[R].VPEVVQTSSPR.[L]	1xTMTpro [N-Term]; 1xPhospho [S9(100)]	[R].VPEVVQTSSPR.[L] 1xTMTpro [N-Term] 1xPhospho [S9 100]	A6NDB9 [295-305]	A6NDB9 1xPhospho [S303(100)]	0	3	1.54446	0.544748	-1.17076	-0.827818	-0.404364	0.313737	FALSE	0.477367	0.307971	0.0319617	0.477367	0.0947963	0.0548473	0.0330562	A6NDB9
A6NFI3	Zinc finger protein 316 OS=Homo sapiens OX=9606 GN=ZNF316 PE=1 SV=1	ZNF316	[R].GGDAKSPVLQEK.[G]	2xTMTpro [K5; K12]; 1xTMTpro [N-Term]; 1xPhospho [S6(100)]	[R].GGDAKSPVLQEK.[G] 2xTMTpro [K5 K12] 1xTMTpro [N-Term] 1xPhospho [S6 100]	A6NFI3 [107-118]	A6NFI3 1xPhospho [S112(100)]	1	3	0.550793	-0.648676	-1.21042	-0.407629	0.0923428	1.62359	FALSE	0.296567	0.237316	0.0604637	0.296567	0.0792041	0.26199	0.0644582	A6NFI3
A6NIX2	Wilms tumor protein 1-interacting protein OS=Homo sapiens OX=9606 GN=WTIP PE=1 SV=3	WTIP	[R].AAVPELSAQPAGSPR.[A]	1xTMTpro [N-Term]; 1xPhospho [S13(100)]	[R].AAVPELSAQPAGSPR.[A] 1xTMTpro [N-Term] 1xPhospho [S13 100]	A6NIX2 [76-90]	A6NIX2 1xPhospho [S88(100)]	0	3	1.33642	0.446686	-1.60115	-0.0533639	-0.533162	0.404568	FALSE	0.485584	0.332796	0.0255145	0.485584	0.0687124	0.0607753	0.026618	A6NIX2
A6NKD9	Coiled-coil domain-containing protein 85C OS=Homo sapiens OX=9606 GN=CCDC85C PE=1 SV=1	CCDC85C	[R].SSIDSQASLSGPLSGGAPGAGAR.[D]	1xTMTpro [N-Term]; 1xPhospho [S]	[R].SSIDSQASLSGPLSGGAPGAGAR.[D] 1xTMTpro [N-Term] 1xPhospho [S]	A6NKD9 [178-200]		0	4	0.398145	0.143693	0.913904	-0.423298	0.763126	-1.79557	FALSE	0.248288	0.0821931	0.240374	0.125744	0.248288	0.106265	0.197136	A6NKD9
A6NKF1	SAC3 domain-containing protein 1 OS=Homo sapiens OX=9606 GN=SAC3D1 PE=1 SV=2	SAC3D1	[R].TLEEVVMAEEEDEGTDRPGSPA.[-]	1xTMTpro [N-Term]; 1xPhospho [S20(100)]	[R].TLEEVVMAEEEDEGTDRPGSPA.[-] 1xTMTpro [N-Term] 1xPhospho [S20 100]	A6NKF1 [383-404]	A6NKF1 1xPhospho [S402(100)]	1	2	-1.20763	-1.24074	0.944523	0.743886	0.745998	0.013963	FALSE	0.430948	0.0241239	0.430948	0.0289593	0.0347707	0.101268	0.379931	A6NKF1
A7E2V4	Zinc finger SWIM domain-containing protein 8 OS=Homo sapiens OX=9606 GN=ZSWIM8 PE=1 SV=1	ZSWIM8	[K].QSAGPNSPTGGGGGGGSGGTR.[M]	1xTMTpro [N-Term]; 1xPhospho [S7(100)]	[K].QSAGPNSPTGGGGGGGSGGTR.[M] 1xTMTpro [N-Term] 1xPhospho [S7 100]	A7E2V4 [47-67]	A7E2V4 1xPhospho [S53(100)]	0	6	-1.78854	-0.573698	0.52943	0.393798	0.694607	0.744405	FALSE	0.43782	0.0360046	0.246525	0.0385511	0.0467905	0.194309	0.43782	A7E2V4
A7E2V4	Zinc finger SWIM domain-containing protein 8 OS=Homo sapiens OX=9606 GN=ZSWIM8 PE=1 SV=1	ZSWIM8	[R].KQSAGPNSPTGGGGGGGSGGTR.[M]	1xTMTpro [K1]; 1xTMTpro [N-Term]; 1xPhospho [S8(100)]	[R].KQSAGPNSPTGGGGGGGSGGTR.[M] 1xTMTpro [K1] 1xTMTpro [N-Term] 1xPhospho [S8 100]	A7E2V4 [46-67]	A7E2V4 1xPhospho [S53(100)]	1	2	-1.25464	-1.19357	0.124433	1.0294	0.857451	0.436927	FALSE	0.323954	0.0283175	0.323954	0.0356078	0.0332681	0.276741	0.302112	A7E2V4
A7E2V4	Zinc finger SWIM domain-containing protein 8 OS=Homo sapiens OX=9606 GN=ZSWIM8 PE=1 SV=1	ZSWIM8	[R].KQSAGPNSPTGGGGGGGSGGTR.[M]	1xTMTpro [K1]; 1xTMTpro [N-Term]; 2xPhospho [S3(100); S8(100)]	[R].KQSAGPNSPTGGGGGGGSGGTR.[M] 1xTMTpro [K1] 1xTMTpro [N-Term] 2xPhospho [S3 100 S8 100]	A7E2V4 [46-67]	A7E2V4 2xPhospho [S48(100); S53(100)]	1	5	-1.16759	-0.28627	-0.499468	0.0334674	1.8147	0.105159	FALSE	0.290588	0.0558917	0.274313	0.078992	0.0636154	0.290588	0.2366	A7E2V4
A7KAX9	Rho GTPase-activating protein 32 OS=Homo sapiens OX=9606 GN=ARHGAP32 PE=1 SV=1	ARHGAP32	[K].DAETGSSQCQTPGSTASSEPVSPLQEK.[L]	1xCarbamidomethyl [C9]; 1xTMTpro [K27]; 1xTMTpro [N-Term]; 1xPhospho [S22(100)]	[K].DAETGSSQCQTPGSTASSEPVSPLQEK.[L] 1xCarbamidomethyl [C9] 1xTMTpro [K27] 1xTMTpro [N-Term] 1xPhospho [S22 100]	A7KAX9 [835-861]	A7KAX9 1xPhospho [S856(100)]	0	2	-0.591453	-1.01158	1.42389	0.361662	0.760795	-0.943312	TRUE	0.546457	0.0202716	0.546457	0.0274018	0.0442011	0.061155	0.300514	A7KAX9
A7KAX9	Rho GTPase-activating protein 32 OS=Homo sapiens OX=9606 GN=ARHGAP32 PE=1 SV=1	ARHGAP32	[R].DATNRSPTQIVK.[M]	1xTMTpro [K12]; 1xTMTpro [N-Term]; 1xPhospho [S6(100)]	[R].DATNRSPTQIVK.[M] 1xTMTpro [K12] 1xTMTpro [N-Term] 1xPhospho [S6 100]	A7KAX9 [947-958]	A7KAX9 1xPhospho [S952(100)]	1	2	-0.312534	-0.76623	1.42666	0.568655	0.418218	-1.33476	FALSE	0.403507	0.0467625	0.403507	0.0600265	0.0984566	0.0960926	0.295155	A7KAX9
A7KAX9	Rho GTPase-activating protein 32 OS=Homo sapiens OX=9606 GN=ARHGAP32 PE=1 SV=1	ARHGAP32	[R].SAKSEESLTSLHAVDGDSK.[L]	2xTMTpro [K3; K19]; 1xTMTpro [N-Term]; 1xPhospho [S4(100)]	[R].SAKSEESLTSLHAVDGDSK.[L] 2xTMTpro [K3 K19] 1xTMTpro [N-Term] 1xPhospho [S4 100]	A7KAX9 [703-721]	A7KAX9 1xPhospho [S706(100)]	1	6	-0.601355	1.17696	-0.214528	0.602617	0.60893	-1.57263	FALSE	0.222482	0.101302	0.219398	0.128074	0.188542	0.140203	0.222482	A7KAX9
A8MTJ6	Forkhead box protein I3 OS=Homo sapiens OX=9606 GN=FOXI3 PE=2 SV=3	FOXI3	[K].SEEGLSSGLGSGVGGKPEEESPSTLLRPSHSPEPPEGTK.[S]	2xTMTpro [K16; K39]; 1xTMTpro [N-Term]; 1xPhospho [S/T]	[K].SEEGLSSGLGSGVGGKPEEESPSTLLRPSHSPEPPEGTK.[S] 2xTMTpro [K16 K39] 1xTMTpro [N-Term] 1xPhospho [S/T]	A8MTJ6 [257-295]		2	6	-1.25753	0.056507	1.46092	0.828697	-0.513569	-0.575017	FALSE	0.43376	0.051473	0.246232	0.0510525	0.119896	0.0975862	0.43376	A8MTJ6
A8MVW0	Protein FAM171A2 OS=Homo sapiens OX=9606 GN=FAM171A2 PE=1 SV=1	FAM171A2	[R].RDSLTSPEDELGAEVGDEAGDK.[K]	1xTMTpro [K22]; 1xTMTpro [N-Term]; 1xPhospho [S3(100)]	[R].RDSLTSPEDELGAEVGDEAGDK.[K] 1xTMTpro [K22] 1xTMTpro [N-Term] 1xPhospho [S3 100]	A8MVW0 [787-808]	A8MVW0 1xPhospho [S789(100)]	1	6	-1.31997	-0.889341	1.49678	0.0617146	0.251915	0.398907	FALSE	0.478395	0.0361925	0.270369	0.0387288	0.0639662	0.112349	0.478395	A8MVW0
A8MVW0	Protein FAM171A2 OS=Homo sapiens OX=9606 GN=FAM171A2 PE=1 SV=1	FAM171A2	[R].RDSLTSPEDELGAEVGDEAGDKK.[S]	2xTMTpro [K22; K23]; 1xTMTpro [N-Term]; 1xPhospho [S3(98.3)]	[R].RDSLTSPEDELGAEVGDEAGDKK.[S] 2xTMTpro [K22 K23] 1xTMTpro [N-Term] 1xPhospho [S3 98.3]	A8MVW0 [787-809]	A8MVW0 1xPhospho [S789(98.3)]	2	6	-1.3618	-0.395221	1.42139	-0.265355	-0.298661	0.899648	FALSE	0.364629	0.0775064	0.196846	0.0689379	0.132656	0.159424	0.364629	A8MVW0
B1AK53	Espin OS=Homo sapiens OX=9606 GN=ESPN PE=1 SV=1	ESPN	[R].RSSSSTGSTK.[S]	1xTMTpro [K10]; 1xTMTpro [N-Term]; 1xPhospho [S2(99.2)]	[R].RSSSSTGSTK.[S] 1xTMTpro [K10] 1xTMTpro [N-Term] 1xPhospho [S2 99.2]	B1AK53 [632-641]	B1AK53 1xPhospho [S633(99.2)]	1	4	1.28698	1.17515	-0.264868	-1.12904	-0.68788	-0.380339	FALSE	0.364231	0.276731	0.0328523	0.24625	0.364231	0.0438342	0.0361014	B1AK53
B1AK53	Espin OS=Homo sapiens OX=9606 GN=ESPN PE=1 SV=1	ESPN	[R].SSSSTGSTK.[S]	1xTMTpro [K9]; 1xTMTpro [N-Term]; 1xPhospho [S2(100)]	[R].SSSSTGSTK.[S] 1xTMTpro [K9] 1xTMTpro [N-Term] 1xPhospho [S2 100]	B1AK53 [633-641]	B1AK53 1xPhospho [S634(100)]	0	4	1.20073	1.12516	0.0727816	-1.12516	-0.312662	-0.960844	FALSE	0.474906	0.163769	0.0501129	0.205049	0.474906	0.0533168	0.0528467	B1AK53
B3KU38	IQCJ-SCHIP1 readthrough transcript protein OS=Homo sapiens OX=9606 GN=IQCJ-SCHIP1 PE=1 SV=2	IQCJ-SCHIP1	[R].DDRSPAREPGDVSAR.[T]	1xTMTpro [N-Term]; 1xPhospho [S4(100)]	[R].DDRSPAREPGDVSAR.[T] 1xTMTpro [N-Term] 1xPhospho [S4 100]	B3KU38 [190-204]	B3KU38 1xPhospho [S193(100)]	2	6	0.280913	-1.40818	1.44053	-0.478772	-0.474061	0.639572	FALSE	0.21043	0.111619	0.18645	0.12498	0.185077	0.181443	0.21043	B3KU38
C9JLW8	Mapk-regulated corepressor-interacting protein 1 OS=Homo sapiens OX=9606 GN=MCRIP1 PE=1 SV=1	MCRIP1	[R].SPPSSSEIFTPAHEENVR.[F]	1xTMTpro [N-Term]; 1xPhospho [S1(100)]	[R].SPPSSSEIFTPAHEENVR.[F] 1xTMTpro [N-Term] 1xPhospho [S1 100]	C9JLW8 [21-38]	C9JLW8 1xPhospho [S21(100)]	0	4	0.298035	0.778595	0.811895	-1.90612	0.0873837	-0.0697921	FALSE	0.456999	0.150913	0.0766183	0.149725	0.456999	0.0764728	0.0892713	C9JLW8
C9JLW8	Mapk-regulated corepressor-interacting protein 1 OS=Homo sapiens OX=9606 GN=MCRIP1 PE=1 SV=1	MCRIP1	[R].TSSPRSPPSSSEIFTPAHEENVR.[F]	1xTMTpro [N-Term]; 1xPhospho [T/S]	[R].TSSPRSPPSSSEIFTPAHEENVR.[F] 1xTMTpro [N-Term] 1xPhospho [T/S]	C9JLW8 [16-38]		1	6	-1.85222	0.0747428	1.13747	0.119557	0.0151547	0.5053	FALSE	0.46567	0.0541224	0.206581	0.0496344	0.0937685	0.130224	0.46567	C9JLW8
C9JLW8	Mapk-regulated corepressor-interacting protein 1 OS=Homo sapiens OX=9606 GN=MCRIP1 PE=1 SV=1	MCRIP1	[R].TSSPRSPPSSSEIFTPAHEENVR.[F]	1xTMTpro [N-Term]; 2xPhospho [T1(96.7); S6(96.7)]	[R].TSSPRSPPSSSEIFTPAHEENVR.[F] 1xTMTpro [N-Term] 2xPhospho [T1 96.7 S6 96.7]	C9JLW8 [16-38]	C9JLW8 2xPhospho [T16(96.7); S21(96.7)]	1	2	-1.23907	-1.22769	0.607397	0.895356	0.883395	0.0806133	FALSE	0.435738	0.0249474	0.435738	0.0306482	0.0333886	0.131332	0.343947	C9JLW8
O00139	Kinesin-like protein KIF2A OS=Homo sapiens OX=9606 GN=KIF2A PE=1 SV=3	KIF2A	[K].EIDLESIFSLNPDLVPDEEIEPSPETPPPPASSAK.[V]	1xTMTpro [K35]; 1xTMTpro [N-Term]; 1xPhospho [S/T]	[K].EIDLESIFSLNPDLVPDEEIEPSPETPPPPASSAK.[V] 1xTMTpro [K35] 1xTMTpro [N-Term] 1xPhospho [S/T]	O00139 [53-87]		0	5	-0.413223	-1.65451	-0.116354	0.883693	0.17486	1.12553	TRUE	0.500356	0.0593455	0.155587	0.0735851	0.052872	0.500356	0.158254	O00139
O00148	ATP-dependent RNA helicase DDX39A OS=Homo sapiens OX=9606 GN=DDX39A PE=1 SV=2	DDX39A	[K].NCPHVVVGTPGR.[I]	1xCarbamidomethyl [C2]; 1xTMTpro [N-Term]; 1xPhospho [T9(100)]	[K].NCPHVVVGTPGR.[I] 1xCarbamidomethyl [C2] 1xTMTpro [N-Term] 1xPhospho [T9 100]	O00148 [163-174]	O00148 1xPhospho [T171(100)]	0	1	0.973838	0.656885	-0.79003	-0.820992	-1.0873	1.06759	TRUE	0.816997	0.816997	0.00890834	0.100239	0.0440512	0.0193711	0.0104333	O00148
O00151	PDZ and LIM domain protein 1 OS=Homo sapiens OX=9606 GN=PDLIM1 PE=1 SV=4	PDLIM1	[R].SAMPFTASPASSTTAR.[V]	1xTMTpro [N-Term]; 1xPhospho [S8(100)]	[R].SAMPFTASPASSTTAR.[V] 1xTMTpro [N-Term] 1xPhospho [S8 100]	O00151 [123-138]	O00151 1xPhospho [S130(100)]	0	3	1.68903	-0.240382	-0.86646	-0.665359	-0.626423	0.709592	TRUE	0.500211	0.30205	0.0268079	0.500211	0.083379	0.0598245	0.0277276	O00151
O00161	Synaptosomal-associated protein 23 OS=Homo sapiens OX=9606 GN=SNAP23 PE=1 SV=1	SNAP23	[K].TTWGDGGENSPCNVVSK.[Q]	1xCarbamidomethyl [C12]; 1xTMTpro [K17]; 1xTMTpro [N-Term]; 1xPhospho [S10(100)]	[K].TTWGDGGENSPCNVVSK.[Q] 1xCarbamidomethyl [C12] 1xTMTpro [K17] 1xTMTpro [N-Term] 1xPhospho [S10 100]	O00161 [101-117]	O00161 1xPhospho [S110(100)]	0	4	-0.326084	1.27407	1.21601	-0.412311	-1.08503	-0.666654	TRUE	0.550409	0.107265	0.0819651	0.0838499	0.550409	0.0638052	0.112705	O00161
O00161	Synaptosomal-associated protein 23 OS=Homo sapiens OX=9606 GN=SNAP23 PE=1 SV=1	SNAP23	[R].AHQITDESLESTR.[R]	1xTMTpro [N-Term]; 1xPhospho [S8(100)]	[R].AHQITDESLESTR.[R] 1xTMTpro [N-Term] 1xPhospho [S8 100]	O00161 [13-25]	O00161 1xPhospho [S20(100)]	0	4	-0.244547	0.229266	1.17469	0.85835	-1.61521	-0.402548	FALSE	0.290309	0.125172	0.150181	0.106302	0.290309	0.121529	0.206507	O00161
O00161	Synaptosomal-associated protein 23 OS=Homo sapiens OX=9606 GN=SNAP23 PE=1 SV=1	SNAP23	[R].AHQITDESLESTRR.[I]	1xTMTpro [N-Term]; 1xPhospho [S8(100)]	[R].AHQITDESLESTRR.[I] 1xTMTpro [N-Term] 1xPhospho [S8 100]	O00161 [13-26]	O00161 1xPhospho [S20(100)]	1	2	-0.488378	-0.104628	0.859237	0.716661	0.736481	-1.71937	FALSE	0.419819	0.0412538	0.419819	0.0570895	0.0958324	0.0913549	0.29465	O00161
O00178	GTP-binding protein 1 OS=Homo sapiens OX=9606 GN=GTPBP1 PE=1 SV=3	GTPBP1	[K].LLQTTNNSPMNSKPQQIK.[M]	2xTMTpro [K13; K18]; 1xTMTpro [N-Term]; 1xPhospho [S8(100)]	[K].LLQTTNNSPMNSKPQQIK.[M] 2xTMTpro [K13 K18] 1xTMTpro [N-Term] 1xPhospho [S8 100]	O00178 [573-590]	O00178 1xPhospho [S580(100)]	1	1	0.296556	1.12216	-1.58283	0.28411	-0.787843	0.667848	FALSE	0.462556	0.462556	0.0415968	0.239817	0.106891	0.100365	0.0487741	O00178
O00178	GTP-binding protein 1 OS=Homo sapiens OX=9606 GN=GTPBP1 PE=1 SV=3	GTPBP1	[R].LHGGFDSDCSEDGEALNGEPELDLTSK.[L]	1xCarbamidomethyl [C9]; 1xTMTpro [K27]; 1xTMTpro [N-Term]; 1xPhospho [S/T]	[R].LHGGFDSDCSEDGEALNGEPELDLTSK.[L] 1xCarbamidomethyl [C9] 1xTMTpro [K27] 1xTMTpro [N-Term] 1xPhospho [S/T]	O00178 [38-64]		0	2	-0.599458	0.66226	0.601949	0.588735	0.536765	-1.79025	FALSE	0.291038	0.0681878	0.291038	0.0871417	0.165933	0.110143	0.277557	O00178
O00178	GTP-binding protein 1 OS=Homo sapiens OX=9606 GN=GTPBP1 PE=1 SV=3	GTPBP1	[R].LHGGFDSDCSEDGEALNGEPELDLTSK.[L]	1xCarbamidomethyl [C9]; 1xTMTpro [K27]; 1xTMTpro [N-Term]; 2xPhospho [S7(100); S10(100)]	[R].LHGGFDSDCSEDGEALNGEPELDLTSK.[L] 1xCarbamidomethyl [C9] 1xTMTpro [K27] 1xTMTpro [N-Term] 2xPhospho [S7 100 S10 100]	O00178 [38-64]	O00178 2xPhospho [S44(100); S47(100)]	0	1	-0.851354	1.25008	-0.577968	-1.17466	0.474349	0.879551	FALSE	0.240597	0.240597	0.0954458	0.186448	0.191357	0.163698	0.122454	O00178
O00178	GTP-binding protein 1 OS=Homo sapiens OX=9606 GN=GTPBP1 PE=1 SV=3	GTPBP1	[R].SAMDSPVPASMFAPEPSSPGAAR.[A]	1xTMTpro [N-Term]; 1xPhospho [S18(100)]	[R].SAMDSPVPASMFAPEPSSPGAAR.[A] 1xTMTpro [N-Term] 1xPhospho [S18 100]	O00178 [8-30]	O00178 1xPhospho [S25(100)]	0	5	-0.386471	-0.807151	-1.33176	1.06024	1.07031	0.394838	TRUE	0.534878	0.0618963	0.139721	0.0962236	0.0484612	0.534878	0.11882	O00178
O00192	Armadillo repeat protein deleted in velo-cardio-facial syndrome OS=Homo sapiens OX=9606 GN=ARVCF PE=1 SV=1	ARVCF	[R].FQAEPYGLEDDTRSLAADDEGGPELEPDYGTATR.[R]	1xTMTpro [N-Term]; 1xPhospho [T/S/Y]	[R].FQAEPYGLEDDTRSLAADDEGGPELEPDYGTATR.[R] 1xTMTpro [N-Term] 1xPhospho [T/S/Y]	O00192 [254-287]		1	3	0.28488	-0.477478	-0.0328616	-1.68687	1.04487	0.867463	FALSE	0.236461	0.161171	0.121231	0.236461	0.156613	0.201249	0.123275	O00192
O00192	Armadillo repeat protein deleted in velo-cardio-facial syndrome OS=Homo sapiens OX=9606 GN=ARVCF PE=1 SV=1	ARVCF	[R].RSPSVDSAR.[K]	1xTMTpro [N-Term]; 1xPhospho [S4(100)]	[R].RSPSVDSAR.[K] 1xTMTpro [N-Term] 1xPhospho [S4 100]	O00192 [342-350]	O00192 1xPhospho [S345(100)]	1	2	-0.987965	-0.469377	0.833916	-0.168558	1.57204	-0.780053	FALSE	0.449635	0.0373051	0.449635	0.0495718	0.0646805	0.101422	0.297386	O00192
O00192	Armadillo repeat protein deleted in velo-cardio-facial syndrome OS=Homo sapiens OX=9606 GN=ARVCF PE=1 SV=1	ARVCF	[R].SPSVDSAR.[K]	1xTMTpro [N-Term]; 1xPhospho [S]	[R].SPSVDSAR.[K] 1xTMTpro [N-Term] 1xPhospho [S]	O00192 [343-350]		0	2	-0.279816	0.0428813	0.243938	-0.126818	1.61508	-1.49526	FALSE	0.338766	0.0660694	0.338766	0.102884	0.122915	0.135964	0.233402	O00192
O00193	Small acidic protein OS=Homo sapiens OX=9606 GN=SMAP PE=1 SV=1	SMAP	[R].SASPDDDLGSSNWEAADLGNEER.[K]	1xTMTpro [N-Term]; 1xPhospho [S3(100)]	[R].SASPDDDLGSSNWEAADLGNEER.[K] 1xTMTpro [N-Term] 1xPhospho [S3 100]	O00193 [15-37]	O00193 1xPhospho [S17(100)]	0	5	-0.179461	-1.24161	-0.609699	0.408016	1.69775	-0.0749907	FALSE	0.370127	0.0498341	0.272759	0.0893042	0.0529126	0.370127	0.165062	O00193
O00193	Small acidic protein OS=Homo sapiens OX=9606 GN=SMAP PE=1 SV=1	SMAP	[R].SASPDDDLGSSNWEAADLGNEERK.[Q]	1xTMTpro [K24]; 1xTMTpro [N-Term]; 1xPhospho [S3(100)]	[R].SASPDDDLGSSNWEAADLGNEERK.[Q] 1xTMTpro [K24] 1xTMTpro [N-Term] 1xPhospho [S3 100]	O00193 [15-38]	O00193 1xPhospho [S17(100)]	1	3	1.25792	0.759973	-1.26394	-1.08154	0.0659524	0.261631	TRUE	0.545818	0.27764	0.0230537	0.545818	0.0841555	0.0453712	0.0239615	O00193
O00203	AP-3 complex subunit beta-1 OS=Homo sapiens OX=9606 GN=AP3B1 PE=1 SV=3	AP3B1	[K].EGDELEDNGKNFYESDDDQKEK.[T]	3xTMTpro [K10; K20; K22]; 1xTMTpro [N-Term]; 1xPhospho [S15(100)]	[K].EGDELEDNGKNFYESDDDQKEK.[T] 3xTMTpro [K10 K20 K22] 1xTMTpro [N-Term] 1xPhospho [S15 100]	O00203 [262-283]	O00203 1xPhospho [S276(100)]	2	6	-1.22089	-0.12497	1.66252	-0.355266	0.568335	-0.529732	FALSE	0.431925	0.0406064	0.296619	0.0454748	0.10234	0.0830346	0.431925	O00203
O00203	AP-3 complex subunit beta-1 OS=Homo sapiens OX=9606 GN=AP3B1 PE=1 SV=3	AP3B1	[K].GKSDSEDGEKENEK.[S]	3xTMTpro [K2; K10; K14]; 1xTMTpro [N-Term]; 2xPhospho [S3(100); S5(100)]	[K].GKSDSEDGEKENEK.[S] 3xTMTpro [K2 K10 K14] 1xTMTpro [N-Term] 2xPhospho [S3 100 S5 100]	O00203 [748-761]	O00203 2xPhospho [S750(100); S752(100)]	2	6	-1.3352	-0.464928	1.50612	0.428474	0.452404	-0.586878	FALSE	0.49395	0.0266302	0.33052	0.0300763	0.0528657	0.0659575	0.49395	O00203
O00203	AP-3 complex subunit beta-1 OS=Homo sapiens OX=9606 GN=AP3B1 PE=1 SV=3	AP3B1	[K].NFYESDDDQKEK.[T]	2xTMTpro [K10; K12]; 1xTMTpro [N-Term]; 1xPhospho [S5(100)]	[K].NFYESDDDQKEK.[T] 2xTMTpro [K10 K12] 1xTMTpro [N-Term] 1xPhospho [S5 100]	O00203 [272-283]	O00203 1xPhospho [S276(100)]	1	6	-1.39749	-0.202624	1.68797	0.0605426	0.192295	-0.340699	TRUE	0.51232	0.033036	0.265488	0.0349391	0.0798416	0.0743751	0.51232	O00203
O00220	Tumor necrosis factor receptor superfamily member 10A OS=Homo sapiens OX=9606 GN=TNFRSF10A PE=1 SV=3	TNFRSF10A	[K].FIYLEDGTGSAVSLE.[-]	1xTMTpro [N-Term]; 2xPhospho [S10(100); S13(100)]	[K].FIYLEDGTGSAVSLE.[-] 1xTMTpro [N-Term] 2xPhospho [S10 100 S13 100]	O00220 [454-468]	O00220 2xPhospho [S463(100); S466(100)]	0	2	-0.0229239	0.362625	-0.686632	1.06144	0.870467	-1.58498	FALSE	0.249011	0.0923988	0.249011	0.147016	0.13306	0.180104	0.19841	O00220
O00264	Membrane-associated progesterone receptor component 1 OS=Homo sapiens OX=9606 GN=PGRMC1 PE=1 SV=3	PGRMC1	[K].EGEEPTVYSDEEEPK.[D]	1xTMTpro [K15]; 1xTMTpro [N-Term]; 1xPhospho [S9(100)]	[K].EGEEPTVYSDEEEPK.[D] 1xTMTpro [K15] 1xTMTpro [N-Term] 1xPhospho [S9 100]	O00264 [173-187]	O00264 1xPhospho [S181(100)]	0	2	-1.04521	-0.893771	1.48395	0.311637	0.703838	-0.560442	FALSE	0.443786	0.0228619	0.443786	0.0276876	0.0434976	0.0645203	0.397646	O00264
O00264	Membrane-associated progesterone receptor component 1 OS=Homo sapiens OX=9606 GN=PGRMC1 PE=1 SV=3	PGRMC1	[K].EGEEPTVYSDEEEPKDESAR.[K]	1xTMTpro [K15]; 1xTMTpro [N-Term]; 1xPhospho [S9(100)]	[K].EGEEPTVYSDEEEPKDESAR.[K] 1xTMTpro [K15] 1xTMTpro [N-Term] 1xPhospho [S9 100]	O00264 [173-192]	O00264 1xPhospho [S181(100)]	1	6	-1.16079	-0.817376	1.45855	0.325345	0.702268	-0.507995	FALSE	0.445032	0.016299	0.433755	0.0198225	0.0329131	0.0521786	0.445032	O00264
O00264	Membrane-associated progesterone receptor component 1 OS=Homo sapiens OX=9606 GN=PGRMC1 PE=1 SV=3	PGRMC1	[K].EGEEPTVYSDEEEPKDESARK.[N]	2xTMTpro [K15; K21]; 1xTMTpro [N-Term]; 1xPhospho [S9(100)]	[K].EGEEPTVYSDEEEPKDESARK.[N] 2xTMTpro [K15 K21] 1xTMTpro [N-Term] 1xPhospho [S9 100]	O00264 [173-193]	O00264 1xPhospho [S181(100)]	2	1	0.389191	1.03638	-0.506218	-0.892206	-1.18015	1.153	TRUE	0.68738	0.68738	0.0206443	0.114888	0.110952	0.0403021	0.0258345	O00264
O00264	Membrane-associated progesterone receptor component 1 OS=Homo sapiens OX=9606 GN=PGRMC1 PE=1 SV=3	PGRMC1	[K].IVRGDQPAASGDSDDDEPPPLPR.[L]	1xTMTpro [N-Term]; 1xPhospho [S13(100)]	[K].IVRGDQPAASGDSDDDEPPPLPR.[L] 1xTMTpro [N-Term] 1xPhospho [S13 100]	O00264 [45-67]	O00264 1xPhospho [S57(100)]	1	5	0.308011	-1.37333	-1.00938	0.895451	0.0880831	1.09117	TRUE	0.510371	0.0967654	0.0990098	0.138958	0.0595867	0.510371	0.0953093	O00264
O00264	Membrane-associated progesterone receptor component 1 OS=Homo sapiens OX=9606 GN=PGRMC1 PE=1 SV=3	PGRMC1	[K].LLKEGEEPTVYSDEEEPK.[D]	2xTMTpro [K3; K18]; 1xTMTpro [N-Term]; 1xPhospho [S12(100)]	[K].LLKEGEEPTVYSDEEEPK.[D] 2xTMTpro [K3 K18] 1xTMTpro [N-Term] 1xPhospho [S12 100]	O00264 [170-187]	O00264 1xPhospho [S181(100)]	1	1	0.147624	0.480025	0.32359	-1.78492	-0.328015	1.1617	FALSE	0.294383	0.294383	0.0637251	0.189279	0.271309	0.101705	0.0795999	O00264
O00264	Membrane-associated progesterone receptor component 1 OS=Homo sapiens OX=9606 GN=PGRMC1 PE=1 SV=3	PGRMC1	[K].LLKEGEEPTVYSDEEEPKDESAR.[K]	2xTMTpro [K3; K18]; 1xTMTpro [N-Term]; 1xPhospho [S12(100)]	[K].LLKEGEEPTVYSDEEEPKDESAR.[K] 2xTMTpro [K3 K18] 1xTMTpro [N-Term] 1xPhospho [S12 100]	O00264 [170-192]	O00264 1xPhospho [S181(100)]	2	4	0.29821	-0.436424	1.07999	-1.62692	-0.237355	0.922507	FALSE	0.281174	0.176002	0.109021	0.16818	0.281174	0.135176	0.130447	O00264
O00264	Membrane-associated progesterone receptor component 1 OS=Homo sapiens OX=9606 GN=PGRMC1 PE=1 SV=3	PGRMC1	[R].GDQPAASGDSDDDEPPPLPR.[L]	1xTMTpro [N-Term]; 1xPhospho [S10(100)]	[R].GDQPAASGDSDDDEPPPLPR.[L] 1xTMTpro [N-Term] 1xPhospho [S10 100]	O00264 [48-67]	O00264 1xPhospho [S57(100)]	0	5	0.141835	-1.78394	-0.456532	0.763848	0.427895	0.906895	TRUE	0.508777	0.0678084	0.142487	0.100016	0.0561059	0.508777	0.124806	O00264
O00267	Transcription elongation factor SPT5 OS=Homo sapiens OX=9606 GN=SUPT5H PE=1 SV=1	SUPT5H	[R].DVTNFTVGGFAPMSPR.[I]	1xTMTpro [N-Term]; 1xPhospho [S14(100)]	[R].DVTNFTVGGFAPMSPR.[I] 1xTMTpro [N-Term] 1xPhospho [S14 100]	O00267 [653-668]	O00267 1xPhospho [S666(100)]	0	2	-1.22382	-0.434197	0.396646	1.07724	1.0868	-0.902677	TRUE	0.51679	0.0218434	0.51679	0.0285479	0.034811	0.0847266	0.313281	O00267
O00267	Transcription elongation factor SPT5 OS=Homo sapiens OX=9606 GN=SUPT5H PE=1 SV=1	SUPT5H	[R].SAAGSEKEEEPEDEEEEEEEEEYDEEEEEEDDDRPPK.[K]	2xTMTpro [K7; K37]; 1xTMTpro [N-Term]; 1xPhospho [S5(100)]	[R].SAAGSEKEEEPEDEEEEEEEEEYDEEEEEEDDDRPPK.[K] 2xTMTpro [K7 K37] 1xTMTpro [N-Term] 1xPhospho [S5 100]	O00267 [32-68]	O00267 1xPhospho [S36(100)]	2	2	0.294982	-1.06982	1.60059	0.443051	-0.313976	-0.95483	FALSE	0.29341	0.0680321	0.29341	0.0875092	0.164832	0.121377	0.26484	O00267
O00267	Transcription elongation factor SPT5 OS=Homo sapiens OX=9606 GN=SUPT5H PE=1 SV=1	SUPT5H	[R].SAAGSEKEEEPEDEEEEEEEEEYDEEEEEEDDDRPPKKPR.[H]	3xTMTpro [K7; K37; K38]; 1xTMTpro [N-Term]; 1xPhospho [S5(99.9)]	[R].SAAGSEKEEEPEDEEEEEEEEEYDEEEEEEDDDRPPKKPR.[H] 3xTMTpro [K7 K37 K38] 1xTMTpro [N-Term] 1xPhospho [S5 99.9]	O00267 [32-71]	O00267 1xPhospho [S36(99.9)]	2	4	1.41903	-0.0963466	0.610018	-0.724944	-1.42549	0.217732	FALSE	0.362732	0.243829	0.0547724	0.203488	0.362732	0.0734206	0.0617569	O00267
O00273	DNA fragmentation factor subunit alpha OS=Homo sapiens OX=9606 GN=DFFA PE=1 SV=1	DFFA	[K].ASPPGDLQNPK.[R]	1xTMTpro [K11]; 1xTMTpro [N-Term]; 1xPhospho [S2(100)]	[K].ASPPGDLQNPK.[R] 1xTMTpro [K11] 1xTMTpro [N-Term] 1xPhospho [S2 100]	O00273 [314-324]	O00273 1xPhospho [S315(100)]	0	3	0.805984	0.20927	-1.927	0.537572	-0.155171	0.529345	FALSE	0.374044	0.2531	0.0582062	0.374044	0.0868059	0.168327	0.0595167	O00273
O00273	DNA fragmentation factor subunit alpha OS=Homo sapiens OX=9606 GN=DFFA PE=1 SV=1	DFFA	[K].WAYNNSDGGTAWISQESFDVDETDSGAGLK.[W]	1xTMTpro [K30]; 1xTMTpro [N-Term]; 1xPhospho [S17(98)]	[K].WAYNNSDGGTAWISQESFDVDETDSGAGLK.[W] 1xTMTpro [K30] 1xTMTpro [N-Term] 1xPhospho [S17 98]	O00273 [94-123]	O00273 1xPhospho [S110(98)]	0	5	-1.11881	-0.911119	-0.577252	0.470543	1.26944	0.867199	TRUE	0.528301	0.0420949	0.170159	0.055668	0.0388865	0.528301	0.16489	O00273
O00273	DNA fragmentation factor subunit alpha OS=Homo sapiens OX=9606 GN=DFFA PE=1 SV=1	DFFA	[R].SISASKASPPGDLQNPK.[R]	2xTMTpro [K6; K17]; 1xTMTpro [N-Term]; 1xPhospho [S8(100)]	[R].SISASKASPPGDLQNPK.[R] 2xTMTpro [K6 K17] 1xTMTpro [N-Term] 1xPhospho [S8 100]	O00273 [308-324]	O00273 1xPhospho [S315(100)]	1	1	0.815789	1.02684	-1.10633	-0.480747	-1.07444	0.818895	TRUE	0.799092	0.799092	0.0103199	0.108741	0.0475359	0.0222062	0.012105	O00273
O00308	NEDD4-like E3 ubiquitin-protein ligase WWP2 OS=Homo sapiens OX=9606 GN=WWP2 PE=1 SV=2	WWP2	[R].TTPATGEQSPGAR.[S]	1xTMTpro [N-Term]; 1xPhospho [S9(100)]	[R].TTPATGEQSPGAR.[S] 1xTMTpro [N-Term] 1xPhospho [S9 100]	O00308 [203-215]	O00308 1xPhospho [S211(100)]	0	2	-0.315046	-1.36158	0.864703	0.95992	0.752663	-0.900659	TRUE	0.578886	0.0226343	0.578886	0.0330078	0.039308	0.0901855	0.235978	O00308
O00399	Dynactin subunit 6 OS=Homo sapiens OX=9606 GN=DCTN6 PE=1 SV=1	DCTN6	[K].GSSTPVKN.[-]	1xTMTpro [K7]; 1xTMTpro [N-Term]; 1xPhospho [T4(99.2)]	[K].GSSTPVKN.[-] 1xTMTpro [K7] 1xTMTpro [N-Term] 1xPhospho [T4 99.2]	O00399 [183-190]	O00399 1xPhospho [T186(99.2)]	1	3	0.897197	-0.893051	-0.179255	-1.42775	0.655937	0.946918	FALSE	0.302705	0.176633	0.0966203	0.302705	0.139087	0.190431	0.0945241	O00399
O00401	Neural Wiskott-Aldrich syndrome protein OS=Homo sapiens OX=9606 GN=WASL PE=1 SV=2	WASL	[K].AIHSSDEDEDEDDEEDFEDDDEWED.[-]	1xTMTpro [N-Term]; 2xPhospho [S4(100); S5(100)]	[K].AIHSSDEDEDEDDEEDFEDDDEWED.[-] 1xTMTpro [N-Term] 2xPhospho [S4 100 S5 100]	O00401 [481-505]	O00401 2xPhospho [S484(100); S485(100)]	0	4	-0.41912	1.21314	1.10557	-0.945461	-1.10207	0.147936	TRUE	0.535757	0.143837	0.067086	0.090992	0.535757	0.0663863	0.0959419	O00401
O00409	Forkhead box protein N3 OS=Homo sapiens OX=9606 GN=FOXN3 PE=1 SV=1	FOXN3	[R].SHESPSDTEEDDRK.[H]	1xTMTpro [K14]; 1xTMTpro [N-Term]; 1xPhospho [S6(100)]	[R].SHESPSDTEEDDRK.[H] 1xTMTpro [K14] 1xTMTpro [N-Term] 1xPhospho [S6 100]	O00409 [386-399]	O00409 1xPhospho [S391(100)]	1	1	1.3074	0.848428	-0.820074	-0.801552	-1.01315	0.47895	TRUE	0.648151	0.648151	0.0150704	0.205408	0.0870052	0.0275129	0.0168523	O00409
O00409	Forkhead box protein N3 OS=Homo sapiens OX=9606 GN=FOXN3 PE=1 SV=1	FOXN3	[R].SVSPVQDLDDDTPPSPAHSDMPYDAR.[Q]	1xTMTpro [N-Term]; 2xPhospho [S3(100); S15(97.9)]	[R].SVSPVQDLDDDTPPSPAHSDMPYDAR.[Q] 1xTMTpro [N-Term] 2xPhospho [S3 100 S15 97.9]	O00409 [83-108]	O00409 2xPhospho [S85(100); S97(97.9)]	0	1	-0.107042	1.77527	-0.682844	0.0744857	-1.16376	0.103884	FALSE	0.354088	0.354088	0.0573276	0.170667	0.256842	0.0877976	0.0732777	O00409
O00410	Importin-5 OS=Homo sapiens OX=9606 GN=IPO5 PE=1 SV=4	IPO5	[K].RQDEDYDEQVEESLQDEDDNDVYILTK.[V]	1xTMTpro [K27]; 1xTMTpro [N-Term]; 1xPhospho [S13(100)]	[K].RQDEDYDEQVEESLQDEDDNDVYILTK.[V] 1xTMTpro [K27] 1xTMTpro [N-Term] 1xPhospho [S13 100]	O00410 [815-841]	O00410 1xPhospho [S827(100)]	1	1	0.0583061	0.253641	-1.37035	0.507824	-0.874705	1.42528	FALSE	0.362554	0.362554	0.0578646	0.213722	0.0969334	0.199203	0.0697225	O00410
O00418	Eukaryotic elongation factor 2 kinase OS=Homo sapiens OX=9606 GN=EEF2K PE=1 SV=2	EEF2K	[R].AGHDGDSDGDSDDEEGYFICPITDDPSSNQNVNSK.[V]	1xCarbamidomethyl [C20]; 1xTMTpro [K35]; 1xTMTpro [N-Term]; 2xPhospho [S7(100); S11(100)]	[R].AGHDGDSDGDSDDEEGYFICPITDDPSSNQNVNSK.[V] 1xCarbamidomethyl [C20] 1xTMTpro [K35] 1xTMTpro [N-Term] 2xPhospho [S7 100 S11 100]	O00418 [21-55]	O00418 2xPhospho [S27(100); S31(100)]	0	3	0.7269	0.685443	-1.12039	0.299518	0.818239	-1.40971	FALSE	0.277642	0.141929	0.137769	0.277642	0.171318	0.151832	0.11951	O00418
O00418	Eukaryotic elongation factor 2 kinase OS=Homo sapiens OX=9606 GN=EEF2K PE=1 SV=2	EEF2K	[R].EHGHSYSNR.[K]	1xTMTpro [N-Term]; 1xPhospho [S5(100)]	[R].EHGHSYSNR.[K] 1xTMTpro [N-Term] 1xPhospho [S5 100]	O00418 [458-466]	O00418 1xPhospho [S462(100)]	0	3	1.65385	0.396836	-0.902694	-1.06162	-0.32752	0.241147	TRUE	0.557084	0.269629	0.0210944	0.557084	0.0915304	0.0389057	0.0217566	O00418
O00418	Eukaryotic elongation factor 2 kinase OS=Homo sapiens OX=9606 GN=EEF2K PE=1 SV=2	EEF2K	[R].ESENSGDSGYPSEK.[R]	1xTMTpro [K14]; 1xTMTpro [N-Term]; 1xPhospho [S12(100)]	[R].ESENSGDSGYPSEK.[R] 1xTMTpro [K14] 1xTMTpro [N-Term] 1xPhospho [S12 100]	O00418 [434-447]	O00418 1xPhospho [S445(100)]	0	6	-1.08807	-1.21556	1.29578	0.0586755	0.795184	0.15399	FALSE	0.413173	0.0244625	0.390903	0.0299328	0.0415534	0.0999753	0.413173	O00418
O00418	Eukaryotic elongation factor 2 kinase OS=Homo sapiens OX=9606 GN=EEF2K PE=1 SV=2	EEF2K	[R].ESENSGDSGYPSEKRGELDDPEPR.[E]	1xTMTpro [K14]; 1xTMTpro [N-Term]; 1xPhospho [S12(100)]	[R].ESENSGDSGYPSEKRGELDDPEPR.[E] 1xTMTpro [K14] 1xTMTpro [N-Term] 1xPhospho [S12 100]	O00418 [434-457]	O00418 1xPhospho [S445(100)]	2	2	-1.12329	-1.23997	1.15034	0.55861	0.746258	-0.0919433	FALSE	0.477049	0.0150351	0.477049	0.0187435	0.0249746	0.0701322	0.394065	O00418
O00418	Eukaryotic elongation factor 2 kinase OS=Homo sapiens OX=9606 GN=EEF2K PE=1 SV=2	EEF2K	[R].KYESDEDSLGSSGR.[V]	1xTMTpro [K1]; 1xTMTpro [N-Term]; 1xPhospho [S4(100)]	[R].KYESDEDSLGSSGR.[V] 1xTMTpro [K1] 1xTMTpro [N-Term] 1xPhospho [S4 100]	O00418 [467-480]	O00418 1xPhospho [S470(100)]	1	6	-0.993014	-0.408887	1.79025	0.109735	-0.751866	0.253784	FALSE	0.359387	0.0740188	0.208496	0.0679991	0.165796	0.124303	0.359387	O00418
O00418	Eukaryotic elongation factor 2 kinase OS=Homo sapiens OX=9606 GN=EEF2K PE=1 SV=2	EEF2K	[R].KYESDEDSLGSSGR.[V]	1xTMTpro [K1]; 1xTMTpro [N-Term]; 2xPhospho [S4(100); S8(100)]	[R].KYESDEDSLGSSGR.[V] 1xTMTpro [K1] 1xTMTpro [N-Term] 2xPhospho [S4 100 S8 100]	O00418 [467-480]	O00418 2xPhospho [S470(100); S474(100)]	1	5	-0.22293	-0.959342	-1.31552	0.540468	0.764531	1.19279	TRUE	0.604209	0.0744328	0.0857313	0.106824	0.0453371	0.604209	0.0834656	O00418
O00418	Eukaryotic elongation factor 2 kinase OS=Homo sapiens OX=9606 GN=EEF2K PE=1 SV=2	EEF2K	[R].LEGVDGGQSPR.[A]	1xTMTpro [N-Term]; 1xPhospho [S9(100)]	[R].LEGVDGGQSPR.[A] 1xTMTpro [N-Term] 1xPhospho [S9 100]	O00418 [10-20]	O00418 1xPhospho [S18(100)]	0	5	-0.947076	-1.03697	0.381752	1.38715	-0.576052	0.791189	FALSE	0.292386	0.0713407	0.20502	0.0720455	0.0788756	0.292386	0.280332	O00418
O00423	Echinoderm microtubule-associated protein-like 1 OS=Homo sapiens OX=9606 GN=EML1 PE=1 SV=3	EML1	[R].TGSTSSSSSGK.[K]	1xTMTpro [K11]; 1xTMTpro [N-Term]; 1xPhospho [S/T]	[R].TGSTSSSSSGK.[K] 1xTMTpro [K11] 1xTMTpro [N-Term] 1xPhospho [S/T]	O00423 [158-168]		0	1	0.919524	1.04162	-0.15051	-0.77123	-1.49742	0.458024	FALSE	0.47858	0.47858	0.0316167	0.155601	0.249012	0.0477058	0.0374836	O00423
O00425	Insulin-like growth factor 2 mRNA-binding protein 3 OS=Homo sapiens OX=9606 GN=IGF2BP3 PE=1 SV=2	IGF2BP3	[R].DQTPDENDQVVVK.[I]	1xTMTpro [K13]; 1xTMTpro [N-Term]; 1xPhospho [T3(100)]	[R].DQTPDENDQVVVK.[I] 1xTMTpro [K13] 1xTMTpro [N-Term] 1xPhospho [T3 100]	O00425 [526-538]	O00425 1xPhospho [T528(100)]	0	5	-1.17467	0.532151	-0.891725	-0.173986	0.128682	1.57955	FALSE	0.301456	0.198046	0.102129	0.147783	0.112723	0.301456	0.137862	O00425
O00425	Insulin-like growth factor 2 mRNA-binding protein 3 OS=Homo sapiens OX=9606 GN=IGF2BP3 PE=1 SV=2	IGF2BP3	[R].GSSRQGSPGSVSK.[Q]	1xTMTpro [K13]; 1xTMTpro [N-Term]; 2xPhospho [S3(99); S7(100)]	[R].GSSRQGSPGSVSK.[Q] 1xTMTpro [K13] 1xTMTpro [N-Term] 2xPhospho [S3 99 S7 100]	O00425 [178-190]	O00425 2xPhospho [S180(99); S184(100)]	1	3	1.91254	-0.186748	-0.581592	-0.976169	-0.0521401	-0.115894	TRUE	0.54159	0.179551	0.0410569	0.54159	0.131957	0.0666342	0.0392115	O00425
O00425	Insulin-like growth factor 2 mRNA-binding protein 3 OS=Homo sapiens OX=9606 GN=IGF2BP3 PE=1 SV=2	IGF2BP3	[R].QGSPGSVSK.[Q]	1xTMTpro [K9]; 1xTMTpro [N-Term]; 1xPhospho [S3(100)]	[R].QGSPGSVSK.[Q] 1xTMTpro [K9] 1xTMTpro [N-Term] 1xPhospho [S3 100]	O00425 [182-190]	O00425 1xPhospho [S184(100)]	0	5	-0.0607266	-0.172332	-1.31104	0.157481	-0.370091	1.75671	FALSE	0.290111	0.271126	0.0662086	0.208561	0.0860266	0.290111	0.0779674	O00425
O00429	Dynamin-1-like protein OS=Homo sapiens OX=9606 GN=DNM1L PE=1 SV=2	DNM1L	[K].SKPIPIMPASPQK.[G]	2xTMTpro [K2; K13]; 1xTMTpro [N-Term]; 1xPhospho [S10(100)]	[K].SKPIPIMPASPQK.[G] 2xTMTpro [K2 K13] 1xTMTpro [N-Term] 1xPhospho [S10 100]	O00429 [607-619]	O00429 1xPhospho [S616(100)]	1	5	-1.0819	-1.42768	0.383811	0.406566	0.839848	0.879356	FALSE	0.32964	0.0367772	0.267335	0.0456105	0.0424293	0.32964	0.278207	O00429
O00429	Dynamin-1-like protein OS=Homo sapiens OX=9606 GN=DNM1L PE=1 SV=2	DNM1L	[K].SKPIPIMPASPQKGHAVNLLDVPVPVAR.[K]	2xTMTpro [K2; K13]; 1xTMTpro [N-Term]; 1xPhospho [S10(100)]	[K].SKPIPIMPASPQKGHAVNLLDVPVPVAR.[K] 2xTMTpro [K2 K13] 1xTMTpro [N-Term] 1xPhospho [S10 100]	O00429 [607-634]	O00429 1xPhospho [S616(100)]	2	5	0.02908	-0.765886	-0.56135	0.280902	-0.814466	1.83172	FALSE	0.313064	0.222458	0.0845051	0.174811	0.102598	0.313064	0.102564	O00429
O00443	Phosphatidylinositol 4-phosphate 3-kinase C2 domain-containing subunit alpha OS=Homo sapiens OX=9606 GN=PIK3C2A PE=1 SV=2	PIK3C2A	[K].VSNLQVSPK.[S]	1xTMTpro [K9]; 1xTMTpro [N-Term]; 1xPhospho [S7(100)]	[K].VSNLQVSPK.[S] 1xTMTpro [K9] 1xTMTpro [N-Term] 1xPhospho [S7 100]	O00443 [253-261]	O00443 1xPhospho [S259(100)]	0	5	-0.262349	-0.306823	-1.73337	0.572241	0.801798	0.928504	FALSE	0.480205	0.11244	0.0924156	0.161492	0.0610745	0.480205	0.0923737	O00443
O00443	Phosphatidylinositol 4-phosphate 3-kinase C2 domain-containing subunit alpha OS=Homo sapiens OX=9606 GN=PIK3C2A PE=1 SV=2	PIK3C2A	[R].SADAGSFSPTPGQIGGAVK.[L]	1xTMTpro [K19]; 1xTMTpro [N-Term]; 1xPhospho [S8(100)]	[R].SADAGSFSPTPGQIGGAVK.[L] 1xTMTpro [K19] 1xTMTpro [N-Term] 1xPhospho [S8 100]	O00443 [1546-1564]	O00443 1xPhospho [S1553(100)]	0	2	-1.04967	-1.10852	0.402721	0.527404	1.4728	-0.244738	TRUE	0.588257	0.0166203	0.588257	0.023421	0.0238219	0.105117	0.242763	O00443
O00443	Phosphatidylinositol 4-phosphate 3-kinase C2 domain-containing subunit alpha OS=Homo sapiens OX=9606 GN=PIK3C2A PE=1 SV=2	PIK3C2A	[R].SQSLNIR.[T]	1xTMTpro [N-Term]; 1xPhospho [S3(100)]	[R].SQSLNIR.[T] 1xTMTpro [N-Term] 1xPhospho [S3 100]	O00443 [336-342]	O00443 1xPhospho [S338(100)]	0	3	1.53715	-0.822696	-0.302518	-0.348022	0.902293	-0.96621	FALSE	0.297929	0.118511	0.15171	0.297929	0.155908	0.160734	0.115208	O00443
O00459	Phosphatidylinositol 3-kinase regulatory subunit beta OS=Homo sapiens OX=9606 GN=PIK3R2 PE=1 SV=2	PIK3R2	[R].APPPPSSPPPGGAPDGSEPSPDFPALLVEK.[L]	1xTMTpro [K30]; 1xTMTpro [N-Term]; 1xPhospho [S]	[R].APPPPSSPPPGGAPDGSEPSPDFPALLVEK.[L] 1xTMTpro [K30] 1xTMTpro [N-Term] 1xPhospho [S]	O00459 [257-286]		0	5	-1.5441	-0.484053	0.0101194	-0.130555	1.24172	0.906875	FALSE	0.315218	0.0539061	0.224828	0.0626973	0.0599358	0.315218	0.283414	O00459
O00461	Golgi integral membrane protein 4 OS=Homo sapiens OX=9606 GN=GOLIM4 PE=1 SV=1	GOLIM4	[R].ELEHNAEETYGENDENTDDKNNDGEEQEVR.[D]	1xTMTpro [K20]; 1xTMTpro [N-Term]; 1xPhospho [T9(97.8)]	[R].ELEHNAEETYGENDENTDDKNNDGEEQEVR.[D] 1xTMTpro [K20] 1xTMTpro [N-Term] 1xPhospho [T9 97.8]	O00461 [632-661]	O00461 1xPhospho [T640(97.8)]	1	1	1.29899	1.15821	-0.483221	-0.752765	-1.07177	-0.149449	FALSE	0.373445	0.373445	0.0371025	0.239821	0.25642	0.0522652	0.0409465	O00461
O00468	Agrin OS=Homo sapiens OX=9606 GN=AGRN PE=1 SV=6 Protein dopey-2 OS=Homo sapiens OX=9606 GN=DOP1B PE=1 SV=5 Transcription intermediary factor 1-beta OS=Homo sapiens OX=9606 GN=TRIM28 PE=1 SV=5 BICD family-like cargo adapter 2 OS=Homo sapiens OX=9606 GN=BICDL2 PE=1 SV=2 Pre-mRNA-processing factor 39 OS=Homo sapiens OX=9606 GN=PRPF39 PE=1 SV=3	AGRN	[R].VSLER.[NDLVR]	1xTMTpro [N-Term]; 1xPhospho [S2(100)]	[R].VSLER.[NDLVR] 1xTMTpro [N-Term] 1xPhospho [S2 100]	O00468 [1727-1731]; Q9Y3R5 [609-613]; Q13263 [488-492]; A1A5D9 [424-428]; Q86UA1 [462-466]	O00468 1xPhospho [S1728(100)]; Q9Y3R5 1xPhospho [S610(100)]; Q13263 1xPhospho [S489(100)]; A1A5D9 1xPhospho [S425(100)]; Q86UA1 1xPhospho [S463(100)]	0	3	1.32645	-0.0217751	-1.62131	-0.446916	0.136659	0.626897	TRUE	0.61456	0.199144	0.0276048	0.61456	0.0551004	0.0762316	0.0273593	O00468
O00472	RNA polymerase II elongation factor ELL2 OS=Homo sapiens OX=9606 GN=ELL2 PE=1 SV=2	ELL2	[R].SESPVCSSR.[D]	1xCarbamidomethyl [C6]; 1xTMTpro [N-Term]; 1xPhospho [S3(100)]	[R].SESPVCSSR.[D] 1xCarbamidomethyl [C6] 1xTMTpro [N-Term] 1xPhospho [S3 100]	O00472 [303-311]	O00472 1xPhospho [S305(100)]	0	5	0.320542	-0.883916	-0.331337	0.422405	-1.12697	1.59927	FALSE	0.259683	0.22832	0.0931684	0.185551	0.123277	0.259683	0.110001	O00472
O00488	Zinc finger protein 593 OS=Homo sapiens OX=9606 GN=ZNF593 PE=1 SV=2	ZNF593	[R].LAVPTEVSTEVPEMDTST.[-]	1xTMTpro [N-Term]; 1xPhospho [S/T]	[R].LAVPTEVSTEVPEMDTST.[-] 1xTMTpro [N-Term] 1xPhospho [S/T]	O00488 [117-134]		0	1	0.918124	0.382307	-0.859058	-0.913852	-0.842223	1.3147	TRUE	0.703288	0.703288	0.0150521	0.170175	0.0574465	0.0365981	0.0174403	O00488
O00499	Myc box-dependent-interacting protein 1 OS=Homo sapiens OX=9606 GN=BIN1 PE=1 SV=1	BIN1	[K].GNKSPSPPDGSPAATPEIR.[V]	1xTMTpro [K3]; 1xTMTpro [N-Term]; 1xPhospho [S4(100)]	[K].GNKSPSPPDGSPAATPEIR.[V] 1xTMTpro [K3] 1xTMTpro [N-Term] 1xPhospho [S4 100]	O00499 [293-311]	O00499 1xPhospho [S296(100)]	1	2	-0.673637	-1.43219	0.214348	0.514942	1.47456	-0.098015	FALSE	0.487069	0.026097	0.487069	0.0392824	0.0341152	0.192013	0.221423	O00499
O00499	Myc box-dependent-interacting protein 1 OS=Homo sapiens OX=9606 GN=BIN1 PE=1 SV=1	BIN1	[K].GNKSPSPPDGSPAATPEIR.[V]	1xTMTpro [K3]; 1xTMTpro [N-Term]; 2xPhospho [S4(100); S11(100)]	[K].GNKSPSPPDGSPAATPEIR.[V] 1xTMTpro [K3] 1xTMTpro [N-Term] 2xPhospho [S4 100 S11 100]	O00499 [293-311]	O00499 2xPhospho [S296(100); S303(100)]	1	5	-0.557901	-1.59018	-0.281965	0.798062	1.05263	0.579353	FALSE	0.459478	0.0434957	0.221895	0.0614927	0.0436975	0.459478	0.169941	O00499
O00499	Myc box-dependent-interacting protein 1 OS=Homo sapiens OX=9606 GN=BIN1 PE=1 SV=1	BIN1	[K].SPSPPDGSPAATPEIR.[V]	1xTMTpro [N-Term]; 1xPhospho [S1(99.3)]	[K].SPSPPDGSPAATPEIR.[V] 1xTMTpro [N-Term] 1xPhospho [S1 99.3]	O00499 [296-311]	O00499 1xPhospho [S296(99.3)]	0	5	-0.156683	-1.10477	-1.25323	0.880417	0.625057	1.00921	TRUE	0.617491	0.0658105	0.0915699	0.0962017	0.0426604	0.617491	0.0862662	O00499
O00499	Myc box-dependent-interacting protein 1 OS=Homo sapiens OX=9606 GN=BIN1 PE=1 SV=1	BIN1	[K].SPSPPDGSPAATPEIR.[V]	1xTMTpro [N-Term]; 2xPhospho [S3(98.6); S8(100)]	[K].SPSPPDGSPAATPEIR.[V] 1xTMTpro [N-Term] 2xPhospho [S3 98.6 S8 100]	O00499 [296-311]	O00499 2xPhospho [S298(98.6); S303(100)]	0	1	0.976126	0.219808	-1.24005	-0.247694	-0.939726	1.23154	TRUE	0.588203	0.588203	0.0217458	0.243682	0.0611196	0.0606586	0.0245903	O00499
O00499	Myc box-dependent-interacting protein 1 OS=Homo sapiens OX=9606 GN=BIN1 PE=1 SV=1	BIN1	[R].VNHEPEPAGGATPGATLPKSPSQLR.[K]	1xTMTpro [K19]; 1xTMTpro [N-Term]; 1xPhospho [S20(99)]	[R].VNHEPEPAGGATPGATLPKSPSQLR.[K] 1xTMTpro [K19] 1xTMTpro [N-Term] 1xPhospho [S20 99]	O00499 [312-336]	O00499 1xPhospho [S331(99)]	1	2	-0.759696	-1.61421	0.382041	0.378776	1.14325	0.469837	FALSE	0.340667	0.0398279	0.340667	0.0535337	0.047881	0.269321	0.248769	O00499
O00505	Importin subunit alpha-4 OS=Homo sapiens OX=9606 GN=KPNA3 PE=1 SV=2	KPNA3	[R].NVPQEESLEDSDVDADFK.[A]	1xTMTpro [K18]; 1xTMTpro [N-Term]; 1xPhospho [S11(100)]	[R].NVPQEESLEDSDVDADFK.[A] 1xTMTpro [K18] 1xTMTpro [N-Term] 1xPhospho [S11 100]	O00505 [50-67]	O00505 1xPhospho [S60(100)]	0	5	-1.11819	-1.07744	0.220313	0.525048	-0.053628	1.50389	FALSE	0.40383	0.0723836	0.159938	0.0714894	0.0677106	0.40383	0.224648	O00505
O00505	Importin subunit alpha-4 OS=Homo sapiens OX=9606 GN=KPNA3 PE=1 SV=2	KPNA3	[R].NVPQEESLEDSDVDADFK.[A]	1xTMTpro [K18]; 1xTMTpro [N-Term]; 2xPhospho [S7(100); S11(100)]	[R].NVPQEESLEDSDVDADFK.[A] 1xTMTpro [K18] 1xTMTpro [N-Term] 2xPhospho [S7 100 S11 100]	O00505 [50-67]	O00505 2xPhospho [S56(100); S60(100)]	0	5	-0.733231	-0.82966	0.793921	0.121593	-0.88449	1.53187	FALSE	0.255154	0.131578	0.148186	0.106524	0.138219	0.255154	0.220339	O00505
O00512	B-cell CLL/lymphoma 9 protein OS=Homo sapiens OX=9606 GN=BCL9 PE=1 SV=4	BCL9	[K].LIPSVGSPASSTPLPPDGTGPNSTPNNR.[A]	1xTMTpro [N-Term]; 1xPhospho [S7(100)]	[K].LIPSVGSPASSTPLPPDGTGPNSTPNNR.[A] 1xTMTpro [N-Term] 1xPhospho [S7 100]	O00512 [285-312]	O00512 1xPhospho [S291(100)]	0	5	-0.704322	-0.715785	-0.675794	-0.407285	0.908058	1.59513	FALSE	0.473343	0.0998875	0.11317	0.11787	0.0690773	0.473343	0.126651	O00512
O00512	B-cell CLL/lymphoma 9 protein OS=Homo sapiens OX=9606 GN=BCL9 PE=1 SV=4	BCL9	[K].SPPVLGSAAASPVHLK.[S]	1xTMTpro [K16]; 1xTMTpro [N-Term]; 1xPhospho [S11(100)]	[K].SPPVLGSAAASPVHLK.[S] 1xTMTpro [K16] 1xTMTpro [N-Term] 1xPhospho [S11 100]	O00512 [907-922]	O00512 1xPhospho [S917(100)]	0	6	-1.23746	-0.50262	1.22392	-0.598482	1.16505	-0.0504183	FALSE	0.399821	0.0368415	0.338879	0.0448228	0.07146	0.108176	0.399821	O00512
O00512	B-cell CLL/lymphoma 9 protein OS=Homo sapiens OX=9606 GN=BCL9 PE=1 SV=4	BCL9	[K].TVASSDDDSPPAR.[S]	1xTMTpro [N-Term]; 1xPhospho [S9(100)]	[K].TVASSDDDSPPAR.[S] 1xTMTpro [N-Term] 1xPhospho [S9 100]	O00512 [1031-1043]	O00512 1xPhospho [S1039(100)]	0	3	-0.0548319	0.387948	-1.85069	0.0596896	0.30755	1.15034	FALSE	0.270082	0.251861	0.0659252	0.270082	0.0840387	0.255373	0.0727191	O00512
O00512	B-cell CLL/lymphoma 9 protein OS=Homo sapiens OX=9606 GN=BCL9 PE=1 SV=4	BCL9	[R].AVTPVSQGSNSSSADPK.[A]	1xTMTpro [K17]; 1xTMTpro [N-Term]; 1xPhospho [T3(100)]	[R].AVTPVSQGSNSSSADPK.[A] 1xTMTpro [K17] 1xTMTpro [N-Term] 1xPhospho [T3 100]	O00512 [313-329]	O00512 1xPhospho [T315(100)]	0	6	-1.4844	-0.483575	0.693125	-0.429523	1.32407	0.380302	FALSE	0.381614	0.0405287	0.306058	0.0486461	0.0613321	0.161821	0.381614	O00512
O00512	B-cell CLL/lymphoma 9 protein OS=Homo sapiens OX=9606 GN=BCL9 PE=1 SV=4	BCL9	[R].IPVEGPLSPSR.[G]	1xTMTpro [N-Term]; 1xPhospho [S8(100)]	[R].IPVEGPLSPSR.[G] 1xTMTpro [N-Term] 1xPhospho [S8 100]	O00512 [680-690]	O00512 1xPhospho [S687(100)]	0	2	-1.29087	-1.0008	0.326017	-0.00225212	1.36438	0.603526	FALSE	0.310966	0.0386085	0.310966	0.0489951	0.0477912	0.24844	0.305199	O00512
O00512	B-cell CLL/lymphoma 9 protein OS=Homo sapiens OX=9606 GN=BCL9 PE=1 SV=4	BCL9	[R].IPVEGPLSPSRGDFPK.[G]	1xTMTpro [K16]; 1xTMTpro [N-Term]; 1xPhospho [S8(100)]	[R].IPVEGPLSPSRGDFPK.[G] 1xTMTpro [K16] 1xTMTpro [N-Term] 1xPhospho [S8 100]	O00512 [680-695]	O00512 1xPhospho [S687(100)]	1	2	-1.35354	-0.90125	0.854536	0.553303	1.11652	-0.26957	TRUE	0.502143	0.0193983	0.502143	0.0237143	0.0290691	0.0730994	0.352576	O00512
O00512	B-cell CLL/lymphoma 9 protein OS=Homo sapiens OX=9606 GN=BCL9 PE=1 SV=4	BCL9	[R].SSPSGNTQSSPK.[S]	1xTMTpro [K12]; 1xTMTpro [N-Term]; 1xPhospho [S/T]	[R].SSPSGNTQSSPK.[S] 1xTMTpro [K12] 1xTMTpro [N-Term] 1xPhospho [S/T]	O00512 [10-21]		0	5	-1.08251	-0.668359	-0.24262	-0.48217	1.12456	1.35111	FALSE	0.392666	0.0846863	0.161513	0.0982764	0.0765916	0.392666	0.186266	O00512
O00512	B-cell CLL/lymphoma 9 protein OS=Homo sapiens OX=9606 GN=BCL9 PE=1 SV=4	BCL9	[R].SSTPSHGQTTATEPTPAQK.[T]	1xTMTpro [K19]; 1xTMTpro [N-Term]; 1xPhospho [T3(100)]	[R].SSTPSHGQTTATEPTPAQK.[T] 1xTMTpro [K19] 1xTMTpro [N-Term] 1xPhospho [T3 100]	O00512 [153-171]	O00512 1xPhospho [T155(100)]	0	2	-0.573884	-0.187726	0.914633	-1.25486	1.45013	-0.348294	FALSE	0.271977	0.0740944	0.271977	0.101038	0.150706	0.142999	0.259184	O00512
O00515	Ladinin-1 OS=Homo sapiens OX=9606 GN=LAD1 PE=1 SV=2	LAD1	[K].GVPEKSPVLEK.[S]	2xTMTpro [K5; K11]; 1xTMTpro [N-Term]; 1xPhospho [S6(100)]	[K].GVPEKSPVLEK.[S] 2xTMTpro [K5 K11] 1xTMTpro [N-Term] 1xPhospho [S6 100]	O00515 [172-182]	O00515 1xPhospho [S177(100)]	1	3	1.07348	-0.394677	-1.75967	0.655964	0.0189571	0.405951	FALSE	0.340767	0.190406	0.0830592	0.340767	0.0964258	0.209538	0.0798029	O00515
O00515	Ladinin-1 OS=Homo sapiens OX=9606 GN=LAD1 PE=1 SV=2	LAD1	[R].NLSSTTDDEAPR.[L]	1xTMTpro [N-Term]; 1xPhospho [S3(100)]	[R].NLSSTTDDEAPR.[L] 1xTMTpro [N-Term] 1xPhospho [S3 100]	O00515 [36-47]	O00515 1xPhospho [S38(100)]	0	3	1.23949	-0.154251	-1.69853	0.0227666	-0.140633	0.731159	FALSE	0.479897	0.240561	0.0431446	0.479897	0.0724609	0.120665	0.0432722	O00515
O00515	Ladinin-1 OS=Homo sapiens OX=9606 GN=LAD1 PE=1 SV=2	LAD1	[R].NSLSPVQATQKPLVSK.[K]	2xTMTpro [K11; K16]; 1xTMTpro [N-Term]; 1xPhospho [S4(100)]	[R].NSLSPVQATQKPLVSK.[K] 2xTMTpro [K11 K16] 1xTMTpro [N-Term] 1xPhospho [S4 100]	O00515 [120-135]	O00515 1xPhospho [S123(100)]	1	5	0.684483	-0.8919	-1.05489	1.2131	-0.733815	0.783022	FALSE	0.303293	0.177765	0.0994777	0.217827	0.0992543	0.303293	0.102382	O00515
O00555	Voltage-dependent P/Q-type calcium channel subunit alpha-1A OS=Homo sapiens OX=9606 GN=CACNA1A PE=1 SV=3	CACNA1A	[R].ASGPACASPSR.[H]	1xCarbamidomethyl [C6]; 1xTMTpro [N-Term]; 1xPhospho [S8(99.2)]	[R].ASGPACASPSR.[H] 1xCarbamidomethyl [C6] 1xTMTpro [N-Term] 1xPhospho [S8 99.2]	O00555 [2457-2467]	O00555 1xPhospho [S2464(99.2)]	0	3	0.944259	-0.314635	-1.74004	-0.0133329	0.980237	0.143513	FALSE	0.347031	0.154966	0.097687	0.347031	0.0987421	0.213214	0.0883592	O00555
O00559	Receptor-binding cancer antigen expressed on SiSo cells OS=Homo sapiens OX=9606 GN=EBAG9 PE=1 SV=1	EBAG9	[R].KLSGDQITLPTTVDYSSVPK.[Q]	2xTMTpro [K1; K20]; 1xTMTpro [N-Term]; 1xPhospho [S3(100)]	[R].KLSGDQITLPTTVDYSSVPK.[Q] 2xTMTpro [K1 K20] 1xTMTpro [N-Term] 1xPhospho [S3 100]	O00559 [34-53]	O00559 1xPhospho [S36(100)]	1	1	1.58329	0.702548	-0.639716	-0.657472	-1.07286	0.0842158	FALSE	0.432601	0.432601	0.024901	0.314695	0.159503	0.0412327	0.0270676	O00559
O00566	U3 small nucleolar ribonucleoprotein protein MPP10 OS=Homo sapiens OX=9606 GN=MPHOSPH10 PE=1 SV=2	MPHOSPH10	[K].SDLRKSPVFSDEDSDLDFDISK.[L]	2xTMTpro [K5; K22]; 1xTMTpro [N-Term]; 2xPhospho [S6(95.3); S]	[K].SDLRKSPVFSDEDSDLDFDISK.[L] 2xTMTpro [K5 K22] 1xTMTpro [N-Term] 2xPhospho [S6 95.3 S]	O00566 [158-179]	O00566 2xPhospho [S163(95.3); S]	2	6	-1.40384	-0.754608	1.08309	1.06631	0.278083	-0.269037	TRUE	0.530646	0.017453	0.333261	0.0199392	0.0300682	0.0686328	0.530646	O00566
O00566	U3 small nucleolar ribonucleoprotein protein MPP10 OS=Homo sapiens OX=9606 GN=MPHOSPH10 PE=1 SV=2	MPHOSPH10	[K].SDLRKSPVFSDEDSDLDFDISK.[L]	2xTMTpro [K5; K22]; 1xTMTpro [N-Term]; 3xPhospho [S6(100); S10(100); S14(100)]	[K].SDLRKSPVFSDEDSDLDFDISK.[L] 2xTMTpro [K5 K22] 1xTMTpro [N-Term] 3xPhospho [S6 100 S10 100 S14 100]	O00566 [158-179]	O00566 3xPhospho [S163(100); S167(100); S171(100)]	2	5	0.109739	-1.97759	0.810658	0.32153	0.216273	0.519392	FALSE	0.268758	0.0660426	0.262897	0.0903308	0.0846754	0.268758	0.227296	O00566
O00566	U3 small nucleolar ribonucleoprotein protein MPP10 OS=Homo sapiens OX=9606 GN=MPHOSPH10 PE=1 SV=2	MPHOSPH10	[K].SPVFSDEDSDLDFDISKLEQQSK.[V]	2xTMTpro [K17; K23]; 1xTMTpro [N-Term]; 2xPhospho [S5(100); S9(100)]	[K].SPVFSDEDSDLDFDISKLEQQSK.[V] 2xTMTpro [K17 K23] 1xTMTpro [N-Term] 2xPhospho [S5 100 S9 100]	O00566 [163-185]	O00566 2xPhospho [S167(100); S171(100)]	1	6	-1.39254	0.591257	1.33998	0.354909	-0.888663	-0.00494952	FALSE	0.324947	0.0918087	0.177647	0.0754472	0.209691	0.120459	0.324947	O00566
O00566	U3 small nucleolar ribonucleoprotein protein MPP10 OS=Homo sapiens OX=9606 GN=MPHOSPH10 PE=1 SV=2	MPHOSPH10	[K].SPVFSDEDSDLDFDISKLEQQSK.[V]	2xTMTpro [K17; K23]; 1xTMTpro [N-Term]; 3xPhospho [S1(100); S5(100); S9(100)]	[K].SPVFSDEDSDLDFDISKLEQQSK.[V] 2xTMTpro [K17 K23] 1xTMTpro [N-Term] 3xPhospho [S1 100 S5 100 S9 100]	O00566 [163-185]	O00566 3xPhospho [S163(100); S167(100); S171(100)]	1	3	1.35726	-0.990857	-0.779954	-0.84526	0.80397	0.454837	FALSE	0.410345	0.147561	0.0835266	0.410345	0.10239	0.182715	0.0734617	O00566
O00566	U3 small nucleolar ribonucleoprotein protein MPP10 OS=Homo sapiens OX=9606 GN=MPHOSPH10 PE=1 SV=2	MPHOSPH10	[R].KDDNDEEEEDIDFFEDIDSDEDEGGLFGSK.[K]	2xTMTpro [K1; K30]; 1xTMTpro [N-Term]; 1xPhospho [S19(100)]	[R].KDDNDEEEEDIDFFEDIDSDEDEGGLFGSK.[K] 2xTMTpro [K1 K30] 1xTMTpro [N-Term] 1xPhospho [S19 100]	O00566 [224-253]	O00566 1xPhospho [S242(100)]	1	2	-0.140511	-1.87943	0.608585	0.661922	0.79818	-0.0487415	FALSE	0.441906	0.0289219	0.441906	0.0456743	0.0413197	0.208236	0.233942	O00566
O00566	U3 small nucleolar ribonucleoprotein protein MPP10 OS=Homo sapiens OX=9606 GN=MPHOSPH10 PE=1 SV=2	MPHOSPH10	[R].KSPVFSDEDSDLDFDISK.[L]	2xTMTpro [K1; K18]; 1xTMTpro [N-Term]; 1xPhospho [S10(100)]	[R].KSPVFSDEDSDLDFDISK.[L] 2xTMTpro [K1 K18] 1xTMTpro [N-Term] 1xPhospho [S10 100]	O00566 [162-179]	O00566 1xPhospho [S171(100)]	1	2	-0.342154	0.0760991	0.292859	1.18278	0.548656	-1.75824	FALSE	0.348017	0.0592444	0.348017	0.0830338	0.11565	0.126535	0.267519	O00566
O00566	U3 small nucleolar ribonucleoprotein protein MPP10 OS=Homo sapiens OX=9606 GN=MPHOSPH10 PE=1 SV=2	MPHOSPH10	[R].KSPVFSDEDSDLDFDISK.[L]	2xTMTpro [K1; K18]; 1xTMTpro [N-Term]; 2xPhospho [S6(100); S10(100)]	[R].KSPVFSDEDSDLDFDISK.[L] 2xTMTpro [K1 K18] 1xTMTpro [N-Term] 2xPhospho [S6 100 S10 100]	O00566 [162-179]	O00566 2xPhospho [S167(100); S171(100)]	1	2	-1.03075	-1.08944	0.905253	0.934632	0.853725	-0.573424	TRUE	0.55393	0.0238373	0.55393	0.0293137	0.0353562	0.0763612	0.281202	O00566
O00567	Nucleolar protein 56 OS=Homo sapiens OX=9606 GN=NOP56 PE=1 SV=4	NOP56	[K].EELMSSDLEETAGSTSIPK.[R]	1xTMTpro [K19]; 1xTMTpro [N-Term]; 1xPhospho [S6(98.6)]	[K].EELMSSDLEETAGSTSIPK.[R] 1xTMTpro [K19] 1xTMTpro [N-Term] 1xPhospho [S6 98.6]	O00567 [515-533]	O00567 1xPhospho [S520(98.6)]	0	2	1.09056	-1.10178	-0.0731221	-0.106334	1.22714	-1.03646	FALSE	0.236885	0.0906116	0.236885	0.196601	0.129695	0.190278	0.155928	O00567
O00567	Nucleolar protein 56 OS=Homo sapiens OX=9606 GN=NOP56 PE=1 SV=4	NOP56	[K].EELMSSDLEETAGSTSIPK.[R]	1xTMTpro [K19]; 1xTMTpro [N-Term]; 2xPhospho [S5(100); S6(100)]	[K].EELMSSDLEETAGSTSIPK.[R] 1xTMTpro [K19] 1xTMTpro [N-Term] 2xPhospho [S5 100 S6 100]	O00567 [515-533]	O00567 2xPhospho [S519(100); S520(100)]	0	2	-0.544204	-1.49163	0.620381	0.900093	1.01631	-0.500954	TRUE	0.612513	0.018084	0.612513	0.0263818	0.0273819	0.100483	0.215156	O00567
O00567	Nucleolar protein 56 OS=Homo sapiens OX=9606 GN=NOP56 PE=1 SV=4	NOP56	[K].EEPVSSGPEEAVGK.[S]	1xTMTpro [K14]; 1xTMTpro [N-Term]; 1xPhospho [S6(100)]	[K].EEPVSSGPEEAVGK.[S] 1xTMTpro [K14] 1xTMTpro [N-Term] 1xPhospho [S6 100]	O00567 [565-578]	O00567 1xPhospho [S570(100)]	0	3	0.635524	0.348591	-1.89569	-0.325534	0.688465	0.548641	FALSE	0.373551	0.212272	0.073318	0.373551	0.0990195	0.168827	0.0730134	O00567
O00567	Nucleolar protein 56 OS=Homo sapiens OX=9606 GN=NOP56 PE=1 SV=4	NOP56	[K].EEPVSSGPEEAVGK.[S]	1xTMTpro [K14]; 1xTMTpro [N-Term]; 2xPhospho [S5(100); S6(100)]	[K].EEPVSSGPEEAVGK.[S] 1xTMTpro [K14] 1xTMTpro [N-Term] 2xPhospho [S5 100 S6 100]	O00567 [565-578]	O00567 2xPhospho [S569(100); S570(100)]	0	3	0.591522	0.306207	-1.86168	-0.386294	0.553313	0.796933	FALSE	0.386497	0.234617	0.0618644	0.386497	0.0891759	0.16488	0.0629665	O00567
O00567	Nucleolar protein 56 OS=Homo sapiens OX=9606 GN=NOP56 PE=1 SV=4	NOP56	[K].FSKEEPVSSGPEEAVGK.[S]	2xTMTpro [K3; K17]; 1xTMTpro [N-Term]; 1xPhospho [S9(99.2)]	[K].FSKEEPVSSGPEEAVGK.[S] 2xTMTpro [K3 K17] 1xTMTpro [N-Term] 1xPhospho [S9 99.2]	O00567 [562-578]	O00567 1xPhospho [S570(99.2)]	1	3	0.448733	0.314373	-1.95246	-0.117509	0.753295	0.553571	FALSE	0.345403	0.201856	0.0776538	0.345403	0.0947718	0.20318	0.0771344	O00567
O00567	Nucleolar protein 56 OS=Homo sapiens OX=9606 GN=NOP56 PE=1 SV=4	NOP56	[K].FSKEEPVSSGPEEAVGK.[S]	2xTMTpro [K3; K17]; 1xTMTpro [N-Term]; 2xPhospho [S8(100); S9(100)]	[K].FSKEEPVSSGPEEAVGK.[S] 2xTMTpro [K3 K17] 1xTMTpro [N-Term] 2xPhospho [S8 100 S9 100]	O00567 [562-578]	O00567 2xPhospho [S569(100); S570(100)]	1	3	0.470861	0.208721	-1.93758	-0.128045	0.735093	0.650953	FALSE	0.327128	0.200074	0.0833233	0.327128	0.0983819	0.208291	0.0828027	O00567
O00567	Nucleolar protein 56 OS=Homo sapiens OX=9606 GN=NOP56 PE=1 SV=4	NOP56	[K].SFSKEELMSSDLEETAGSTSIPK.[R]	2xTMTpro [K4; K23]; 1xTMTpro [N-Term]; 1xPhospho [S10(98.5)]	[K].SFSKEELMSSDLEETAGSTSIPK.[R] 2xTMTpro [K4 K23] 1xTMTpro [N-Term] 1xPhospho [S10 98.5]	O00567 [511-533]	O00567 1xPhospho [S520(98.5)]	1	3	1.74276	-0.0373674	-0.713555	-0.765088	-0.761899	0.53515	FALSE	0.463821	0.334282	0.0252322	0.463821	0.0999137	0.0503449	0.0264057	O00567
O00567	Nucleolar protein 56 OS=Homo sapiens OX=9606 GN=NOP56 PE=1 SV=4	NOP56	[K].SFSKEELMSSDLEETAGSTSIPK.[R]	2xTMTpro [K4; K23]; 1xTMTpro [N-Term]; 2xPhospho [S9(100); S10(97.9)]	[K].SFSKEELMSSDLEETAGSTSIPK.[R] 2xTMTpro [K4 K23] 1xTMTpro [N-Term] 2xPhospho [S9 100 S10 97.9]	O00567 [511-533]	O00567 2xPhospho [S519(100); S520(97.9)]	1	3	1.37343	-0.987774	-0.754649	-0.303596	-0.454319	1.12691	FALSE	0.372423	0.242352	0.0594242	0.372423	0.100951	0.164533	0.0603168	O00567
O00567	Nucleolar protein 56 OS=Homo sapiens OX=9606 GN=NOP56 PE=1 SV=4	NOP56	[R].KFSKEEPVSSGPEEAVGK.[S]	3xTMTpro [K1; K4; K18]; 1xTMTpro [N-Term]; 1xPhospho [S]	[R].KFSKEEPVSSGPEEAVGK.[S] 3xTMTpro [K1 K4 K18] 1xTMTpro [N-Term] 1xPhospho [S]	O00567 [561-578]		2	3	0.55084	0.389737	-1.96601	-0.109887	0.674714	0.460608	FALSE	0.442646	0.207795	0.0514647	0.442646	0.0734122	0.173682	0.0510007	O00567
O00567	Nucleolar protein 56 OS=Homo sapiens OX=9606 GN=NOP56 PE=1 SV=4	NOP56	[R].KFSKEEPVSSGPEEAVGK.[S]	3xTMTpro [K1; K4; K18]; 1xTMTpro [N-Term]; 2xPhospho [S9(100); S10(100)]	[R].KFSKEEPVSSGPEEAVGK.[S] 3xTMTpro [K1 K4 K18] 1xTMTpro [N-Term] 2xPhospho [S9 100 S10 100]	O00567 [561-578]	O00567 2xPhospho [S569(100); S570(100)]	2	3	0.776216	0.412371	-1.84157	-0.423683	0.342204	0.734464	FALSE	0.395221	0.253171	0.0602716	0.395221	0.0948456	0.134869	0.0616221	O00567
O00567	Nucleolar protein 56 OS=Homo sapiens OX=9606 GN=NOP56 PE=1 SV=4	NOP56	[R].LIAHAGSLTNLAK.[Y]	1xTMTpro [K13]; 1xTMTpro [N-Term]; 1xPhospho [S7(100)]	[R].LIAHAGSLTNLAK.[Y] 1xTMTpro [K13] 1xTMTpro [N-Term] 1xPhospho [S7 100]	O00567 [308-320]	O00567 1xPhospho [S314(100)]	0	1	0.910312	0.280203	-0.969138	-0.612334	-0.966893	1.35785	TRUE	0.675569	0.675569	0.0178502	0.181305	0.0587766	0.0458663	0.0206322	O00567
O00567	Nucleolar protein 56 OS=Homo sapiens OX=9606 GN=NOP56 PE=1 SV=4	NOP56	[R].LAALALASSENSSSTPEECEEMSEKPK.[K]	1xCarbamidomethyl [C19]; 2xTMTpro [K25; K27]; 1xTMTpro [N-Term]; 1xPhospho [S/T]	[R].LAALALASSENSSSTPEECEEMSEKPK.[K] 1xCarbamidomethyl [C19] 2xTMTpro [K25 K27] 1xTMTpro [N-Term] 1xPhospho [S/T]	O00567 [454-480]		1	3	0.550175	0.472649	-1.95243	-0.175032	0.449444	0.655196	FALSE	0.42206	0.248902	0.0486342	0.42206	0.0772151	0.15317	0.0500184	O00567
O00567	Nucleolar protein 56 OS=Homo sapiens OX=9606 GN=NOP56 PE=1 SV=4	NOP56	[R].LAALALASSENSSSTPEECEEMSEKPK.[K]	1xCarbamidomethyl [C19]; 2xTMTpro [K25; K27]; 1xTMTpro [N-Term]; 2xPhospho [S9(92.9); S/T]	[R].LAALALASSENSSSTPEECEEMSEKPK.[K] 1xCarbamidomethyl [C19] 2xTMTpro [K25 K27] 1xTMTpro [N-Term] 2xPhospho [S9 92.9 S/T]	O00567 [454-480]	O00567 2xPhospho [S462(92.9); S/T]	1	3	0.752474	0.825069	-1.7097	-0.606147	0.060929	0.677377	FALSE	0.370399	0.332295	0.0487016	0.370399	0.0985415	0.0985891	0.0514735	O00567
O00571	ATP-dependent RNA helicase DDX3X OS=Homo sapiens OX=9606 GN=DDX3X PE=1 SV=3	DDX3X	[R].QSSGASSSSFSSSR.[A]	1xTMTpro [N-Term]; 1xPhospho [S]	[R].QSSGASSSSFSSSR.[A] 1xTMTpro [N-Term] 1xPhospho [S]	O00571 [604-617]		0	2	-0.333733	-1.09859	1.12855	-0.361139	1.34651	-0.681605	FALSE	0.469041	0.0358444	0.469041	0.0533355	0.069897	0.107795	0.264087	O00571
O00592	Podocalyxin OS=Homo sapiens OX=9606 GN=PODXL PE=1 SV=2	PODXL	[K].KVVSLNGELGDSWIVPLDNLTKDDLDEEEDTHL.[-]	2xTMTpro [K1; K22]; 1xTMTpro [N-Term]; 1xPhospho [S4(100)]	[K].KVVSLNGELGDSWIVPLDNLTKDDLDEEEDTHL.[-] 2xTMTpro [K1 K22] 1xTMTpro [N-Term] 1xPhospho [S4 100]	O00592 [526-558]	O00592 1xPhospho [S529(100)]	2	3	1.14604	-0.881517	-1.42921	-0.0972841	0.805827	0.456143	FALSE	0.382121	0.1394	0.0824999	0.382121	0.0793294	0.244674	0.0719754	O00592
O00592	Podocalyxin OS=Homo sapiens OX=9606 GN=PODXL PE=1 SV=2	PODXL	[K].VVSLNGELGDSWIVPLDNLTKDDLDEEEDTHL.[-]	1xTMTpro [K21]; 1xTMTpro [N-Term]; 1xPhospho [S3(100)]	[K].VVSLNGELGDSWIVPLDNLTKDDLDEEEDTHL.[-] 1xTMTpro [K21] 1xTMTpro [N-Term] 1xPhospho [S3 100]	O00592 [527-558]	O00592 1xPhospho [S529(100)]	1	3	1.43421	-0.179727	-1.22303	-0.958363	0.646343	0.280565	TRUE	0.594806	0.155912	0.0415031	0.594806	0.0794426	0.0894879	0.038849	O00592
O00592	Podocalyxin OS=Homo sapiens OX=9606 GN=PODXL PE=1 SV=2	PODXL	[R].LTEELQTVENGYHDNPTLEVMETSSEMQEK.[K]	1xTMTpro [K30]; 1xTMTpro [N-Term]; 1xPhospho [S/T/Y]	[R].LTEELQTVENGYHDNPTLEVMETSSEMQEK.[K] 1xTMTpro [K30] 1xTMTpro [N-Term] 1xPhospho [S/T/Y]	O00592 [496-525]		0	5	0.908472	-0.678774	-1.44005	1.27144	-0.134873	0.0737815	FALSE	0.283129	0.152352	0.106963	0.264637	0.0948019	0.283129	0.0981182	O00592
O00629	Importin subunit alpha-3 OS=Homo sapiens OX=9606 GN=KPNA4 PE=1 SV=1	KPNA4	[R].NVPHEDICEDSDIDGDYR.[V]	1xCarbamidomethyl [C8]; 1xTMTpro [N-Term]; 1xPhospho [S11(100)]	[R].NVPHEDICEDSDIDGDYR.[V] 1xCarbamidomethyl [C8] 1xTMTpro [N-Term] 1xPhospho [S11 100]	O00629 [50-67]	O00629 1xPhospho [S60(100)]	0	5	-0.43282	-1.29212	-0.134526	-0.497386	1.40228	0.954578	FALSE	0.402484	0.0683621	0.191123	0.100713	0.0672395	0.402484	0.170079	O00629
O14490	Disks large-associated protein 1 OS=Homo sapiens OX=9606 GN=DLGAP1 PE=1 SV=1	DLGAP1	[R].ERSLESSQR.[Q]	1xTMTpro [N-Term]; 1xPhospho [S3(100)]	[R].ERSLESSQR.[Q] 1xTMTpro [N-Term] 1xPhospho [S3 100]	O14490 [930-938]	O14490 1xPhospho [S932(100)]	1	1	0.934458	0.382139	-1.04714	-1.27851	-0.103993	1.11304	FALSE	0.43179	0.43179	0.0264462	0.367661	0.0822774	0.0627942	0.0290307	O14490
O14492	SH2B adapter protein 2 OS=Homo sapiens OX=9606 GN=SH2B2 PE=1 SV=2	SH2B2	[K].HSWVADIQGCVDPGDSEEDTELSCTR.[G]	2xCarbamidomethyl [C10; C24]; 1xTMTpro [N-Term]; 1xPhospho [S16(100)]	[K].HSWVADIQGCVDPGDSEEDTELSCTR.[G] 2xCarbamidomethyl [C10 C24] 1xTMTpro [N-Term] 1xPhospho [S16 100]	O14492 [295-320]	O14492 1xPhospho [S310(100)]	0	1	0.484512	0.442165	-1.63207	-0.293242	-0.313528	1.31217	FALSE	0.394737	0.394737	0.0501933	0.281273	0.0900103	0.128524	0.0552623	O14492
O14495	Phospholipid phosphatase 3 OS=Homo sapiens OX=9606 GN=PLPP3 PE=1 SV=1	PLPP3	[K].NGGSPALNNNPR.[R]	1xTMTpro [N-Term]; 1xPhospho [S4(100)]	[K].NGGSPALNNNPR.[R] 1xTMTpro [N-Term] 1xPhospho [S4 100]	O14495 [16-27]	O14495 1xPhospho [S19(100)]	0	4	0.432843	0.511664	1.20187	-0.371662	-1.72205	-0.0526663	TRUE	0.525353	0.151852	0.0655797	0.105078	0.525353	0.0669615	0.0851746	O14495
O14497	AT-rich interactive domain-containing protein 1A OS=Homo sapiens OX=9606 GN=ARID1A PE=1 SV=3	ARID1A	[K].VSSPAPMEGGEEEEELLGPK.[L]	1xTMTpro [K20]; 1xTMTpro [N-Term]; 1xPhospho [S3(98.7)]	[K].VSSPAPMEGGEEEEELLGPK.[L] 1xTMTpro [K20] 1xTMTpro [N-Term] 1xPhospho [S3 98.7]	O14497 [1753-1772]	O14497 1xPhospho [S1755(98.7)]	0	6	-1.23471	-1.03295	1.25093	0.586646	0.666184	-0.236104	FALSE	0.416581	0.0262585	0.406097	0.0305794	0.0411284	0.0793556	0.416581	O14497
O14497	AT-rich interactive domain-containing protein 1A OS=Homo sapiens OX=9606 GN=ARID1A PE=1 SV=3	ARID1A	[R].GPSPSPVGSPASVAQSR.[S]	1xTMTpro [N-Term]; 1xPhospho [S5(100)]	[R].GPSPSPVGSPASVAQSR.[S] 1xTMTpro [N-Term] 1xPhospho [S5 100]	O14497 [694-710]	O14497 1xPhospho [S698(100)]	0	6	-1.51019	-0.644205	0.884728	0.981501	0.652372	-0.364204	TRUE	0.508353	0.0130008	0.38481	0.0154301	0.0218347	0.0565708	0.508353	O14497
O14497	AT-rich interactive domain-containing protein 1A OS=Homo sapiens OX=9606 GN=ARID1A PE=1 SV=3	ARID1A	[R].GPSPSPVGSPASVAQSR.[S]	1xTMTpro [N-Term]; 2xPhospho [S3(100); S9(100)]	[R].GPSPSPVGSPASVAQSR.[S] 1xTMTpro [N-Term] 2xPhospho [S3 100 S9 100]	O14497 [694-710]	O14497 2xPhospho [S696(100); S702(100)]	0	4	0.940739	-0.230582	1.41951	-1.25415	-0.650687	-0.224827	FALSE	0.453292	0.129768	0.0917741	0.14163	0.453292	0.082058	0.101477	O14497
O14497	AT-rich interactive domain-containing protein 1A OS=Homo sapiens OX=9606 GN=ARID1A PE=1 SV=3	ARID1A	[R].NPQMPQYSSPQPGSALSPR.[Q]	1xTMTpro [N-Term]; 1xPhospho [S17(100)]	[R].NPQMPQYSSPQPGSALSPR.[Q] 1xTMTpro [N-Term] 1xPhospho [S17 100]	O14497 [756-774]	O14497 1xPhospho [S772(100)]	0	4	-0.218901	-0.224865	1.90336	-0.880389	-0.699424	0.120217	FALSE	0.337207	0.105943	0.149303	0.0982425	0.337207	0.10665	0.202655	O14497
O14497	AT-rich interactive domain-containing protein 1A OS=Homo sapiens OX=9606 GN=ARID1A PE=1 SV=3	ARID1A	[R].SHHAPMSPGSSGGGGQPLAR.[T]	1xTMTpro [N-Term]; 1xPhospho [S7(100)]	[R].SHHAPMSPGSSGGGGQPLAR.[T] 1xTMTpro [N-Term] 1xPhospho [S7 100]	O14497 [357-376]	O14497 1xPhospho [S363(100)]	0	2	-0.827587	-1.03985	0.472455	0.651799	1.44621	-0.703028	TRUE	0.654833	0.0170252	0.654833	0.0243976	0.0259545	0.0783875	0.199402	O14497
O14497	AT-rich interactive domain-containing protein 1A OS=Homo sapiens OX=9606 GN=ARID1A PE=1 SV=3	ARID1A	[R].SNSVGIQDAFNDGSDSTFQK.[R]	1xTMTpro [K20]; 1xTMTpro [N-Term]; 1xPhospho [S3(100)]	[R].SNSVGIQDAFNDGSDSTFQK.[R] 1xTMTpro [K20] 1xTMTpro [N-Term] 1xPhospho [S3 100]	O14497 [1182-1201]	O14497 1xPhospho [S1184(100)]	0	4	0.0601165	-0.333739	0.858298	-1.82207	0.795913	0.441483	FALSE	0.228415	0.133305	0.152399	0.167285	0.228415	0.154503	0.164095	O14497
O14497	AT-rich interactive domain-containing protein 1A OS=Homo sapiens OX=9606 GN=ARID1A PE=1 SV=3	ARID1A	[R].TSPSKSPFLHSGMK.[M]	2xTMTpro [K5; K14]; 1xTMTpro [N-Term]; 1xPhospho [T1(99.2)]	[R].TSPSKSPFLHSGMK.[M] 2xTMTpro [K5 K14] 1xTMTpro [N-Term] 1xPhospho [T1 99.2]	O14497 [1599-1612]	O14497 1xPhospho [T1599(99.2)]	1	3	1.1354	0.427807	-1.45794	-1.00018	0.420366	0.474547	TRUE	0.576573	0.220763	0.0303176	0.576573	0.0733771	0.0683571	0.0306125	O14497
O14497	AT-rich interactive domain-containing protein 1A OS=Homo sapiens OX=9606 GN=ARID1A PE=1 SV=3	ARID1A	[R].TSPSKSPFLHSGMK.[M]	2xTMTpro [K5; K14]; 1xTMTpro [N-Term]; 2xPhospho [T1(98.9); S6(100)]	[R].TSPSKSPFLHSGMK.[M] 2xTMTpro [K5 K14] 1xTMTpro [N-Term] 2xPhospho [T1 98.9 S6 100]	O14497 [1599-1612]	O14497 2xPhospho [T1599(98.9); S1604(100)]	1	2	-0.433756	-1.28758	0.830659	-0.674444	1.40878	0.156342	FALSE	0.348418	0.0501361	0.348418	0.0734377	0.077484	0.188336	0.262188	O14497
O14530	Thioredoxin domain-containing protein 9 OS=Homo sapiens OX=9606 GN=TXNDC9 PE=1 SV=2	TXNDC9	[K].KYDSDSDDD.[-]	1xTMTpro [K1]; 1xTMTpro [N-Term]; 2xPhospho [S4(100); S6(100)]	[K].KYDSDSDDD.[-] 1xTMTpro [K1] 1xTMTpro [N-Term] 2xPhospho [S4 100 S6 100]	O14530 [218-226]	O14530 2xPhospho [S221(100); S223(100)]	1	3	1.33538	0.285662	-1.49634	-0.802971	0.442448	0.235816	TRUE	0.637295	0.173146	0.0293661	0.637295	0.0668178	0.0647569	0.0286175	O14530
O14530	Thioredoxin domain-containing protein 9 OS=Homo sapiens OX=9606 GN=TXNDC9 PE=1 SV=2	TXNDC9	[K].YDSDSDDD.[-]	1xTMTpro [N-Term]; 1xPhospho [S/Y]	[K].YDSDSDDD.[-] 1xTMTpro [N-Term] 1xPhospho [S/Y]	O14530 [219-226]		0	6	-0.555028	-0.47082	0.671645	1.3581	-1.41596	0.412067	FALSE	0.247341	0.117855	0.175428	0.1029	0.153883	0.202593	0.247341	O14530
O14545	TRAF-type zinc finger domain-containing protein 1 OS=Homo sapiens OX=9606 GN=TRAFD1 PE=1 SV=1	TRAFD1	[R].ALPSLNTGSSSPR.[G]	1xTMTpro [N-Term]; 1xPhospho [S11(99.2)]	[R].ALPSLNTGSSSPR.[G] 1xTMTpro [N-Term] 1xPhospho [S11 99.2]	O14545 [317-329]	O14545 1xPhospho [S327(99.2)]	0	5	-0.247263	0.115297	-1.87637	0.742921	0.471091	0.794323	FALSE	0.37456	0.156656	0.09316	0.2	0.077979	0.37456	0.0976449	O14545
O14545	TRAF-type zinc finger domain-containing protein 1 OS=Homo sapiens OX=9606 GN=TRAFD1 PE=1 SV=1	TRAFD1	[R].LDSQPQETSPELPR.[R]	1xTMTpro [N-Term]; 1xPhospho [S9(100)]	[R].LDSQPQETSPELPR.[R] 1xTMTpro [N-Term] 1xPhospho [S9 100]	O14545 [407-420]	O14545 1xPhospho [S415(100)]	0	2	-0.989999	-1.41436	0.527721	1.00156	0.858853	0.0162234	FALSE	0.493878	0.018669	0.493878	0.024815	0.0256473	0.13953	0.297462	O14545
O14578	Citron Rho-interacting kinase OS=Homo sapiens OX=9606 GN=CIT PE=1 SV=2	CIT	[R].ERSPGR.[L]	1xTMTpro [N-Term]; 1xPhospho [S3(100)]	[R].ERSPGR.[L] 1xTMTpro [N-Term] 1xPhospho [S3 100]	O14578 [1991-1996]	O14578 1xPhospho [S1993(100)]	1	4	0.251554	1.85568	0.001055	-0.726153	-0.764235	-0.617905	FALSE	0.496846	0.194362	0.0513632	0.138176	0.496846	0.0570361	0.0622161	O14578
O14578	Citron Rho-interacting kinase OS=Homo sapiens OX=9606 GN=CIT PE=1 SV=2	CIT	[R].RRSDLYESELR.[E]	1xTMTpro [N-Term]; 1xPhospho [S3(100)]	[R].RRSDLYESELR.[E] 1xTMTpro [N-Term] 1xPhospho [S3 100]	O14578 [580-590]	O14578 1xPhospho [S582(100)]	2	5	-0.212004	-0.565801	-1.02586	0.511451	1.76102	-0.468801	FALSE	0.321627	0.0671651	0.249281	0.12307	0.0701177	0.321627	0.16874	O14578
O14578	Citron Rho-interacting kinase OS=Homo sapiens OX=9606 GN=CIT PE=1 SV=2	CIT	[R].SESVVSGLDSPAK.[T]	1xTMTpro [K13]; 1xTMTpro [N-Term]; 1xPhospho [S10(100)]	[R].SESVVSGLDSPAK.[T] 1xTMTpro [K13] 1xTMTpro [N-Term] 1xPhospho [S10 100]	O14578 [431-443]	O14578 1xPhospho [S440(100)]	0	1	0.581334	-0.190542	-0.971059	0.783988	-1.33624	1.13252	FALSE	0.325613	0.325613	0.06654	0.228636	0.118184	0.183865	0.0771627	O14578
O14578	Citron Rho-interacting kinase OS=Homo sapiens OX=9606 GN=CIT PE=1 SV=2	CIT	[R].VASSPAPPEGPSHPR.[E]	1xTMTpro [N-Term]; 1xPhospho [S]	[R].VASSPAPPEGPSHPR.[E] 1xTMTpro [N-Term] 1xPhospho [S]	O14578 [1937-1951]		0	2	-0.885885	-1.1499	0.461152	0.707141	1.38347	-0.515975	TRUE	0.588187	0.0245765	0.588187	0.0330804	0.0342064	0.101358	0.218592	O14578
O14578-4	Isoform 4 of Citron Rho-interacting kinase [OS=Homo sapiens] Citron Rho-interacting kinase OS=Homo sapiens OX=9606 GN=CIT PE=1 SV=2	CIT	[R].DKSPGRPLER.[E]	1xTMTpro [K2]; 1xTMTpro [N-Term]; 1xPhospho [S3(100)]	[R].DKSPGRPLER.[E] 1xTMTpro [K2] 1xTMTpro [N-Term] 1xPhospho [S3 100]	O14578-4 [2011-2020]; O14578 [1969-1978]	O14578-4 1xPhospho [S2013(100)]; O14578 1xPhospho [S1971(100)]	1	6	-1.54653	0.041992	-0.0492274	1.58898	0.180593	-0.215811	FALSE	0.362067	0.0526962	0.264675	0.0571736	0.068826	0.194562	0.362067	O14578-4
O14578-4	Isoform 4 of Citron Rho-interacting kinase [OS=Homo sapiens] Citron Rho-interacting kinase OS=Homo sapiens OX=9606 GN=CIT PE=1 SV=2	CIT	[R].RDKSPGRPLER.[E]	1xTMTpro [K3]; 1xTMTpro [N-Term]; 1xPhospho [S4(100)]	[R].RDKSPGRPLER.[E] 1xTMTpro [K3] 1xTMTpro [N-Term] 1xPhospho [S4 100]	O14578-4 [2010-2020]; O14578 [1968-1978]	O14578-4 1xPhospho [S2013(100)]; O14578 1xPhospho [S1971(100)]	2	2	-1.31043	-0.289398	0.0744194	1.33766	0.926501	-0.738755	FALSE	0.419627	0.0294861	0.419627	0.0378585	0.043225	0.128883	0.340921	O14578-4
O14578-4	Isoform 4 of Citron Rho-interacting kinase [OS=Homo sapiens]	CIT	[R].RHSLENK.[V]	1xTMTpro [K7]; 1xTMTpro [N-Term]; 1xPhospho [S3(100)]	[R].RHSLENK.[V] 1xTMTpro [K7] 1xTMTpro [N-Term] 1xPhospho [S3 100]	O14578-4 [697-703]	O14578-4 1xPhospho [S699(100)]	1	3	1.5376	0.399461	-1.52367	-0.391345	-0.0361482	0.0141076	TRUE	0.625534	0.194153	0.0273054	0.625534	0.070306	0.0557604	0.0269414	O14578-4
O14607	Histone demethylase UTY OS=Homo sapiens OX=9606 GN=UTY PE=1 SV=2	UTY	[R].TQHKDHSDNESTSSENSGR.[R]	1xTMTpro [K4]; 1xTMTpro [N-Term]; 1xPhospho [S7(100)]	[R].TQHKDHSDNESTSSENSGR.[R] 1xTMTpro [K4] 1xTMTpro [N-Term] 1xPhospho [S7 100]	O14607 [1002-1020]	O14607 1xPhospho [S1008(100)]	1	1	0.702319	0.569175	-1.41016	0.669009	-1.16129	0.63094	FALSE	0.439337	0.439337	0.039371	0.267246	0.102492	0.106118	0.0454376	O14607
O14617	AP-3 complex subunit delta-1 OS=Homo sapiens OX=9606 GN=AP3D1 PE=1 SV=1	AP3D1	[K].HRPSEADEEELAR.[R]	1xTMTpro [N-Term]; 1xPhospho [S4(100)]	[K].HRPSEADEEELAR.[R] 1xTMTpro [N-Term] 1xPhospho [S4 100]	O14617 [655-667]	O14617 1xPhospho [S658(100)]	1	4	0.157965	-0.677719	1.80772	-1.10488	-0.0195767	-0.163509	FALSE	0.271915	0.0951795	0.191114	0.110924	0.271915	0.118678	0.21219	O14617
O14617	AP-3 complex subunit delta-1 OS=Homo sapiens OX=9606 GN=AP3D1 PE=1 SV=1	AP3D1	[K].SSPSPQK.[R]	1xTMTpro [K7]; 1xTMTpro [N-Term]; 1xPhospho [S2(100)]	[K].SSPSPQK.[R] 1xTMTpro [K7] 1xTMTpro [N-Term] 1xPhospho [S2 100]	O14617 [685-691]	O14617 1xPhospho [S686(100)]	0	2	-0.484124	-1.32156	1.39485	0.297793	0.755954	-0.642916	TRUE	0.532519	0.0226094	0.532519	0.0309521	0.0450614	0.0762307	0.292627	O14617
O14617	AP-3 complex subunit delta-1 OS=Homo sapiens OX=9606 GN=AP3D1 PE=1 SV=1	AP3D1	[K].SSPSPQKR.[Y]	1xTMTpro [K7]; 1xTMTpro [N-Term]; 1xPhospho [S2(100)]	[K].SSPSPQKR.[Y] 1xTMTpro [K7] 1xTMTpro [N-Term] 1xPhospho [S2 100]	O14617 [685-692]	O14617 1xPhospho [S688(100)]	1	2	-0.730542	-1.21257	1.15737	0.542282	0.938052	-0.69459	TRUE	0.582616	0.0227483	0.582616	0.0295183	0.0379209	0.0708203	0.256376	O14617
O14617	AP-3 complex subunit delta-1 OS=Homo sapiens OX=9606 GN=AP3D1 PE=1 SV=1 Isoform 5 of AP-3 complex subunit delta-1 [OS=Homo sapiens]	AP3D1	[R].HSSLPTESDEDIAPAQQVDIVTEEMPENALPSDEDDKDPNDPYR.[A]	1xTMTpro [K37]; 1xTMTpro [N-Term]; 3xPhospho [T6(91.2); S8(100); S32(100)]	[R].HSSLPTESDEDIAPAQQVDIVTEEMPENALPSDEDDKDPNDPYR.[A] 1xTMTpro [K37] 1xTMTpro [N-Term] 3xPhospho [T6 91.2 S8 100 S32 100]	O14617 [757-800]; O14617-5 [757-800]	O14617 3xPhospho [T762(91.2); S764(100); S788(100)]; O14617-5 3xPhospho [T762(91.2); S764(100); S788(100)]	1	6	-1.55151	-0.508511	1.03419	0.619396	0.835048	-0.428616	TRUE	0.528547	0.0117217	0.378509	0.0139885	0.0213911	0.0458432	0.528547	O14617
O14617	AP-3 complex subunit delta-1 OS=Homo sapiens OX=9606 GN=AP3D1 PE=1 SV=1	AP3D1	[R].NTETSKSPEKDVPMVEK.[K]	3xTMTpro [K6; K10; K17]; 1xTMTpro [N-Term]; 1xPhospho [S7(100)]	[R].NTETSKSPEKDVPMVEK.[K] 3xTMTpro [K6 K10 K17] 1xTMTpro [N-Term] 1xPhospho [S7 100]	O14617 [823-839]	O14617 1xPhospho [S829(100)]	2	1	-0.257111	-0.374097	0.510002	-0.272522	-1.28335	1.67708	FALSE	0.238904	0.238904	0.097642	0.147251	0.18778	0.192587	0.135836	O14617
O14639	Actin-binding LIM protein 1 OS=Homo sapiens OX=9606 GN=ABLIM1 PE=1 SV=3	ABLIM1	[R].QSLGESPR.[T]	1xTMTpro [N-Term]; 1xPhospho [S6(100)]	[R].QSLGESPR.[T] 1xTMTpro [N-Term] 1xPhospho [S6 100]	O14639 [421-428]	O14639 1xPhospho [S426(100)]	0	2	0.0389848	-0.462482	1.50536	0.425411	0.0214579	-1.52874	FALSE	0.321776	0.0578978	0.321776	0.0760522	0.168238	0.0980515	0.277985	O14639
O14639	Actin-binding LIM protein 1 OS=Homo sapiens OX=9606 GN=ABLIM1 PE=1 SV=3	ABLIM1	[R].RSSGREEDDEELLR.[R]	1xTMTpro [N-Term]; 1xPhospho [S2(99.1)]	[R].RSSGREEDDEELLR.[R] 1xTMTpro [N-Term] 1xPhospho [S2 99.1]	O14639 [585-598]	O14639 1xPhospho [S586(99.1)]	2	4	1.10574	1.17018	0.0569333	-1.08083	-1.10182	-0.150203	FALSE	0.456724	0.273057	0.0305432	0.164414	0.456724	0.0400141	0.0352475	O14639
O14639	Actin-binding LIM protein 1 OS=Homo sapiens OX=9606 GN=ABLIM1 PE=1 SV=3	ABLIM1	[R].SSGREEDDEELLR.[R]	1xTMTpro [N-Term]; 1xPhospho [S1(100)]	[R].SSGREEDDEELLR.[R] 1xTMTpro [N-Term] 1xPhospho [S1 100]	O14639 [586-598]	O14639 1xPhospho [S586(100)]	1	3	1.80936	0.448865	-0.520021	-0.265265	-0.513796	-0.959145	FALSE	0.377584	0.197777	0.0571295	0.377584	0.238727	0.073253	0.0555296	O14639
O14639	Actin-binding LIM protein 1 OS=Homo sapiens OX=9606 GN=ABLIM1 PE=1 SV=3	ABLIM1	[R].STSQGSINSPVYSR.[H]	1xTMTpro [N-Term]; 1xPhospho [S3(100)]	[R].STSQGSINSPVYSR.[H] 1xTMTpro [N-Term] 1xPhospho [S3 100]	O14639 [450-463]	O14639 1xPhospho [S452(100)]	0	6	-0.90367	-0.508032	1.70681	-0.218439	0.655	-0.73167	FALSE	0.402695	0.0320516	0.370513	0.0390133	0.082015	0.0737122	0.402695	O14639
O14639	Actin-binding LIM protein 1 OS=Homo sapiens OX=9606 GN=ABLIM1 PE=1 SV=3	ABLIM1	[R].TLSPTPSAEGYQDVR.[D]	1xTMTpro [N-Term]; 1xPhospho [S3(99.1)]	[R].TLSPTPSAEGYQDVR.[D] 1xTMTpro [N-Term] 1xPhospho [S3 99.1]	O14639 [429-443]	O14639 1xPhospho [S431(99.1)]	0	4	0.606745	1.52791	0.354628	-0.980722	-0.94388	-0.564681	TRUE	0.636171	0.146622	0.0343788	0.104299	0.636171	0.0373158	0.0412131	O14639
O14640	Segment polarity protein dishevelled homolog DVL-1 OS=Homo sapiens OX=9606 GN=DVL1 PE=1 SV=2	DVL1	[R].DVGLPPDSASTALSSELESSSFVDSDEDGSTSR.[L]	1xTMTpro [N-Term]; 1xPhospho [S25(100)]	[R].DVGLPPDSASTALSSELESSSFVDSDEDGSTSR.[L] 1xTMTpro [N-Term] 1xPhospho [S25 100]	O14640 [170-202]	O14640 1xPhospho [S194(100)]	0	2	-1.17563	-0.349345	0.81138	0.903681	0.905658	-1.09574	TRUE	0.521597	0.0172902	0.521597	0.0223649	0.0332429	0.0580056	0.347499	O14640
O14641	Segment polarity protein dishevelled homolog DVL-2 OS=Homo sapiens OX=9606 GN=DVL2 PE=1 SV=1	DVL2	[K].SGSGSESEPSSR.[G]	1xTMTpro [N-Term]; 1xPhospho [S5(100)]	[K].SGSGSESEPSSR.[G] 1xTMTpro [N-Term] 1xPhospho [S5 100]	O14641 [616-627]	O14641 1xPhospho [S620(100)]	0	5	-0.892399	-1.17235	-0.117334	-0.171109	1.08334	1.26985	FALSE	0.470529	0.0576248	0.167716	0.0730785	0.0538913	0.470529	0.17716	O14641
O14641	Segment polarity protein dishevelled homolog DVL-2 OS=Homo sapiens OX=9606 GN=DVL2 PE=1 SV=1	DVL2	[R].DSSEHGAGGHR.[T]	1xTMTpro [N-Term]; 1xPhospho [S]	[R].DSSEHGAGGHR.[T] 1xTMTpro [N-Term] 1xPhospho [S]	O14641 [168-178]		0	4	-0.733782	1.08883	0.673437	-0.821517	-1.13455	0.927578	FALSE	0.349242	0.23264	0.0783576	0.118878	0.349242	0.103322	0.11756	O14641
O14641	Segment polarity protein dishevelled homolog DVL-2 OS=Homo sapiens OX=9606 GN=DVL2 PE=1 SV=1	DVL2	[R].RDSSEHGAGGHR.[T]	1xTMTpro [N-Term]; 1xPhospho [S3(98.8)]	[R].RDSSEHGAGGHR.[T] 1xTMTpro [N-Term] 1xPhospho [S3 98.8]	O14641 [167-178]	O14641 1xPhospho [S169(98.8)]	1	4	0.113802	0.424304	0.760768	-0.124187	-1.91454	0.739849	FALSE	0.344465	0.251436	0.0726377	0.132121	0.344465	0.0995281	0.0998118	O14641
O14646	Chromodomain-helicase-DNA-binding protein 1 OS=Homo sapiens OX=9606 GN=CHD1 PE=1 SV=2	CHD1	[K].RQIDSSEEDDDEEDYDNDKR.[S]	1xTMTpro [K19]; 1xTMTpro [N-Term]; 2xPhospho [S5(100); S6(100)]	[K].RQIDSSEEDDDEEDYDNDKR.[S] 1xTMTpro [K19] 1xTMTpro [N-Term] 2xPhospho [S5 100 S6 100]	O14646 [211-230]	O14646 2xPhospho [S215(100); S216(100)]	2	2	-0.63829	-0.996699	1.20194	0.779741	0.688756	-1.03544	TRUE	0.582079	0.0182393	0.582079	0.0245872	0.0364543	0.0591073	0.279533	O14646
O14646	Chromodomain-helicase-DNA-binding protein 1 OS=Homo sapiens OX=9606 GN=CHD1 PE=1 SV=2	CHD1	[R].QIDSSEEDDDEEDYDNDKR.[S]	1xTMTpro [K18]; 1xTMTpro [N-Term]; 2xPhospho [S4(100); S5(100)]	[R].QIDSSEEDDDEEDYDNDKR.[S] 1xTMTpro [K18] 1xTMTpro [N-Term] 2xPhospho [S4 100 S5 100]	O14646 [212-230]	O14646 2xPhospho [S215(100); S216(100)]	1	2	1.01369	-1.72184	0.566852	0.491036	0.263355	-0.613094	FALSE	0.261312	0.084001	0.261312	0.143262	0.124508	0.201225	0.185692	O14646
O14646	Chromodomain-helicase-DNA-binding protein 1 OS=Homo sapiens OX=9606 GN=CHD1 PE=1 SV=2	CHD1	[R].RYSGSDSDSISEGK.[R]	1xTMTpro [K14]; 1xTMTpro [N-Term]; 1xPhospho [S3(100)]	[R].RYSGSDSDSISEGK.[R] 1xTMTpro [K14] 1xTMTpro [N-Term] 1xPhospho [S3 100]	O14646 [1094-1107]	O14646 1xPhospho [S1096(100)]	1	6	-1.76316	-0.12376	1.18036	0.65389	-0.137562	0.190229	TRUE	0.530002	0.0387169	0.219321	0.0372405	0.0690613	0.105659	0.530002	O14646
O14646	Chromodomain-helicase-DNA-binding protein 1 OS=Homo sapiens OX=9606 GN=CHD1 PE=1 SV=2	CHD1	[R].SPYGSRSPFEHSVEHK.[S]	1xTMTpro [K16]; 1xTMTpro [N-Term]; 1xPhospho [S7(100)]	[R].SPYGSRSPFEHSVEHK.[S] 1xTMTpro [K16] 1xTMTpro [N-Term] 1xPhospho [S7 100]	O14646 [1683-1698]	O14646 1xPhospho [S1689(100)]	1	3	0.799636	0.700568	-1.28977	-1.25353	0.308363	0.734739	FALSE	0.467356	0.340908	0.0241796	0.467356	0.0806235	0.0607744	0.026159	O14646
O14646	Chromodomain-helicase-DNA-binding protein 1 OS=Homo sapiens OX=9606 GN=CHD1 PE=1 SV=2	CHD1	[R].YSGSDSDSISEGK.[R]	1xTMTpro [K13]; 1xTMTpro [N-Term]; 1xPhospho [S6(100)]	[R].YSGSDSDSISEGK.[R] 1xTMTpro [K13] 1xTMTpro [N-Term] 1xPhospho [S6 100]	O14646 [1095-1107]	O14646 1xPhospho [S1100(100)]	0	6	-1.63084	-0.509315	1.07358	0.821017	0.457562	-0.211998	TRUE	0.593092	0.0160445	0.285029	0.017941	0.0280048	0.0598896	0.593092	O14646
O14646	Chromodomain-helicase-DNA-binding protein 1 OS=Homo sapiens OX=9606 GN=CHD1 PE=1 SV=2	CHD1	[R].YSGSDSDSISEGK.[R]	1xTMTpro [K13]; 1xTMTpro [N-Term]; 2xPhospho [S6(100); S8(100)]	[R].YSGSDSDSISEGK.[R] 1xTMTpro [K13] 1xTMTpro [N-Term] 2xPhospho [S6 100 S8 100]	O14646 [1095-1107]	O14646 2xPhospho [S1100(100); S1102(100)]	0	1	-0.149925	0.703158	0.0385572	-0.0497343	-1.7428	1.20074	FALSE	0.377249	0.377249	0.060533	0.143707	0.224609	0.110119	0.0837832	O14646
O14646-2	Isoform 2 of Chromodomain-helicase-DNA-binding protein 1 [OS=Homo sapiens] Chromodomain-helicase-DNA-binding protein 1 OS=Homo sapiens OX=9606 GN=CHD1 PE=1 SV=2	CHD1	[R].ASSSGPRSPLDQR.[S]	1xTMTpro [N-Term]; 1xPhospho [S8(100)]	[R].ASSSGPRSPLDQR.[S] 1xTMTpro [N-Term] 1xPhospho [S8 100]	O14646-2 [1670-1682]; O14646 [1670-1682]	O14646-2 1xPhospho [S1677(100)]; O14646 1xPhospho [S1677(100)]	1	6	-1.10892	-0.691191	1.24941	1.12303	0.105331	-0.677668	FALSE	0.444736	0.0270943	0.367961	0.0312972	0.0504853	0.0784263	0.444736	O14646-2
O14646-2	Isoform 2 of Chromodomain-helicase-DNA-binding protein 1 [OS=Homo sapiens] Chromodomain-helicase-DNA-binding protein 1 OS=Homo sapiens OX=9606 GN=CHD1 PE=1 SV=2	CHD1	[R].QIDSSEEDDDEEDYDNDKR.[S]	1xTMTpro [K18]; 1xTMTpro [N-Term]; 1xPhospho [S4(98.9)]	[R].QIDSSEEDDDEEDYDNDKR.[S] 1xTMTpro [K18] 1xTMTpro [N-Term] 1xPhospho [S4 98.9]	O14646-2 [212-230]; O14646 [212-230]	O14646-2 1xPhospho [S215(98.9)]; O14646 1xPhospho [S215(98.9)]	1	3	1.23417	-0.40624	-0.98274	1.29837	-0.515228	-0.628329	FALSE	0.276206	0.165228	0.11854	0.276206	0.1409	0.190424	0.108702	O14646-2
O14646-2	Isoform 2 of Chromodomain-helicase-DNA-binding protein 1 [OS=Homo sapiens] Chromodomain-helicase-DNA-binding protein 1 OS=Homo sapiens OX=9606 GN=CHD1 PE=1 SV=2	CHD1	[R].RYSGSDSDSISEGK.[R]	1xTMTpro [K14]; 1xTMTpro [N-Term]; 2xPhospho [S3(99.1); S9(100)]	[R].RYSGSDSDSISEGK.[R] 1xTMTpro [K14] 1xTMTpro [N-Term] 2xPhospho [S3 99.1 S9 100]	O14646-2 [1094-1107]; O14646 [1094-1107]	O14646-2 2xPhospho [S1096(99.1); S1102(100)]; O14646 2xPhospho [S1096(99.1); S1102(100)]	1	6	-1.46409	-0.717613	1.10979	0.879108	0.495413	-0.302612	TRUE	0.532692	0.0163196	0.344572	0.0187888	0.0277781	0.0598497	0.532692	O14646-2
O14646-2	Isoform 2 of Chromodomain-helicase-DNA-binding protein 1 [OS=Homo sapiens] Chromodomain-helicase-DNA-binding protein 1 OS=Homo sapiens OX=9606 GN=CHD1 PE=1 SV=2	CHD1	[R].RYSGSDSDSISEGKRPK.[K]	2xTMTpro [K14; K17]; 1xTMTpro [N-Term]; 2xPhospho [S7(100); S9(100)]	[R].RYSGSDSDSISEGKRPK.[K] 2xTMTpro [K14 K17] 1xTMTpro [N-Term] 2xPhospho [S7 100 S9 100]	O14646-2 [1094-1110]; O14646 [1094-1110]	O14646-2 2xPhospho [S1100(100); S1102(100)]; O14646 2xPhospho [S1100(100); S1102(100)]	2	6	-1.72084	-0.327908	1.17256	0.733613	0.00830154	0.134273	TRUE	0.56544	0.0296698	0.230097	0.0299038	0.0518438	0.0930457	0.56544	O14646-2
O14646-2	Isoform 2 of Chromodomain-helicase-DNA-binding protein 1 [OS=Homo sapiens] Chromodomain-helicase-DNA-binding protein 1 OS=Homo sapiens OX=9606 GN=CHD1 PE=1 SV=2	CHD1	[R].YSGSDSDSISEGKRPK.[K]	2xTMTpro [K13; K16]; 1xTMTpro [N-Term]; 2xPhospho [S6(100); S8(100)]	[R].YSGSDSDSISEGKRPK.[K] 2xTMTpro [K13 K16] 1xTMTpro [N-Term] 2xPhospho [S6 100 S8 100]	O14646-2 [1095-1110]; O14646 [1095-1110]	O14646-2 2xPhospho [S1100(100); S1102(100)]; O14646 2xPhospho [S1100(100); S1102(100)]	1	6	-1.81554	-0.213514	1.05942	0.70501	0.175906	0.0887206	TRUE	0.57796	0.0274353	0.230084	0.027961	0.0473263	0.0892332	0.57796	O14646-2
O14647	Chromodomain-helicase-DNA-binding protein 2 OS=Homo sapiens OX=9606 GN=CHD2 PE=1 SV=2	CHD2	[K].AQTNDSDSDTESK.[R]	1xTMTpro [K13]; 1xTMTpro [N-Term]; 2xPhospho [S6(100); S8(100)]	[K].AQTNDSDSDTESK.[R] 1xTMTpro [K13] 1xTMTpro [N-Term] 2xPhospho [S6 100 S8 100]	O14647 [1080-1092]	O14647 2xPhospho [S1085(100); S1087(100)]	0	1	0.498661	0.623648	-1.46499	-0.136864	-0.780647	1.26019	TRUE	0.582633	0.582633	0.0269022	0.21347	0.0682187	0.0773933	0.0313829	O14647
O14647	Chromodomain-helicase-DNA-binding protein 2 OS=Homo sapiens OX=9606 GN=CHD2 PE=1 SV=2	CHD2	[K].AQTNDSDSDTESKR.[Q]	1xTMTpro [K13]; 1xTMTpro [N-Term]; 1xPhospho [S8(100)]	[K].AQTNDSDSDTESKR.[Q] 1xTMTpro [K13] 1xTMTpro [N-Term] 1xPhospho [S8 100]	O14647 [1080-1093]	O14647 1xPhospho [S1087(100)]	1	1	-0.520623	0.704149	-1.26776	1.06412	-0.854052	0.874163	FALSE	0.253199	0.253199	0.0921871	0.177744	0.126849	0.23406	0.115961	O14647
O14647	Chromodomain-helicase-DNA-binding protein 2 OS=Homo sapiens OX=9606 GN=CHD2 PE=1 SV=2	CHD2	[K].AQTNDSDSDTESKR.[Q]	1xTMTpro [K13]; 1xTMTpro [N-Term]; 2xPhospho [S6(100); S8(100)]	[K].AQTNDSDSDTESKR.[Q] 1xTMTpro [K13] 1xTMTpro [N-Term] 2xPhospho [S6 100 S8 100]	O14647 [1080-1093]	O14647 2xPhospho [S1085(100); S1087(100)]	1	2	-1.27764	-0.320488	-0.0533927	1.49389	0.792231	-0.634599	FALSE	0.38386	0.0340412	0.38386	0.0433066	0.0472359	0.1573	0.334257	O14647
O14647	Chromodomain-helicase-DNA-binding protein 2 OS=Homo sapiens OX=9606 GN=CHD2 PE=1 SV=2	CHD2	[K].KAQTNDSDSDTESK.[R]	2xTMTpro [K1; K14]; 1xTMTpro [N-Term]; 2xPhospho [S7(100); S9(98.9)]	[K].KAQTNDSDSDTESK.[R] 2xTMTpro [K1 K14] 1xTMTpro [N-Term] 2xPhospho [S7 100 S9 98.9]	O14647 [1079-1092]	O14647 2xPhospho [S1085(100); S1087(98.9)]	1	5	-0.519519	-0.743956	-0.968273	1.70068	-0.0552043	0.586271	FALSE	0.452439	0.0835467	0.145888	0.099777	0.0652884	0.452439	0.15306	O14647
O14647	Chromodomain-helicase-DNA-binding protein 2 OS=Homo sapiens OX=9606 GN=CHD2 PE=1 SV=2	CHD2	[K].KAQTNDSDSDTESKR.[Q]	2xTMTpro [K1; K14]; 1xTMTpro [N-Term]; 1xPhospho [S9(100)]	[K].KAQTNDSDSDTESKR.[Q] 2xTMTpro [K1 K14] 1xTMTpro [N-Term] 1xPhospho [S9 100]	O14647 [1079-1093]	O14647 1xPhospho [S1087(100)]	2	6	-1.51662	-0.420984	0.629345	1.32637	0.419405	-0.437517	FALSE	0.47677	0.0222238	0.348517	0.0257112	0.0355682	0.0912097	0.47677	O14647
O14647	Chromodomain-helicase-DNA-binding protein 2 OS=Homo sapiens OX=9606 GN=CHD2 PE=1 SV=2	CHD2	[K].KAQTNDSDSDTESKR.[Q]	2xTMTpro [K1; K14]; 1xTMTpro [N-Term]; 2xPhospho [S7(100); S9(100)]	[K].KAQTNDSDSDTESKR.[Q] 2xTMTpro [K1 K14] 1xTMTpro [N-Term] 2xPhospho [S7 100 S9 100]	O14647 [1079-1093]	O14647 2xPhospho [S1085(100); S1087(100)]	2	2	-0.916263	0.0554879	-0.663534	1.66173	0.619154	-0.756576	FALSE	0.276124	0.0674709	0.276124	0.0876343	0.0814943	0.232491	0.254785	O14647
O14647	Chromodomain-helicase-DNA-binding protein 2 OS=Homo sapiens OX=9606 GN=CHD2 PE=1 SV=2	CHD2	[K].KQDSSDEDDDDDEAPK.[R]	2xTMTpro [K1; K16]; 1xTMTpro [N-Term]; 2xPhospho [S4(100); S5(100)]	[K].KQDSSDEDDDDDEAPK.[R] 2xTMTpro [K1 K16] 1xTMTpro [N-Term] 2xPhospho [S4 100 S5 100]	O14647 [204-219]	O14647 2xPhospho [S207(100); S208(100)]	1	2	-0.897426	-0.98512	-0.026255	1.51877	0.843372	-0.453346	FALSE	0.436241	0.0292593	0.436241	0.0401688	0.0380622	0.185108	0.271161	O14647
O14647	Chromodomain-helicase-DNA-binding protein 2 OS=Homo sapiens OX=9606 GN=CHD2 PE=1 SV=2	CHD2	[K].KQDSSDEDDDDDEAPKR.[Q]	2xTMTpro [K1; K16]; 1xTMTpro [N-Term]; 2xPhospho [S4(100); S5(100)]	[K].KQDSSDEDDDDDEAPKR.[Q] 2xTMTpro [K1 K16] 1xTMTpro [N-Term] 2xPhospho [S4 100 S5 100]	O14647 [204-220]	O14647 2xPhospho [S207(100); S208(100)]	2	5	-1.35475	-0.165732	-0.726406	1.53412	0.387729	0.325044	FALSE	0.354408	0.06625	0.201539	0.0743497	0.0641863	0.354408	0.239268	O14647
O14647	Chromodomain-helicase-DNA-binding protein 2 OS=Homo sapiens OX=9606 GN=CHD2 PE=1 SV=2	CHD2	[R].FNIKEEASSGSESGSPK.[R]	2xTMTpro [K4; K17]; 1xTMTpro [N-Term]; 2xPhospho [S8(98.8); S11(98.8)]	[R].FNIKEEASSGSESGSPK.[R] 2xTMTpro [K4 K17] 1xTMTpro [N-Term] 2xPhospho [S8 98.8 S11 98.8]	O14647 [122-138]	O14647 2xPhospho [S129(98.8); S132(98.8)]	1	4	-0.159053	1.00826	1.05235	-0.351995	-1.64834	0.0987689	TRUE	0.503754	0.162386	0.0684092	0.0978485	0.503754	0.071247	0.0963554	O14647
O14647	Chromodomain-helicase-DNA-binding protein 2 OS=Homo sapiens OX=9606 GN=CHD2 PE=1 SV=2	CHD2	[R].HSDNPSEEGEVKDDGLEK.[S]	2xTMTpro [K12; K18]; 1xTMTpro [N-Term]; 1xPhospho [S6(100)]	[R].HSDNPSEEGEVKDDGLEK.[S] 2xTMTpro [K12 K18] 1xTMTpro [N-Term] 1xPhospho [S6 100]	O14647 [1368-1385]	O14647 1xPhospho [S1373(100)]	1	1	-0.384898	1.09618	-0.948239	0.87986	-1.26227	0.619368	FALSE	0.307013	0.307013	0.081724	0.175906	0.168965	0.160635	0.105757	O14647
O14647	Chromodomain-helicase-DNA-binding protein 2 OS=Homo sapiens OX=9606 GN=CHD2 PE=1 SV=2	CHD2	[R].KKQDSSDEDDDDDEAPK.[R]	3xTMTpro [K1; K2; K17]; 1xTMTpro [N-Term]; 2xPhospho [S5(100); S6(100)]	[R].KKQDSSDEDDDDDEAPK.[R] 3xTMTpro [K1 K2 K17] 1xTMTpro [N-Term] 2xPhospho [S5 100 S6 100]	O14647 [203-219]	O14647 2xPhospho [S207(100); S208(100)]	2	5	-0.391865	-0.718462	-1.07471	1.58932	-0.187872	0.783598	FALSE	0.461502	0.0974117	0.125508	0.112832	0.0679891	0.461502	0.134757	O14647
O14654	Insulin receptor substrate 4 OS=Homo sapiens OX=9606 GN=IRS4 PE=1 SV=1	IRS4	[R].RVPRPPEREDSDNDDDTHVR.[M]	1xTMTpro [N-Term]; 1xPhospho [S11(100)]	[R].RVPRPPEREDSDNDDDTHVR.[M] 1xTMTpro [N-Term] 1xPhospho [S11 100]	O14654 [1221-1240]	O14654 1xPhospho [S1231(100)]	2	3	1.91449	0.0669424	-0.778691	-0.763772	-0.368099	-0.0708748	TRUE	0.568605	0.206643	0.0302202	0.568605	0.112843	0.0518521	0.0298368	O14654
O14683	Tumor protein p53-inducible protein 11 OS=Homo sapiens OX=9606 GN=TP53I11 PE=1 SV=2	TP53I11	[K].KHSQTDLVSR.[L]	1xTMTpro [K1]; 1xTMTpro [N-Term]; 1xPhospho [S3(100)]	[K].KHSQTDLVSR.[L] 1xTMTpro [K1] 1xTMTpro [N-Term] 1xPhospho [S3 100]	O14683 [12-21]	O14683 1xPhospho [S14(100)]	1	3	1.31061	-0.694824	-1.39927	0.548328	-0.389006	0.624162	FALSE	0.362594	0.210164	0.0712178	0.362594	0.0951421	0.191285	0.0695972	O14683
O14686	Histone-lysine N-methyltransferase 2D OS=Homo sapiens OX=9606 GN=KMT2D PE=1 SV=2	KMT2D	[K].ASPVPSDPEKPGTPGEGMLSSDLDR.[I]	1xTMTpro [K10]; 1xTMTpro [N-Term]; 1xPhospho [T13(100)]	[K].ASPVPSDPEKPGTPGEGMLSSDLDR.[I] 1xTMTpro [K10] 1xTMTpro [N-Term] 1xPhospho [T13 100]	O14686 [1853-1877]	O14686 1xPhospho [T1865(100)]	1	5	-0.401821	-1.30343	-0.757549	1.02436	0.228375	1.21007	TRUE	0.613413	0.0598065	0.102933	0.0749332	0.042904	0.613413	0.10601	O14686
O14686	Histone-lysine N-methyltransferase 2D OS=Homo sapiens OX=9606 GN=KMT2D PE=1 SV=2	KMT2D	[K].GDDGPDIADEESRGLEGK.[A]	1xTMTpro [K18]; 1xTMTpro [N-Term]; 1xPhospho [S12(100)]	[K].GDDGPDIADEESRGLEGK.[A] 1xTMTpro [K18] 1xTMTpro [N-Term] 1xPhospho [S12 100]	O14686 [1823-1840]	O14686 1xPhospho [S1834(100)]	1	3	1.78543	-0.414889	0.356582	-1.16311	-0.305474	-0.258539	FALSE	0.312364	0.179915	0.0721741	0.312364	0.276485	0.0887332	0.0703283	O14686
O14686	Histone-lysine N-methyltransferase 2D OS=Homo sapiens OX=9606 GN=KMT2D PE=1 SV=2	KMT2D	[K].GLEGKSPDTGPDWLK.[Q]	2xTMTpro [K5; K15]; 1xTMTpro [N-Term]; 1xPhospho [S6(100)]	[K].GLEGKSPDTGPDWLK.[Q] 2xTMTpro [K5 K15] 1xTMTpro [N-Term] 1xPhospho [S6 100]	O14686 [4844-4858]	O14686 1xPhospho [S4849(100)]	1	2	-0.372066	0.18281	0.762818	0.0323257	1.12213	-1.72802	FALSE	0.35305	0.0568194	0.35305	0.0816816	0.138051	0.105068	0.26533	O14686
O14686	Histone-lysine N-methyltransferase 2D OS=Homo sapiens OX=9606 GN=KMT2D PE=1 SV=2	KMT2D	[K].LEGPVSPDVEPGKEETEESK.[K]	2xTMTpro [K13; K20]; 1xTMTpro [N-Term]; 1xPhospho [S6(100)]	[K].LEGPVSPDVEPGKEETEESK.[K] 2xTMTpro [K13 K20] 1xTMTpro [N-Term] 1xPhospho [S6 100]	O14686 [1666-1685]	O14686 1xPhospho [S1671(100)]	1	1	1.38279	0.564383	-1.23668	-0.2057	-0.983923	0.479134	TRUE	0.51019	0.51019	0.0199476	0.330276	0.0750998	0.042801	0.0216857	O14686
O14686	Histone-lysine N-methyltransferase 2D OS=Homo sapiens OX=9606 GN=KMT2D PE=1 SV=2	KMT2D	[K].QTAGQGSPCEEQEEPR.[A]	1xCarbamidomethyl [C9]; 1xTMTpro [N-Term]; 1xPhospho [S7(100)]	[K].QTAGQGSPCEEQEEPR.[A] 1xCarbamidomethyl [C9] 1xTMTpro [N-Term] 1xPhospho [S7 100]	O14686 [1174-1189]	O14686 1xPhospho [S1180(100)]	0	1	1.59397	0.642098	-0.666024	-0.758391	-0.996948	0.185299	FALSE	0.452035	0.452035	0.0211277	0.330024	0.137262	0.0365888	0.0229631	O14686
O14686	Histone-lysine N-methyltransferase 2D OS=Homo sapiens OX=9606 GN=KMT2D PE=1 SV=2	KMT2D	[R].NLTMSPLHK.[R]	1xTMTpro [K9]; 1xTMTpro [N-Term]; 1xPhospho [S5(100)]	[R].NLTMSPLHK.[R] 1xTMTpro [K9] 1xTMTpro [N-Term] 1xPhospho [S5 100]	O14686 [1602-1610]	O14686 1xPhospho [S1606(100)]	0	1	0.830557	0.661137	-0.800317	0.0743077	-1.59402	0.828336	TRUE	0.553462	0.553462	0.03438	0.181393	0.122812	0.0675293	0.0404246	O14686
O14730	Serine/threonine-protein kinase RIO3 OS=Homo sapiens OX=9606 GN=RIOK3 PE=1 SV=2	RIOK3	[R].KVHPYEDSDSSEDEVDWQDTR.[D]	1xTMTpro [K1]; 1xTMTpro [N-Term]; 3xPhospho [S8(100); S10(100); S11(100)]	[R].KVHPYEDSDSSEDEVDWQDTR.[D] 1xTMTpro [K1] 1xTMTpro [N-Term] 3xPhospho [S8 100 S10 100 S11 100]	O14730 [118-138]	O14730 3xPhospho [S125(100); S127(100); S128(100)]	1	1	0.211882	1.13	-0.8862	0.399489	-1.51561	0.660446	FALSE	0.459255	0.459255	0.0479411	0.177648	0.161845	0.0934216	0.0598899	O14730
O14733	Dual specificity mitogen-activated protein kinase kinase 7 OS=Homo sapiens OX=9606 GN=MAP2K7 PE=1 SV=2	MAP2K7	[R].IDLNLDISPQRPR.[P]	1xTMTpro [N-Term]; 1xPhospho [S8(100)]	[R].IDLNLDISPQRPR.[P] 1xTMTpro [N-Term] 1xPhospho [S8 100]	O14733 [28-40]	O14733 1xPhospho [S35(100)]	1	5	-0.583988	-1.10236	-0.0430058	-0.631783	0.823309	1.53783	FALSE	0.410841	0.0928363	0.144332	0.111705	0.079343	0.410841	0.160943	O14733
O14737	Programmed cell death protein 5 OS=Homo sapiens OX=9606 GN=PDCD5 PE=1 SV=3	PDCD5	[K].VMDSDEDDDY.[-]	1xTMTpro [N-Term]; 1xPhospho [S4(100)]	[K].VMDSDEDDDY.[-] 1xTMTpro [N-Term] 1xPhospho [S4 100]	O14737 [116-125]	O14737 1xPhospho [S119(100)]	0	6	-1.42315	-0.976095	0.847609	0.93246	0.657635	-0.0384606	FALSE	0.473807	0.0141766	0.397122	0.016989	0.0218774	0.0760277	0.473807	O14737
O14737	Programmed cell death protein 5 OS=Homo sapiens OX=9606 GN=PDCD5 PE=1 SV=3	PDCD5	[R].KVMDSDEDDDY.[-]	1xTMTpro [K1]; 1xTMTpro [N-Term]; 1xPhospho [S5(100)]	[R].KVMDSDEDDDY.[-] 1xTMTpro [K1] 1xTMTpro [N-Term] 1xPhospho [S5 100]	O14737 [115-125]	O14737 1xPhospho [S119(100)]	1	5	-0.573537	-0.432286	-0.606785	-0.792007	0.655667	1.74895	FALSE	0.36506	0.153862	0.104103	0.159821	0.0942992	0.36506	0.122854	O14737
O14745	Na(+)/H(+) exchange regulatory cofactor NHE-RF1 OS=Homo sapiens OX=9606 GN=SLC9A3R1 PE=1 SV=4	NHERF1	[R].EALAEAALESPRPALVR.[S]	1xTMTpro [N-Term]; 1xPhospho [S10(100)]	[R].EALAEAALESPRPALVR.[S] 1xTMTpro [N-Term] 1xPhospho [S10 100]	O14745 [271-287]	O14745 1xPhospho [S280(100)]	1	2	-0.876838	-0.724385	-0.519254	1.59826	0.87185	-0.349632	FALSE	0.322119	0.0430571	0.322119	0.059716	0.0493033	0.282978	0.242826	O14745
O14745	Na(+)/H(+) exchange regulatory cofactor NHE-RF1 OS=Homo sapiens OX=9606 GN=SLC9A3R1 PE=1 SV=4	NHERF1	[R].SASSDTSEELNSQDSPPK.[Q]	1xTMTpro [K18]; 1xTMTpro [N-Term]; 1xPhospho [S3(99.2)]	[R].SASSDTSEELNSQDSPPK.[Q] 1xTMTpro [K18] 1xTMTpro [N-Term] 1xPhospho [S3 99.2]	O14745 [288-305]	O14745 1xPhospho [S290(99.2)]	0	5	-0.395122	-0.729198	-0.714009	1.11676	-0.710395	1.43197	FALSE	0.409296	0.14066	0.10695	0.127814	0.0847734	0.409296	0.130507	O14745
O14745	Na(+)/H(+) exchange regulatory cofactor NHE-RF1 OS=Homo sapiens OX=9606 GN=SLC9A3R1 PE=1 SV=4	NHERF1	[R].SASSDTSEELNSQDSPPK.[Q]	1xTMTpro [K18]; 1xTMTpro [N-Term]; 2xPhospho [S3(98.6); S7(100)]	[R].SASSDTSEELNSQDSPPK.[Q] 1xTMTpro [K18] 1xTMTpro [N-Term] 2xPhospho [S3 98.6 S7 100]	O14745 [288-305]	O14745 2xPhospho [S290(98.6); S294(100)]	0	1	1.65998	0.352553	-0.771401	-0.577798	-1.02854	0.365202	FALSE	0.434523	0.434523	0.022657	0.366981	0.109087	0.0424273	0.0243246	O14745
O14745	Na(+)/H(+) exchange regulatory cofactor NHE-RF1 OS=Homo sapiens OX=9606 GN=SLC9A3R1 PE=1 SV=4	NHERF1	[R].SASSDTSEELNSQDSPPKQDSTAPSSTSSSDPILDFNISLAMAK.[E]	2xPhospho [S3(96.4); S15(95.5)]; 2xTMTpro [K18; K44]; 1xTMTpro [N-Term]	[R].SASSDTSEELNSQDSPPKQDSTAPSSTSSSDPILDFNISLAMAK.[E] 2xPhospho [S3 96.4 S15 95.5] 2xTMTpro [K18 K44] 1xTMTpro [N-Term]	O14745 [288-331]	O14745 2xPhospho [S290(96.4); S302(95.5)]	1	1	-0.146655	0.55274	-1.01592	0.893028	-1.3255	1.04231	FALSE	0.32333	0.32333	0.0758202	0.184604	0.1372	0.183641	0.0954034	O14745
O14745	Na(+)/H(+) exchange regulatory cofactor NHE-RF1 OS=Homo sapiens OX=9606 GN=SLC9A3R1 PE=1 SV=4	NHERF1	[R].SASSDTSEELNSQDSPPKQDSTAPSSTSSSDPILDFNISLAMAK.[E]	2xTMTpro [K18; K44]; 1xTMTpro [N-Term]; 1xPhospho [S/T]	[R].SASSDTSEELNSQDSPPKQDSTAPSSTSSSDPILDFNISLAMAK.[E] 2xTMTpro [K18 K44] 1xTMTpro [N-Term] 1xPhospho [S/T]	O14745 [288-331]		1	1	0.52472	0.500935	-1.28357	0.0631649	-1.08653	1.28127	TRUE	0.510765	0.510765	0.0415077	0.206644	0.0934247	0.0997129	0.0479463	O14745
O14757	Serine/threonine-protein kinase Chk1 OS=Homo sapiens OX=9606 GN=CHEK1 PE=1 SV=2	CHEK1	[K].HIQSNLDFSPVNSASSEENVK.[Y]	1xTMTpro [K21]; 1xTMTpro [N-Term]; 1xPhospho [S9(100)]	[K].HIQSNLDFSPVNSASSEENVK.[Y] 1xTMTpro [K21] 1xTMTpro [N-Term] 1xPhospho [S9 100]	O14757 [293-313]	O14757 1xPhospho [S301(100)]	0	5	-0.869933	-1.2788	-0.414476	0.514084	1.21477	0.83435	TRUE	0.534776	0.0384668	0.179931	0.0531484	0.0366242	0.534776	0.157054	O14757
O14757	Serine/threonine-protein kinase Chk1 OS=Homo sapiens OX=9606 GN=CHEK1 PE=1 SV=2	CHEK1	[R].VTSGGVSESPSGFSK.[H]	1xTMTpro [K15]; 1xTMTpro [N-Term]; 1xPhospho [S9(100)]	[R].VTSGGVSESPSGFSK.[H] 1xTMTpro [K15] 1xTMTpro [N-Term] 1xPhospho [S9 100]	O14757 [278-292]	O14757 1xPhospho [S286(100)]	0	3	1.45328	0.385567	-1.32312	-0.640224	-0.472091	0.596593	FALSE	0.473831	0.3485	0.0261226	0.473831	0.0720331	0.0522372	0.0272763	O14757
O14777	Kinetochore protein NDC80 homolog OS=Homo sapiens OX=9606 GN=NDC80 PE=1 SV=1	NDC80	[K].RTSGHGSR.[N]	1xTMTpro [N-Term]; 1xPhospho [S3(98.9)]	[K].RTSGHGSR.[N] 1xTMTpro [N-Term] 1xPhospho [S3 98.9]	O14777 [60-67]	O14777 1xPhospho [S62(98.9)]	1	4	-0.426454	0.618271	0.491385	-1.22192	1.3999	-0.861182	FALSE	0.21665	0.0974872	0.212108	0.134425	0.21665	0.131061	0.208269	O14777
O14795	Protein unc-13 homolog B OS=Homo sapiens OX=9606 GN=UNC13B PE=1 SV=2	UNC13B	[K].DHFLGPQESFPEENASSPFTQAR.[A]	1xTMTpro [N-Term]; 1xPhospho [S17(98.7)]	[K].DHFLGPQESFPEENASSPFTQAR.[A] 1xTMTpro [N-Term] 1xPhospho [S17 98.7]	O14795 [351-373]	O14795 1xPhospho [S367(98.7)]	0	1	1.15056	1.09835	-1.08917	-0.693308	-0.822317	0.355885	TRUE	0.630215	0.630215	0.0145273	0.230105	0.0810935	0.0277754	0.0162832	O14795
O14795	Protein unc-13 homolog B OS=Homo sapiens OX=9606 GN=UNC13B PE=1 SV=2	UNC13B	[R].AISPTSSSR.[Y]	1xTMTpro [N-Term]; 1xPhospho [S3(100)]	[R].AISPTSSSR.[Y] 1xTMTpro [N-Term] 1xPhospho [S3 100]	O14795 [252-260]	O14795 1xPhospho [S254(100)]	0	4	0.725107	1.51068	0.187522	-0.517889	-0.761185	-1.14424	TRUE	0.534818	0.149028	0.0560463	0.142006	0.534818	0.054926	0.0631755	O14795
O14795	Protein unc-13 homolog B OS=Homo sapiens OX=9606 GN=UNC13B PE=1 SV=2	UNC13B	[R].GTGNASPDAR.[A]	1xTMTpro [N-Term]; 1xPhospho [S6(100)]	[R].GTGNASPDAR.[A] 1xTMTpro [N-Term] 1xPhospho [S6 100]	O14795 [1246-1255]	O14795 1xPhospho [S1251(100)]	0	3	0.74724	0.887419	-0.75884	0.372239	0.415416	-1.66347	FALSE	0.245956	0.144138	0.136518	0.245956	0.220079	0.129653	0.123657	O14795
O14828	Secretory carrier-associated membrane protein 3 OS=Homo sapiens OX=9606 GN=SCAMP3 PE=1 SV=3	SCAMP3	[R].DGGNPFAEPSELDNPFQDPAVIQHRPSR.[Q]	1xTMTpro [N-Term]; 1xPhospho [S27(100)]	[R].DGGNPFAEPSELDNPFQDPAVIQHRPSR.[Q] 1xTMTpro [N-Term] 1xPhospho [S27 100]	O14828 [6-33]	O14828 1xPhospho [S32(100)]	1	2	0.84717	-1.08695	0.854367	-1.24575	0.872283	-0.241127	FALSE	0.193922	0.107818	0.193922	0.182428	0.191245	0.160991	0.163595	O14828
O14828	Secretory carrier-associated membrane protein 3 OS=Homo sapiens OX=9606 GN=SCAMP3 PE=1 SV=3	SCAMP3	[R].KLSPTEPK.[N]	2xTMTpro [K1; K8]; 1xTMTpro [N-Term]; 1xPhospho [S3(100)]	[R].KLSPTEPK.[N] 2xTMTpro [K1 K8] 1xTMTpro [N-Term] 1xPhospho [S3 100]	O14828 [74-81]	O14828 1xPhospho [S76(100)]	1	4	-0.0889293	0.801486	0.98218	0.00657475	0.133662	-1.83497	FALSE	0.303448	0.0864263	0.201599	0.106893	0.303448	0.0952165	0.206416	O14828
O14867	Transcription regulator protein BACH1 OS=Homo sapiens OX=9606 GN=BACH1 PE=1 SV=2	BACH1	[R].ISESPEPGQR.[T]	1xTMTpro [N-Term]; 1xPhospho [S4(100)]	[R].ISESPEPGQR.[T] 1xTMTpro [N-Term] 1xPhospho [S4 100]	O14867 [442-451]	O14867 1xPhospho [S445(100)]	0	2	-0.287212	-1.09763	-0.346348	1.44238	1.0019	-0.713092	FALSE	0.380368	0.0435285	0.380368	0.0685079	0.0538651	0.240269	0.213461	O14867
O14874	[3-methyl-2-oxobutanoate dehydrogenase [lipoamide]] kinase, mitochondrial OS=Homo sapiens OX=9606 GN=BCKDK PE=1 SV=2	BCKDK	[R].STSATDTHHVEMAR.[E]	1xTMTpro [N-Term]; 1xPhospho [S1(100)]	[R].STSATDTHHVEMAR.[E] 1xTMTpro [N-Term] 1xPhospho [S1 100]	O14874 [31-44]	O14874 1xPhospho [S31(100)]	0	2	0.855561	-1.01606	-0.0411292	0.289792	1.21013	-1.29829	FALSE	0.291663	0.0765902	0.291663	0.155852	0.116967	0.18359	0.175339	O14874
O14893	Gem-associated protein 2 OS=Homo sapiens OX=9606 GN=GEMIN2 PE=1 SV=1	GEMIN2	[K].LCADGAVGPATNESPGIDYVQIGFPPLLSIVSR.[M]	1xCarbamidomethyl [C2]; 1xTMTpro [N-Term]; 1xPhospho [S14(100)]	[K].LCADGAVGPATNESPGIDYVQIGFPPLLSIVSR.[M] 1xCarbamidomethyl [C2] 1xTMTpro [N-Term] 1xPhospho [S14 100]	O14893 [153-185]	O14893 1xPhospho [S166(100)]	0	5	-0.586344	0.20522	-1.10887	1.19034	-0.830655	1.13031	FALSE	0.304711	0.20499	0.0995744	0.155874	0.108106	0.304711	0.126744	O14893
O14896	Interferon regulatory factor 6 OS=Homo sapiens OX=9606 GN=IRF6 PE=1 SV=1	IRF6	[R].LQISTPDIKDNIVAQLK.[Q]	2xTMTpro [K9; K17]; 1xTMTpro [N-Term]; 1xPhospho [S4(98.8)]	[R].LQISTPDIKDNIVAQLK.[Q] 2xTMTpro [K9 K17] 1xTMTpro [N-Term] 1xPhospho [S4 98.8]	O14896 [421-437]	O14896 1xPhospho [S424(98.8)]	1	1	1.0172	1.03549	-0.212955	-0.386083	-1.63294	0.179283	FALSE	0.439705	0.439705	0.0304915	0.168738	0.277968	0.0467117	0.0363854	O14896
O14908	PDZ domain-containing protein GIPC1 OS=Homo sapiens OX=9606 GN=GIPC1 PE=1 SV=2	GIPC1	[R].SAGGRPGSGPQLGTGR.[G]	1xTMTpro [N-Term]; 1xPhospho [S8(100)]	[R].SAGGRPGSGPQLGTGR.[G] 1xTMTpro [N-Term] 1xPhospho [S8 100]	O14908 [225-240]	O14908 1xPhospho [S232(100)]	1	1	1.20462	-0.412068	-0.810869	0.175013	-1.23565	1.07895	FALSE	0.369989	0.369989	0.0483198	0.294144	0.111385	0.122921	0.0532419	O14908
O14920	Inhibitor of nuclear factor kappa-B kinase subunit beta OS=Homo sapiens OX=9606 GN=IKBKB PE=1 SV=1	IKBKB	[R].GPVSGSPDSMNASR.[L]	1xTMTpro [N-Term]; 1xPhospho [S6(100)]	[R].GPVSGSPDSMNASR.[L] 1xTMTpro [N-Term] 1xPhospho [S6 100]	O14920 [667-680]	O14920 1xPhospho [S672(100)]	0	6	-1.37842	-0.358693	-0.0679271	1.64517	0.431596	-0.271727	FALSE	0.349239	0.040751	0.312255	0.0481371	0.0524231	0.197195	0.349239	O14920
O14924	Regulator of G-protein signaling 12 OS=Homo sapiens OX=9606 GN=RGS12 PE=1 SV=1	RGS12	[R].ALPDSQQVPSSPASK.[H]	1xTMTpro [K15]; 1xTMTpro [N-Term]; 1xPhospho [S11(100)]	[R].ALPDSQQVPSSPASK.[H] 1xTMTpro [K15] 1xTMTpro [N-Term] 1xPhospho [S11 100]	O14924 [840-854]	O14924 1xPhospho [S850(100)]	0	4	-0.829657	1.08638	1.20085	-1.13157	0.258796	-0.584802	FALSE	0.352425	0.101045	0.150645	0.0989864	0.352425	0.0956376	0.201261	O14924
O14936	Peripheral plasma membrane protein CASK OS=Homo sapiens OX=9606 GN=CASK PE=1 SV=3	CASK	[R].TQSSSCERDSPSTSR.[Q]	1xCarbamidomethyl [C6]; 1xTMTpro [N-Term]; 1xPhospho [S10(100)]	[R].TQSSSCERDSPSTSR.[Q] 1xCarbamidomethyl [C6] 1xTMTpro [N-Term] 1xPhospho [S10 100]	O14936 [573-587]	O14936 1xPhospho [S582(100)]	1	4	-0.59709	0.640185	1.69771	-0.81824	-0.103252	-0.819308	FALSE	0.318203	0.0970199	0.171267	0.0980156	0.318203	0.0998355	0.215659	O14936
O14936	Peripheral plasma membrane protein CASK OS=Homo sapiens OX=9606 GN=CASK PE=1 SV=3	CASK	[R].TQSSSCERDSPSTSR.[Q]	1xCarbamidomethyl [C6]; 1xTMTpro [N-Term]; 2xPhospho [S5(100); S10(98.9)]	[R].TQSSSCERDSPSTSR.[Q] 1xCarbamidomethyl [C6] 1xTMTpro [N-Term] 2xPhospho [S5 100 S10 98.9]	O14936 [573-587]	O14936 2xPhospho [S577(100); S582(98.9)]	1	4	0.589067	1.22849	0.683218	-1.45684	-0.591779	-0.452152	TRUE	0.612505	0.130546	0.0460933	0.110409	0.612505	0.0467097	0.0537366	O14936
O14974	Protein phosphatase 1 regulatory subunit 12A OS=Homo sapiens OX=9606 GN=PPP1R12A PE=1 SV=1	PPP1R12A	[K].FPTTATKISPKEEER.[K]	2xTMTpro [K7; K11]; 1xTMTpro [N-Term]; 1xPhospho [S9(96.1)]	[K].FPTTATKISPKEEER.[K] 2xTMTpro [K7 K11] 1xTMTpro [N-Term] 1xPhospho [S9 96.1]	O14974 [414-428]	O14974 1xPhospho [S422(96.1)]	2	1	0.919195	0.8957	-1.51163	-0.22689	-0.750016	0.673636	TRUE	0.592095	0.592095	0.0191197	0.25863	0.0636658	0.0450855	0.0214042	O14974
O14974	Protein phosphatase 1 regulatory subunit 12A OS=Homo sapiens OX=9606 GN=PPP1R12A PE=1 SV=1	PPP1R12A	[K].TGSYGALAEITASK.[E]	1xTMTpro [K14]; 1xTMTpro [N-Term]; 1xPhospho [S3(99.6)]	[K].TGSYGALAEITASK.[E] 1xTMTpro [K14] 1xTMTpro [N-Term] 1xPhospho [S3 99.6]	O14974 [443-456]	O14974 1xPhospho [S445(99.6)]	0	3	0.86414	-0.438625	-1.64058	0.485093	-0.293666	1.02363	FALSE	0.343582	0.240521	0.0574673	0.343582	0.0767447	0.22266	0.0590249	O14974
O14974	Protein phosphatase 1 regulatory subunit 12A OS=Homo sapiens OX=9606 GN=PPP1R12A PE=1 SV=1	PPP1R12A	[R].KTGSYGALAEITASK.[E]	2xTMTpro [K1; K15]; 1xTMTpro [N-Term]; 1xPhospho [S4(100)]	[R].KTGSYGALAEITASK.[E] 2xTMTpro [K1 K15] 1xTMTpro [N-Term] 1xPhospho [S4 100]	O14974 [442-456]	O14974 1xPhospho [S445(100)]	1	3	0.826095	-0.699936	-1.52219	0.537226	-0.223742	1.08255	FALSE	0.305274	0.207068	0.067161	0.305274	0.0778429	0.274692	0.067963	O14974
O14974	Protein phosphatase 1 regulatory subunit 12A OS=Homo sapiens OX=9606 GN=PPP1R12A PE=1 SV=1	PPP1R12A	[R].SASSPRLSSSLDNK.[E]	1xTMTpro [K14]; 1xTMTpro [N-Term]; 2xPhospho [S3(100); S4(100)]	[R].SASSPRLSSSLDNK.[E] 1xTMTpro [K14] 1xTMTpro [N-Term] 2xPhospho [S3 100 S4 100]	O14974 [470-483]	O14974 2xPhospho [S472(100); S473(100)]	1	5	0.171573	-0.35645	-1.54146	1.55379	-0.0520058	0.224557	FALSE	0.354611	0.134454	0.120418	0.186503	0.0862647	0.354611	0.117749	O14974
O14974	Protein phosphatase 1 regulatory subunit 12A OS=Homo sapiens OX=9606 GN=PPP1R12A PE=1 SV=1	PPP1R12A	[R].STGVSFWTQDSDENEQEQQSDTEEGSNK.[K]	1xTMTpro [K28]; 1xTMTpro [N-Term]; 1xPhospho [S20(100)]	[R].STGVSFWTQDSDENEQEQQSDTEEGSNK.[K] 1xTMTpro [K28] 1xTMTpro [N-Term] 1xPhospho [S20 100]	O14974 [852-879]	O14974 1xPhospho [S871(100)]	0	1	0.243865	0.367911	-1.57942	0.589825	-0.783542	1.16136	FALSE	0.365358	0.365358	0.054702	0.243125	0.0939896	0.179258	0.0635669	O14974
O14974	Protein phosphatase 1 regulatory subunit 12A OS=Homo sapiens OX=9606 GN=PPP1R12A PE=1 SV=1	PPP1R12A	[R].STGVSFWTQDSDENEQEQQSDTEEGSNK.[K]	1xTMTpro [K28]; 1xTMTpro [N-Term]; 2xPhospho [S11(100); S20(99.9)]	[R].STGVSFWTQDSDENEQEQQSDTEEGSNK.[K] 1xTMTpro [K28] 1xTMTpro [N-Term] 2xPhospho [S11 100 S20 99.9]	O14974 [852-879]	O14974 2xPhospho [S862(100); S871(99.9)]	0	1	0.235165	-0.618511	-0.560693	-0.465886	-0.527266	1.93719	FALSE	0.284393	0.284393	0.0695183	0.214851	0.107966	0.240637	0.0826334	O14974
O14974	Protein phosphatase 1 regulatory subunit 12A OS=Homo sapiens OX=9606 GN=PPP1R12A PE=1 SV=1	PPP1R12A	[R].STGVSFWTQDSDENEQEQQSDTEEGSNKK.[E]	2xTMTpro [K28; K29]; 1xTMTpro [N-Term]; 1xPhospho [S20(100)]	[R].STGVSFWTQDSDENEQEQQSDTEEGSNKK.[E] 2xTMTpro [K28 K29] 1xTMTpro [N-Term] 1xPhospho [S20 100]	O14974 [852-880]	O14974 1xPhospho [S871(100)]	1	1	0.234327	1.35874	-1.1026	0.209453	-1.24281	0.542897	FALSE	0.496991	0.496991	0.0406401	0.185147	0.147147	0.0801121	0.0499628	O14974
O14974	Protein phosphatase 1 regulatory subunit 12A OS=Homo sapiens OX=9606 GN=PPP1R12A PE=1 SV=1	PPP1R12A	[R].STGVSFWTQDSDENEQEQQSDTEEGSNKKETQTDSISR.[Y]	2xTMTpro [K28; K29]; 1xTMTpro [N-Term]; 2xPhospho [S11(99.9); S20(96.4)]	[R].STGVSFWTQDSDENEQEQQSDTEEGSNKKETQTDSISR.[Y] 2xTMTpro [K28 K29] 1xTMTpro [N-Term] 2xPhospho [S11 99.9 S20 96.4]	O14974 [852-889]	O14974 2xPhospho [S862(99.9); S871(96.4)]	2	1	0.853019	0.625233	-0.227925	-0.668192	-1.55866	0.976523	TRUE	0.616162	0.616162	0.0234027	0.140197	0.147944	0.0436531	0.0286401	O14974
O14976	Cyclin-G-associated kinase OS=Homo sapiens OX=9606 GN=GAK PE=1 SV=2	GAK	[R].QPGSTAQYDAGAGSPEAEPTDSDSPPSSSADASR.[F]	1xTMTpro [N-Term]; 1xPhospho [S24(100)]	[R].QPGSTAQYDAGAGSPEAEPTDSDSPPSSSADASR.[F] 1xTMTpro [N-Term] 1xPhospho [S24 100]	O14976 [757-790]	O14976 1xPhospho [S780(100)]	0	6	-1.68343	1.22965	-0.0937771	0.10007	-0.293496	0.740981	FALSE	0.220373	0.159867	0.138146	0.114637	0.176883	0.190094	0.220373	O14976
O14978	Zinc finger protein 263 OS=Homo sapiens OX=9606 GN=ZNF263 PE=1 SV=2	ZNF263	[R].GTEVLLEEPLPLETARESPSFK.[L]	1xTMTpro [K22]; 1xTMTpro [N-Term]; 1xPhospho [S18(100)]	[R].GTEVLLEEPLPLETARESPSFK.[L] 1xTMTpro [K22] 1xTMTpro [N-Term] 1xPhospho [S18 100]	O14978 [136-157]	O14978 1xPhospho [S153(100)]	1	1	0.777746	0.857632	-1.4234	-0.713551	-0.455808	0.957385	TRUE	0.606345	0.606345	0.0200063	0.243337	0.0615453	0.0463474	0.0224193	O14978
O14978	Zinc finger protein 263 OS=Homo sapiens OX=9606 GN=ZNF263 PE=1 SV=2	ZNF263	[R].LQELLGPSPQRDPQAVK.[E]	1xTMTpro [K17]; 1xTMTpro [N-Term]; 1xPhospho [S8(100)]	[R].LQELLGPSPQRDPQAVK.[E] 1xTMTpro [K17] 1xTMTpro [N-Term] 1xPhospho [S8 100]	O14978 [171-187]	O14978 1xPhospho [S178(100)]	1	1	0.392459	-0.0112634	-1.46284	-0.116613	-0.394457	1.59272	FALSE	0.373602	0.373602	0.0455492	0.273937	0.0775766	0.177519	0.0518161	O14978
O14994	Synapsin-3 OS=Homo sapiens OX=9606 GN=SYN3 PE=1 SV=2	SYN3	[R].ASSGSSPNQASKPGATLASQPRPPVQGR.[S]	1xTMTpro [K12]; 1xTMTpro [N-Term]; 1xPhospho [S6(96.7)]	[R].ASSGSSPNQASKPGATLASQPRPPVQGR.[S] 1xTMTpro [K12] 1xTMTpro [N-Term] 1xPhospho [S6 96.7]	O14994 [490-517]	O14994 1xPhospho [S495(96.7)]	2	5	-0.190043	-0.590948	-1.63343	0.762146	0.844485	0.807796	TRUE	0.511135	0.0934169	0.101432	0.140075	0.0574836	0.511135	0.096457	O14994
O14994	Synapsin-3 OS=Homo sapiens OX=9606 GN=SYN3 PE=1 SV=2	SYN3	[R].LSPQGQQPLSPQSGSPQQQR.[S]	1xTMTpro [N-Term]; 1xPhospho [S15(100)]	[R].LSPQGQQPLSPQSGSPQQQR.[S] 1xTMTpro [N-Term] 1xPhospho [S15 100]	O14994 [461-480]	O14994 1xPhospho [S475(100)]	0	5	0.120982	-1.1005	-1.06206	0.0589717	1.57331	0.409296	FALSE	0.444525	0.0753625	0.154179	0.144717	0.0622149	0.444525	0.119001	O14994
O14994	Synapsin-3 OS=Homo sapiens OX=9606 GN=SYN3 PE=1 SV=2	SYN3	[R].QAQSPQPQR.[S]	1xTMTpro [N-Term]; 1xPhospho [S4(100)]	[R].QAQSPQPQR.[S] 1xTMTpro [N-Term] 1xPhospho [S4 100]	O14994 [444-452]	O14994 1xPhospho [S447(100)]	0	5	-0.352847	-1.18035	-1.05745	1.02149	0.996135	0.57302	TRUE	0.591001	0.0492383	0.133485	0.0756184	0.0398741	0.591001	0.110783	O14994
O14994	Synapsin-3 OS=Homo sapiens OX=9606 GN=SYN3 PE=1 SV=2	SYN3	[R].SGSPSQQR.[L]	1xTMTpro [N-Term]; 1xPhospho [S3(100)]	[R].SGSPSQQR.[L] 1xTMTpro [N-Term] 1xPhospho [S3 100]	O14994 [453-460]	O14994 1xPhospho [S455(100)]	0	5	0.123047	-0.778315	-1.62285	0.826512	0.791858	0.659751	TRUE	0.500656	0.0931814	0.100761	0.15773	0.0566483	0.500656	0.0910227	O14994
O14994	Synapsin-3 OS=Homo sapiens OX=9606 GN=SYN3 PE=1 SV=2	SYN3	[R].SPGSPQLSR.[A]	1xTMTpro [N-Term]; 1xPhospho [S4(100)]	[R].SPGSPQLSR.[A] 1xTMTpro [N-Term] 1xPhospho [S4 100]	O14994 [481-489]	O14994 1xPhospho [S484(100)]	0	5	-0.043327	-0.840761	-1.52859	0.727996	0.895308	0.789372	TRUE	0.545578	0.0815401	0.0992699	0.131907	0.0513571	0.545578	0.0903476	O14994
O15013	Rho guanine nucleotide exchange factor 10 OS=Homo sapiens OX=9606 GN=ARHGEF10 PE=1 SV=4	ARHGEF10	[K].YDTNNNEEEEGEQFDFDSGDEIPEADR.[Q]	1xTMTpro [N-Term]; 1xPhospho [S18(100)]	[K].YDTNNNEEEEGEQFDFDSGDEIPEADR.[Q] 1xTMTpro [N-Term] 1xPhospho [S18 100]	O15013 [42-68]	O15013 1xPhospho [S59(100)]	0	4	-0.0697276	0.790514	1.28347	-0.905686	-1.35528	0.256708	TRUE	0.517298	0.149926	0.0693968	0.0984248	0.517298	0.0705471	0.0944072	O15013
O15014	Zinc finger protein 609 OS=Homo sapiens OX=9606 GN=ZNF609 PE=1 SV=2	ZNF609	[K].ASPSSANK.[R]	1xTMTpro [K8]; 1xTMTpro [N-Term]; 1xPhospho [S]	[K].ASPSSANK.[R] 1xTMTpro [K8] 1xTMTpro [N-Term] 1xPhospho [S]	O15014 [432-439]		0	5	0.256776	-1.08873	-0.428407	0.752336	-0.943936	1.45196	FALSE	0.327934	0.178913	0.102111	0.168717	0.104675	0.327934	0.117651	O15014
O15014	Zinc finger protein 609 OS=Homo sapiens OX=9606 GN=ZNF609 PE=1 SV=2	ZNF609	[K].GSLSPAR.[S]	1xTMTpro [N-Term]; 1xPhospho [S4(100)]	[K].GSLSPAR.[S] 1xTMTpro [N-Term] 1xPhospho [S4 100]	O15014 [557-563]	O15014 1xPhospho [S560(100)]	0	1	0.95328	-0.106654	-1.18805	0.00966448	-0.977212	1.30897	FALSE	0.455163	0.455163	0.0353237	0.283742	0.080431	0.105742	0.0395986	O15014
O15014	Zinc finger protein 609 OS=Homo sapiens OX=9606 GN=ZNF609 PE=1 SV=2	ZNF609	[K].IYSFTDNAPSPSIGGSSR.[L]	1xTMTpro [N-Term]; 1xPhospho [S/Y/T]	[K].IYSFTDNAPSPSIGGSSR.[L] 1xTMTpro [N-Term] 1xPhospho [S/Y/T]	O15014 [795-812]		0	1	1.1903	0.655696	-0.241577	-1.20553	-1.0832	0.6843	TRUE	0.559448	0.559448	0.0206507	0.19242	0.167747	0.0357987	0.0239364	O15014
O15014	Zinc finger protein 609 OS=Homo sapiens OX=9606 GN=ZNF609 PE=1 SV=2	ZNF609	[K].LSGEGDTDLGALSNDGSDDGPSVMDETSNDAFDSLER.[K]	1xTMTpro [N-Term]; 1xPhospho [S28(98)]	[K].LSGEGDTDLGALSNDGSDDGPSVMDETSNDAFDSLER.[K] 1xTMTpro [N-Term] 1xPhospho [S28 98]	O15014 [593-629]	O15014 1xPhospho [S620(98)]	0	5	-0.427786	-1.45393	-0.0537518	0.946764	-0.316539	1.30524	FALSE	0.451445	0.0809143	0.14438	0.0884313	0.067948	0.451445	0.166881	O15014
O15014	Zinc finger protein 609 OS=Homo sapiens OX=9606 GN=ZNF609 PE=1 SV=2	ZNF609	[K].TNSPAYSDISDAGEDGEGK.[V]	1xTMTpro [K19]; 1xTMTpro [N-Term]; 2xPhospho [S3(98.8); S10(100)]	[K].TNSPAYSDISDAGEDGEGK.[V] 1xTMTpro [K19] 1xTMTpro [N-Term] 2xPhospho [S3 98.8 S10 100]	O15014 [840-858]	O15014 2xPhospho [S842(98.8); S849(100)]	0	6	-1.68352	-0.33727	1.07195	0.950111	-0.0114074	0.0101302	TRUE	0.559791	0.0282315	0.241805	0.0289507	0.0485464	0.0926751	0.559791	O15014
O15014	Zinc finger protein 609 OS=Homo sapiens OX=9606 GN=ZNF609 PE=1 SV=2	ZNF609	[K].TNSPAYSDISDAGEDGEGKVDSVK.[S]	2xTMTpro [K19; K24]; 1xTMTpro [N-Term]; 2xPhospho [S3(98.1); S10(100)]	[K].TNSPAYSDISDAGEDGEGKVDSVK.[S] 2xTMTpro [K19 K24] 1xTMTpro [N-Term] 2xPhospho [S3 98.1 S10 100]	O15014 [840-863]	O15014 2xPhospho [S842(98.1); S849(100)]	1	6	-1.7991	-0.0533812	1.03456	0.773079	-0.191361	0.236202	TRUE	0.507376	0.0430477	0.217203	0.0407734	0.0727714	0.118828	0.507376	O15014
O15014	Zinc finger protein 609 OS=Homo sapiens OX=9606 GN=ZNF609 PE=1 SV=2	ZNF609	[K].TNSPAYSDISDAGEDGEGKVDSVK.[S]	2xTMTpro [K19; K24]; 1xTMTpro [N-Term]; 3xPhospho [S3(97.5); S7(100); S10(100)]	[K].TNSPAYSDISDAGEDGEGKVDSVK.[S] 2xTMTpro [K19 K24] 1xTMTpro [N-Term] 3xPhospho [S3 97.5 S7 100 S10 100]	O15014 [840-863]	O15014 3xPhospho [S842(97.5); S846(100); S849(100)]	1	5	-0.868293	-0.892873	-0.949103	0.888297	0.688293	1.13368	TRUE	0.629722	0.0516267	0.105335	0.0637729	0.0386391	0.629722	0.110904	O15014
O15014	Zinc finger protein 609 OS=Homo sapiens OX=9606 GN=ZNF609 PE=1 SV=2	ZNF609	[R].AEEGKSPFRESSGDGMK.[M]	2xTMTpro [K5; K17]; 1xTMTpro [N-Term]; 1xPhospho [S6(100)]	[R].AEEGKSPFRESSGDGMK.[M] 2xTMTpro [K5 K17] 1xTMTpro [N-Term] 1xPhospho [S6 100]	O15014 [753-769]	O15014 1xPhospho [S758(100)]	2	1	0.674797	0.817186	-0.360924	-0.906817	-1.3161	1.09186	TRUE	0.700858	0.700858	0.0175983	0.114635	0.111096	0.034074	0.0217393	O15014
O15014	Zinc finger protein 609 OS=Homo sapiens OX=9606 GN=ZNF609 PE=1 SV=2	ZNF609	[R].ASPSVTCK.[S]	1xCarbamidomethyl [C7]; 1xTMTpro [K8]; 1xTMTpro [N-Term]; 1xPhospho [S2(100)]	[R].ASPSVTCK.[S] 1xCarbamidomethyl [C7] 1xTMTpro [K8] 1xTMTpro [N-Term] 1xPhospho [S2 100]	O15014 [1284-1291]	O15014 1xPhospho [S1285(100)]	0	6	-0.456119	-0.128655	1.72777	0.245012	-0.0747664	-1.31324	FALSE	0.324769	0.0547306	0.294199	0.0642658	0.174065	0.0879704	0.324769	O15014
O15014	Zinc finger protein 609 OS=Homo sapiens OX=9606 GN=ZNF609 PE=1 SV=2	ZNF609	[R].FCDSPTSDLEMR.[N]	1xCarbamidomethyl [C2]; 1xTMTpro [N-Term]; 1xPhospho [S4(100)]	[R].FCDSPTSDLEMR.[N] 1xCarbamidomethyl [C2] 1xTMTpro [N-Term] 1xPhospho [S4 100]	O15014 [355-366]	O15014 1xPhospho [S358(100)]	0	6	-1.56581	-0.793204	0.502693	1.00833	0.0431438	0.804847	FALSE	0.393388	0.0435462	0.228183	0.0445378	0.0530606	0.237284	0.393388	O15014
O15014	Zinc finger protein 609 OS=Homo sapiens OX=9606 GN=ZNF609 PE=1 SV=2	ZNF609	[R].LVEPHSPSPSSK.[F]	1xTMTpro [K12]; 1xTMTpro [N-Term]; 1xPhospho [S6(100)]	[R].LVEPHSPSPSSK.[F] 1xTMTpro [K12] 1xTMTpro [N-Term] 1xPhospho [S6 100]	O15014 [571-582]	O15014 1xPhospho [S576(100)]	0	2	-1.17875	-0.910595	0.803215	1.21525	0.60853	-0.537645	TRUE	0.508483	0.0143047	0.508483	0.0179576	0.0234986	0.0659073	0.369849	O15014
O15014	Zinc finger protein 609 OS=Homo sapiens OX=9606 GN=ZNF609 PE=1 SV=2	ZNF609	[R].LVEPHSPSPSSK.[F]	1xTMTpro [K12]; 1xTMTpro [N-Term]; 2xPhospho [S6(100); S8(100)]	[R].LVEPHSPSPSSK.[F] 1xTMTpro [K12] 1xTMTpro [N-Term] 2xPhospho [S6 100 S8 100]	O15014 [571-582]	O15014 2xPhospho [S576(100); S578(100)]	0	3	1.09753	0.135343	-1.57783	-0.732706	0.247252	0.830404	TRUE	0.552707	0.242022	0.0300547	0.552707	0.0618938	0.0826934	0.0306292	O15014
O15014	Zinc finger protein 609 OS=Homo sapiens OX=9606 GN=ZNF609 PE=1 SV=2	ZNF609	[R].NCPSPVLIDCPHPNCNK.[K]	3xCarbamidomethyl [C2; C10; C15]; 1xTMTpro [K17]; 1xTMTpro [N-Term]; 1xPhospho [S4(100)]	[R].NCPSPVLIDCPHPNCNK.[K] 3xCarbamidomethyl [C2 C10 C15] 1xTMTpro [K17] 1xTMTpro [N-Term] 1xPhospho [S4 100]	O15014 [488-504]	O15014 1xPhospho [S491(100)]	0	6	-1.53133	-0.378406	0.831592	0.381365	-0.497806	1.19459	FALSE	0.334678	0.0849107	0.180217	0.071661	0.106844	0.221689	0.334678	O15014
O15014	Zinc finger protein 609 OS=Homo sapiens OX=9606 GN=ZNF609 PE=1 SV=2	ZNF609	[R].NCPSPVLIDCPHPNCNKK.[Y]	3xCarbamidomethyl [C2; C10; C15]; 2xTMTpro [K17; K18]; 1xTMTpro [N-Term]; 1xPhospho [S4(100)]	[R].NCPSPVLIDCPHPNCNKK.[Y] 3xCarbamidomethyl [C2 C10 C15] 2xTMTpro [K17 K18] 1xTMTpro [N-Term] 1xPhospho [S4 100]	O15014 [488-505]	O15014 1xPhospho [S491(100)]	1	4	1.29434	-0.719164	0.536765	-0.368966	-1.39794	0.654971	FALSE	0.246724	0.246663	0.076553	0.225274	0.246724	0.119093	0.0856938	O15014
O15014	Zinc finger protein 609 OS=Homo sapiens OX=9606 GN=ZNF609 PE=1 SV=2	ZNF609	[R].RGSQNSSEHRPPASSTSEDVKASPSSANK.[R]	2xTMTpro [K21; K29]; 1xTMTpro [N-Term]; 2xPhospho [S3(97); S23(96.5)]	[R].RGSQNSSEHRPPASSTSEDVKASPSSANK.[R] 2xTMTpro [K21 K29] 1xTMTpro [N-Term] 2xPhospho [S3 97 S23 96.5]	O15014 [411-439]	O15014 2xPhospho [S413(97); S433(96.5)]	2	1	-0.496843	0.153874	0.639307	-0.315128	-1.44341	1.4622	FALSE	0.246319	0.246319	0.0933408	0.134132	0.233994	0.155079	0.137136	O15014
O15018	PDZ domain-containing protein 2 OS=Homo sapiens OX=9606 GN=PDZD2 PE=1 SV=4	PDZD2	[K].TSVDTGQVSRPENPSQPASPR.[V]	1xTMTpro [N-Term]; 1xPhospho [S19(100)]	[K].TSVDTGQVSRPENPSQPASPR.[V] 1xTMTpro [N-Term] 1xPhospho [S19 100]	O15018 [1252-1272]	O15018 1xPhospho [S1270(100)]	0	1	1.01166	0.871276	-0.150472	-1.40295	-0.930339	0.600824	TRUE	0.512671	0.512671	0.020374	0.183426	0.225108	0.0342513	0.0241696	O15018
O15020	Spectrin beta chain, non-erythrocytic 2 OS=Homo sapiens OX=9606 GN=SPTBN2 PE=1 SV=3	SPTBN2	[R].LEHSSFPEGPGPGSGDEANGPR.[G]	1xTMTpro [N-Term]; 1xPhospho [S14(100)]	[R].LEHSSFPEGPGPGSGDEANGPR.[G] 1xTMTpro [N-Term] 1xPhospho [S14 100]	O15020 [2158-2179]	O15020 1xPhospho [S2171(100)]	0	4	1.6751	-0.0601775	0.535877	-0.383386	-0.571943	-1.19547	FALSE	0.363869	0.142945	0.0937917	0.223482	0.363869	0.0865435	0.089368	O15020
O15027	Protein transport protein Sec16A OS=Homo sapiens OX=9606 GN=SEC16A PE=1 SV=4	SEC16A	[K].QIDSSPVGGETDETTVSQNYR.[G]	1xTMTpro [N-Term]; 1xPhospho [S5(98.8)]	[K].QIDSSPVGGETDETTVSQNYR.[G] 1xTMTpro [N-Term] 1xPhospho [S5 98.8]	O15027 [565-585]	O15027 1xPhospho [S569(98.8)]	0	4	-0.701107	0.45796	1.81727	-0.435017	-0.288272	-0.850833	FALSE	0.302578	0.0741594	0.19223	0.0747029	0.302578	0.0869231	0.269407	O15027
O15027	Protein transport protein Sec16A OS=Homo sapiens OX=9606 GN=SEC16A PE=1 SV=4	SEC16A	[R].ADSGPTQPPLSLSPAPETK.[R]	1xTMTpro [K19]; 1xTMTpro [N-Term]; 1xPhospho [S13(100)]	[R].ADSGPTQPPLSLSPAPETK.[R] 1xTMTpro [K19] 1xTMTpro [N-Term] 1xPhospho [S13 100]	O15027 [2071-2089]	O15027 1xPhospho [S2083(100)]	0	6	-1.27351	-0.579859	1.33791	0.00102123	1.00542	-0.490984	FALSE	0.442638	0.0178769	0.423014	0.0220911	0.0370661	0.0573144	0.442638	O15027
O15027	Protein transport protein Sec16A OS=Homo sapiens OX=9606 GN=SEC16A PE=1 SV=4	SEC16A	[R].AQQELVPPQQQASPPQLPK.[A]	1xTMTpro [K19]; 1xTMTpro [N-Term]; 1xPhospho [S13(100)]	[R].AQQELVPPQQQASPPQLPK.[A] 1xTMTpro [K19] 1xTMTpro [N-Term] 1xPhospho [S13 100]	O15027 [1057-1075]	O15027 1xPhospho [S1069(100)]	0	6	-1.79112	0.576916	0.906232	0.145524	0.630506	-0.468055	FALSE	0.458209	0.044562	0.259448	0.0468005	0.0916457	0.0993344	0.458209	O15027
O15027	Protein transport protein Sec16A OS=Homo sapiens OX=9606 GN=SEC16A PE=1 SV=4	SEC16A	[R].FTGSFDDDPDPHRDPYGEEVDRR.[S]	1xTMTpro [N-Term]; 1xPhospho [S4(97.8)]	[R].FTGSFDDDPDPHRDPYGEEVDRR.[S] 1xTMTpro [N-Term] 1xPhospho [S4 97.8]	O15027 [1324-1346]	O15027 1xPhospho [S1327(97.8)]	2	3	0.100403	0.40319	-1.00061	-0.893645	1.71036	-0.319698	FALSE	0.253837	0.135526	0.144234	0.253837	0.138132	0.198786	0.129485	O15027
O15027	Protein transport protein Sec16A OS=Homo sapiens OX=9606 GN=SEC16A PE=1 SV=4	SEC16A	[R].GDSPENR.[T]	1xTMTpro [N-Term]; 1xPhospho [S3(100)]	[R].GDSPENR.[T] 1xTMTpro [N-Term] 1xPhospho [S3 100]	O15027 [340-346]	O15027 1xPhospho [S342(100)]	0	4	0.212416	1.55872	0.692454	-0.825565	-0.712598	-0.925428	TRUE	0.632233	0.109358	0.0534852	0.0927895	0.632233	0.046971	0.0651634	O15027
O15027	Protein transport protein Sec16A OS=Homo sapiens OX=9606 GN=SEC16A PE=1 SV=4	SEC16A	[R].GSVSQPSTPSPPKPTGIFQTSANSSFEPVK.[S]	2xTMTpro [K13; K30]; 1xTMTpro [N-Term]; 1xPhospho [T/S]	[R].GSVSQPSTPSPPKPTGIFQTSANSSFEPVK.[S] 2xTMTpro [K13 K30] 1xTMTpro [N-Term] 1xPhospho [T/S]	O15027 [586-615]		1	1	0.610582	1.21331	-0.311478	-1.09351	-1.1514	0.732494	TRUE	0.533917	0.533917	0.0325745	0.1484	0.195802	0.0505542	0.0387521	O15027
O15027	Protein transport protein Sec16A OS=Homo sapiens OX=9606 GN=SEC16A PE=1 SV=4	SEC16A	[R].GSVSQPSTPSPPKPTGIFQTSANSSFEPVK.[S]	2xTMTpro [K13; K30]; 1xTMTpro [N-Term]; 3xPhospho [S4(99.8); T8(96.2); S10(99.7)]	[R].GSVSQPSTPSPPKPTGIFQTSANSSFEPVK.[S] 2xTMTpro [K13 K30] 1xTMTpro [N-Term] 3xPhospho [S4 99.8 T8 96.2 S10 99.7]	O15027 [586-615]	O15027 3xPhospho [S589(99.8); T593(96.2); S595(99.7)]	1	1	0.877948	1.17397	-0.641535	-1.25665	-0.728187	0.57446	TRUE	0.531292	0.531292	0.0312821	0.198824	0.154006	0.0492525	0.035343	O15027
O15027	Protein transport protein Sec16A OS=Homo sapiens OX=9606 GN=SEC16A PE=1 SV=4	SEC16A	[R].HLLQEARSPDPGIVPQEAPVGNSLSELSEENFDGK.[F]	1xTMTpro [K35]; 1xTMTpro [N-Term]; 1xPhospho [S8(100)]	[R].HLLQEARSPDPGIVPQEAPVGNSLSELSEENFDGK.[F] 1xTMTpro [K35] 1xTMTpro [N-Term] 1xPhospho [S8 100]	O15027 [2015-2049]	O15027 1xPhospho [S2022(100)]	1	5	-1.29683	0.35786	-0.00174662	-1.03915	0.715676	1.26418	FALSE	0.24373	0.142001	0.144285	0.128595	0.141486	0.24373	0.199902	O15027
O15027	Protein transport protein Sec16A OS=Homo sapiens OX=9606 GN=SEC16A PE=1 SV=4	SEC16A	[R].LLPSAPQTLPDGPLASPAR.[V]	1xTMTpro [N-Term]; 1xPhospho [S16(100)]	[R].LLPSAPQTLPDGPLASPAR.[V] 1xTMTpro [N-Term] 1xPhospho [S16 100]	O15027 [1949-1967]	O15027 1xPhospho [S1964(100)]	0	4	0.106469	1.282	0.442929	0.462675	-1.53658	-0.757502	FALSE	0.42765	0.168585	0.0851082	0.12651	0.42765	0.0836866	0.10846	O15027
O15027	Protein transport protein Sec16A OS=Homo sapiens OX=9606 GN=SEC16A PE=1 SV=4	SEC16A	[R].SVHSEHSAR.[S]	1xTMTpro [N-Term]; 1xPhospho [S4(100)]	[R].SVHSEHSAR.[S] 1xTMTpro [N-Term] 1xPhospho [S4 100]	O15027 [1347-1355]	O15027 1xPhospho [S1350(100)]	0	6	-1.64303	0.553043	1.36215	0.172578	-0.15006	-0.294676	FALSE	0.430667	0.058445	0.215757	0.0545905	0.140421	0.10012	0.430667	O15027
O15027	Protein transport protein Sec16A OS=Homo sapiens OX=9606 GN=SEC16A PE=1 SV=4	SEC16A	[R].SVHSEHSAR.[S]	1xTMTpro [N-Term]; 2xPhospho [S4(100); S7(100)]	[R].SVHSEHSAR.[S] 1xTMTpro [N-Term] 2xPhospho [S4 100 S7 100]	O15027 [1347-1355]	O15027 2xPhospho [S1350(100); S1353(100)]	0	3	1.10367	-0.442011	-0.215664	-0.740992	1.36147	-1.06647	FALSE	0.258679	0.111122	0.174603	0.258679	0.167283	0.157027	0.131287	O15027
O15037	Protein KHNYN OS=Homo sapiens OX=9606 GN=KHNYN PE=1 SV=3	KHNYN	[R].PASPDRFAVSAEAENK.[V]	1xTMTpro [K16]; 1xTMTpro [N-Term]; 1xPhospho [S3(100)]	[R].PASPDRFAVSAEAENK.[V] 1xTMTpro [K16] 1xTMTpro [N-Term] 1xPhospho [S3 100]	O15037 [8-23]	O15037 1xPhospho [S10(100)]	1	1	-0.385311	-0.192703	-0.0897352	-0.868069	-0.430723	1.96654	FALSE	0.263975	0.263975	0.0852029	0.17154	0.144153	0.22284	0.112289	O15037
O15042	U2 snRNP-associated SURP motif-containing protein OS=Homo sapiens OX=9606 GN=U2SURP PE=1 SV=2	U2SURP	[K].LYSILQGDSPTK.[W]	1xTMTpro [K12]; 1xTMTpro [N-Term]; 1xPhospho [S9(100)]	[K].LYSILQGDSPTK.[W] 1xTMTpro [K12] 1xTMTpro [N-Term] 1xPhospho [S9 100]	O15042 [477-488]	O15042 1xPhospho [S485(100)]	0	3	1.88094	-0.138459	-0.811175	-0.879163	-0.0988488	0.0467026	TRUE	0.606055	0.177773	0.0314017	0.606055	0.0976628	0.0567688	0.0303384	O15042
O15042	U2 snRNP-associated SURP motif-containing protein OS=Homo sapiens OX=9606 GN=U2SURP PE=1 SV=2	U2SURP	[K].RSPSGSR.[T]	1xTMTpro [N-Term]; 1xPhospho [S4(99)]	[K].RSPSGSR.[T] 1xTMTpro [N-Term] 1xPhospho [S4 99]	O15042 [984-990]	O15042 1xPhospho [S985(100)]	1	4	1.25496	-0.0301072	0.0890885	-0.326967	0.694426	-1.6814	FALSE	0.237568	0.115494	0.163949	0.229622	0.237568	0.121904	0.131464	O15042
O15042	U2 snRNP-associated SURP motif-containing protein OS=Homo sapiens OX=9606 GN=U2SURP PE=1 SV=2	U2SURP	[K].SRSQSRSPHR.[S]	1xTMTpro [N-Term]; 3xPhospho [S3(100); S5(100); S7(100)]	[K].SRSQSRSPHR.[S] 1xTMTpro [N-Term] 3xPhospho [S3 100 S5 100 S7 100]	O15042 [1010-1019]	O15042 3xPhospho [S1012(100); S1014(100); S1016(100)]	2	3	1.30217	-0.0145453	-0.799154	-0.542747	1.11559	-1.06131	FALSE	0.359647	0.132162	0.116973	0.359647	0.15867	0.13721	0.0953377	O15042
O15042	U2 snRNP-associated SURP motif-containing protein OS=Homo sapiens OX=9606 GN=U2SURP PE=1 SV=2	U2SURP	[R].ESLCDSPHQNLSR.[P]	1xCarbamidomethyl [C4]; 1xTMTpro [N-Term]; 1xPhospho [S6(100)]	[R].ESLCDSPHQNLSR.[P] 1xCarbamidomethyl [C4] 1xTMTpro [N-Term] 1xPhospho [S6 100]	O15042 [62-74]	O15042 1xPhospho [S67(100)]	0	3	1.77313	0.10827	0.0448864	-1.18978	-0.647052	-0.0894521	FALSE	0.338636	0.238585	0.0431035	0.338636	0.274828	0.0602192	0.0446289	O15042
O15042	U2 snRNP-associated SURP motif-containing protein OS=Homo sapiens OX=9606 GN=U2SURP PE=1 SV=2	U2SURP	[R].HSTSPSPSR.[S]	1xTMTpro [N-Term]; 1xPhospho [S6(99.4)]	[R].HSTSPSPSR.[S] 1xTMTpro [N-Term] 1xPhospho [S6 99.4]	O15042 [929-937]	O15042 1xPhospho [S934(99.4)]	0	6	-1.79337	-0.128735	1.01964	0.721225	0.399651	-0.218403	TRUE	0.59182	0.0217731	0.252637	0.0232838	0.0395047	0.0709816	0.59182	O15042
O15042	U2 snRNP-associated SURP motif-containing protein OS=Homo sapiens OX=9606 GN=U2SURP PE=1 SV=2	U2SURP	[R].HSTSPSPSR.[S]	1xTMTpro [N-Term]; 2xPhospho [S8(99); T/S]	[R].HSTSPSPSR.[S] 1xTMTpro [N-Term] 2xPhospho [S8 99 T/S]	O15042 [929-937]	O15042 2xPhospho [S936(99); T/S]	0	1	1.38734	0.921096	-0.766095	-1.14894	-0.544927	0.151535	FALSE	0.407924	0.407924	0.0243199	0.355475	0.145942	0.0400686	0.0262703	O15042
O15042	U2 snRNP-associated SURP motif-containing protein OS=Homo sapiens OX=9606 GN=U2SURP PE=1 SV=2	U2SURP	[R].HSTSPSPSRSSSGR.[R]	1xTMTpro [N-Term]; 3xPhospho [S4(95.8); S8(97.8); S10(97.9)]	[R].HSTSPSPSRSSSGR.[R] 1xTMTpro [N-Term] 3xPhospho [S4 95.8 S8 97.8 S10 97.9]	O15042 [929-942]	O15042 3xPhospho [S932(95.8); S936(97.8); S938(97.9)]	1	3	1.52445	0.57399	-1.25978	-0.833911	-0.181416	0.176666	TRUE	0.606256	0.245861	0.0193903	0.606256	0.0705966	0.0380296	0.0198662	O15042
O15042	U2 snRNP-associated SURP motif-containing protein OS=Homo sapiens OX=9606 GN=U2SURP PE=1 SV=2	U2SURP	[R].RHSTSPSPSR.[S]	1xTMTpro [N-Term]; 2xPhospho [S7(100); S/T]	[R].RHSTSPSPSR.[S] 1xTMTpro [N-Term] 2xPhospho [S7 100 S/T]	O15042 [928-937]	O15042 2xPhospho [S934(100); S/T]	1	2	0.0348223	-0.919571	0.04808	0.278928	1.67843	-1.12069	FALSE	0.429539	0.0465077	0.429539	0.0836479	0.0718398	0.16415	0.204315	O15042
O15042	U2 snRNP-associated SURP motif-containing protein OS=Homo sapiens OX=9606 GN=U2SURP PE=1 SV=2	U2SURP	[R].RHSTSPSPSR.[S]	1xTMTpro [N-Term]; 3xPhospho [S3(100); T4(100); S5(100)]	[R].RHSTSPSPSR.[S] 1xTMTpro [N-Term] 3xPhospho [S3 100 T4 100 S5 100]	O15042 [928-937]	O15042 3xPhospho [S930(100); T931(100); S932(100)]	1	3	1.62447	-0.0388398	-1.17851	-0.590556	0.641767	-0.458337	FALSE	0.463237	0.158332	0.0742926	0.463237	0.12373	0.11284	0.0675682	O15042
O15042	U2 snRNP-associated SURP motif-containing protein OS=Homo sapiens OX=9606 GN=U2SURP PE=1 SV=2	U2SURP	[R].SSHKDSPR.[D]	1xTMTpro [K4]; 1xTMTpro [N-Term]; 1xPhospho [S6(100)]	[R].SSHKDSPR.[D] 1xTMTpro [K4] 1xTMTpro [N-Term] 1xPhospho [S6 100]	O15042 [969-976]	O15042 1xPhospho [S974(100)]	1	1	1.23787	0.948043	-0.441859	-1.3547	-0.67564	0.286277	FALSE	0.422272	0.422272	0.0300773	0.264327	0.203937	0.0461008	0.0332856	O15042
O15042	U2 snRNP-associated SURP motif-containing protein OS=Homo sapiens OX=9606 GN=U2SURP PE=1 SV=2	U2SURP	[R].SSHKDSPRDVSK.[K]	2xTMTpro [K4; K12]; 1xTMTpro [N-Term]; 1xPhospho [S6(100)]	[R].SSHKDSPRDVSK.[K] 2xTMTpro [K4 K12] 1xTMTpro [N-Term] 1xPhospho [S6 100]	O15042 [969-980]	O15042 1xPhospho [S974(100)]	2	3	1.35327	-0.446333	-1.41091	0.118735	0.859879	-0.474641	FALSE	0.406342	0.135034	0.0968283	0.406342	0.101873	0.179807	0.0801156	O15042
O15047	Histone-lysine N-methyltransferase SETD1A OS=Homo sapiens OX=9606 GN=SETD1A PE=1 SV=3	SETD1A	[K].RPRPSTPAEEDEDDPEQEK.[E]	1xTMTpro [K19]; 1xTMTpro [N-Term]; 1xPhospho [S5(98.6)]	[K].RPRPSTPAEEDEDDPEQEK.[E] 1xTMTpro [K19] 1xTMTpro [N-Term] 1xPhospho [S5 98.6]	O15047 [911-929]	O15047 1xPhospho [S915(98.6)]	2	2	-1.0139	-1.33524	0.666773	0.748845	1.07833	-0.144802	TRUE	0.570473	0.0171571	0.570473	0.0226951	0.0245893	0.0964891	0.268597	O15047
O15068	Guanine nucleotide exchange factor DBS OS=Homo sapiens OX=9606 GN=MCF2L PE=1 SV=2	MCF2L	[R].ALEQSQSLPLPAPTSTSPSR.[G]	1xTMTpro [N-Term]; 1xPhospho [S/T]	[R].ALEQSQSLPLPAPTSTSPSR.[G] 1xTMTpro [N-Term] 1xPhospho [S/T]	O15068 [959-978]		0	1	1.11675	1.16629	-0.553977	-1.01785	-0.986799	0.275578	TRUE	0.564525	0.564525	0.0187304	0.193625	0.170699	0.0308688	0.0215514	O15068
O15068	Guanine nucleotide exchange factor DBS OS=Homo sapiens OX=9606 GN=MCF2L PE=1 SV=2	MCF2L	[R].RGSENSSSEGGALR.[R]	1xTMTpro [N-Term]; 1xPhospho [S3(100)]	[R].RGSENSSSEGGALR.[R] 1xTMTpro [N-Term] 1xPhospho [S3 100]	O15068 [587-600]	O15068 1xPhospho [S589(100)]	1	4	-0.0133215	0.238658	1.80101	-0.255661	-1.06728	-0.703401	FALSE	0.42112	0.0968195	0.133533	0.0912716	0.42112	0.0845914	0.172665	O15068
O15075	Serine/threonine-protein kinase DCLK1 OS=Homo sapiens OX=9606 GN=DCLK1 PE=1 SV=2	DCLK1	[K].AQPAPPELNSESEDYSPSSSETVR.[S]	1xTMTpro [N-Term]; 1xPhospho [S10(100)]	[K].AQPAPPELNSESEDYSPSSSETVR.[S] 1xTMTpro [N-Term] 1xPhospho [S10 100]	O15075 [711-734]	O15075 1xPhospho [S720(100)]	0	3	1.03855	0.538989	-1.82852	0.473851	0.0265319	-0.249402	FALSE	0.429914	0.218225	0.0601055	0.429914	0.104343	0.128662	0.0587501	O15075
O15075	Serine/threonine-protein kinase DCLK1 OS=Homo sapiens OX=9606 GN=DCLK1 PE=1 SV=2	DCLK1	[K].SPSPSPTSPGSLR.[K]	1xTMTpro [N-Term]; 1xPhospho [S8(100)]	[K].SPSPSPTSPGSLR.[K] 1xTMTpro [N-Term] 1xPhospho [S8 100]	O15075 [330-342]	O15075 1xPhospho [S337(100)]	0	3	0.969567	0.0693723	-1.86239	0.668504	0.330185	-0.175237	FALSE	0.351187	0.17853	0.0901381	0.351187	0.105632	0.190216	0.0842971	O15075
O15075	Serine/threonine-protein kinase DCLK1 OS=Homo sapiens OX=9606 GN=DCLK1 PE=1 SV=2	DCLK1	[K].SPSPSPTSPGSLR.[K]	1xTMTpro [N-Term]; 2xPhospho [S3(100); S8(99.9)]	[K].SPSPSPTSPGSLR.[K] 1xTMTpro [N-Term] 2xPhospho [S3 100 S8 99.9]	O15075 [330-342]	O15075 2xPhospho [S332(100); S337(99.9)]	0	3	0.997762	0.0109045	-1.54809	0.972061	0.317197	-0.749834	FALSE	0.316573	0.153492	0.113687	0.316573	0.119191	0.197339	0.0997177	O15075
O15075	Serine/threonine-protein kinase DCLK1 OS=Homo sapiens OX=9606 GN=DCLK1 PE=1 SV=2	DCLK1	[K].SPSPSPTSPGSLRK.[Q]	1xTMTpro [K14]; 1xTMTpro [N-Term]; 1xPhospho [S8(100)]	[K].SPSPSPTSPGSLRK.[Q] 1xTMTpro [K14] 1xTMTpro [N-Term] 1xPhospho [S8 100]	O15075 [330-343]	O15075 1xPhospho [S337(100)]	1	3	1.23064	0.527282	-1.73102	0.365401	-0.213277	-0.179027	FALSE	0.432151	0.236622	0.05626	0.432151	0.108602	0.110462	0.0559022	O15075
O15075	Serine/threonine-protein kinase DCLK1 OS=Homo sapiens OX=9606 GN=DCLK1 PE=1 SV=2	DCLK1	[K].SPSPSPTSPGSLRK.[Q]	1xTMTpro [K14]; 1xTMTpro [N-Term]; 2xPhospho [S3(98.3); S8(100)]	[K].SPSPSPTSPGSLRK.[Q] 1xTMTpro [K14] 1xTMTpro [N-Term] 2xPhospho [S3 98.3 S8 100]	O15075 [330-343]	O15075 2xPhospho [S332(98.3); S337(100)]	1	5	0.25143	0.162396	-1.33928	1.24909	0.705405	-1.02904	FALSE	0.235108	0.116864	0.18075	0.197768	0.11717	0.235108	0.15234	O15075
O15075	Serine/threonine-protein kinase DCLK1 OS=Homo sapiens OX=9606 GN=DCLK1 PE=1 SV=2	DCLK1	[R].SGKSPSPSPTSPGSLR.[K]	1xTMTpro [K3]; 1xTMTpro [N-Term]; 2xPhospho [S4(100); S11(98.4)]	[R].SGKSPSPSPTSPGSLR.[K] 1xTMTpro [K3] 1xTMTpro [N-Term] 2xPhospho [S4 100 S11 98.4]	O15075 [327-342]	O15075 2xPhospho [S330(100); S337(98.4)]	1	1	1.4992	0.863432	-0.423243	-0.706505	-1.14964	-0.0832462	FALSE	0.348647	0.348647	0.045201	0.258995	0.235879	0.0624968	0.048781	O15075
O15075	Serine/threonine-protein kinase DCLK1 OS=Homo sapiens OX=9606 GN=DCLK1 PE=1 SV=2	DCLK1	[R].SGKSPSPSPTSPGSLR.[K]	1xTMTpro [K3]; 1xTMTpro [N-Term]; 3xPhospho [S4(100); S6(100); S11(98.2)]	[R].SGKSPSPSPTSPGSLR.[K] 1xTMTpro [K3] 1xTMTpro [N-Term] 3xPhospho [S4 100 S6 100 S11 98.2]	O15075 [327-342]	O15075 3xPhospho [S330(100); S332(100); S337(98.2)]	1	3	1.78718	0.576623	-0.733149	-0.609839	-0.657097	-0.363722	FALSE	0.401083	0.259112	0.0463134	0.401083	0.180057	0.0662631	0.0471711	O15075
O15075	Serine/threonine-protein kinase DCLK1 OS=Homo sapiens OX=9606 GN=DCLK1 PE=1 SV=2	DCLK1	[R].SKSPASTSSVNGTPGSQLSTPR.[S]	1xTMTpro [K2]; 1xTMTpro [N-Term]; 1xPhospho [S3(100)]	[R].SKSPASTSSVNGTPGSQLSTPR.[S] 1xTMTpro [K2] 1xTMTpro [N-Term] 1xPhospho [S3 100]	O15075 [305-326]	O15075 1xPhospho [S307(100)]	1	4	1.27091	0.924993	0.0019849	-0.861831	-1.33657	0.000512351	FALSE	0.332013	0.311218	0.0476159	0.194181	0.332013	0.0619026	0.0530698	O15075
O15075	Serine/threonine-protein kinase DCLK1 OS=Homo sapiens OX=9606 GN=DCLK1 PE=1 SV=2	DCLK1	[R].SSQHGGSSTSLASTK.[V]	1xTMTpro [K15]; 1xTMTpro [N-Term]; 1xPhospho [S7(100)]	[R].SSQHGGSSTSLASTK.[V] 1xTMTpro [K15] 1xTMTpro [N-Term] 1xPhospho [S7 100]	O15075 [346-360]	O15075 1xPhospho [S352(100)]	0	5	0.438434	-0.852406	-0.837724	0.674827	1.46266	-0.885793	FALSE	0.267463	0.0748272	0.257924	0.153515	0.0848841	0.267463	0.161388	O15075
O15085	Rho guanine nucleotide exchange factor 11 OS=Homo sapiens OX=9606 GN=ARHGEF11 PE=1 SV=1	ARHGEF11	[K].HQVLLEDPEQEGSAEEEELGVLPCPSTSLDGENR.[G]	1xCarbamidomethyl [C24]; 1xTMTpro [N-Term]; 1xPhospho [S13(100)]	[K].HQVLLEDPEQEGSAEEEELGVLPCPSTSLDGENR.[G] 1xCarbamidomethyl [C24] 1xTMTpro [N-Term] 1xPhospho [S13 100]	O15085 [1143-1176]	O15085 1xPhospho [S1155(100)]	0	2	-1.11108	-0.511512	1.20248	0.846648	0.577338	-1.00387	FALSE	0.470699	0.0172038	0.470699	0.0213288	0.0358873	0.0523377	0.402543	O15085
O15085	Rho guanine nucleotide exchange factor 11 OS=Homo sapiens OX=9606 GN=ARHGEF11 PE=1 SV=1	ARHGEF11	[K].SLGGESSGGTTPVGSFHTEAAR.[W]	1xTMTpro [N-Term]; 1xPhospho [S6(98.7)]	[K].SLGGESSGGTTPVGSFHTEAAR.[W] 1xTMTpro [N-Term] 1xPhospho [S6 98.7]	O15085 [1452-1473]	O15085 1xPhospho [S1457(98.7)]	0	1	1.45916	0.85163	-1.01555	-0.505047	-0.918053	0.127867	FALSE	0.476396	0.476396	0.019706	0.339687	0.106717	0.036093	0.0214019	O15085
O15085	Rho guanine nucleotide exchange factor 11 OS=Homo sapiens OX=9606 GN=ARHGEF11 PE=1 SV=1	ARHGEF11	[R].NSHELGPCPEDGSDAPLEDSTADAAASPGP.[-]	1xCarbamidomethyl [C8]; 1xTMTpro [N-Term]; 1xPhospho [S27(100)]	[R].NSHELGPCPEDGSDAPLEDSTADAAASPGP.[-] 1xCarbamidomethyl [C8] 1xTMTpro [N-Term] 1xPhospho [S27 100]	O15085 [1493-1522]	O15085 1xPhospho [S1519(100)]	0	2	-1.11029	-0.441576	1.36983	0.226743	0.884132	-0.928842	FALSE	0.463143	0.018597	0.463143	0.0234364	0.042389	0.0524612	0.399974	O15085
O15085	Rho guanine nucleotide exchange factor 11 OS=Homo sapiens OX=9606 GN=ARHGEF11 PE=1 SV=1	ARHGEF11	[R].SRSDVDMDAAAEATR.[L]	1xTMTpro [N-Term]; 1xPhospho [S3(100)]	[R].SRSDVDMDAAAEATR.[L] 1xTMTpro [N-Term] 1xPhospho [S3 100]	O15085 [633-647]	O15085 1xPhospho [S635(100)]	1	3	1.53789	0.662457	-1.02198	-0.910639	0.244626	-0.512349	TRUE	0.527396	0.18946	0.0406488	0.527396	0.140859	0.0621632	0.0394732	O15085
O15085	Rho guanine nucleotide exchange factor 11 OS=Homo sapiens OX=9606 GN=ARHGEF11 PE=1 SV=1	ARHGEF11	[R].TRNSGIWESPELDR.[N]	1xTMTpro [N-Term]; 1xPhospho [S4(100)]	[R].TRNSGIWESPELDR.[N] 1xTMTpro [N-Term] 1xPhospho [S4 100]	O15085 [1292-1305]	O15085 1xPhospho [S1295(100)]	1	2	0.251469	-1.12732	0.93124	0.0509837	1.12801	-1.23438	FALSE	0.433466	0.0472002	0.433466	0.0768851	0.094058	0.120591	0.2278	O15085
O15155	BET1 homolog OS=Homo sapiens OX=9606 GN=BET1 PE=1 SV=1	BET1	[K].SLSIEIGHEVK.[T]	1xTMTpro [K11]; 1xTMTpro [N-Term]; 1xPhospho [S3(100)]	[K].SLSIEIGHEVK.[T] 1xTMTpro [K11] 1xTMTpro [N-Term] 1xPhospho [S3 100]	O15155 [48-58]	O15155 1xPhospho [S50(100)]	0	3	1.60993	-0.283868	-0.893644	-1.07766	0.0402821	0.604958	TRUE	0.586652	0.204031	0.0307336	0.586652	0.0812707	0.0668432	0.0304696	O15155
O15164	Transcription intermediary factor 1-alpha OS=Homo sapiens OX=9606 GN=TRIM24 PE=1 SV=3	TRIM24	[K].DTNIDHGQPRPPSNR.[T]	1xTMTpro [N-Term]; 1xPhospho [S13(100)]	[K].DTNIDHGQPRPPSNR.[T] 1xTMTpro [N-Term] 1xPhospho [S13 100]	O15164 [642-656]	O15164 1xPhospho [S654(100)]	1	4	0.243268	0.0720719	1.16059	0.611481	-0.323953	-1.76346	FALSE	0.249454	0.0808265	0.236337	0.103007	0.249454	0.104171	0.226204	O15164
O15164	Transcription intermediary factor 1-alpha OS=Homo sapiens OX=9606 GN=TRIM24 PE=1 SV=3	TRIM24	[K].QESDEESRPQNANYPR.[S]	1xTMTpro [N-Term]; 1xPhospho [S3(100)]	[K].QESDEESRPQNANYPR.[S] 1xTMTpro [N-Term] 1xPhospho [S3 100]	O15164 [742-757]	O15164 1xPhospho [S744(100)]	1	2	-0.394659	-0.626551	1.64566	0.318442	0.302365	-1.24525	FALSE	0.392852	0.0388801	0.392852	0.0498503	0.104139	0.0813692	0.33291	O15164
O15164	Transcription intermediary factor 1-alpha OS=Homo sapiens OX=9606 GN=TRIM24 PE=1 SV=3	TRIM24	[K].SEWLDPSQKSPLHVGETR.[K]	1xTMTpro [K9]; 1xTMTpro [N-Term]; 1xPhospho [S10(100)]	[K].SEWLDPSQKSPLHVGETR.[K] 1xTMTpro [K9] 1xTMTpro [N-Term] 1xPhospho [S10 100]	O15164 [802-819]	O15164 1xPhospho [S811(100)]	1	6	0.238441	-0.417427	0.573204	1.57905	-0.991452	-0.981816	FALSE	0.223382	0.1032	0.215874	0.120453	0.177893	0.159198	0.223382	O15164
O15164	Transcription intermediary factor 1-alpha OS=Homo sapiens OX=9606 GN=TRIM24 PE=1 SV=3	TRIM24	[R].IKQENSGPPENYDFPVVIVKQESDEESRPQNANYPR.[S]	2xTMTpro [K2; K20]; 1xTMTpro [N-Term]; 1xPhospho [S23(99.9)]	[R].IKQENSGPPENYDFPVVIVKQESDEESRPQNANYPR.[S] 2xTMTpro [K2 K20] 1xTMTpro [N-Term] 1xPhospho [S23 99.9]	O15164 [722-757]	O15164 1xPhospho [S744(99.9)]	2	2	-0.368875	-0.50832	1.36416	0.404006	0.599613	-1.49059	FALSE	0.436459	0.0366233	0.436459	0.0496906	0.0929427	0.0802539	0.304031	O15164
O15164	Transcription intermediary factor 1-alpha OS=Homo sapiens OX=9606 GN=TRIM24 PE=1 SV=3	TRIM24	[R].NESEDNKFSDDSDDDFVQPR.[K]	1xTMTpro [K7]; 1xTMTpro [N-Term]; 1xPhospho [S12(100)]	[R].NESEDNKFSDDSDDDFVQPR.[K] 1xTMTpro [K7] 1xTMTpro [N-Term] 1xPhospho [S12 100]	O15164 [1017-1036]	O15164 1xPhospho [S1028(100)]	1	4	0.304865	0.800961	0.434972	0.857097	-1.68204	-0.715856	FALSE	0.346394	0.173344	0.104405	0.142591	0.346394	0.105196	0.12807	O15164
O15164	Transcription intermediary factor 1-alpha OS=Homo sapiens OX=9606 GN=TRIM24 PE=1 SV=3	TRIM24	[R].NESEDNKFSDDSDDDFVQPR.[K]	1xTMTpro [K7]; 1xTMTpro [N-Term]; 2xPhospho [S9(100); S12(100)]	[R].NESEDNKFSDDSDDDFVQPR.[K] 1xTMTpro [K7] 1xTMTpro [N-Term] 2xPhospho [S9 100 S12 100]	O15164 [1017-1036]	O15164 2xPhospho [S1025(100); S1028(100)]	1	6	-0.848268	0.0915462	1.22833	0.622973	-1.48966	0.395076	FALSE	0.252346	0.123975	0.15644	0.0952108	0.226253	0.145775	0.252346	O15164
O15164	Transcription intermediary factor 1-alpha OS=Homo sapiens OX=9606 GN=TRIM24 PE=1 SV=3	TRIM24	[R].NESEDNKFSDDSDDDFVQPR.[K]	1xTMTpro [K7]; 1xTMTpro [N-Term]; 3xPhospho [S3(100); S9(100); S12(100)]	[R].NESEDNKFSDDSDDDFVQPR.[K] 1xTMTpro [K7] 1xTMTpro [N-Term] 3xPhospho [S3 100 S9 100 S12 100]	O15164 [1017-1036]	O15164 3xPhospho [S1019(100); S1025(100); S1028(100)]	1	4	0.502254	0.73711	0.974463	-0.834914	-1.58585	0.206939	TRUE	0.559318	0.176219	0.0467901	0.103709	0.559318	0.0538199	0.0601444	O15164
O15164	Transcription intermediary factor 1-alpha OS=Homo sapiens OX=9606 GN=TRIM24 PE=1 SV=3	TRIM24	[R].QKEEVSPEAVGVTSQRPVFCPFHK.[K]	1xCarbamidomethyl [C20]; 2xTMTpro [K2; K24]; 1xTMTpro [N-Term]; 1xPhospho [S6(100)]	[R].QKEEVSPEAVGVTSQRPVFCPFHK.[K] 1xCarbamidomethyl [C20] 2xTMTpro [K2 K24] 1xTMTpro [N-Term] 1xPhospho [S6 100]	O15164 [204-227]	O15164 1xPhospho [S209(100)]	2	3	0.677167	1.17002	-0.978392	0.854182	-0.887087	-0.835886	FALSE	0.246792	0.23784	0.0842152	0.246792	0.224254	0.115633	0.0912657	O15164
O15164	Transcription intermediary factor 1-alpha OS=Homo sapiens OX=9606 GN=TRIM24 PE=1 SV=3	TRIM24	[R].SILTSLLLNSSQSSTSEETVLR.[S]	1xTMTpro [N-Term]; 1xPhospho [S14(97.5)]	[R].SILTSLLLNSSQSSTSEETVLR.[S] 1xTMTpro [N-Term] 1xPhospho [S14 97.5]	O15164 [758-779]	O15164 1xPhospho [S771(97.5)]	0	2	0.662607	-1.89056	0.319743	0.226733	0.888861	-0.207382	FALSE	0.286039	0.0684417	0.286039	0.121378	0.0882103	0.252523	0.183408	O15164
O15164	Transcription intermediary factor 1-alpha OS=Homo sapiens OX=9606 GN=TRIM24 PE=1 SV=3	TRIM24	[R].SILTSLLLNSSQSSTSEETVLR.[S]	1xTMTpro [N-Term]; 2xPhospho [S11(97.2); S14(97.2)]	[R].SILTSLLLNSSQSSTSEETVLR.[S] 1xTMTpro [N-Term] 2xPhospho [S11 97.2 S14 97.2]	O15164 [758-779]	O15164 2xPhospho [S768(97.2); S771(97.2)]	0	2	1.22217	-1.18446	0.21574	0.431643	0.561832	-1.24693	FALSE	0.243342	0.0920727	0.243342	0.177885	0.145701	0.174266	0.166734	O15164
O15164	Transcription intermediary factor 1-alpha OS=Homo sapiens OX=9606 GN=TRIM24 PE=1 SV=3	TRIM24	[R].SPSASSVGSR.[G]	1xTMTpro [N-Term]; 1xPhospho [S3(100)]	[R].SPSASSVGSR.[G] 1xTMTpro [N-Term] 1xPhospho [S3 100]	O15164 [685-694]	O15164 1xPhospho [S687(100)]	0	2	-0.359228	-0.356253	1.01977	0.835223	0.515889	-1.6554	FALSE	0.426029	0.0401122	0.426029	0.0550589	0.0935966	0.0901881	0.295016	O15164
O15164	Transcription intermediary factor 1-alpha OS=Homo sapiens OX=9606 GN=TRIM24 PE=1 SV=3	TRIM24	[R].SPSASSVGSR.[G]	1xTMTpro [N-Term]; 2xPhospho [S3(98.6); S6(100)]	[R].SPSASSVGSR.[G] 1xTMTpro [N-Term] 2xPhospho [S3 98.6 S6 100]	O15164 [685-694]	O15164 2xPhospho [S687(98.6); S690(100)]	0	3	1.39785	-0.245371	-0.0214856	-0.447417	0.787705	-1.47128	FALSE	0.259684	0.118711	0.15525	0.259684	0.215621	0.128147	0.122587	O15164
O15164	Transcription intermediary factor 1-alpha OS=Homo sapiens OX=9606 GN=TRIM24 PE=1 SV=3	TRIM24	[R].TVQSPNSSVPSPGLAGPVTMTSVHPPIR.[S]	1xTMTpro [N-Term]; 1xPhospho [S4(100)]	[R].TVQSPNSSVPSPGLAGPVTMTSVHPPIR.[S] 1xTMTpro [N-Term] 1xPhospho [S4 100]	O15164 [657-684]	O15164 1xPhospho [S660(100)]	0	3	1.89792	-0.101204	-0.21347	-0.597789	-0.992323	0.00686988	FALSE	0.368738	0.268151	0.0444523	0.368738	0.204002	0.0688318	0.0458244	O15164
O15173	Membrane-associated progesterone receptor component 2 OS=Homo sapiens OX=9606 GN=PGRMC2 PE=1 SV=1	PGRMC2	[R].GLGAGAGAGEESPATSLPR.[M]	1xTMTpro [N-Term]; 1xPhospho [S12(100)]	[R].GLGAGAGAGEESPATSLPR.[M] 1xTMTpro [N-Term] 1xPhospho [S12 100]	O15173 [79-97]	O15173 1xPhospho [S90(100)]	0	5	-0.373985	-0.223629	-1.43333	0.693112	1.49969	-0.161862	FALSE	0.369646	0.0837078	0.182996	0.140735	0.0732077	0.369646	0.149708	O15173
O15173	Membrane-associated progesterone receptor component 2 OS=Homo sapiens OX=9606 GN=PGRMC2 PE=1 SV=1	PGRMC2	[R].LLKPGEEPSEYTDEEDTK.[D]	2xTMTpro [K3; K18]; 1xTMTpro [N-Term]; 1xPhospho [T12(100)]	[R].LLKPGEEPSEYTDEEDTK.[D] 2xTMTpro [K3 K18] 1xTMTpro [N-Term] 1xPhospho [T12 100]	O15173 [200-217]	O15173 1xPhospho [T211(100)]	1	2	-1.28417	-1.03754	0.509253	0.582344	1.29305	-0.0629389	TRUE	0.529069	0.015823	0.529069	0.02088	0.0226474	0.101004	0.310576	O15173
O15173	Membrane-associated progesterone receptor component 2 OS=Homo sapiens OX=9606 GN=PGRMC2 PE=1 SV=1	PGRMC2	[R].LLKPGEEPSEYTDEEDTKDHNK.[Q]	3xTMTpro [K3; K18; K22]; 1xTMTpro [N-Term]; 1xPhospho [T12(100)]	[R].LLKPGEEPSEYTDEEDTKDHNK.[Q] 3xTMTpro [K3 K18 K22] 1xTMTpro [N-Term] 1xPhospho [T12 100]	O15173 [200-221]	O15173 1xPhospho [T211(100)]	1	1	-0.103037	0.333549	-1.29492	-0.664663	0.0693381	1.65973	FALSE	0.342887	0.342887	0.0558708	0.245127	0.0947454	0.195271	0.0660993	O15173
O15173	Membrane-associated progesterone receptor component 2 OS=Homo sapiens OX=9606 GN=PGRMC2 PE=1 SV=1	PGRMC2	[R].LLKPGEEPSEYTDEEDTKDHNKQD.[-]	3xTMTpro [K3; K18; K22]; 1xTMTpro [N-Term]; 1xPhospho [T12(100)]	[R].LLKPGEEPSEYTDEEDTKDHNKQD.[-] 3xTMTpro [K3 K18 K22] 1xTMTpro [N-Term] 1xPhospho [T12 100]	O15173 [200-223]	O15173 1xPhospho [T211(100)]	2	2	-0.719821	-1.42638	0.154465	0.698854	1.38782	-0.0949353	FALSE	0.490704	0.0238949	0.490704	0.0357752	0.03081	0.197243	0.221573	O15173
O15231	Zinc finger protein 185 OS=Homo sapiens OX=9606 GN=ZNF185 PE=1 SV=3	ZNF185	[R].GGQGDPAVPAQQPADPSTPER.[Q]	1xTMTpro [N-Term]; 1xPhospho [T18(98.8)]	[R].GGQGDPAVPAQQPADPSTPER.[Q] 1xTMTpro [N-Term] 1xPhospho [T18 98.8]	O15231 [430-450]	O15231 1xPhospho [T447(98.8)]	0	5	-0.494063	-0.180563	-1.38102	1.65312	0.234773	0.167756	FALSE	0.389268	0.101318	0.150752	0.12885	0.0776658	0.389268	0.152146	O15231
O15231	Zinc finger protein 185 OS=Homo sapiens OX=9606 GN=ZNF185 PE=1 SV=3	ZNF185	[R].GGQGDPAVPAQQPADPSTPERQSSPSGSEQLVR.[R]	1xTMTpro [N-Term]; 2xPhospho [S/T]	[R].GGQGDPAVPAQQPADPSTPERQSSPSGSEQLVR.[R] 1xTMTpro [N-Term] 2xPhospho [S/T]	O15231 [430-462]		1	2	-0.863443	-1.19894	0.498729	1.35397	0.701938	-0.49225	TRUE	0.537057	0.0190558	0.537057	0.025694	0.0281945	0.10785	0.282149	O15231
O15231	Zinc finger protein 185 OS=Homo sapiens OX=9606 GN=ZNF185 PE=1 SV=3	ZNF185	[R].GGQGDPAVPTQQPADPSTPEQQNSPSGSEQFVR.[R]	1xTMTpro [N-Term]; 1xPhospho [T18(100)]	[R].GGQGDPAVPTQQPADPSTPEQQNSPSGSEQFVR.[R] 1xTMTpro [N-Term] 1xPhospho [T18 100]	O15231 [496-528]	O15231 1xPhospho [T513(100)]	0	5	-0.797722	-0.496565	-0.771103	1.79186	0.50709	-0.233563	FALSE	0.32923	0.0607144	0.244971	0.0801431	0.0630001	0.32923	0.221942	O15231
O15231	Zinc finger protein 185 OS=Homo sapiens OX=9606 GN=ZNF185 PE=1 SV=3	ZNF185	[R].GGQGDPAVPTQQPADPSTPEQQNSPSGSEQFVR.[R]	1xTMTpro [N-Term]; 2xPhospho [T18(97.6); S24(100)]	[R].GGQGDPAVPTQQPADPSTPEQQNSPSGSEQFVR.[R] 1xTMTpro [N-Term] 2xPhospho [T18 97.6 S24 100]	O15231 [496-528]	O15231 2xPhospho [T513(97.6); S519(100)]	0	2	-0.914946	-0.499472	-0.428688	1.77117	0.579102	-0.507168	FALSE	0.31499	0.0486755	0.31499	0.0642023	0.058577	0.245571	0.267984	O15231
O15231	Zinc finger protein 185 OS=Homo sapiens OX=9606 GN=ZNF185 PE=1 SV=3	ZNF185	[R].QSSPSGSEQLVR.[R]	1xTMTpro [N-Term]; 1xPhospho [S]	[R].QSSPSGSEQLVR.[R] 1xTMTpro [N-Term] 1xPhospho [S]	O15231 [451-462]		0	2	-1.3336	-0.524547	0.1899	1.49973	0.652984	-0.484468	FALSE	0.39858	0.026666	0.39858	0.0331088	0.0380229	0.134252	0.369371	O15231
O15231	Zinc finger protein 185 OS=Homo sapiens OX=9606 GN=ZNF185 PE=1 SV=3	ZNF185	[R].RESCGSSVLTDFEGK.[D]	1xCarbamidomethyl [C4]; 1xTMTpro [K15]; 1xTMTpro [N-Term]; 1xPhospho [S3(100)]	[R].RESCGSSVLTDFEGK.[D] 1xCarbamidomethyl [C4] 1xTMTpro [K15] 1xTMTpro [N-Term] 1xPhospho [S3 100]	O15231 [463-477]	O15231 1xPhospho [S465(100)]	1	6	-1.24432	-0.726661	0.730623	1.52827	-0.223788	-0.0641257	FALSE	0.422492	0.0388692	0.29025	0.0422211	0.0577774	0.14839	0.422492	O15231
O15231	Zinc finger protein 185 OS=Homo sapiens OX=9606 GN=ZNF185 PE=1 SV=3 Isoform 3 of Zinc finger protein 185 [OS=Homo sapiens]	ZNF185	[R].RESCGSSVLTDFEGKDVATK.[V]	1xCarbamidomethyl [C4]; 2xTMTpro [K15; K20]; 1xTMTpro [N-Term]; 1xPhospho [S3(100)]	[R].RESCGSSVLTDFEGKDVATK.[V] 1xCarbamidomethyl [C4] 2xTMTpro [K15 K20] 1xTMTpro [N-Term] 1xPhospho [S3 100]	O15231 [463-482]; O15231-3 [464-483]	O15231 1xPhospho [S465(100)]; O15231-3 1xPhospho [S466(100)]	2	6	-1.16692	-0.447961	0.690434	1.51982	-0.784423	0.189047	FALSE	0.356245	0.0682341	0.226808	0.0658216	0.0966457	0.186246	0.356245	O15231
O15231	Zinc finger protein 185 OS=Homo sapiens OX=9606 GN=ZNF185 PE=1 SV=3	ZNF185	[R].RSSTSGDTEEEEEEEVVPFSSDEQK.[R]	1xTMTpro [K25]; 1xTMTpro [N-Term]; 1xPhospho [S/T]	[R].RSSTSGDTEEEEEEEVVPFSSDEQK.[R] 1xTMTpro [K25] 1xTMTpro [N-Term] 1xPhospho [S/T]	O15231 [151-175]		1	2	-0.85073	-0.411214	-0.306478	1.94713	0.0846975	-0.463406	FALSE	0.274673	0.0619843	0.274673	0.075626	0.0749426	0.239353	0.273421	O15231
O15231	Zinc finger protein 185 OS=Homo sapiens OX=9606 GN=ZNF185 PE=1 SV=3	ZNF185	[R].RSSTSGDTEEEEEEEVVPFSSDEQK.[R]	1xTMTpro [K25]; 1xTMTpro [N-Term]; 2xPhospho [S3(98.1); T8(100)]	[R].RSSTSGDTEEEEEEEVVPFSSDEQK.[R] 1xTMTpro [K25] 1xTMTpro [N-Term] 2xPhospho [S3 98.1 T8 100]	O15231 [151-175]	O15231 2xPhospho [S153(98.1); T158(100)]	1	2	-1.00072	-1.09852	-0.110106	0.990114	1.33629	-0.117055	FALSE	0.379567	0.0436903	0.379567	0.0572568	0.0511289	0.226003	0.242353	O15231
O15231	Zinc finger protein 185 OS=Homo sapiens OX=9606 GN=ZNF185 PE=1 SV=3	ZNF185	[R].RSSTSGDTEEEEEEEVVPFSSDEQKR.[R]	1xTMTpro [K25]; 1xTMTpro [N-Term]; 1xPhospho [S3(98.6)]	[R].RSSTSGDTEEEEEEEVVPFSSDEQKR.[R] 1xTMTpro [K25] 1xTMTpro [N-Term] 1xPhospho [S3 98.6]	O15231 [151-176]	O15231 1xPhospho [S153(98.6)]	2	2	-0.945999	-0.819532	0.473387	1.52325	0.541097	-0.7722	FALSE	0.479731	0.0237139	0.479731	0.030959	0.0371778	0.105471	0.322947	O15231
O15231	Zinc finger protein 185 OS=Homo sapiens OX=9606 GN=ZNF185 PE=1 SV=3	ZNF185	[R].RSSTSGDTEEEEEEEVVPFSSDEQKR.[R]	1xTMTpro [K25]; 1xTMTpro [N-Term]; 2xPhospho [S3(98.3); T8(100)]	[R].RSSTSGDTEEEEEEEVVPFSSDEQKR.[R] 1xTMTpro [K25] 1xTMTpro [N-Term] 2xPhospho [S3 98.3 T8 100]	O15231 [151-176]	O15231 2xPhospho [S153(98.3); T158(100)]	2	5	-0.685499	-1.21959	-0.533817	0.871296	1.40424	0.163371	FALSE	0.384409	0.0464024	0.268277	0.0673147	0.0482755	0.384409	0.185321	O15231
O15231	Zinc finger protein 185 OS=Homo sapiens OX=9606 GN=ZNF185 PE=1 SV=3	ZNF185	[R].SSTSGDTEEEEEEEVVPFSSDEQK.[R]	1xTMTpro [K24]; 1xTMTpro [N-Term]; 1xPhospho [T7(100)]	[R].SSTSGDTEEEEEEEVVPFSSDEQK.[R] 1xTMTpro [K24] 1xTMTpro [N-Term] 1xPhospho [T7 100]	O15231 [152-175]	O15231 1xPhospho [T158(100)]	0	6	-1.36951	-0.976323	0.620788	1.20523	0.574691	-0.0548787	FALSE	0.423827	0.0196812	0.395123	0.0236164	0.0282132	0.109539	0.423827	O15231
O15231	Zinc finger protein 185 OS=Homo sapiens OX=9606 GN=ZNF185 PE=1 SV=3	ZNF185	[R].SSTSGDTEEEEEEEVVPFSSDEQKR.[R]	1xTMTpro [K24]; 1xTMTpro [N-Term]; 1xPhospho [T7(100)]	[R].SSTSGDTEEEEEEEVVPFSSDEQKR.[R] 1xTMTpro [K24] 1xTMTpro [N-Term] 1xPhospho [T7 100]	O15231 [152-176]	O15231 1xPhospho [T158(100)]	1	6	-1.36742	-0.895807	0.427404	1.38615	0.472329	-0.022655	FALSE	0.407332	0.0239901	0.362959	0.0286176	0.0329027	0.144198	0.407332	O15231
O15234	Protein CASC3 OS=Homo sapiens OX=9606 GN=CASC3 PE=1 SV=2	CASC3	[K].SEANDAVNSSTKEEKGEEKPDTK.[S]	4xTMTpro [K12; K15; K19; K23]; 1xTMTpro [N-Term]; 1xPhospho [S/T]	[K].SEANDAVNSSTKEEKGEEKPDTK.[S] 4xTMTpro [K12 K15 K19 K23] 1xTMTpro [N-Term] 1xPhospho [S/T]	O15234 [117-139]		2	5	-0.308001	-1.69438	0.396439	0.526177	-0.173303	1.25306	FALSE	0.382293	0.0794605	0.174395	0.0907601	0.0775824	0.382293	0.195509	O15234
O15234	Protein CASC3 OS=Homo sapiens OX=9606 GN=CASC3 PE=1 SV=2	CASC3	[K].STVTGERQSGDGQESTEPVENK.[V]	1xTMTpro [K22]; 1xTMTpro [N-Term]; 1xPhospho [S9(100)]	[K].STVTGERQSGDGQESTEPVENK.[V] 1xTMTpro [K22] 1xTMTpro [N-Term] 1xPhospho [S9 100]	O15234 [140-161]	O15234 1xPhospho [S148(100)]	1	2	-0.184479	-1.59502	0.272947	1.29061	0.681729	-0.465783	FALSE	0.425059	0.037385	0.425059	0.0557489	0.0500874	0.201783	0.229937	O15234
O15234	Protein CASC3 OS=Homo sapiens OX=9606 GN=CASC3 PE=1 SV=2	CASC3	[R].GGGSCSGSAGGGGSGSLPSQR.[G]	1xCarbamidomethyl [C5]; 1xTMTpro [N-Term]; 1xPhospho [S14(99)]	[R].GGGSCSGSAGGGGSGSLPSQR.[G] 1xCarbamidomethyl [C5] 1xTMTpro [N-Term] 1xPhospho [S14 99]	O15234 [32-52]	O15234 1xPhospho [S45(99)]	0	3	1.73582	0.186233	-0.436762	-0.760521	0.316014	-1.04078	FALSE	0.393204	0.156463	0.0760453	0.393204	0.216636	0.0890164	0.0686363	O15234
O15234	Protein CASC3 OS=Homo sapiens OX=9606 GN=CASC3 PE=1 SV=2	CASC3	[R].QSGDGQESTEPVENK.[V]	1xTMTpro [K15]; 1xTMTpro [N-Term]; 1xPhospho [S2(100)]	[R].QSGDGQESTEPVENK.[V] 1xTMTpro [K15] 1xTMTpro [N-Term] 1xPhospho [S2 100]	O15234 [147-161]	O15234 1xPhospho [S148(100)]	0	5	-0.084504	-1.44024	-0.9119	0.913986	0.546396	0.976262	TRUE	0.60943	0.0587814	0.10632	0.0860509	0.04273	0.60943	0.0966877	O15234
O15234	Protein CASC3 OS=Homo sapiens OX=9606 GN=CASC3 PE=1 SV=2	CASC3	[R].YGSPPQRDPNWNGER.[L]	1xTMTpro [N-Term]; 1xPhospho [S3(100)]	[R].YGSPPQRDPNWNGER.[L] 1xTMTpro [N-Term] 1xPhospho [S3 100]	O15234 [263-277]	O15234 1xPhospho [S265(100)]	1	2	-0.516518	-1.21681	-0.333512	1.22302	1.22489	-0.381065	FALSE	0.388499	0.036242	0.388499	0.0559448	0.0429616	0.267746	0.208607	O15234
O15258	Protein RER1 OS=Homo sapiens OX=9606 GN=RER1 PE=1 SV=1	RER1	[K].VDPSLMEDSDDGPSLPTK.[Q]	1xTMTpro [K18]; 1xTMTpro [N-Term]; 1xPhospho [S9(100)]	[K].VDPSLMEDSDDGPSLPTK.[Q] 1xTMTpro [K18] 1xTMTpro [N-Term] 1xPhospho [S9 100]	O15258 [87-104]	O15258 1xPhospho [S95(100)]	0	6	-0.834329	-0.65165	1.81777	-0.0374445	0.367712	-0.662064	FALSE	0.411226	0.0337181	0.353232	0.039969	0.0855313	0.0763245	0.411226	O15258
O15344	E3 ubiquitin-protein ligase Midline-1 OS=Homo sapiens OX=9606 GN=MID1 PE=1 SV=1	MID1	[K].ASVSGPNSPSETR.[R]	1xTMTpro [N-Term]; 1xPhospho [S8(100)]	[K].ASVSGPNSPSETR.[R] 1xTMTpro [N-Term] 1xPhospho [S8 100]	O15344 [89-101]	O15344 1xPhospho [S96(100)]	0	2	-0.310458	-0.502796	0.0354922	-0.625974	1.98102	-0.577286	FALSE	0.303745	0.0719821	0.303745	0.115483	0.102895	0.191311	0.214583	O15344
O15344	E3 ubiquitin-protein ligase Midline-1 OS=Homo sapiens OX=9606 GN=MID1 PE=1 SV=1	MID1	[K].ASVSGPNSPSETR.[R]	1xTMTpro [N-Term]; 2xPhospho [S4(100); S8(100)]	[K].ASVSGPNSPSETR.[R] 1xTMTpro [N-Term] 2xPhospho [S4 100 S8 100]	O15344 [89-101]	O15344 2xPhospho [S92(100); S96(100)]	0	3	0.863691	-0.461555	-0.941105	-0.509678	1.60731	-0.558664	FALSE	0.291841	0.113753	0.151692	0.291841	0.1163	0.210545	0.115869	O15344
O15344	E3 ubiquitin-protein ligase Midline-1 OS=Homo sapiens OX=9606 GN=MID1 PE=1 SV=1	MID1	[K].ASVSGPNSPSETRR.[E]	1xTMTpro [N-Term]; 1xPhospho [S8(100)]	[K].ASVSGPNSPSETRR.[E] 1xTMTpro [N-Term] 1xPhospho [S8 100]	O15344 [89-102]	O15344 1xPhospho [S96(100)]	1	2	-0.597923	-0.212552	-0.185574	-0.136654	1.96326	-0.830554	FALSE	0.328319	0.0662902	0.328319	0.101029	0.0929164	0.183588	0.227857	O15344
O15344	E3 ubiquitin-protein ligase Midline-1 OS=Homo sapiens OX=9606 GN=MID1 PE=1 SV=1	MID1	[K].ASVSGPNSPSETRR.[E]	1xTMTpro [N-Term]; 2xPhospho [S4(98.8); S8(100)]	[K].ASVSGPNSPSETRR.[E] 1xTMTpro [N-Term] 2xPhospho [S4 98.8 S8 100]	O15344 [89-102]	O15344 2xPhospho [S92(98.8); S96(100)]	1	3	0.855185	-0.255712	-0.733064	-0.413652	1.56688	-1.01964	FALSE	0.263179	0.109921	0.175772	0.263179	0.136992	0.183448	0.130689	O15344
O15355	Protein phosphatase 1G OS=Homo sapiens OX=9606 GN=PPM1G PE=1 SV=1	PPM1G	[K].SGGGTGEEPGSQGLNGEAGPEDSTR.[E]	1xTMTpro [N-Term]; 1xPhospho [S11(100)]	[K].SGGGTGEEPGSQGLNGEAGPEDSTR.[E] 1xTMTpro [N-Term] 1xPhospho [S11 100]	O15355 [173-197]	O15355 1xPhospho [S183(100)]	0	1	1.03046	0.135158	-0.645816	-0.57255	-1.23331	1.28606	TRUE	0.621207	0.621207	0.022611	0.191658	0.0848373	0.0533253	0.0263616	O15355
O15355	Protein phosphatase 1G OS=Homo sapiens OX=9606 GN=PPM1G PE=1 SV=1	PPM1G	[R].KLEEVLSTEGAEENGNSDKK.[K]	3xTMTpro [K1; K19; K20]; 1xTMTpro [N-Term]; 1xPhospho [S/T]	[R].KLEEVLSTEGAEENGNSDKK.[K] 3xTMTpro [K1 K19 K20] 1xTMTpro [N-Term] 1xPhospho [S/T]	O15355 [521-540]		2	2	-1.05147	-0.925398	0.529568	1.03853	1.09755	-0.688793	TRUE	0.566896	0.0249285	0.566896	0.0317651	0.0355259	0.0883435	0.25254	O15355
O15371	Eukaryotic translation initiation factor 3 subunit D OS=Homo sapiens OX=9606 GN=EIF3D PE=1 SV=1	EIF3D	[R].VYSLPDGTFSSDEDEEEEEEEEEEEEEEET.[-]	1xTMTpro [N-Term]; 1xPhospho [S11(93)]	[R].VYSLPDGTFSSDEDEEEEEEEEEEEEEEET.[-] 1xTMTpro [N-Term] 1xPhospho [S11 93]	O15371 [519-548]	O15371 1xPhospho [S529(93)]	0	5	-0.785454	0.211666	-1.14905	1.66045	-0.328604	0.390993	FALSE	0.326328	0.13079	0.14287	0.13147	0.0991434	0.326328	0.169398	O15371
O15371	Eukaryotic translation initiation factor 3 subunit D OS=Homo sapiens OX=9606 GN=EIF3D PE=1 SV=1	EIF3D	[R].VYSLPDGTFSSDEDEEEEEEEEEEEEEEET.[-]	1xTMTpro [N-Term]; 2xPhospho [S10(96.3); S11(99.8)]	[R].VYSLPDGTFSSDEDEEEEEEEEEEEEEEET.[-] 1xTMTpro [N-Term] 2xPhospho [S10 96.3 S11 99.8]	O15371 [519-548]	O15371 2xPhospho [S528(96.3); S529(99.8)]	0	1	0.666286	0.796977	-1.33596	-0.0676552	-1.06175	1.0021	TRUE	0.656042	0.656042	0.0212579	0.178255	0.0669417	0.0526431	0.0248602	O15371
O15372	Eukaryotic translation initiation factor 3 subunit H OS=Homo sapiens OX=9606 GN=EIF3H PE=1 SV=1	EIF3H	[K].EKDFSPEALKK.[A]	3xTMTpro [K2; K10; K11]; 1xTMTpro [N-Term]; 1xPhospho [S5(100)]	[K].EKDFSPEALKK.[A] 3xTMTpro [K2 K10 K11] 1xTMTpro [N-Term] 1xPhospho [S5 100]	O15372 [179-189]	O15372 1xPhospho [S183(100)]	2	1	1.02454	1.18215	-1.29296	-0.734689	-0.49282	0.313786	TRUE	0.511612	0.511612	0.0211877	0.310725	0.0925897	0.0405423	0.0233431	O15372
O15379	Histone deacetylase 3 OS=Homo sapiens OX=9606 GN=HDAC3 PE=1 SV=2	HDAC3	[R].GPEENYSRPEAPNEFYDGDHDNDKESDVEI.[-]	1xTMTpro [K24]; 1xTMTpro [N-Term]; 1xPhospho [S26(100)]	[R].GPEENYSRPEAPNEFYDGDHDNDKESDVEI.[-] 1xTMTpro [K24] 1xTMTpro [N-Term] 1xPhospho [S26 100]	O15379 [399-428]	O15379 1xPhospho [S424(100)]	2	4	-0.354777	1.11013	0.380368	-1.03863	-1.14709	1.05	FALSE	0.326789	0.314232	0.0583547	0.131742	0.326789	0.0872587	0.0816244	O15379
O15381	Nuclear valosin-containing protein-like OS=Homo sapiens OX=9606 GN=NVL PE=1 SV=1	NVL	[R].KGNPDSVSNTPEMEQR.[E]	1xTMTpro [K1]; 1xTMTpro [N-Term]; 1xPhospho [T10(100)]	[R].KGNPDSVSNTPEMEQR.[E] 1xTMTpro [K1] 1xTMTpro [N-Term] 1xPhospho [T10 100]	O15381 [129-144]	O15381 1xPhospho [T138(100)]	1	4	-0.612671	0.126583	1.25839	-1.63007	0.434085	0.423683	FALSE	0.262678	0.117781	0.159961	0.118592	0.262678	0.133494	0.207494	O15381
O15400	Syntaxin-7 OS=Homo sapiens OX=9606 GN=STX7 PE=1 SV=4	STX7	[K].EFGSLPTTPSEQR.[Q]	1xTMTpro [N-Term]; 1xPhospho [T8(99.1)]	[K].EFGSLPTTPSEQR.[Q] 1xTMTpro [N-Term] 1xPhospho [T8 99.1]	O15400 [72-84]	O15400 1xPhospho [T79(99.1)]	0	3	0.653389	0.927376	-1.43778	-1.0787	0.318733	0.616981	FALSE	0.409814	0.340925	0.0350825	0.409814	0.0982603	0.0780375	0.0378805	O15400
O15439	ATP-binding cassette sub-family C member 4 OS=Homo sapiens OX=9606 GN=ABCC4 PE=1 SV=3	ABCC4	[K].DNEESEQPPVPGTPTLR.[N]	1xTMTpro [N-Term]; 1xPhospho [T13(100)]	[K].DNEESEQPPVPGTPTLR.[N] 1xTMTpro [N-Term] 1xPhospho [T13 100]	O15439 [634-650]	O15439 1xPhospho [T646(100)]	0	3	1.41955	-0.983131	-1.15976	-0.0776026	-0.0157695	0.816718	FALSE	0.428268	0.186981	0.060675	0.428268	0.0826776	0.183798	0.057601	O15439
O15439	ATP-binding cassette sub-family C member 4 OS=Homo sapiens OX=9606 GN=ABCC4 PE=1 SV=3	ABCC4	[K].KDNEESEQPPVPGTPTLR.[N]	1xTMTpro [K1]; 1xTMTpro [N-Term]; 1xPhospho [T14(100)]	[K].KDNEESEQPPVPGTPTLR.[N] 1xTMTpro [K1] 1xTMTpro [N-Term] 1xPhospho [T14 100]	O15439 [633-650]	O15439 1xPhospho [T646(100)]	1	5	1.15607	-1.80963	0.434409	-0.265029	0.321466	0.162714	FALSE	0.229344	0.110574	0.182401	0.194357	0.133866	0.229344	0.149458	O15439
O15446	DNA-directed RNA polymerase I subunit RPA34 OS=Homo sapiens OX=9606 GN=POLR1G PE=1 SV=1	POLR1G	[K].QEQINTEPLEDTVLSPTK.[K]	1xTMTpro [K18]; 1xTMTpro [N-Term]; 1xPhospho [S15(99)]	[K].QEQINTEPLEDTVLSPTK.[K] 1xTMTpro [K18] 1xTMTpro [N-Term] 1xPhospho [S15 99]	O15446 [271-288]	O15446 1xPhospho [S285(99)]	0	1	0.63684	0.102393	-1.37193	-0.412645	-0.473599	1.51894	FALSE	0.465008	0.465008	0.0326362	0.28621	0.0697765	0.109442	0.0369273	O15446
O15446	DNA-directed RNA polymerase I subunit RPA34 OS=Homo sapiens OX=9606 GN=POLR1G PE=1 SV=1	POLR1G	[K].QEQINTEPLEDTVLSPTKK.[R]	2xTMTpro [K18; K19]; 1xTMTpro [N-Term]; 1xPhospho [S15(100)]	[K].QEQINTEPLEDTVLSPTKK.[R] 2xTMTpro [K18 K19] 1xTMTpro [N-Term] 1xPhospho [S15 100]	O15446 [271-289]	O15446 1xPhospho [S285(100)]	1	1	1.07721	0.375398	-0.885303	-0.803565	-0.940479	1.17674	TRUE	0.723018	0.723018	0.0126602	0.168442	0.0512808	0.0300988	0.0145005	O15446
O15446	DNA-directed RNA polymerase I subunit RPA34 OS=Homo sapiens OX=9606 GN=POLR1G PE=1 SV=1	POLR1G	[R].ATPGSTK.[K]	1xTMTpro [K7]; 1xTMTpro [N-Term]; 1xPhospho [T2(100)]	[R].ATPGSTK.[K] 1xTMTpro [K7] 1xTMTpro [N-Term] 1xPhospho [T2 100]	O15446 [455-461]	O15446 1xPhospho [T456(100)]	0	1	0.914746	-0.491427	-1.16678	0.191626	-0.812979	1.36481	FALSE	0.33256	0.33256	0.0505908	0.302312	0.0883489	0.17082	0.0553686	O15446
O15446	DNA-directed RNA polymerase I subunit RPA34 OS=Homo sapiens OX=9606 GN=POLR1G PE=1 SV=1	POLR1G	[R].FSCPPNFTAKPPASESPR.[F]	1xCarbamidomethyl [C3]; 1xTMTpro [K10]; 1xTMTpro [N-Term]; 1xPhospho [S16(99)]	[R].FSCPPNFTAKPPASESPR.[F] 1xCarbamidomethyl [C3] 1xTMTpro [K10] 1xTMTpro [N-Term] 1xPhospho [S16 99]	O15446 [12-29]	O15446 1xPhospho [S27(99)]	1	1	1.34173	-0.111508	-1.00555	0.0420178	-1.16748	0.90079	FALSE	0.430338	0.430338	0.0334028	0.324084	0.0928864	0.0827904	0.0364982	O15446
O15446	DNA-directed RNA polymerase I subunit RPA34 OS=Homo sapiens OX=9606 GN=POLR1G PE=1 SV=1	POLR1G	[R].ILEGPQQSLSGSPLQPIPASPPPQIPPGLRPR.[F]	1xTMTpro [N-Term]; 1xPhospho [S12(97.9)]	[R].ILEGPQQSLSGSPLQPIPASPPPQIPPGLRPR.[F] 1xTMTpro [N-Term] 1xPhospho [S12 97.9]	O15446 [117-148]	O15446 1xPhospho [S128(97.9)]	0	5	0.661468	-1.01822	-1.40624	1.16057	0.201784	0.400643	FALSE	0.386365	0.119274	0.112138	0.206556	0.0754701	0.386365	0.100198	O15446
O15446	DNA-directed RNA polymerase I subunit RPA34 OS=Homo sapiens OX=9606 GN=POLR1G PE=1 SV=1	POLR1G	[R].ILEGPQQSLSGSPLQPIPASPPPQIPPGLRPR.[F]	1xTMTpro [N-Term]; 2xPhospho [S12(96.8); S20(100)]	[R].ILEGPQQSLSGSPLQPIPASPPPQIPPGLRPR.[F] 1xTMTpro [N-Term] 2xPhospho [S12 96.8 S20 100]	O15446 [117-148]	O15446 2xPhospho [S128(96.8); S136(100)]	1	3	0.806389	-0.233723	-1.81725	0.595239	-0.137693	0.787041	FALSE	0.349494	0.226293	0.0618159	0.349494	0.0791809	0.220713	0.0625033	O15446
O15504	Nucleoporin NUP42 OS=Homo sapiens OX=9606 GN=NUP42 PE=1 SV=1	NUP42	[K].EGFGLSENPFASLSPDEQKDEK.[K]	2xTMTpro [K19; K22]; 1xTMTpro [N-Term]; 1xPhospho [S14(98.4)]	[K].EGFGLSENPFASLSPDEQKDEK.[K] 2xTMTpro [K19 K22] 1xTMTpro [N-Term] 1xPhospho [S14 98.4]	O15504 [93-114]	O15504 1xPhospho [S106(98.4)]	1	5	-1.58278	-0.604828	-0.234404	0.926124	0.96874	0.527148	FALSE	0.323073	0.0386124	0.253638	0.0458559	0.0422445	0.323073	0.296576	O15504
O15530	3-phosphoinositide-dependent protein kinase 1 OS=Homo sapiens OX=9606 GN=PDPK1 PE=1 SV=1	PDPK1	[R].ANSFVGTAQYVSPELLTEK.[S]	1xTMTpro [K19]; 1xTMTpro [N-Term]; 1xPhospho [S3(100)]	[R].ANSFVGTAQYVSPELLTEK.[S] 1xTMTpro [K19] 1xTMTpro [N-Term] 1xPhospho [S3 100]	O15530 [239-257]	O15530 1xPhospho [S241(100)]	0	3	1.68574	0.275886	-0.606588	-1.05009	-0.683993	0.379046	FALSE	0.435545	0.356405	0.0227271	0.435545	0.119951	0.0413002	0.0240717	O15530
O15541	E3 ubiquitin-protein ligase RNF113A OS=Homo sapiens OX=9606 GN=RNF113A PE=1 SV=1	RNF113A	[K].AAYGDLSSEEEEENEPESLGVVYK.[S]	1xTMTpro [K24]; 1xTMTpro [N-Term]; 2xPhospho [S7(100); S8(100)]	[K].AAYGDLSSEEEEENEPESLGVVYK.[S] 1xTMTpro [K24] 1xTMTpro [N-Term] 2xPhospho [S7 100 S8 100]	O15541 [78-101]	O15541 2xPhospho [S84(100); S85(100)]	0	1	1.24275	1.04482	-0.509766	-1.03654	-0.985011	0.243754	FALSE	0.460767	0.460767	0.0333862	0.226125	0.193403	0.0493636	0.0369551	O15541
O15541	E3 ubiquitin-protein ligase RNF113A OS=Homo sapiens OX=9606 GN=RNF113A PE=1 SV=1	RNF113A	[R].YGVYEDENYEVGSDDEEIPFK.[C]	1xTMTpro [K21]; 1xTMTpro [N-Term]; 1xPhospho [S13(100)]	[R].YGVYEDENYEVGSDDEEIPFK.[C] 1xTMTpro [K21] 1xTMTpro [N-Term] 1xPhospho [S13 100]	O15541 [241-261]	O15541 1xPhospho [S253(100)]	0	4	1.63169	0.467285	0.306886	-1.03583	-0.602536	-0.767493	FALSE	0.374309	0.178392	0.0700184	0.230026	0.374309	0.0757577	0.0714969	O15541
O15550	Lysine-specific demethylase 6A OS=Homo sapiens OX=9606 GN=KDM6A PE=1 SV=2	KDM6A	[K].TDNSVASSPSSAISTATPSPK.[S]	1xTMTpro [K21]; 1xTMTpro [N-Term]; 1xPhospho [S19(100)]	[K].TDNSVASSPSSAISTATPSPK.[S] 1xTMTpro [K21] 1xTMTpro [N-Term] 1xPhospho [S19 100]	O15550 [811-831]	O15550 1xPhospho [S829(100)]	0	6	-0.768143	-0.159346	1.89918	-0.333665	0.162043	-0.800065	FALSE	0.361589	0.0517004	0.278733	0.0580824	0.163502	0.0863933	0.361589	O15550
O43148	mRNA cap guanine-N7 methyltransferase OS=Homo sapiens OX=9606 GN=RNMT PE=1 SV=1	RNMT	[K].ESSSCGKDTPSK.[K]	1xCarbamidomethyl [C5]; 2xTMTpro [K7; K12]; 1xTMTpro [N-Term]; 1xPhospho [T9(100)]	[K].ESSSCGKDTPSK.[K] 1xCarbamidomethyl [C5] 2xTMTpro [K7 K12] 1xTMTpro [N-Term] 1xPhospho [T9 100]	O43148 [69-80]	O43148 1xPhospho [T77(100)]	1	4	1.61538	-0.609865	0.555287	-0.981577	0.24846	-0.82768	FALSE	0.267973	0.133958	0.121253	0.257431	0.267973	0.112967	0.106419	O43148
O43148	mRNA cap guanine-N7 methyltransferase OS=Homo sapiens OX=9606 GN=RNMT PE=1 SV=1	RNMT	[K].ESSSCGKDTPSKK.[R]	1xCarbamidomethyl [C5]; 3xTMTpro [K7; K12; K13]; 1xTMTpro [N-Term]; 1xPhospho [T9(100)]	[K].ESSSCGKDTPSKK.[R] 1xCarbamidomethyl [C5] 3xTMTpro [K7 K12 K13] 1xTMTpro [N-Term] 1xPhospho [T9 100]	O43148 [69-81]	O43148 1xPhospho [T77(100)]	2	3	1.58432	-0.705928	0.546252	-1.22419	0.195147	-0.395597	FALSE	0.274584	0.147526	0.107797	0.274584	0.256541	0.115001	0.0985518	O43148
O43149	Zinc finger ZZ-type and EF-hand domain-containing protein 1 OS=Homo sapiens OX=9606 GN=ZZEF1 PE=1 SV=6	ZZEF1	[K].EINALAEHGDLELDERGDREEEVERPVSSPGDPEQK.[K]	1xTMTpro [K36]; 1xTMTpro [N-Term]; 1xPhospho [S]	[K].EINALAEHGDLELDERGDREEEVERPVSSPGDPEQK.[K] 1xTMTpro [K36] 1xTMTpro [N-Term] 1xPhospho [S]	O43149 [2416-2451]		2	6	-1.47505	0.397092	1.56446	0.0568658	-0.0870848	-0.456283	FALSE	0.431323	0.0537871	0.229122	0.0524335	0.14199	0.0913438	0.431323	O43149
O43149	Zinc finger ZZ-type and EF-hand domain-containing protein 1 OS=Homo sapiens OX=9606 GN=ZZEF1 PE=1 SV=6	ZZEF1	[R].GDREEEVERPVSSPGDPEQK.[K]	1xTMTpro [K20]; 1xTMTpro [N-Term]; 1xPhospho [S12(100)]	[R].GDREEEVERPVSSPGDPEQK.[K] 1xTMTpro [K20] 1xTMTpro [N-Term] 1xPhospho [S12 100]	O43149 [2432-2451]	O43149 1xPhospho [S2443(100)]	2	6	-1.02956	0.580543	1.29419	0.0129989	0.453992	-1.31217	FALSE	0.350773	0.0538517	0.284128	0.0618147	0.161856	0.0875763	0.350773	O43149
O43150	Arf-GAP with SH3 domain, ANK repeat and PH domain-containing protein 2 OS=Homo sapiens OX=9606 GN=ASAP2 PE=1 SV=3	ASAP2	[R].LLHEDLDESDDDMDEK.[L]	1xTMTpro [K16]; 1xTMTpro [N-Term]; 1xPhospho [S9(100)]	[R].LLHEDLDESDDDMDEK.[L] 1xTMTpro [K16] 1xTMTpro [N-Term] 1xPhospho [S9 100]	O43150 [693-708]	O43150 1xPhospho [S701(100)]	0	6	-1.78432	-0.0179285	1.21608	0.213289	0.519609	-0.146734	TRUE	0.541112	0.0316503	0.251514	0.0332921	0.0598331	0.0825988	0.541112	O43150
O43156	TELO2-interacting protein 1 homolog OS=Homo sapiens OX=9606 GN=TTI1 PE=1 SV=3	TTI1	[K].EKDVADGNVSDFDNEEEEQSVPPK.[V]	2xTMTpro [K2; K24]; 1xTMTpro [N-Term]; 1xPhospho [S10(100)]	[K].EKDVADGNVSDFDNEEEEQSVPPK.[V] 2xTMTpro [K2 K24] 1xTMTpro [N-Term] 1xPhospho [S10 100]	O43156 [819-842]	O43156 1xPhospho [S828(100)]	1	1	-0.623849	0.639442	-0.630443	-0.804794	-0.326778	1.74642	FALSE	0.339208	0.339208	0.0701967	0.177133	0.141484	0.17883	0.0931474	O43156
O43159	Ribosomal RNA-processing protein 8 OS=Homo sapiens OX=9606 GN=RRP8 PE=1 SV=2	RRP8	[K].QGPPCSDSEEEVER.[K]	1xCarbamidomethyl [C5]; 1xTMTpro [N-Term]; 1xPhospho [S8(100)]	[K].QGPPCSDSEEEVER.[K] 1xCarbamidomethyl [C5] 1xTMTpro [N-Term] 1xPhospho [S8 100]	O43159 [99-112]	O43159 1xPhospho [S106(100)]	0	2	-1.36684	-0.868724	0.996366	0.790692	0.798074	-0.349565	FALSE	0.479582	0.0100925	0.479582	0.0124287	0.0172541	0.0461611	0.434481	O43159
O43159	Ribosomal RNA-processing protein 8 OS=Homo sapiens OX=9606 GN=RRP8 PE=1 SV=2	RRP8	[K].QGPPCSDSEEEVER.[K]	1xCarbamidomethyl [C5]; 1xTMTpro [N-Term]; 2xPhospho [S6(100); S8(100)]	[K].QGPPCSDSEEEVER.[K] 1xCarbamidomethyl [C5] 1xTMTpro [N-Term] 2xPhospho [S6 100 S8 100]	O43159 [99-112]	O43159 2xPhospho [S104(100); S106(100)]	0	3	1.80504	0.115676	-1.09472	-0.389429	-0.594522	0.157957	TRUE	0.567703	0.247881	0.0253001	0.567703	0.0834804	0.0500886	0.0255471	O43159
O43159	Ribosomal RNA-processing protein 8 OS=Homo sapiens OX=9606 GN=RRP8 PE=1 SV=2	RRP8	[K].QSPGSTSPKPPHTLSR.[K]	1xTMTpro [K9]; 1xTMTpro [N-Term]; 1xPhospho [S7(99)]	[K].QSPGSTSPKPPHTLSR.[K] 1xTMTpro [K9] 1xTMTpro [N-Term] 1xPhospho [S7 99]	O43159 [170-185]	O43159 1xPhospho [S176(99)]	1	3	1.62433	-0.824421	-1.13391	-0.184793	-0.0778159	0.596608	TRUE	0.502135	0.185452	0.0503234	0.502135	0.0815662	0.132945	0.0475797	O43159
O43164	E3 ubiquitin-protein ligase Praja-2 OS=Homo sapiens OX=9606 GN=PJA2 PE=1 SV=4	PJA2	[K].NHGSSPEQVVRPK.[V]	1xTMTpro [K13]; 1xTMTpro [N-Term]; 1xPhospho [S5(98.8)]	[K].NHGSSPEQVVRPK.[V] 1xTMTpro [K13] 1xTMTpro [N-Term] 1xPhospho [S5 98.8]	O43164 [305-317]	O43164 1xPhospho [S309(98.8)]	0	2	-1.07322	-1.11216	0.643813	0.940616	1.05263	-0.451685	TRUE	0.625781	0.0147289	0.625781	0.0192694	0.0218696	0.0698266	0.248525	O43164
O43164	E3 ubiquitin-protein ligase Praja-2 OS=Homo sapiens OX=9606 GN=PJA2 PE=1 SV=4	PJA2	[K].SSAGDTEFVHQNSQEIQR.[S]	1xTMTpro [N-Term]; 1xPhospho [S13(100)]	[K].SSAGDTEFVHQNSQEIQR.[S] 1xTMTpro [N-Term] 1xPhospho [S13 100]	O43164 [241-258]	O43164 1xPhospho [S253(100)]	0	5	-1.31872	-0.589172	-0.59586	1.11072	1.11774	0.275297	FALSE	0.373499	0.0418723	0.250463	0.054009	0.0435111	0.373499	0.236646	O43164
O43164	E3 ubiquitin-protein ligase Praja-2 OS=Homo sapiens OX=9606 GN=PJA2 PE=1 SV=4	PJA2	[R].EAEAYTGLSPPVPSFNCEVRDEFEELDSVPLVK.[S]	1xCarbamidomethyl [C17]; 1xTMTpro [K33]; 1xTMTpro [N-Term]; 1xPhospho [T6(97.9)]	[R].EAEAYTGLSPPVPSFNCEVRDEFEELDSVPLVK.[S] 1xCarbamidomethyl [C17] 1xTMTpro [K33] 1xTMTpro [N-Term] 1xPhospho [T6 97.9]	O43164 [208-240]	O43164 1xPhospho [T213(97.9)]	1	5	-0.717941	-1.33681	-0.326763	1.25414	1.00094	0.126428	FALSE	0.361891	0.0378505	0.299337	0.0535072	0.0410046	0.361891	0.20641	O43164
O43166	Signal-induced proliferation-associated 1-like protein 1 OS=Homo sapiens OX=9606 GN=SIPA1L1 PE=1 SV=4	SIPA1L1	[K].FHALSSPQSPFPSTPTSR.[R]	1xTMTpro [N-Term]; 1xPhospho [S5(100)]	[K].FHALSSPQSPFPSTPTSR.[R] 1xTMTpro [N-Term] 1xPhospho [S5 100]	O43166 [1560-1577]	O43166 1xPhospho [S1564(100)]	0	1	0.153839	1.56808	-0.567421	-0.798109	-1.04278	0.686391	TRUE	0.549216	0.549216	0.0295163	0.141489	0.191183	0.0510679	0.0375278	O43166
O43166	Signal-induced proliferation-associated 1-like protein 1 OS=Homo sapiens OX=9606 GN=SIPA1L1 PE=1 SV=4	SIPA1L1	[K].LIDLESPTPESQK.[S]	1xTMTpro [K13]; 1xTMTpro [N-Term]; 1xPhospho [S6(99.5)]	[K].LIDLESPTPESQK.[S] 1xTMTpro [K13] 1xTMTpro [N-Term] 1xPhospho [S6 99.5]	O43166 [1544-1556]	O43166 1xPhospho [S1549(99.5)]	0	1	0.827274	1.42491	-0.991277	0.292462	-0.849451	-0.703922	FALSE	0.28075	0.28075	0.0627917	0.262521	0.237187	0.0880184	0.0687313	O43166
O43166	Signal-induced proliferation-associated 1-like protein 1 OS=Homo sapiens OX=9606 GN=SIPA1L1 PE=1 SV=4	SIPA1L1	[K].LSDFLITGGGKGSGFSLDVIDGPISQR.[E]	1xTMTpro [K11]; 1xTMTpro [N-Term]; 1xPhospho [S13(98.4)]	[K].LSDFLITGGGKGSGFSLDVIDGPISQR.[E] 1xTMTpro [K11] 1xTMTpro [N-Term] 1xPhospho [S13 98.4]	O43166 [243-269]	O43166 1xPhospho [S255(98.4)]	1	2	-0.117915	-1.27175	-0.164488	-0.177503	1.81737	-0.0857142	FALSE	0.308222	0.0555615	0.308222	0.0978463	0.0667164	0.283549	0.188105	O43166
O43166	Signal-induced proliferation-associated 1-like protein 1 OS=Homo sapiens OX=9606 GN=SIPA1L1 PE=1 SV=4	SIPA1L1	[K].SLHGEFSASDSSLTDIQETR.[R]	1xTMTpro [N-Term]; 1xPhospho [S9(100)]	[K].SLHGEFSASDSSLTDIQETR.[R] 1xTMTpro [N-Term] 1xPhospho [S9 100]	O43166 [1639-1658]	O43166 1xPhospho [S1647(100)]	0	6	-0.913487	1.20451	-0.488449	1.06268	0.264694	-1.12994	FALSE	0.230978	0.110162	0.204646	0.124496	0.164172	0.165547	0.230978	O43166
O43166	Signal-induced proliferation-associated 1-like protein 1 OS=Homo sapiens OX=9606 GN=SIPA1L1 PE=1 SV=4	SIPA1L1	[K].SLHGEFSASDSSLTDIQETR.[R]	1xTMTpro [N-Term]; 2xPhospho [S7(99); S/T]	[K].SLHGEFSASDSSLTDIQETR.[R] 1xTMTpro [N-Term] 2xPhospho [S7 99 S/T]	O43166 [1639-1658]	O43166 2xPhospho [S1645(99); S/T]	0	1	1.18489	1.21459	-1.05735	0.0202225	-0.874041	-0.488318	FALSE	0.330464	0.330464	0.0427797	0.317266	0.196731	0.0665811	0.0461779	O43166
O43166	Signal-induced proliferation-associated 1-like protein 1 OS=Homo sapiens OX=9606 GN=SIPA1L1 PE=1 SV=4	SIPA1L1	[K].VLPAFRESPSGR.[L]	1xTMTpro [N-Term]; 1xPhospho [S8(100)]	[K].VLPAFRESPSGR.[L] 1xTMTpro [N-Term] 1xPhospho [S8 100]	O43166 [1248-1259]	O43166 1xPhospho [S1255(100)]	1	4	0.410865	-0.266559	1.56947	0.365639	-1.01487	-1.06454	FALSE	0.313961	0.096896	0.178875	0.1073	0.313961	0.104369	0.198599	O43166
O43166	Signal-induced proliferation-associated 1-like protein 1 OS=Homo sapiens OX=9606 GN=SIPA1L1 PE=1 SV=4	SIPA1L1	[R].DLRASPKPTSK.[S]	2xTMTpro [K7; K11]; 1xTMTpro [N-Term]; 1xPhospho [S5(100)]	[R].DLRASPKPTSK.[S] 2xTMTpro [K7 K11] 1xTMTpro [N-Term] 1xPhospho [S5 100]	O43166 [1524-1534]	O43166 1xPhospho [S1528(100)]	1	2	-0.622281	-0.148877	0.834009	0.962992	0.591955	-1.6178	FALSE	0.425571	0.0379303	0.425571	0.0507971	0.0835102	0.0898879	0.312303	O43166
O43166	Signal-induced proliferation-associated 1-like protein 1 OS=Homo sapiens OX=9606 GN=SIPA1L1 PE=1 SV=4	SIPA1L1	[R].EYGSTSSIDKQGTSGESFFDLLK.[G]	2xTMTpro [K10; K23]; 1xTMTpro [N-Term]; 1xPhospho [S/T/Y]	[R].EYGSTSSIDKQGTSGESFFDLLK.[G] 2xTMTpro [K10 K23] 1xTMTpro [N-Term] 1xPhospho [S/T/Y]	O43166 [205-227]		1	1	1.04555	0.993916	-0.930623	-0.857149	-0.927881	0.676185	TRUE	0.73219	0.73219	0.0141582	0.144936	0.0667459	0.0259598	0.0160099	O43166
O43166	Signal-induced proliferation-associated 1-like protein 1 OS=Homo sapiens OX=9606 GN=SIPA1L1 PE=1 SV=4	SIPA1L1	[R].HQSDGNEIAHTR.[L]	1xTMTpro [N-Term]; 1xPhospho [S3(100)]	[R].HQSDGNEIAHTR.[L] 1xTMTpro [N-Term] 1xPhospho [S3 100]	O43166 [1506-1517]	O43166 1xPhospho [S1508(100)]	0	3	1.75063	0.139656	-1.27766	-0.527833	-0.0181148	-0.0666766	TRUE	0.653944	0.164891	0.0275961	0.653944	0.0736512	0.0533143	0.0266036	O43166
O43166	Signal-induced proliferation-associated 1-like protein 1 OS=Homo sapiens OX=9606 GN=SIPA1L1 PE=1 SV=4	SIPA1L1	[R].NSPSNLSSSSDTGSVGGTYR.[Q]	1xTMTpro [N-Term]; 1xPhospho [S2(100)]	[R].NSPSNLSSSSDTGSVGGTYR.[Q] 1xTMTpro [N-Term] 1xPhospho [S2 100]	O43166 [1148-1167]	O43166 1xPhospho [S1149(100)]	0	6	-1.01743	0.361623	0.786422	1.25785	-0.115662	-1.27281	FALSE	0.359429	0.0557142	0.29271	0.0624624	0.120131	0.109553	0.359429	O43166
O43166	Signal-induced proliferation-associated 1-like protein 1 OS=Homo sapiens OX=9606 GN=SIPA1L1 PE=1 SV=4	SIPA1L1	[R].QDPVVHLSPNK.[Q]	1xTMTpro [K11]; 1xTMTpro [N-Term]; 1xPhospho [S8(100)]	[R].QDPVVHLSPNK.[Q] 1xTMTpro [K11] 1xTMTpro [N-Term] 1xPhospho [S8 100]	O43166 [1263-1273]	O43166 1xPhospho [S1270(100)]	0	1	1.52135	0.343848	-0.395029	0.0621185	-1.55145	0.0191609	FALSE	0.350124	0.350124	0.0440558	0.271956	0.21448	0.0709307	0.0484534	O43166
O43166	Signal-induced proliferation-associated 1-like protein 1 OS=Homo sapiens OX=9606 GN=SIPA1L1 PE=1 SV=4	SIPA1L1	[R].QNTQSDIGGSGK.[S]	1xTMTpro [K12]; 1xTMTpro [N-Term]; 1xPhospho [S10(100)]	[R].QNTQSDIGGSGK.[S] 1xTMTpro [K12] 1xTMTpro [N-Term] 1xPhospho [S10 100]	O43166 [1188-1199]	O43166 1xPhospho [S1197(100)]	0	6	-1.00911	-1.04191	1.50632	0.654311	0.255821	-0.365435	FALSE	0.458472	0.0201949	0.389741	0.023971	0.0399786	0.0676426	0.458472	O43166
O43166	Signal-induced proliferation-associated 1-like protein 1 OS=Homo sapiens OX=9606 GN=SIPA1L1 PE=1 SV=4	SIPA1L1	[R].RLSPGSDIYVTVSSMALAR.[S]	1xTMTpro [N-Term]; 1xPhospho [S3(100)]	[R].RLSPGSDIYVTVSSMALAR.[S] 1xTMTpro [N-Term] 1xPhospho [S3 100]	O43166 [1125-1143]	O43166 1xPhospho [S1127(100)]	1	1	1.05732	1.31785	-0.753033	-0.311096	-1.21324	-0.0978072	FALSE	0.455657	0.455657	0.0298755	0.223741	0.209227	0.0473195	0.0341802	O43166
O43166	Signal-induced proliferation-associated 1-like protein 1 OS=Homo sapiens OX=9606 GN=SIPA1L1 PE=1 SV=4	SIPA1L1	[R].RSPASIDR.[Q]	1xTMTpro [N-Term]; 1xPhospho [S2(100)]	[R].RSPASIDR.[Q] 1xTMTpro [N-Term] 1xPhospho [S2 100]	O43166 [1180-1187]	O43166 1xPhospho [S1181(100)]	1	5	1.16213	-1.52371	-0.193178	1.06661	-0.15154	-0.360305	FALSE	0.232002	0.119967	0.181614	0.186439	0.12748	0.232002	0.152496	O43166
O43166	Signal-induced proliferation-associated 1-like protein 1 OS=Homo sapiens OX=9606 GN=SIPA1L1 PE=1 SV=4	SIPA1L1	[R].SNSDITISELDVDSFDECISPTYK.[T]	1xCarbamidomethyl [C18]; 1xTMTpro [K24]; 1xTMTpro [N-Term]; 1xPhospho [S3(100)]	[R].SNSDITISELDVDSFDECISPTYK.[T] 1xCarbamidomethyl [C18] 1xTMTpro [K24] 1xTMTpro [N-Term] 1xPhospho [S3 100]	O43166 [174-197]	O43166 1xPhospho [S176(100)]	0	3	1.18162	0.170051	-1.77231	0.627161	-0.201048	-0.00547289	FALSE	0.429396	0.220758	0.0584224	0.429396	0.0953265	0.139008	0.057089	O43166
O43166	Signal-induced proliferation-associated 1-like protein 1 OS=Homo sapiens OX=9606 GN=SIPA1L1 PE=1 SV=4	SIPA1L1	[R].SQCRNSPSNLSSSSDTGSVGGTYR.[Q]	1xCarbamidomethyl [C3]; 1xTMTpro [N-Term]; 1xPhospho [S6(100)]	[R].SQCRNSPSNLSSSSDTGSVGGTYR.[Q] 1xCarbamidomethyl [C3] 1xTMTpro [N-Term] 1xPhospho [S6 100]	O43166 [1144-1167]	O43166 1xPhospho [S1149(100)]	1	4	0.435906	0.297772	0.688163	1.06345	-1.36202	-1.12327	FALSE	0.302246	0.132261	0.146146	0.136385	0.302246	0.117405	0.165557	O43166
O43166	Signal-induced proliferation-associated 1-like protein 1 OS=Homo sapiens OX=9606 GN=SIPA1L1 PE=1 SV=4	SIPA1L1	[R].TLSDESIYNSQR.[E]	1xTMTpro [N-Term]; 1xPhospho [S3(100)]	[R].TLSDESIYNSQR.[E] 1xTMTpro [N-Term] 1xPhospho [S3 100]	O43166 [1583-1594]	O43166 1xPhospho [S1585(100)]	0	3	0.941721	1.02909	-0.973269	0.747606	-0.760346	-0.984803	FALSE	0.268672	0.223864	0.0851382	0.268672	0.221111	0.112686	0.0885286	O43166
O43237	Cytoplasmic dynein 1 light intermediate chain 2 OS=Homo sapiens OX=9606 GN=DYNC1LI2 PE=1 SV=1	DYNC1LI2	[K].DFQDYMEPEEGCQGSPQR.[R]	1xCarbamidomethyl [C12]; 1xTMTpro [N-Term]; 1xPhospho [S15(100)]	[K].DFQDYMEPEEGCQGSPQR.[R] 1xCarbamidomethyl [C12] 1xTMTpro [N-Term] 1xPhospho [S15 100]	O43237 [180-197]	O43237 1xPhospho [S194(100)]	0	6	-1.21566	-0.92679	0.392875	1.57928	0.0963434	0.073954	FALSE	0.376553	0.0350662	0.310897	0.0404137	0.0462057	0.190864	0.376553	O43237
O43237	Cytoplasmic dynein 1 light intermediate chain 2 OS=Homo sapiens OX=9606 GN=DYNC1LI2 PE=1 SV=1	DYNC1LI2	[K].DFQDYMEPEEGCQGSPQRR.[G]	1xCarbamidomethyl [C12]; 1xTMTpro [N-Term]; 1xPhospho [S15(100)]	[K].DFQDYMEPEEGCQGSPQRR.[G] 1xCarbamidomethyl [C12] 1xTMTpro [N-Term] 1xPhospho [S15 100]	O43237 [180-198]	O43237 1xPhospho [S194(100)]	1	2	-0.728373	-1.34006	0.412127	1.57959	0.0923421	-0.0156214	FALSE	0.338069	0.0387408	0.338069	0.0483885	0.0504818	0.21736	0.306961	O43237
O43237	Cytoplasmic dynein 1 light intermediate chain 2 OS=Homo sapiens OX=9606 GN=DYNC1LI2 PE=1 SV=1	DYNC1LI2	[K].KTGSPGSPGAGGVQSTAK.[K]	2xTMTpro [K1; K18]; 1xTMTpro [N-Term]; 1xPhospho [S7(100)]	[K].KTGSPGSPGAGGVQSTAK.[K] 2xTMTpro [K1 K18] 1xTMTpro [N-Term] 1xPhospho [S7 100]	O43237 [440-457]	O43237 1xPhospho [S446(100)]	1	5	-0.981842	-0.981901	-0.722695	0.678413	0.812648	1.19538	TRUE	0.627301	0.0455417	0.113529	0.0562018	0.036319	0.627301	0.121108	O43237
O43237	Cytoplasmic dynein 1 light intermediate chain 2 OS=Homo sapiens OX=9606 GN=DYNC1LI2 PE=1 SV=1	DYNC1LI2	[K].KTGSPGSPGAGGVQSTAK.[K]	2xTMTpro [K1; K18]; 1xTMTpro [N-Term]; 2xPhospho [S4(100); S7(100)]	[K].KTGSPGSPGAGGVQSTAK.[K] 2xTMTpro [K1 K18] 1xTMTpro [N-Term] 2xPhospho [S4 100 S7 100]	O43237 [440-457]	O43237 2xPhospho [S443(100); S446(100)]	1	2	-0.283199	-1.05535	-0.364254	0.599917	1.71447	-0.611583	FALSE	0.337036	0.0629912	0.337036	0.0951289	0.0746439	0.231168	0.199033	O43237
O43237	Cytoplasmic dynein 1 light intermediate chain 2 OS=Homo sapiens OX=9606 GN=DYNC1LI2 PE=1 SV=1	DYNC1LI2	[K].TGSPGSPGAGGVQSTAK.[K]	1xTMTpro [K17]; 1xTMTpro [N-Term]; 1xPhospho [S6(99.1)]	[K].TGSPGSPGAGGVQSTAK.[K] 1xTMTpro [K17] 1xTMTpro [N-Term] 1xPhospho [S6 99.1]	O43237 [441-457]	O43237 1xPhospho [S446(99.1)]	0	1	0.084476	0.495109	-0.912974	-0.157468	-1.12733	1.61819	TRUE	0.530437	0.530437	0.0394448	0.169199	0.101192	0.109823	0.0499032	O43237
O43237	Cytoplasmic dynein 1 light intermediate chain 2 OS=Homo sapiens OX=9606 GN=DYNC1LI2 PE=1 SV=1	DYNC1LI2	[R].ASESPARGPSGSPR.[T]	1xTMTpro [N-Term]; 2xPhospho [S4(100); S12(100)]	[R].ASESPARGPSGSPR.[T] 1xTMTpro [N-Term] 2xPhospho [S4 100 S12 100]	O43237 [380-393]	O43237 2xPhospho [S383(100); S391(100)]	1	5	-0.380243	-1.31241	-0.918935	0.771916	0.935502	0.904173	TRUE	0.648243	0.0448888	0.109312	0.0666138	0.0348591	0.648243	0.096083	O43237
O43237	Cytoplasmic dynein 1 light intermediate chain 2 OS=Homo sapiens OX=9606 GN=DYNC1LI2 PE=1 SV=1	DYNC1LI2	[R].GGPASVPSSSPGTSVK.[K]	1xTMTpro [K16]; 1xTMTpro [N-Term]; 1xPhospho [S10(100)]	[R].GGPASVPSSSPGTSVK.[K] 1xTMTpro [K16] 1xTMTpro [N-Term] 1xPhospho [S10 100]	O43237 [398-413]	O43237 1xPhospho [S407(100)]	0	2	-0.816304	-1.56079	0.272093	0.685949	1.12556	0.293495	FALSE	0.374346	0.0354461	0.374346	0.0476635	0.042551	0.252314	0.247679	O43237
O43237	Cytoplasmic dynein 1 light intermediate chain 2 OS=Homo sapiens OX=9606 GN=DYNC1LI2 PE=1 SV=1	DYNC1LI2	[R].GPLTSGSDEENVALPLGDNVLTHNLGIPVLVVCTK.[C]	1xCarbamidomethyl [C33]; 1xTMTpro [K35]; 1xTMTpro [N-Term]; 1xPhospho [S7(99.9)]	[R].GPLTSGSDEENVALPLGDNVLTHNLGIPVLVVCTK.[C] 1xCarbamidomethyl [C33] 1xTMTpro [K35] 1xTMTpro [N-Term] 1xPhospho [S7 99.9]	O43237 [199-233]	O43237 1xPhospho [S205(99.9)]	0	2	-1.09035	-1.07619	0.866953	0.972761	0.834859	-0.508038	TRUE	0.618239	0.0109431	0.618239	0.0141874	0.0179401	0.0518571	0.286834	O43237
O43281	Embryonal Fyn-associated substrate OS=Homo sapiens OX=9606 GN=EFS PE=1 SV=1	EFS	[R].LPSAESLSR.[R]	1xTMTpro [N-Term]; 1xPhospho [S3(100)]	[R].LPSAESLSR.[R] 1xTMTpro [N-Term] 1xPhospho [S3 100]	O43281 [296-304]	O43281 1xPhospho [S298(100)]	0	1	0.739022	1.12717	-0.101723	-1.04707	-1.31246	0.595063	FALSE	0.442203	0.442203	0.0405263	0.157355	0.254153	0.0581732	0.0475891	O43281
O43290	U4/U6.U5 tri-snRNP-associated protein 1 OS=Homo sapiens OX=9606 GN=SART1 PE=1 SV=1	SART1	[R].RVSEVEEEKEPVPQPLPSDDTR.[V]	1xTMTpro [K9]; 1xTMTpro [N-Term]; 1xPhospho [S3(100)]	[R].RVSEVEEEKEPVPQPLPSDDTR.[V] 1xTMTpro [K9] 1xTMTpro [N-Term] 1xPhospho [S3 100]	O43290 [446-467]	O43290 1xPhospho [S448(100)]	2	5	-0.754767	-1.2975	-0.228096	0.348939	0.370797	1.56063	TRUE	0.54264	0.0647956	0.123873	0.0734253	0.0519913	0.54264	0.143275	O43290
O43290	U4/U6.U5 tri-snRNP-associated protein 1 OS=Homo sapiens OX=9606 GN=SART1 PE=1 SV=1	SART1	[R].SANGGSESDGEENIGWSTVNLDEEK.[Q]	1xTMTpro [K25]; 1xTMTpro [N-Term]; 1xPhospho [S8(100)]	[R].SANGGSESDGEENIGWSTVNLDEEK.[Q] 1xTMTpro [K25] 1xTMTpro [N-Term] 1xPhospho [S8 100]	O43290 [591-615]	O43290 1xPhospho [S598(100)]	0	6	-1.15569	-0.409551	1.53442	0.838613	-0.166561	-0.64123	FALSE	0.48301	0.0320919	0.30042	0.0349265	0.0720411	0.0775104	0.48301	O43290
O43290	U4/U6.U5 tri-snRNP-associated protein 1 OS=Homo sapiens OX=9606 GN=SART1 PE=1 SV=1	SART1	[R].SGGSGGSGGER.[R]	1xTMTpro [N-Term]; 1xPhospho [S7(100)]	[R].SGGSGGSGGER.[R] 1xTMTpro [N-Term] 1xPhospho [S7 100]	O43290 [42-52]	O43290 1xPhospho [S48(100)]	0	3	1.21332	0.588485	-1.68799	0.312953	0.054218	-0.480994	FALSE	0.452548	0.206908	0.0589449	0.452548	0.114034	0.110781	0.0567836	O43290
O43290	U4/U6.U5 tri-snRNP-associated protein 1 OS=Homo sapiens OX=9606 GN=SART1 PE=1 SV=1	SART1	[R].SGGSGGSGGER.[R]	1xTMTpro [N-Term]; 2xPhospho [S4(100); S7(100)]	[R].SGGSGGSGGER.[R] 1xTMTpro [N-Term] 2xPhospho [S4 100 S7 100]	O43290 [42-52]	O43290 2xPhospho [S45(100); S48(100)]	0	3	1.53673	0.129933	-1.43195	-0.28767	0.519908	-0.466948	TRUE	0.555049	0.151866	0.0527366	0.555049	0.0974618	0.0953009	0.0475853	O43290
O43290	U4/U6.U5 tri-snRNP-associated protein 1 OS=Homo sapiens OX=9606 GN=SART1 PE=1 SV=1	SART1	[R].SGGSGGSGGERR.[K]	1xTMTpro [N-Term]; 1xPhospho [S]	[R].SGGSGGSGGERR.[K] 1xTMTpro [N-Term] 1xPhospho [S]	O43290 [42-53]		1	3	-0.14097	1.21312	-1.06902	0.934931	0.256081	-1.19414	FALSE	0.193478	0.150379	0.152898	0.193478	0.180154	0.167504	0.155588	O43290
O43290	U4/U6.U5 tri-snRNP-associated protein 1 OS=Homo sapiens OX=9606 GN=SART1 PE=1 SV=1	SART1	[R].VENMDISDEEEGGAPPPGSPQVLEEDEAELELQK.[Q]	1xTMTpro [K34]; 1xTMTpro [N-Term]; 2xPhospho [S7(100); S19(100)]	[R].VENMDISDEEEGGAPPPGSPQVLEEDEAELELQK.[Q] 1xTMTpro [K34] 1xTMTpro [N-Term] 2xPhospho [S7 100 S19 100]	O43290 [468-501]	O43290 2xPhospho [S474(100); S486(100)]	0	3	1.84406	0.0283592	-0.831675	-0.639461	-0.657549	0.256265	FALSE	0.445148	0.266551	0.0451825	0.445148	0.123664	0.0735728	0.0458819	O43290
O43294	Transforming growth factor beta-1-induced transcript 1 protein OS=Homo sapiens OX=9606 GN=TGFB1I1 PE=1 SV=2	TGFB1I1	[R].SPKPAAPAAPPFSSSSGVLGTGLCELDR.[L]	1xCarbamidomethyl [C24]; 1xTMTpro [K3]; 1xTMTpro [N-Term]; 1xPhospho [S1(100)]	[R].SPKPAAPAAPPFSSSSGVLGTGLCELDR.[L] 1xCarbamidomethyl [C24] 1xTMTpro [K3] 1xTMTpro [N-Term] 1xPhospho [S1 100]	O43294 [68-95]	O43294 1xPhospho [S68(100)]	1	5	0.0266688	-1.95863	0.180884	0.500272	0.846538	0.404269	FALSE	0.35532	0.0510741	0.269516	0.0793709	0.0573103	0.35532	0.187409	O43294
O43295	SLIT-ROBO Rho GTPase-activating protein 3 OS=Homo sapiens OX=9606 GN=SRGAP3 PE=1 SV=3	SRGAP3	[R].SGGDTHSPPR.[G]	1xTMTpro [N-Term]; 1xPhospho [S7(100)]	[R].SGGDTHSPPR.[G] 1xTMTpro [N-Term] 1xPhospho [S7 100]	O43295 [868-877]	O43295 1xPhospho [S874(100)]	0	2	-1.10743	-0.915807	0.557345	1.08311	1.02142	-0.638631	TRUE	0.554426	0.0239786	0.554426	0.0302383	0.0343211	0.0871516	0.269884	O43295
O43296	Zinc finger protein 264 OS=Homo sapiens OX=9606 GN=ZNF264 PE=1 SV=1	ZNF264	[R].IGQEQVSPGDR.[V]	1xTMTpro [N-Term]; 1xPhospho [S7(100)]	[R].IGQEQVSPGDR.[V] 1xTMTpro [N-Term] 1xPhospho [S7 100]	O43296 [171-181]	O43296 1xPhospho [S177(100)]	0	1	0.222504	0.691541	-1.16582	1.26318	-1.21494	0.203527	FALSE	0.291809	0.291809	0.0764442	0.221165	0.151467	0.167831	0.091284	O43296
O43306	Adenylate cyclase type 6 OS=Homo sapiens OX=9606 GN=ADCY6 PE=1 SV=2	ADCY6	[R].DAEPPSPTPAGPPR.[C]	1xTMTpro [N-Term]; 1xPhospho [S6(100)]	[R].DAEPPSPTPAGPPR.[C] 1xTMTpro [N-Term] 1xPhospho [S6 100]	O43306 [49-62]	O43306 1xPhospho [S54(100)]	0	2	0.298603	-1.6087	0.459584	1.20202	0.374283	-0.725792	FALSE	0.361955	0.0553686	0.361955	0.0841484	0.079706	0.193579	0.225243	O43306
O43314	Inositol hexakisphosphate and diphosphoinositol-pentakisphosphate kinase 2 OS=Homo sapiens OX=9606 GN=PPIP5K2 PE=1 SV=3	PPIP5K2	[R].HFFHHADEDDEEEDDSPPER.[Q]	1xTMTpro [N-Term]; 1xPhospho [S16(100)]	[R].HFFHHADEDDEEEDDSPPER.[Q] 1xTMTpro [N-Term] 1xPhospho [S16 100]	O43314 [23-42]	O43314 1xPhospho [S38(100)]	0	3	1.81692	-0.753178	-0.0679814	-0.636958	-0.752466	0.393658	FALSE	0.36982	0.234722	0.0591697	0.36982	0.175111	0.101649	0.0595285	O43314
O43314	Inositol hexakisphosphate and diphosphoinositol-pentakisphosphate kinase 2 OS=Homo sapiens OX=9606 GN=PPIP5K2 PE=1 SV=3	PPIP5K2	[R].SGEQITSSPVSPK.[S]	1xTMTpro [K13]; 1xTMTpro [N-Term]; 2xPhospho [S1(100); S11(100)]	[R].SGEQITSSPVSPK.[S] 1xTMTpro [K13] 1xTMTpro [N-Term] 2xPhospho [S1 100 S11 100]	O43314 [1006-1018]	O43314 2xPhospho [S1006(100); S1016(100)]	0	3	1.32556	-1.33381	0.438278	-0.812107	-0.328212	0.710291	FALSE	0.257272	0.178403	0.107313	0.257272	0.179735	0.170757	0.10652	O43314
O43318	Mitogen-activated protein kinase kinase kinase 7 OS=Homo sapiens OX=9606 GN=MAP3K7 PE=1 SV=1	MAP3K7	[K].QQSESGRLSLGASR.[G]	1xTMTpro [N-Term]; 1xPhospho [S9(100)]	[K].QQSESGRLSLGASR.[G] 1xTMTpro [N-Term] 1xPhospho [S9 100]	O43318 [359-372]	O43318 1xPhospho [S367(100)]	1	3	0.87744	-0.901636	-1.1236	-0.191513	-0.111725	1.45104	FALSE	0.319015	0.225146	0.0628463	0.319015	0.0822756	0.245881	0.064836	O43318
O43318	Mitogen-activated protein kinase kinase kinase 7 OS=Homo sapiens OX=9606 GN=MAP3K7 PE=1 SV=1	MAP3K7	[R].SIQDLTVTGTEPGQVSSR.[S]	1xTMTpro [N-Term]; 1xPhospho [S1(100)]	[R].SIQDLTVTGTEPGQVSSR.[S] 1xTMTpro [N-Term] 1xPhospho [S1 100]	O43318 [439-456]	O43318 1xPhospho [S439(100)]	0	1	0.0756715	0.230978	-0.609645	0.266796	-1.48147	1.51767	FALSE	0.409979	0.409979	0.0580512	0.174953	0.133981	0.148413	0.0746233	O43318
O43324	Eukaryotic translation elongation factor 1 epsilon-1 OS=Homo sapiens OX=9606 GN=EEF1E1 PE=1 SV=1	EEF1E1	[R].LYTNSH.[-]	1xTMTpro [N-Term]; 1xPhospho [S5(100)]	[R].LYTNSH.[-] 1xTMTpro [N-Term] 1xPhospho [S5 100]	O43324 [169-174]	O43324 1xPhospho [S173(100)]	0	5	0.733541	-0.796123	-1.17101	0.544547	1.32506	-0.636018	FALSE	0.278431	0.097782	0.183083	0.215378	0.0935168	0.278431	0.13181	O43324
O43347	RNA-binding protein Musashi homolog 1 OS=Homo sapiens OX=9606 GN=MSI1 PE=1 SV=1	MSI1	[K].EVMSPTGSAR.[G]	1xTMTpro [N-Term]; 1xPhospho [S4(100)]	[K].EVMSPTGSAR.[G] 1xTMTpro [N-Term] 1xPhospho [S4 100]	O43347 [188-197]	O43347 1xPhospho [S191(100)]	0	4	-0.618836	1.25123	1.0133	-0.584651	0.217799	-1.27884	FALSE	0.327221	0.101418	0.16657	0.107679	0.327221	0.0986322	0.198478	O43347
O43379	WD repeat-containing protein 62 OS=Homo sapiens OX=9606 GN=WDR62 PE=1 SV=4	WDR62	[R].AGTGYASPDR.[T]	1xTMTpro [N-Term]; 1xPhospho [S7(100)]	[R].AGTGYASPDR.[T] 1xTMTpro [N-Term] 1xPhospho [S7 100]	O43379 [1138-1147]	O43379 1xPhospho [S1144(100)]	0	5	-0.34569	-1.2034	-0.996505	1.02206	1.10389	0.419644	TRUE	0.546945	0.0501943	0.15746	0.07822	0.0431111	0.546945	0.124069	O43379
O43379	WD repeat-containing protein 62 OS=Homo sapiens OX=9606 GN=WDR62 PE=1 SV=4	WDR62	[R].AGTGYASPDRTHVLAAGK.[A]	1xTMTpro [K18]; 1xTMTpro [N-Term]; 1xPhospho [T/S/Y]	[R].AGTGYASPDRTHVLAAGK.[A] 1xTMTpro [K18] 1xTMTpro [N-Term] 1xPhospho [T/S/Y]	O43379 [1138-1155]		1	5	-1.28909	-0.689078	-0.651449	1.04709	1.00393	0.578595	FALSE	0.461586	0.0428756	0.19877	0.0539922	0.041165	0.461586	0.201611	O43379
O43379	WD repeat-containing protein 62 OS=Homo sapiens OX=9606 GN=WDR62 PE=1 SV=4	WDR62	[R].FATSLPHFPGCAGPTEDELSLPEGPSVPSSSLPQTPEQEK.[F]	1xCarbamidomethyl [C11]; 1xTMTpro [K40]; 1xTMTpro [N-Term]; 2xPhospho [T35(100); S/T]	[R].FATSLPHFPGCAGPTEDELSLPEGPSVPSSSLPQTPEQEK.[F] 1xCarbamidomethyl [C11] 1xTMTpro [K40] 1xTMTpro [N-Term] 2xPhospho [T35 100 S/T]	O43379 [1019-1058]	O43379 2xPhospho [T1053(100); S/T]	0	5	-1.28713	-0.518894	-0.755461	1.13901	1.0229	0.399581	FALSE	0.428917	0.0462175	0.210883	0.0588599	0.044814	0.428917	0.210308	O43379
O43379	WD repeat-containing protein 62 OS=Homo sapiens OX=9606 GN=WDR62 PE=1 SV=4	WDR62	[R].GQSSPPPAPPICLR.[R]	1xCarbamidomethyl [C12]; 1xTMTpro [N-Term]; 1xPhospho [S3(99.2)]	[R].GQSSPPPAPPICLR.[R] 1xCarbamidomethyl [C12] 1xTMTpro [N-Term] 1xPhospho [S3 99.2]	O43379 [30-43]	O43379 1xPhospho [S32(99.2)]	0	1	-0.0934108	1.57431	-1.58111	0.0804292	-0.0458824	0.0656636	FALSE	0.300729	0.300729	0.0702544	0.2598	0.155175	0.133469	0.0805725	O43379
O43379	WD repeat-containing protein 62 OS=Homo sapiens OX=9606 GN=WDR62 PE=1 SV=4	WDR62	[R].HHFETLTESPCR.[A]	1xCarbamidomethyl [C11]; 1xTMTpro [N-Term]; 1xPhospho [S9(100)]	[R].HHFETLTESPCR.[A] 1xCarbamidomethyl [C11] 1xTMTpro [N-Term] 1xPhospho [S9 100]	O43379 [1062-1073]	O43379 1xPhospho [S1070(100)]	0	6	-0.548625	-0.642424	1.92728	-0.454871	-0.544035	0.262671	FALSE	0.265705	0.0994865	0.199169	0.0976682	0.201129	0.136842	0.265705	O43379
O43379	WD repeat-containing protein 62 OS=Homo sapiens OX=9606 GN=WDR62 PE=1 SV=4	WDR62	[R].LHGSAFRPSLPAPESPGLPAHPSNPQLPEAR.[P]	1xTMTpro [N-Term]; 1xPhospho [S15(100)]	[R].LHGSAFRPSLPAPESPGLPAHPSNPQLPEAR.[P] 1xTMTpro [N-Term] 1xPhospho [S15 100]	O43379 [1334-1364]	O43379 1xPhospho [S1348(100)]	1	2	-0.475692	0.664849	-0.785119	0.0248289	1.61815	-1.04702	FALSE	0.228514	0.09794	0.228514	0.154083	0.131419	0.19228	0.195765	O43379
O43379	WD repeat-containing protein 62 OS=Homo sapiens OX=9606 GN=WDR62 PE=1 SV=4	WDR62	[R].RPSSVGELASLGQELQAITTATTPSLDSEGQEPALR.[S]	1xTMTpro [N-Term]; 1xPhospho [S3(98.2)]	[R].RPSSVGELASLGQELQAITTATTPSLDSEGQEPALR.[S] 1xTMTpro [N-Term] 1xPhospho [S3 98.2]	O43379 [1246-1281]	O43379 1xPhospho [S1248(98.2)]	0	5	0.735555	-0.554597	-1.7565	0.672078	0.772873	0.130595	FALSE	0.314407	0.12961	0.102439	0.286588	0.078374	0.314407	0.088582	O43379
O43379	WD repeat-containing protein 62 OS=Homo sapiens OX=9606 GN=WDR62 PE=1 SV=4	WDR62	[R].RPSSVGELASLGQELQAITTATTPSLDSEGQEPALR.[S]	1xTMTpro [N-Term]; 2xPhospho [S/T]	[R].RPSSVGELASLGQELQAITTATTPSLDSEGQEPALR.[S] 1xTMTpro [N-Term] 2xPhospho [S/T]	O43379 [1246-1281]		1	3	-0.249925	0.349372	-0.651045	-1.40426	1.48141	0.474442	FALSE	0.227223	0.156696	0.128811	0.227223	0.146412	0.208653	0.132204	O43379
O43379	WD repeat-containing protein 62 OS=Homo sapiens OX=9606 GN=WDR62 PE=1 SV=4	WDR62	[R].SISLGDSEGPIVATLAQPLR.[R]	1xTMTpro [N-Term]; 1xPhospho [S3(100)]	[R].SISLGDSEGPIVATLAQPLR.[R] 1xTMTpro [N-Term] 1xPhospho [S3 100]	O43379 [1226-1245]	O43379 1xPhospho [S1228(100)]	0	3	0.897619	0.112343	-1.53078	-0.659092	-0.00498293	1.18489	FALSE	0.427109	0.334034	0.0340231	0.427109	0.0685258	0.100203	0.0361055	O43379
O43379	WD repeat-containing protein 62 OS=Homo sapiens OX=9606 GN=WDR62 PE=1 SV=4	WDR62	[R].TRLSTASEETVQNR.[V]	1xTMTpro [N-Term]; 1xPhospho [S4(99.4)]	[R].TRLSTASEETVQNR.[V] 1xTMTpro [N-Term] 1xPhospho [S4 99.4]	O43379 [46-59]	O43379 1xPhospho [S49(99.4)]	1	1	0.257337	-0.594071	-0.682467	-0.607001	-0.287893	1.9141	FALSE	0.276663	0.276663	0.0677688	0.229865	0.102119	0.244736	0.0788483	O43379
O43379-4	Isoform 4 of WD repeat-containing protein 62 [OS=Homo sapiens] WD repeat-containing protein 62 OS=Homo sapiens OX=9606 GN=WDR62 PE=1 SV=4	WDR62	[R].RGQSSPPPAPPICLR.[R]	1xCarbamidomethyl [C13]; 1xTMTpro [N-Term]; 1xPhospho [S5(99.1)]	[R].RGQSSPPPAPPICLR.[R] 1xCarbamidomethyl [C13] 1xTMTpro [N-Term] 1xPhospho [S5 99.1]	O43379-4 [29-43]; O43379 [29-43]	O43379-4 1xPhospho [S33(99.1)]; O43379 1xPhospho [S33(99.1)]	1	5	0.377991	-1.5221	-0.464153	0.744651	1.26771	-0.404102	FALSE	0.316682	0.0591335	0.281841	0.11186	0.0658583	0.316682	0.164625	O43379-4
O43395	U4/U6 small nuclear ribonucleoprotein Prp3 OS=Homo sapiens OX=9606 GN=PRPF3 PE=1 SV=2	PRPF3	[K].GDDDEESDEEAVK.[K]	1xTMTpro [K13]; 1xTMTpro [N-Term]; 1xPhospho [S7(100)]	[K].GDDDEESDEEAVK.[K] 1xTMTpro [K13] 1xTMTpro [N-Term] 1xPhospho [S7 100]	O43395 [613-625]	O43395 1xPhospho [S619(100)]	0	1	0.423394	-0.183078	-1.31948	-0.0365356	-0.542712	1.65841	FALSE	0.358759	0.358759	0.0498164	0.259857	0.0825346	0.192124	0.0569086	O43395
O43395	U4/U6 small nuclear ribonucleoprotein Prp3 OS=Homo sapiens OX=9606 GN=PRPF3 PE=1 SV=2	PRPF3	[K].GDDDEESDEEAVKK.[T]	2xTMTpro [K13; K14]; 1xTMTpro [N-Term]; 1xPhospho [S7(100)]	[K].GDDDEESDEEAVKK.[T] 2xTMTpro [K13 K14] 1xTMTpro [N-Term] 1xPhospho [S7 100]	O43395 [613-626]	O43395 1xPhospho [S619(100)]	1	1	0.618073	-0.247195	-1.41925	0.0307759	-0.497161	1.51476	FALSE	0.338587	0.338587	0.0497159	0.292026	0.0805742	0.184124	0.0549723	O43395
O43395	U4/U6 small nuclear ribonucleoprotein Prp3 OS=Homo sapiens OX=9606 GN=PRPF3 PE=1 SV=2	PRPF3	[K].WDEQTSNTKGDDDEESDEEAVK.[K]	2xTMTpro [K9; K22]; 1xTMTpro [N-Term]; 1xPhospho [S16(100)]	[K].WDEQTSNTKGDDDEESDEEAVK.[K] 2xTMTpro [K9 K22] 1xTMTpro [N-Term] 1xPhospho [S16 100]	O43395 [604-625]	O43395 1xPhospho [S619(100)]	1	5	-0.252071	-0.256371	-0.768966	-0.618136	-0.0771152	1.97266	FALSE	0.277396	0.254609	0.0761524	0.195574	0.103561	0.277396	0.092707	O43395
O43396	Thioredoxin-like protein 1 OS=Homo sapiens OX=9606 GN=TXNL1 PE=1 SV=3	TXNL1	[K].IKQHLENDPGSNEDTDIPK.[G]	2xTMTpro [K2; K19]; 1xTMTpro [N-Term]; 1xPhospho [S11(100)]	[K].IKQHLENDPGSNEDTDIPK.[G] 2xTMTpro [K2 K19] 1xTMTpro [N-Term] 1xPhospho [S11 100]	O43396 [103-121]	O43396 1xPhospho [S113(100)]	1	1	0.802332	0.781124	-0.928886	-0.966589	-0.818749	1.13077	TRUE	0.676814	0.676814	0.0241348	0.152072	0.0752371	0.044522	0.0272195	O43396
O43396	Thioredoxin-like protein 1 OS=Homo sapiens OX=9606 GN=TXNL1 PE=1 SV=3	TXNL1	[K].QHLENDPGSNEDTDIPK.[G]	1xTMTpro [K17]; 1xTMTpro [N-Term]; 1xPhospho [S9(100)]	[K].QHLENDPGSNEDTDIPK.[G] 1xTMTpro [K17] 1xTMTpro [N-Term] 1xPhospho [S9 100]	O43396 [105-121]	O43396 1xPhospho [S113(100)]	0	5	-0.403307	-1.11679	-0.229638	-0.652806	0.865752	1.53679	FALSE	0.423446	0.0994321	0.131819	0.12553	0.07857	0.423446	0.141203	O43396
O43432	Eukaryotic translation initiation factor 4 gamma 3 OS=Homo sapiens OX=9606 GN=EIF4G3 PE=1 SV=2	EIF4G3	[K].LDFIESDSPCSSEALSK.[K]	1xCarbamidomethyl [C10]; 1xTMTpro [K17]; 1xTMTpro [N-Term]; 1xPhospho [S8(99.1)]	[K].LDFIESDSPCSSEALSK.[K] 1xCarbamidomethyl [C10] 1xTMTpro [K17] 1xTMTpro [N-Term] 1xPhospho [S8 99.1]	O43432 [1402-1418]	O43432 1xPhospho [S1409(99.1)]	0	6	-1.71378	0.433071	0.780957	-0.627411	0.219638	0.90753	FALSE	0.308425	0.101035	0.176189	0.0859341	0.151318	0.177099	0.308425	O43432
O43432	Eukaryotic translation initiation factor 4 gamma 3 OS=Homo sapiens OX=9606 GN=EIF4G3 PE=1 SV=2	EIF4G3	[K].QEEKPKPDPVLKSPSPVLR.[L]	3xTMTpro [K4; K6; K12]; 1xTMTpro [N-Term]; 1xPhospho [S13(98.7)]	[K].QEEKPKPDPVLKSPSPVLR.[L] 3xTMTpro [K4 K6 K12] 1xTMTpro [N-Term] 1xPhospho [S13 98.7]	O43432 [218-236]	O43432 1xPhospho [S230(98.7)]	1	6	-1.94574	-0.133389	0.634867	0.453051	0.715521	0.275694	TRUE	0.517278	0.0304633	0.251396	0.0323692	0.0458241	0.122669	0.517278	O43432
O43432	Eukaryotic translation initiation factor 4 gamma 3 OS=Homo sapiens OX=9606 GN=EIF4G3 PE=1 SV=2	EIF4G3	[R].EAEEESEDN.[-]	1xTMTpro [N-Term]; 1xPhospho [S6(100)]	[R].EAEEESEDN.[-] 1xTMTpro [N-Term] 1xPhospho [S6 100]	O43432 [1577-1585]	O43432 1xPhospho [S1582(100)]	0	6	-1.45451	-0.0837254	1.07573	-0.0644377	-0.624566	1.1515	FALSE	0.308843	0.104866	0.167135	0.0821749	0.151188	0.185793	0.308843	O43432
O43432	Eukaryotic translation initiation factor 4 gamma 3 OS=Homo sapiens OX=9606 GN=EIF4G3 PE=1 SV=2	EIF4G3	[R].GGSSKDLLDNQSQEEQR.[R]	1xTMTpro [K5]; 1xTMTpro [N-Term]; 1xPhospho [S3(98.8)]	[R].GGSSKDLLDNQSQEEQR.[R] 1xTMTpro [K5] 1xTMTpro [N-Term] 1xPhospho [S3 98.8]	O43432 [1154-1170]	O43432 1xPhospho [S1156(98.8)]	1	3	1.31536	0.0628544	-1.57835	-0.323383	-0.254526	0.778042	TRUE	0.541494	0.279582	0.0255577	0.541494	0.0571809	0.0698926	0.0262929	O43432
O43432	Eukaryotic translation initiation factor 4 gamma 3 OS=Homo sapiens OX=9606 GN=EIF4G3 PE=1 SV=2	EIF4G3	[R].RSPVPAQIAITVPK.[T]	1xTMTpro [K14]; 1xTMTpro [N-Term]; 1xPhospho [S2(100)]	[R].RSPVPAQIAITVPK.[T] 1xTMTpro [K14] 1xTMTpro [N-Term] 1xPhospho [S2 100]	O43432 [494-507]	O43432 1xPhospho [S495(100)]	1	6	-1.75208	-0.0961722	1.3176	0.216542	-0.0535003	0.367607	TRUE	0.501161	0.0455183	0.213698	0.0428956	0.084311	0.112416	0.501161	O43432
O43439	Protein CBFA2T2 OS=Homo sapiens OX=9606 GN=CBFA2T2 PE=1 SV=1	CBFA2T2	[R].LCGQNLHGQSPHGQGR.[P]	1xCarbamidomethyl [C2]; 1xTMTpro [N-Term]; 1xPhospho [S10(100)]	[R].LCGQNLHGQSPHGQGR.[P] 1xCarbamidomethyl [C2] 1xTMTpro [N-Term] 1xPhospho [S10 100]	O43439 [542-557]	O43439 1xPhospho [S551(100)]	0	4	0.0416984	1.73613	-0.969739	-0.3365	0.40424	-0.875829	FALSE	0.244366	0.200611	0.0962421	0.238967	0.244366	0.115846	0.103968	O43439
O43439	Protein CBFA2T2 OS=Homo sapiens OX=9606 GN=CBFA2T2 PE=1 SV=1	CBFA2T2	[R].LCGQNLHGQSPHGQGRPLLPVGR.[G]	1xCarbamidomethyl [C2]; 1xTMTpro [N-Term]; 1xPhospho [S10(100)]	[R].LCGQNLHGQSPHGQGRPLLPVGR.[G] 1xCarbamidomethyl [C2] 1xTMTpro [N-Term] 1xPhospho [S10 100]	O43439 [542-564]	O43439 1xPhospho [S551(100)]	1	4	0.0314888	1.92159	-0.0299199	-0.651886	-0.445108	-0.826161	FALSE	0.462324	0.176486	0.0666961	0.145519	0.462324	0.0684924	0.0804823	O43439
O43439	Protein CBFA2T2 OS=Homo sapiens OX=9606 GN=CBFA2T2 PE=1 SV=1	CBFA2T2	[R].QHSPGSADSLSNDSQR.[E]	1xTMTpro [N-Term]; 1xPhospho [S3(100)]	[R].QHSPGSADSLSNDSQR.[E] 1xTMTpro [N-Term] 1xPhospho [S3 100]	O43439 [407-422]	O43439 1xPhospho [S409(100)]	0	4	0.0932393	1.95342	-0.759989	-0.374663	-0.311763	-0.600247	FALSE	0.302134	0.253889	0.0680676	0.209321	0.302134	0.0870083	0.0795807	O43439
O43463	Histone-lysine N-methyltransferase SUV39H1 OS=Homo sapiens OX=9606 GN=SUV39H1 PE=1 SV=1	SUV39H1	[R].MDSNFGLAGLPGSPK.[K]	1xTMTpro [K15]; 1xTMTpro [N-Term]; 1xPhospho [S13(100)]	[R].MDSNFGLAGLPGSPK.[K] 1xTMTpro [K15] 1xTMTpro [N-Term] 1xPhospho [S13 100]	O43463 [379-393]	O43463 1xPhospho [S391(100)]	0	5	-0.381071	-1.42532	-0.570802	0.592748	0.365926	1.41852	TRUE	0.606126	0.0620181	0.102595	0.0777393	0.0449791	0.606126	0.106542	O43463
O43482	Protein Mis18-beta OS=Homo sapiens OX=9606 GN=OIP5 PE=1 SV=2	OIP5	[K].GSSPLGPAGLGAEEPAAGPQLPSWLQPER.[C]	1xTMTpro [N-Term]; 1xPhospho [S2(98.5)]	[K].GSSPLGPAGLGAEEPAAGPQLPSWLQPER.[C] 1xTMTpro [N-Term] 1xPhospho [S2 98.5]	O43482 [46-74]	O43482 1xPhospho [S47(98.5)]	0	5	-0.76862	0.729244	-1.68823	0.718594	0.534996	0.47402	FALSE	0.313476	0.160096	0.117467	0.177281	0.0998458	0.313476	0.131834	O43482
O43482	Protein Mis18-beta OS=Homo sapiens OX=9606 GN=OIP5 PE=1 SV=2	OIP5	[K].ILSEVTPDQSKPEN.[-]	1xTMTpro [K11]; 1xTMTpro [N-Term]; 1xPhospho [T6(100)]	[K].ILSEVTPDQSKPEN.[-] 1xTMTpro [K11] 1xTMTpro [N-Term] 1xPhospho [T6 100]	O43482 [216-229]	O43482 1xPhospho [T221(100)]	1	2	0.62199	-1.23854	-0.0929536	-0.126111	1.58088	-0.745264	FALSE	0.290233	0.072373	0.290233	0.146881	0.0978471	0.219388	0.173278	O43482
O43482	Protein Mis18-beta OS=Homo sapiens OX=9606 GN=OIP5 PE=1 SV=2	OIP5	[R].CATPPRGDFCGGTER.[A]	2xCarbamidomethyl [C1; C10]; 1xTMTpro [N-Term]; 1xPhospho [T3(100)]	[R].CATPPRGDFCGGTER.[A] 2xCarbamidomethyl [C1 C10] 1xTMTpro [N-Term] 1xPhospho [T3 100]	O43482 [12-26]	O43482 1xPhospho [T14(100)]	1	5	0.152246	-0.841398	-1.4196	0.894795	0.0086006	1.20535	FALSE	0.470531	0.128569	0.0842258	0.166176	0.063825	0.470531	0.086674	O43482
O43491	Band 4.1-like protein 2 OS=Homo sapiens OX=9606 GN=EPB41L2 PE=1 SV=1	EPB41L2	[K].EISPGSGPGEIR.[K]	1xTMTpro [N-Term]; 1xPhospho [S6(100)]	[K].EISPGSGPGEIR.[K] 1xTMTpro [N-Term] 1xPhospho [S6 100]	O43491 [713-724]	O43491 1xPhospho [S718(100)]	0	4	0.133791	1.6359	0.531834	-0.648623	-0.482719	-1.17019	FALSE	0.48873	0.131474	0.0847552	0.124353	0.48873	0.0724487	0.0982392	O43491
O43491	Band 4.1-like protein 2 OS=Homo sapiens OX=9606 GN=EPB41L2 PE=1 SV=1	EPB41L2	[K].EVAENQQNQSSDPEEEK.[G]	1xTMTpro [K17]; 1xTMTpro [N-Term]; 1xPhospho [S11(99)]	[K].EVAENQQNQSSDPEEEK.[G] 1xTMTpro [K17] 1xTMTpro [N-Term] 1xPhospho [S11 99]	O43491 [29-45]	O43491 1xPhospho [S39(99)]	0	1	1.00009	0.892362	-0.727245	-0.336001	-1.46768	0.638475	TRUE	0.638057	0.638057	0.0236624	0.156253	0.112314	0.0422799	0.0274339	O43491
O43491	Band 4.1-like protein 2 OS=Homo sapiens OX=9606 GN=EPB41L2 PE=1 SV=1	EPB41L2	[K].EVAENQQNQSSDPEEEKGSQPPPAAESQSSLR.[R]	1xTMTpro [K17]; 1xTMTpro [N-Term]; 1xPhospho [S]	[K].EVAENQQNQSSDPEEEKGSQPPPAAESQSSLR.[R] 1xTMTpro [K17] 1xTMTpro [N-Term] 1xPhospho [S]	O43491 [29-60]		1	1	0.84315	1.18353	-0.507578	-0.690169	-1.366	0.537059	TRUE	0.596547	0.596547	0.0260935	0.14546	0.159311	0.0419258	0.0306622	O43491
O43491	Band 4.1-like protein 2 OS=Homo sapiens OX=9606 GN=EPB41L2 PE=1 SV=1	EPB41L2	[K].EVAENQQNQSSDPEEEKGSQPPPAAESQSSLRR.[Q]	1xTMTpro [K17]; 1xTMTpro [N-Term]; 1xPhospho [S30(95.9)]	[K].EVAENQQNQSSDPEEEKGSQPPPAAESQSSLRR.[Q] 1xTMTpro [K17] 1xTMTpro [N-Term] 1xPhospho [S30 95.9]	O43491 [29-61]	O43491 1xPhospho [S58(95.9)]	2	4	0.668767	1.36239	0.24165	-1.40989	-0.804383	-0.058536	TRUE	0.540829	0.216883	0.0321433	0.131609	0.540829	0.0399666	0.0385695	O43491
O43491	Band 4.1-like protein 2 OS=Homo sapiens OX=9606 GN=EPB41L2 PE=1 SV=1	EPB41L2	[K].EVAENQQNQSSDPEEEKGSQPPPAAESQSSLRR.[Q]	1xTMTpro [K17]; 1xTMTpro [N-Term]; 2xPhospho [S]	[K].EVAENQQNQSSDPEEEKGSQPPPAAESQSSLRR.[Q] 1xTMTpro [K17] 1xTMTpro [N-Term] 2xPhospho [S]	O43491 [29-61]		2	4	0.26937	1.37902	0.618794	-1.09575	-1.20055	0.0291102	TRUE	0.608311	0.171141	0.0368366	0.0938255	0.608311	0.0424989	0.0473862	O43491
O43491	Band 4.1-like protein 2 OS=Homo sapiens OX=9606 GN=EPB41L2 PE=1 SV=1	EPB41L2	[K].GSQPPPAAESQSSLRR.[Q]	1xTMTpro [N-Term]; 1xPhospho [S12(98.9)]	[K].GSQPPPAAESQSSLRR.[Q] 1xTMTpro [N-Term] 1xPhospho [S12 98.9]	O43491 [46-61]	O43491 1xPhospho [S57(98.9)]	1	4	0.659097	1.10016	0.759126	-1.43514	-0.799124	-0.284118	TRUE	0.661961	0.125207	0.0358733	0.0963371	0.661961	0.037799	0.0428223	O43491
O43491	Band 4.1-like protein 2 OS=Homo sapiens OX=9606 GN=EPB41L2 PE=1 SV=1	EPB41L2	[K].QKSYTLVVAK.[D]	2xTMTpro [K2; K10]; 1xTMTpro [N-Term]; 1xPhospho [S3(100)]	[K].QKSYTLVVAK.[D] 2xTMTpro [K2 K10] 1xTMTpro [N-Term] 1xPhospho [S3 100]	O43491 [85-94]	O43491 1xPhospho [S87(100)]	1	1	0.522526	1.57272	-0.360636	-0.916828	-1.09755	0.279772	FALSE	0.457677	0.457677	0.0291405	0.151586	0.281822	0.0440881	0.0356856	O43491
O43491	Band 4.1-like protein 2 OS=Homo sapiens OX=9606 GN=EPB41L2 PE=1 SV=1	EPB41L2	[K].VVEREEAVPEASPVTQAGASVITVETVIQENVGAQK.[I]	1xTMTpro [K36]; 1xTMTpro [N-Term]; 1xPhospho [S12(100)]	[K].VVEREEAVPEASPVTQAGASVITVETVIQENVGAQK.[I] 1xTMTpro [K36] 1xTMTpro [N-Term] 1xPhospho [S12 100]	O43491 [787-822]	O43491 1xPhospho [S798(100)]	1	1	0.781105	1.51815	-0.290561	-0.976254	-1.02349	-0.0089493	FALSE	0.355114	0.355114	0.0388633	0.17655	0.331743	0.0526483	0.0450822	O43491
O43491	Band 4.1-like protein 2 OS=Homo sapiens OX=9606 GN=EPB41L2 PE=1 SV=1	EPB41L2	[R].EEAVPEASPVTQAGASVITVETVIQENVGAQK.[I]	1xTMTpro [K32]; 1xTMTpro [N-Term]; 1xPhospho [S8(100)]	[R].EEAVPEASPVTQAGASVITVETVIQENVGAQK.[I] 1xTMTpro [K32] 1xTMTpro [N-Term] 1xPhospho [S8 100]	O43491 [791-822]	O43491 1xPhospho [S798(100)]	0	1	0.692358	1.56415	-0.599379	-0.21019	-1.28196	-0.164988	FALSE	0.394588	0.394588	0.037508	0.188277	0.27935	0.0556169	0.0446604	O43491
O43491	Band 4.1-like protein 2 OS=Homo sapiens OX=9606 GN=EPB41L2 PE=1 SV=1	EPB41L2	[R].EVRSPTKAPHLQLIEGK.[K]	2xTMTpro [K7; K17]; 1xTMTpro [N-Term]; 1xPhospho [S4(100)]	[R].EVRSPTKAPHLQLIEGK.[K] 2xTMTpro [K7 K17] 1xTMTpro [N-Term] 1xPhospho [S4 100]	O43491 [595-611]	O43491 1xPhospho [S598(100)]	2	1	0.777541	1.51267	-0.424767	-1.05744	-0.895027	0.0870223	FALSE	0.425859	0.425859	0.0282365	0.182249	0.288577	0.0418108	0.0332678	O43491
O43491	Band 4.1-like protein 2 OS=Homo sapiens OX=9606 GN=EPB41L2 PE=1 SV=1	EPB41L2	[R].LVSPEQPPK.[A]	1xTMTpro [K9]; 1xTMTpro [N-Term]; 1xPhospho [S3(100)]	[R].LVSPEQPPK.[A] 1xTMTpro [K9] 1xTMTpro [N-Term] 1xPhospho [S3 100]	O43491 [497-505]	O43491 1xPhospho [S499(100)]	0	2	-0.951906	-0.0385911	-0.198804	0.994298	1.33144	-1.13644	FALSE	0.40939	0.0417242	0.40939	0.0598827	0.0630717	0.149114	0.276818	O43491
O43491	Band 4.1-like protein 2 OS=Homo sapiens OX=9606 GN=EPB41L2 PE=1 SV=1	EPB41L2	[R].SPTKAPHLQLIEGK.[K]	2xTMTpro [K4; K14]; 1xTMTpro [N-Term]; 1xPhospho [S1(99)]	[R].SPTKAPHLQLIEGK.[K] 2xTMTpro [K4 K14] 1xTMTpro [N-Term] 1xPhospho [S1 99]	O43491 [598-611]	O43491 1xPhospho [S598(99)]	1	4	0.259711	1.54368	0.37156	-1.37542	-0.0834361	-0.716101	TRUE	0.528599	0.142671	0.0616744	0.135973	0.528599	0.0593366	0.0717463	O43491
O43491-4	Isoform 4 of Band 4.1-like protein 2 [OS=Homo sapiens]	EPB41L2	[K].APHLQLIEGKSSHETLNIVEEK.[K]	2xTMTpro [K10; K22]; 1xTMTpro [N-Term]; 1xPhospho [S12(97.4)]	[K].APHLQLIEGKSSHETLNIVEEK.[K] 2xTMTpro [K10 K22] 1xTMTpro [N-Term] 1xPhospho [S12 97.4]	O43491-4 [602-623]	O43491-4 1xPhospho [S613(97.4)]	1	4	1.21494	1.32842	-0.459221	-0.612813	-0.948262	-0.523064	FALSE	0.335064	0.302037	0.0354855	0.239944	0.335064	0.0480766	0.0393924	O43491-4
O43491-4	Isoform 4 of Band 4.1-like protein 2 [OS=Homo sapiens]	EPB41L2	[K].SSHETLNIVEEK.[K]	1xTMTpro [K12]; 1xTMTpro [N-Term]; 1xPhospho [S/T]	[K].SSHETLNIVEEK.[K] 1xTMTpro [K12] 1xTMTpro [N-Term] 1xPhospho [S/T]	O43491-4 [612-623]		0	2	0.160499	0.359873	0.434736	0.180908	0.842266	-1.97828	FALSE	0.268701	0.0807303	0.268701	0.12352	0.195812	0.118584	0.212653	O43491-4
O43493	Trans-Golgi network integral membrane protein 2 OS=Homo sapiens OX=9606 GN=TGOLN2 PE=1 SV=4	TGOLN2	[K].DSPSKSSAEAQTPEDTPNK.[S]	2xTMTpro [K5; K19]; 1xTMTpro [N-Term]; 1xPhospho [S7(100)]	[K].DSPSKSSAEAQTPEDTPNK.[S] 2xTMTpro [K5 K19] 1xTMTpro [N-Term] 1xPhospho [S7 100]	O43493 [65-83]	O43493 1xPhospho [S71(100)]	1	4	-0.449767	0.398387	1.52215	-0.806203	0.519565	-1.18413	FALSE	0.258807	0.0781511	0.225626	0.0923214	0.258807	0.0981551	0.24694	O43493
O43493	Trans-Golgi network integral membrane protein 2 OS=Homo sapiens OX=9606 GN=TGOLN2 PE=1 SV=4	TGOLN2	[K].LSPHAFKTESGEETDLISPPQEEVK.[S]	2xTMTpro [K7; K25]; 1xTMTpro [N-Term]; 1xPhospho [S10(95.9)]	[K].LSPHAFKTESGEETDLISPPQEEVK.[S] 2xTMTpro [K7 K25] 1xTMTpro [N-Term] 1xPhospho [S10 95.9]	O43493 [289-313]	O43493 1xPhospho [S298(95.9)]	1	3	1.72852	0.681023	-0.620638	-0.698715	-0.746061	-0.34413	FALSE	0.402928	0.287882	0.0314106	0.402928	0.197545	0.0475343	0.0327003	O43493
O43493	Trans-Golgi network integral membrane protein 2 OS=Homo sapiens OX=9606 GN=TGOLN2 PE=1 SV=4	TGOLN2	[K].MSGSASSENR.[E]	1xTMTpro [N-Term]; 1xPhospho [S6(100)]	[K].MSGSASSENR.[E] 1xTMTpro [N-Term] 1xPhospho [S6 100]	O43493 [346-355]	O43493 1xPhospho [S351(100)]	0	4	0.447485	0.774188	1.18522	-0.704546	-0.199147	-1.5032	FALSE	0.499973	0.0912478	0.111816	0.108841	0.499973	0.0685547	0.119568	O43493
O43493	Trans-Golgi network integral membrane protein 2 OS=Homo sapiens OX=9606 GN=TGOLN2 PE=1 SV=4	TGOLN2	[K].TESGEETDLISPPQEEVK.[S]	1xTMTpro [K18]; 1xTMTpro [N-Term]; 1xPhospho [T/S]	[K].TESGEETDLISPPQEEVK.[S] 1xTMTpro [K18] 1xTMTpro [N-Term] 1xPhospho [T/S]	O43493 [296-313]		0	4	-0.248785	1.58533	0.499981	-1.44901	-0.185687	-0.201836	FALSE	0.483605	0.161418	0.0697565	0.125918	0.483605	0.0708409	0.0884612	O43493
O43572	A-kinase anchor protein 10, mitochondrial OS=Homo sapiens OX=9606 GN=AKAP10 PE=1 SV=2	AKAP10	[K].QSSLAEPVSPSK.[K]	1xTMTpro [K12]; 1xTMTpro [N-Term]; 1xPhospho [S9(100)]	[K].QSSLAEPVSPSK.[K] 1xTMTpro [K12] 1xTMTpro [N-Term] 1xPhospho [S9 100]	O43572 [179-190]	O43572 1xPhospho [S187(100)]	0	6	-1.61752	-0.761038	0.452388	0.784559	0.978623	0.162986	FALSE	0.442648	0.0189726	0.365299	0.0228683	0.0263245	0.123888	0.442648	O43572
O43581	Synaptotagmin-7 OS=Homo sapiens OX=9606 GN=SYT7 PE=1 SV=3	SYT7	[K].NSLETVGTPDSGR.[G]	1xTMTpro [N-Term]; 1xPhospho [T8(100)]	[K].NSLETVGTPDSGR.[G] 1xTMTpro [N-Term] 1xPhospho [T8 100]	O43581 [51-63]	O43581 1xPhospho [T58(100)]	0	2	-0.769429	-0.700421	0.278797	0.816025	1.43319	-1.05817	TRUE	0.598502	0.0212025	0.598502	0.0316399	0.0341922	0.0904188	0.224045	O43581
O43583	Density-regulated protein OS=Homo sapiens OX=9606 GN=DENR PE=1 SV=2	DENR	[K].LTVENSPKQEAGISEGQGTAGEEEEK.[K]	2xTMTpro [K8; K26]; 1xTMTpro [N-Term]; 1xPhospho [S6(100)]	[K].LTVENSPKQEAGISEGQGTAGEEEEK.[K] 2xTMTpro [K8 K26] 1xTMTpro [N-Term] 1xPhospho [S6 100]	O43583 [68-93]	O43583 1xPhospho [S73(100)]	1	5	-0.840731	0.178302	-0.840104	0.739096	-0.784027	1.54746	FALSE	0.309487	0.211477	0.0962959	0.142216	0.109492	0.309487	0.131032	O43583
O43583	Density-regulated protein OS=Homo sapiens OX=9606 GN=DENR PE=1 SV=2	DENR	[K].QEAGISEGQGTAGEEEEK.[K]	1xTMTpro [K18]; 1xTMTpro [N-Term]; 1xPhospho [S6(100)]	[K].QEAGISEGQGTAGEEEEK.[K] 1xTMTpro [K18] 1xTMTpro [N-Term] 1xPhospho [S6 100]	O43583 [76-93]	O43583 1xPhospho [S81(100)]	0	1	1.1237	0.91156	-0.705233	-1.2893	-0.631056	0.590331	TRUE	0.555909	0.555909	0.0215338	0.242014	0.118938	0.0375348	0.0240698	O43583
O43598	2'-deoxynucleoside 5'-phosphate N-hydrolase 1 OS=Homo sapiens OX=9606 GN=DNPH1 PE=1 SV=1	DNPH1	[R].YFEADPPGQVAASPDPTT.[-]	1xTMTpro [N-Term]; 1xPhospho [S13(100)]	[R].YFEADPPGQVAASPDPTT.[-] 1xTMTpro [N-Term] 1xPhospho [S13 100]	O43598 [157-174]	O43598 1xPhospho [S169(100)]	0	5	-1.62415	-0.337696	-0.221327	0.29203	1.34908	0.542064	FALSE	0.286758	0.0544141	0.249124	0.0644767	0.0605883	0.286758	0.284639	O43598
O43602	Neuronal migration protein doublecortin OS=Homo sapiens OX=9606 GN=DCX PE=1 SV=4	DCX	[K].QSPISTPTSPGSLR.[K]	1xTMTpro [N-Term]; 1xPhospho [S9(100)]	[K].QSPISTPTSPGSLR.[K] 1xTMTpro [N-Term] 1xPhospho [S9 100]	O43602 [331-344]	O43602 1xPhospho [S339(100)]	0	2	-1.02871	-1.2741	0.255553	0.253867	1.43546	0.35793	FALSE	0.338149	0.0480453	0.338149	0.0615873	0.0569996	0.237757	0.257462	O43602
O43639	Cytoplasmic protein NCK2 OS=Homo sapiens OX=9606 GN=NCK2 PE=1 SV=2	NCK2	[R].DASPTPSTDAEYPANGSGADR.[I]	1xTMTpro [N-Term]; 1xPhospho [S3(99.1)]	[R].DASPTPSTDAEYPANGSGADR.[I] 1xTMTpro [N-Term] 1xPhospho [S3 99.1]	O43639 [88-108]	O43639 1xPhospho [S90(99.1)]	0	4	0.124706	1.7569	0.264509	-0.664959	-1.12053	-0.360622	TRUE	0.549649	0.186655	0.0450418	0.110417	0.549649	0.050627	0.05761	O43639
O43639	Cytoplasmic protein NCK2 OS=Homo sapiens OX=9606 GN=NCK2 PE=1 SV=2	NCK2	[R].DASPTPSTDAEYPANGSGADR.[I]	1xTMTpro [N-Term]; 2xPhospho [S3(100); S7(99.9)]	[R].DASPTPSTDAEYPANGSGADR.[I] 1xTMTpro [N-Term] 2xPhospho [S3 100 S7 99.9]	O43639 [88-108]	O43639 2xPhospho [S90(100); S94(99.9)]	0	1	0.233291	1.26503	-0.79717	-0.88926	-0.880963	1.06907	TRUE	0.665063	0.665063	0.0227565	0.13219	0.10608	0.0456725	0.0282377	O43639
O43679	LIM domain-binding protein 2 OS=Homo sapiens OX=9606 GN=LDB2 PE=1 SV=1	LDB2	[K].RKNSTSSTSNSSAGNNANSTGSK.[K]	2xTMTpro [K2; K23]; 1xTMTpro [N-Term]; 1xPhospho [S4(99.9)]	[K].RKNSTSSTSNSSAGNNANSTGSK.[K] 2xTMTpro [K2 K23] 1xTMTpro [N-Term] 1xPhospho [S4 99.9]	O43679 [260-282]	O43679 1xPhospho [S263(99.9)]	2	6	-0.969194	-0.081169	1.32914	-1.27074	0.796533	0.195431	FALSE	0.29745	0.0792949	0.22641	0.0872922	0.173485	0.136068	0.29745	O43679
O43679	LIM domain-binding protein 2 OS=Homo sapiens OX=9606 GN=LDB2 PE=1 SV=1	LDB2	[R].KNSTSSTSNSSAGNNANSTGSK.[K]	2xTMTpro [K1; K22]; 1xTMTpro [N-Term]; 1xPhospho [S3(100)]	[R].KNSTSSTSNSSAGNNANSTGSK.[K] 2xTMTpro [K1 K22] 1xTMTpro [N-Term] 1xPhospho [S3 100]	O43679 [261-282]	O43679 1xPhospho [S263(100)]	1	2	-1.09325	-0.213916	1.19584	-0.379207	1.26136	-0.770829	FALSE	0.400681	0.032413	0.400681	0.0417527	0.0727773	0.0828581	0.369518	O43679
O43683	Mitotic checkpoint serine/threonine-protein kinase BUB1 OS=Homo sapiens OX=9606 GN=BUB1 PE=1 SV=1	BUB1	[R].DGKFSPIQEK.[S]	2xTMTpro [K3; K10]; 1xTMTpro [N-Term]; 1xPhospho [S5(100)]	[R].DGKFSPIQEK.[S] 2xTMTpro [K3 K10] 1xTMTpro [N-Term] 1xPhospho [S5 100]	O43683 [651-660]	O43683 1xPhospho [S655(100)]	1	5	-0.0877033	-0.435209	-1.14438	-0.203271	0.0126572	1.85791	FALSE	0.319111	0.215947	0.0808982	0.201128	0.0912131	0.319111	0.0917033	O43683
O43683	Mitotic checkpoint serine/threonine-protein kinase BUB1 OS=Homo sapiens OX=9606 GN=BUB1 PE=1 SV=1	BUB1	[R].DGKFSPIQEKSPK.[Q]	3xTMTpro [K3; K10; K13]; 1xTMTpro [N-Term]; 2xPhospho [S5(100); S11(100)]	[R].DGKFSPIQEKSPK.[Q] 3xTMTpro [K3 K10 K13] 1xTMTpro [N-Term] 2xPhospho [S5 100 S11 100]	O43683 [651-663]	O43683 2xPhospho [S655(100); S661(100)]	2	5	-0.552117	-0.797381	-1.27381	0.668448	0.778434	1.17643	TRUE	0.510984	0.0887506	0.112801	0.110468	0.0631209	0.510984	0.113876	O43683
O43719	HIV Tat-specific factor 1 OS=Homo sapiens OX=9606 GN=HTATSF1 PE=1 SV=1	HTATSF1	[K].ESEEGNPVRGSEEDSPKK.[E]	2xTMTpro [K17; K18]; 1xTMTpro [N-Term]; 1xPhospho [S15(100)]	[K].ESEEGNPVRGSEEDSPKK.[E] 2xTMTpro [K17 K18] 1xTMTpro [N-Term] 1xPhospho [S15 100]	O43719 [484-501]	O43719 1xPhospho [S498(100)]	2	5	-0.370244	-1.56747	0.0829345	-0.29371	1.12335	1.02514	FALSE	0.413274	0.0619372	0.197295	0.0887515	0.0625016	0.413274	0.176241	O43719
O43719	HIV Tat-specific factor 1 OS=Homo sapiens OX=9606 GN=HTATSF1 PE=1 SV=1	HTATSF1	[K].ESSPEKEAEEGCPEKESEEGCPK.[R]	2xCarbamidomethyl [C12; C21]; 3xTMTpro [K6; K15; K23]; 1xTMTpro [N-Term]; 1xPhospho [S3(98.1)]	[K].ESSPEKEAEEGCPEKESEEGCPK.[R] 2xCarbamidomethyl [C12 C21] 3xTMTpro [K6 K15 K23] 1xTMTpro [N-Term] 1xPhospho [S3 98.1]	O43719 [451-473]	O43719 1xPhospho [S453(98.1)]	2	1	0.0109611	0.270506	-0.731226	-0.917667	-0.459741	1.82717	FALSE	0.429494	0.429494	0.0496665	0.205129	0.114106	0.140076	0.0615285	O43719
O43719	HIV Tat-specific factor 1 OS=Homo sapiens OX=9606 GN=HTATSF1 PE=1 SV=1	HTATSF1	[K].LFDEEEDSSEKLFDDSDER.[G]	1xTMTpro [K11]; 1xTMTpro [N-Term]; 1xPhospho [S8(98.9)]	[K].LFDEEEDSSEKLFDDSDER.[G] 1xTMTpro [K11] 1xTMTpro [N-Term] 1xPhospho [S8 98.9]	O43719 [706-724]	O43719 1xPhospho [S713(98.9)]	1	6	-1.64877	-0.824753	0.486718	0.804115	0.687449	0.49524	FALSE	0.44908	0.0256967	0.291069	0.029199	0.0336839	0.171271	0.44908	O43719
O43719	HIV Tat-specific factor 1 OS=Homo sapiens OX=9606 GN=HTATSF1 PE=1 SV=1	HTATSF1	[K].LFEDDDSNEKLFDEEEDSSEK.[L]	2xTMTpro [K10; K21]; 1xTMTpro [N-Term]; 1xPhospho [S7(100)]	[K].LFEDDDSNEKLFDEEEDSSEK.[L] 2xTMTpro [K10 K21] 1xTMTpro [N-Term] 1xPhospho [S7 100]	O43719 [696-716]	O43719 1xPhospho [S702(100)]	1	6	-0.967939	-0.879223	1.63365	-0.423408	0.664259	-0.0273344	FALSE	0.409229	0.0365721	0.333984	0.0433618	0.076953	0.0999001	0.409229	O43719
O43719	HIV Tat-specific factor 1 OS=Homo sapiens OX=9606 GN=HTATSF1 PE=1 SV=1	HTATSF1	[K].TEDGGEFEEGASENNAK.[E]	1xTMTpro [K17]; 1xTMTpro [N-Term]; 1xPhospho [S12(100)]	[K].TEDGGEFEEGASENNAK.[E] 1xTMTpro [K17] 1xTMTpro [N-Term] 1xPhospho [S12 100]	O43719 [434-450]	O43719 1xPhospho [S445(100)]	0	1	0.735435	0.952714	-1.74797	-0.341739	-0.185641	0.587205	FALSE	0.411331	0.411331	0.0301858	0.373389	0.0788223	0.0734066	0.0328654	O43719
O43719	HIV Tat-specific factor 1 OS=Homo sapiens OX=9606 GN=HTATSF1 PE=1 SV=1	HTATSF1	[K].VFDDESDEKEDEEYADEK.[G]	2xTMTpro [K9; K18]; 1xTMTpro [N-Term]; 1xPhospho [S6(100)]	[K].VFDDESDEKEDEEYADEK.[G] 2xTMTpro [K9 K18] 1xTMTpro [N-Term] 1xPhospho [S6 100]	O43719 [637-654]	O43719 1xPhospho [S642(100)]	1	2	-1.33792	-1.05901	0.968706	0.733736	0.777682	-0.0831948	FALSE	0.442431	0.0146605	0.442431	0.0177874	0.022947	0.0694658	0.432708	O43719
O43719	HIV Tat-specific factor 1 OS=Homo sapiens OX=9606 GN=HTATSF1 PE=1 SV=1	HTATSF1	[K].VFDDESDEKEDEEYADEKGLEAADK.[K]	3xTMTpro [K9; K18; K25]; 1xTMTpro [N-Term]; 1xPhospho [S6(100)]	[K].VFDDESDEKEDEEYADEKGLEAADK.[K] 3xTMTpro [K9 K18 K25] 1xTMTpro [N-Term] 1xPhospho [S6 100]	O43719 [637-661]	O43719 1xPhospho [S642(100)]	2	6	-1.52549	-0.487877	1.40635	0.186332	0.618902	-0.198222	TRUE	0.57073	0.0184597	0.294271	0.0208156	0.0371901	0.0585339	0.57073	O43719
O43719	HIV Tat-specific factor 1 OS=Homo sapiens OX=9606 GN=HTATSF1 PE=1 SV=1	HTATSF1	[K].VLDEEGSEREFDEDSDEKEEEEDTYEK.[V]	2xTMTpro [K18; K27]; 1xTMTpro [N-Term]; 1xPhospho [S15(100)]	[K].VLDEEGSEREFDEDSDEKEEEEDTYEK.[V] 2xTMTpro [K18 K27] 1xTMTpro [N-Term] 1xPhospho [S15 100]	O43719 [610-636]	O43719 1xPhospho [S624(100)]	2	6	-1.69429	-0.347242	-0.0466142	1.23432	0.183438	0.67039	FALSE	0.332994	0.0535069	0.213061	0.0545606	0.0586864	0.287191	0.332994	O43719
O43719	HIV Tat-specific factor 1 OS=Homo sapiens OX=9606 GN=HTATSF1 PE=1 SV=1	HTATSF1	[R].EFDEDSDEKEEEEDTYEK.[V]	2xTMTpro [K9; K18]; 1xTMTpro [N-Term]; 1xPhospho [S6(100)]	[R].EFDEDSDEKEEEEDTYEK.[V] 2xTMTpro [K9 K18] 1xTMTpro [N-Term] 1xPhospho [S6 100]	O43719 [619-636]	O43719 1xPhospho [S624(100)]	1	6	-1.75768	-0.291119	0.285382	0.600995	-0.0135818	1.176	FALSE	0.326413	0.0702563	0.182342	0.0636716	0.0765588	0.280759	0.326413	O43719
O43719	HIV Tat-specific factor 1 OS=Homo sapiens OX=9606 GN=HTATSF1 PE=1 SV=1	HTATSF1	[R].GSEEDSPKKESK.[K]	3xTMTpro [K8; K9; K12]; 1xTMTpro [N-Term]; 1xPhospho [S6(100)]	[R].GSEEDSPKKESK.[K] 3xTMTpro [K8 K9 K12] 1xTMTpro [N-Term] 1xPhospho [S6 100]	O43719 [493-504]	O43719 1xPhospho [S498(100)]	2	2	-0.955771	-1.32128	0.547378	0.881313	1.09669	-0.248335	TRUE	0.617273	0.0134824	0.617273	0.0186334	0.0196231	0.0903589	0.240629	O43719
O43719	HIV Tat-specific factor 1 OS=Homo sapiens OX=9606 GN=HTATSF1 PE=1 SV=1	HTATSF1	[R].GTLGGFGSVEEGPLSTGSSFILSSDDDDDDI.[-]	1xTMTpro [N-Term]; 2xPhospho [S23(100); S24(100)]	[R].GTLGGFGSVEEGPLSTGSSFILSSDDDDDDI.[-] 1xTMTpro [N-Term] 2xPhospho [S23 100 S24 100]	O43719 [725-755]	O43719 2xPhospho [S747(100); S748(100)]	0	2	-1.15426	-0.725638	1.41116	0.220622	0.855607	-0.607489	FALSE	0.466787	0.0148967	0.466787	0.0185891	0.0313809	0.0484454	0.419901	O43719
O43719	HIV Tat-specific factor 1 OS=Homo sapiens OX=9606 GN=HTATSF1 PE=1 SV=1	HTATSF1	[R].RSDSVSASER.[A]	1xTMTpro [N-Term]; 1xPhospho [S4(100)]	[R].RSDSVSASER.[A] 1xTMTpro [N-Term] 1xPhospho [S4 100]	O43719 [384-393]	O43719 1xPhospho [S387(100)]	1	3	1.40304	-0.596355	-0.50405	-1.17097	1.01452	-0.146177	FALSE	0.393381	0.143356	0.0961756	0.393381	0.141227	0.142967	0.0828939	O43719
O43719	HIV Tat-specific factor 1 OS=Homo sapiens OX=9606 GN=HTATSF1 PE=1 SV=1	HTATSF1	[R].SDSVSASER.[A]	1xTMTpro [N-Term]; 1xPhospho [S3(100)]	[R].SDSVSASER.[A] 1xTMTpro [N-Term] 1xPhospho [S3 100]	O43719 [385-393]	O43719 1xPhospho [S387(100)]	0	3	1.24041	-0.672172	-0.374121	-1.39295	0.923996	0.274841	FALSE	0.371991	0.157036	0.0927409	0.371991	0.142494	0.151797	0.0839402	O43719
O43765	Small glutamine-rich tetratricopeptide repeat-containing protein alpha OS=Homo sapiens OX=9606 GN=SGTA PE=1 SV=1	SGTA	[K].EMPQDLRSPARTPPSEEDSAEAER.[L]	1xTMTpro [N-Term]; 2xPhospho [S8(100); T12(100)]	[K].EMPQDLRSPARTPPSEEDSAEAER.[L] 1xTMTpro [N-Term] 2xPhospho [S8 100 T12 100]	O43765 [70-93]	O43765 2xPhospho [S77(100); T81(100)]	2	2	-1.25127	-0.318154	0.840592	0.400153	1.2626	-0.933923	TRUE	0.528534	0.016988	0.528534	0.0223676	0.0329153	0.0577437	0.341451	O43765
O43765	Small glutamine-rich tetratricopeptide repeat-containing protein alpha OS=Homo sapiens OX=9606 GN=SGTA PE=1 SV=1	SGTA	[R].SPARTPPSEEDSAEAER.[L]	1xTMTpro [N-Term]; 1xPhospho [T5(100)]	[R].SPARTPPSEEDSAEAER.[L] 1xTMTpro [N-Term] 1xPhospho [T5 100]	O43765 [77-93]	O43765 1xPhospho [T81(100)]	1	2	-0.850294	-1.03255	0.443484	1.17538	1.0258	-0.761819	TRUE	0.633409	0.0151438	0.633409	0.0213368	0.0234626	0.0785822	0.228065	O43765
O43765	Small glutamine-rich tetratricopeptide repeat-containing protein alpha OS=Homo sapiens OX=9606 GN=SGTA PE=1 SV=1	SGTA	[R].SPARTPPSEEDSAEAER.[L]	1xTMTpro [N-Term]; 2xPhospho [S1(100); T5(100)]	[R].SPARTPPSEEDSAEAER.[L] 1xTMTpro [N-Term] 2xPhospho [S1 100 T5 100]	O43765 [77-93]	O43765 2xPhospho [S77(100); T81(100)]	1	5	-0.282109	-1.14052	-0.800298	1.31418	-0.193373	1.10213	TRUE	0.509576	0.0870158	0.116478	0.101492	0.0608018	0.509576	0.124637	O43765
O43765	Small glutamine-rich tetratricopeptide repeat-containing protein alpha OS=Homo sapiens OX=9606 GN=SGTA PE=1 SV=1	SGTA	[R].SRTPSASNDDQQE.[-]	1xTMTpro [N-Term]; 1xPhospho [T3(100)]	[R].SRTPSASNDDQQE.[-] 1xTMTpro [N-Term] 1xPhospho [T3 100]	O43765 [301-313]	O43765 1xPhospho [T303(100)]	1	2	-0.756504	-0.861355	1.36005	1.06222	0.0360981	-0.8405	FALSE	0.406601	0.0280809	0.406601	0.0340961	0.0580093	0.0806213	0.392592	O43765
O43765	Small glutamine-rich tetratricopeptide repeat-containing protein alpha OS=Homo sapiens OX=9606 GN=SGTA PE=1 SV=1	SGTA	[R].SRTPSASNDDQQE.[-]	1xTMTpro [N-Term]; 2xPhospho [T3(100); S5(100)]	[R].SRTPSASNDDQQE.[-] 1xTMTpro [N-Term] 2xPhospho [T3 100 S5 100]	O43765 [301-313]	O43765 2xPhospho [T303(100); S305(100)]	1	3	1.11875	-0.238229	-1.10809	-1.14014	1.02191	0.345794	FALSE	0.474019	0.162898	0.0652126	0.474019	0.101051	0.136575	0.0602451	O43765
O43765	Small glutamine-rich tetratricopeptide repeat-containing protein alpha OS=Homo sapiens OX=9606 GN=SGTA PE=1 SV=1	SGTA	[R].TPSASNDDQQE.[-]	1xTMTpro [N-Term]; 1xPhospho [S3(99.1)]	[R].TPSASNDDQQE.[-] 1xTMTpro [N-Term] 1xPhospho [S3 99.1]	O43765 [303-313]	O43765 1xPhospho [S305(99.1)]	0	3	0.142415	-0.0852733	-0.412532	-1.66288	1.02331	0.994955	FALSE	0.261454	0.190125	0.0997569	0.261454	0.147979	0.19499	0.105694	O43765
O43815	Striatin OS=Homo sapiens OX=9606 GN=STRN PE=1 SV=4	STRN	[K].FLESAAADFSDEDEDDDVDGR.[E]	1xTMTpro [N-Term]; 1xPhospho [S10(100)]	[K].FLESAAADFSDEDEDDDVDGR.[E] 1xTMTpro [N-Term] 1xPhospho [S10 100]	O43815 [236-256]	O43815 1xPhospho [S245(100)]	0	5	-0.96842	0.561826	-0.864274	0.304485	-0.621319	1.5877	FALSE	0.261722	0.251842	0.0894557	0.15084	0.122172	0.261722	0.123967	O43815
O43815	Striatin OS=Homo sapiens OX=9606 GN=STRN PE=1 SV=4	STRN	[K].FLESAAADFSDEDEDDDVDGREK.[S]	1xTMTpro [K23]; 1xTMTpro [N-Term]; 1xPhospho [S10(100)]	[K].FLESAAADFSDEDEDDDVDGREK.[S] 1xTMTpro [K23] 1xTMTpro [N-Term] 1xPhospho [S10 100]	O43815 [236-258]	O43815 1xPhospho [S245(100)]	1	1	-0.77494	0.950829	-0.495089	0.133608	-1.17512	1.36071	FALSE	0.332114	0.332114	0.0762162	0.149505	0.171104	0.162815	0.108246	O43815
O43815	Striatin OS=Homo sapiens OX=9606 GN=STRN PE=1 SV=4	STRN	[R].DVDELPSLQPSVGSPSRPSSSR.[L]	1xTMTpro [N-Term]; 1xPhospho [S7(96.7)]	[R].DVDELPSLQPSVGSPSRPSSSR.[L] 1xTMTpro [N-Term] 1xPhospho [S7 96.7]	O43815 [363-384]	O43815 1xPhospho [S369(96.7)]	1	1	0.608848	0.764066	-1.38665	-0.480788	-0.693296	1.18782	TRUE	0.57732	0.57732	0.0327603	0.204285	0.0785406	0.0702553	0.0368392	O43815
O43822	Cilia- and flagella-associated protein 410 OS=Homo sapiens OX=9606 GN=CFAP410 PE=1 SV=1	CFAP410	[K].LCCTLSSLSSAAETGRDPLDSEEEATSGAQDER.[G]	2xCarbamidomethyl [C2; C3]; 1xTMTpro [N-Term]; 1xPhospho [S21(100)]	[K].LCCTLSSLSSAAETGRDPLDSEEEATSGAQDER.[G] 2xCarbamidomethyl [C2 C3] 1xTMTpro [N-Term] 1xPhospho [S21 100]	O43822 [157-189]	O43822 1xPhospho [S177(100)]	1	6	-1.84581	0.675613	0.770793	0.530532	0.289647	-0.420776	FALSE	0.446427	0.0515312	0.240755	0.0514401	0.0987659	0.11108	0.446427	O43822
O43822-4	Isoform 4 of Protein C21orf2 [OS=Homo sapiens]	CFAP410	[K].LCCTLSSLSSAAETGRDPLDSEEEATGAQDER.[G]	2xCarbamidomethyl [C2; C3]; 1xTMTpro [N-Term]; 1xPhospho [S21(100)]	[K].LCCTLSSLSSAAETGRDPLDSEEEATGAQDER.[G] 2xCarbamidomethyl [C2 C3] 1xTMTpro [N-Term] 1xPhospho [S21 100]	O43822-4 [157-188]	O43822-4 1xPhospho [S177(100)]	1	4	-1.22923	1.77917	-0.503963	-0.135741	0.198346	-0.108582	FALSE	0.217771	0.174121	0.13122	0.146811	0.217771	0.1551	0.174977	O43822-4
O43823	A-kinase anchor protein 8 OS=Homo sapiens OX=9606 GN=AKAP8 PE=1 SV=1	AKAP8	[R].AVDGEGAPAPESSGEPAEDEGPTDTAEAGSDPQAEQLLEEQVPCGTAHEK.[G]	1xCarbamidomethyl [C44]; 1xTMTpro [K50]; 1xTMTpro [N-Term]; 1xPhospho [S12(96.9)]	[R].AVDGEGAPAPESSGEPAEDEGPTDTAEAGSDPQAEQLLEEQVPCGTAHEK.[G] 1xCarbamidomethyl [C44] 1xTMTpro [K50] 1xTMTpro [N-Term] 1xPhospho [S12 96.9]	O43823 [588-637]	O43823 1xPhospho [S599(96.9)]	0	4	0.761963	0.502844	1.28208	-1.0092	-1.17015	-0.367539	TRUE	0.630286	0.111394	0.0522669	0.0947537	0.630286	0.0487879	0.0625113	O43823
O43823	A-kinase anchor protein 8 OS=Homo sapiens OX=9606 GN=AKAP8 PE=1 SV=1	AKAP8	[R].GGSGGGGEGIQDR.[E]	1xTMTpro [N-Term]; 1xPhospho [S3(100)]	[R].GGSGGGGEGIQDR.[E] 1xTMTpro [N-Term] 1xPhospho [S3 100]	O43823 [110-122]	O43823 1xPhospho [S112(100)]	0	3	1.84176	0.115784	-1.01519	-0.444737	0.0992644	-0.596881	TRUE	0.554157	0.161873	0.0462229	0.554157	0.122133	0.07295	0.0426636	O43823
O43823	A-kinase anchor protein 8 OS=Homo sapiens OX=9606 GN=AKAP8 PE=1 SV=1	AKAP8	[R].VDSEGDFSENDDAAGDFR.[S]	1xTMTpro [N-Term]; 1xPhospho [S8(100)]	[R].VDSEGDFSENDDAAGDFR.[S] 1xTMTpro [N-Term] 1xPhospho [S8 100]	O43823 [321-338]	O43823 1xPhospho [S328(100)]	0	1	0.340231	1.45134	-0.687386	0.0765727	-1.48547	0.304712	FALSE	0.452668	0.452668	0.0423548	0.169433	0.212636	0.0703411	0.0525677	O43823
O43823	A-kinase anchor protein 8 OS=Homo sapiens OX=9606 GN=AKAP8 PE=1 SV=1	AKAP8	[R].VDSEGDFSENDDAAGDFR.[S]	1xTMTpro [N-Term]; 2xPhospho [S3(100); S8(100)]	[R].VDSEGDFSENDDAAGDFR.[S] 1xTMTpro [N-Term] 2xPhospho [S3 100 S8 100]	O43823 [321-338]	O43823 2xPhospho [S323(100); S328(100)]	0	1	-0.677754	0.316584	0.528197	-0.0137554	-1.51703	1.36376	FALSE	0.237053	0.237053	0.0985284	0.129373	0.22513	0.161752	0.148164	O43823
O43823	A-kinase anchor protein 8 OS=Homo sapiens OX=9606 GN=AKAP8 PE=1 SV=1	AKAP8	[R].VDSEGDFSENDDAAGDFRSGDEEFKGEDELCDSGR.[Q]	1xCarbamidomethyl [C31]; 1xTMTpro [K25]; 1xTMTpro [N-Term]; 2xPhospho [S8(99.9); S19(100)]	[R].VDSEGDFSENDDAAGDFRSGDEEFKGEDELCDSGR.[Q] 1xCarbamidomethyl [C31] 1xTMTpro [K25] 1xTMTpro [N-Term] 2xPhospho [S8 99.9 S19 100]	O43823 [321-355]	O43823 2xPhospho [S328(99.9); S339(100)]	2	6	-0.776821	0.414073	1.16702	1.02599	-1.17552	-0.654738	FALSE	0.280905	0.095703	0.190983	0.0869379	0.223882	0.121588	0.280905	O43823
O43823	A-kinase anchor protein 8 OS=Homo sapiens OX=9606 GN=AKAP8 PE=1 SV=1	AKAP8	[R].VDSEGDFSENDDAAGDFRSGDEEFKGEDELCDSGR.[Q]	1xCarbamidomethyl [C31]; 1xTMTpro [K25]; 1xTMTpro [N-Term]; 3xPhospho [S3(100); S8(100); S19(100)]	[R].VDSEGDFSENDDAAGDFRSGDEEFKGEDELCDSGR.[Q] 1xCarbamidomethyl [C31] 1xTMTpro [K25] 1xTMTpro [N-Term] 3xPhospho [S3 100 S8 100 S19 100]	O43823 [321-355]	O43823 3xPhospho [S323(100); S328(100); S339(100)]	2	6	-0.563411	-0.502807	1.83297	-0.323686	-0.879961	0.436897	FALSE	0.269089	0.0994378	0.178658	0.0891153	0.231706	0.131994	0.269089	O43823
O43829	Zinc finger and BTB domain-containing protein 14 OS=Homo sapiens OX=9606 GN=ZBTB14 PE=1 SV=2	ZBTB14	[R].DVSSPDENNGQSK.[S]	1xTMTpro [K13]; 1xTMTpro [N-Term]; 1xPhospho [S4(99)]	[R].DVSSPDENNGQSK.[S] 1xTMTpro [K13] 1xTMTpro [N-Term] 1xPhospho [S4 99]	O43829 [129-141]	O43829 1xPhospho [S132(99)]	0	1	1.0074	1.22625	-1.35798	-0.591748	-0.493307	0.209386	FALSE	0.483039	0.483039	0.0221357	0.330096	0.0973299	0.0430276	0.0243718	O43829
O43847	Nardilysin OS=Homo sapiens OX=9606 GN=NRDC PE=1 SV=3	NRDC	[R].LGADESEEEGR.[R]	1xTMTpro [N-Term]; 1xPhospho [S6(100)]	[R].LGADESEEEGR.[R] 1xTMTpro [N-Term] 1xPhospho [S6 100]	O43847 [81-91]	O43847 1xPhospho [S86(100)]	0	5	-0.47148	-1.0503	0.7914	-0.582116	-0.305017	1.61752	FALSE	0.261949	0.133112	0.148223	0.122488	0.138219	0.261949	0.196009	O43847
O43847	Nardilysin OS=Homo sapiens OX=9606 GN=NRDC PE=1 SV=3	NRDC	[R].LGADESEEEGRR.[G]	1xTMTpro [N-Term]; 1xPhospho [S6(100)]	[R].LGADESEEEGRR.[G] 1xTMTpro [N-Term] 1xPhospho [S6 100]	O43847 [81-92]	O43847 1xPhospho [S86(100)]	1	2	-0.421826	-0.940781	1.33328	0.0135168	1.04691	-1.0311	TRUE	0.517464	0.0279323	0.517464	0.0396088	0.0612067	0.0768475	0.276941	O43847
O43847	Nardilysin OS=Homo sapiens OX=9606 GN=NRDC PE=1 SV=3	NRDC	[R].LGADESEEEGRRGSLSNAGDPEIVK.[S]	1xTMTpro [K25]; 1xTMTpro [N-Term]; 1xPhospho [S]	[R].LGADESEEEGRRGSLSNAGDPEIVK.[S] 1xTMTpro [K25] 1xTMTpro [N-Term] 1xPhospho [S]	O43847 [81-105]		2	4	-0.554894	-0.107784	1.55947	0.149417	-1.43933	0.393122	FALSE	0.27267	0.122631	0.148621	0.0962967	0.27267	0.129609	0.230172	O43847
O43847	Nardilysin OS=Homo sapiens OX=9606 GN=NRDC PE=1 SV=3	NRDC	[R].RGSLSNAGDPEIVK.[S]	1xTMTpro [K14]; 1xTMTpro [N-Term]; 1xPhospho [S3(100)]	[R].RGSLSNAGDPEIVK.[S] 1xTMTpro [K14] 1xTMTpro [N-Term] 1xPhospho [S3 100]	O43847 [92-105]	O43847 1xPhospho [S94(100)]	1	6	-0.462608	-1.27587	1.26356	0.0644978	-0.653044	1.06347	FALSE	0.261265	0.0979954	0.192399	0.0953937	0.134892	0.218055	0.261265	O43847
O43852	Calumenin OS=Homo sapiens OX=9606 GN=CALU PE=1 SV=2	CALU	[K].VHNDAQSFDYDHDAFLGAEEAK.[T]	1xTMTpro [K22]; 1xTMTpro [N-Term]; 2xPhospho [S7(100); Y10(100)]	[K].VHNDAQSFDYDHDAFLGAEEAK.[T] 1xTMTpro [K22] 1xTMTpro [N-Term] 2xPhospho [S7 100 Y10 100]	O43852 [38-59]	O43852 2xPhospho [S44(100); Y47(100)]	0	5	-1.54728	0.791418	-0.728358	0.0718732	1.17869	0.233661	FALSE	0.257113	0.0995036	0.19187	0.11061	0.105613	0.257113	0.235291	O43852
O43852-4	Isoform 4 of Calumenin [OS=Homo sapiens] Calumenin OS=Homo sapiens OX=9606 GN=CALU PE=1 SV=2	CALU	[K].VHNDAQSFDYDHDAFLGAEEAK.[T]	1xTMTpro [K22]; 1xTMTpro [N-Term]; 1xPhospho [S7(100)]	[K].VHNDAQSFDYDHDAFLGAEEAK.[T] 1xTMTpro [K22] 1xTMTpro [N-Term] 1xPhospho [S7 100]	O43852-4 [46-67]; O43852 [38-59]	O43852-4 1xPhospho [S52(100)]; O43852 1xPhospho [S44(100)]	0	6	-1.47101	0.793983	-0.582156	0.150832	1.33835	-0.229999	FALSE	0.258851	0.0857231	0.227842	0.102648	0.105856	0.219079	0.258851	O43852-4
O43896	Kinesin-like protein KIF1C OS=Homo sapiens OX=9606 GN=KIF1C PE=1 SV=3	KIF1C	[R].LYADSDSGDDSDKR.[S]	1xTMTpro [K13]; 1xTMTpro [N-Term]; 2xPhospho [S5(100); S7(100)]	[R].LYADSDSGDDSDKR.[S] 1xTMTpro [K13] 1xTMTpro [N-Term] 2xPhospho [S5 100 S7 100]	O43896 [670-683]	O43896 2xPhospho [S674(100); S676(100)]	1	6	0.067007	-1.52216	1.26097	0.645131	-0.759619	0.308673	FALSE	0.255236	0.0872446	0.229318	0.0982117	0.134665	0.195324	0.255236	O43896
O43896	Kinesin-like protein KIF1C OS=Homo sapiens OX=9606 GN=KIF1C PE=1 SV=3	KIF1C	[R].RNSLDGGGR.[S]	1xTMTpro [N-Term]; 1xPhospho [S3(100)]	[R].RNSLDGGGR.[S] 1xTMTpro [N-Term] 1xPhospho [S3 100]	O43896 [1031-1039]	O43896 1xPhospho [S1033(100)]	1	3	1.15632	-0.67772	-0.835711	-0.0109557	1.28797	-0.919902	FALSE	0.280445	0.108447	0.167325	0.280445	0.120464	0.202404	0.120915	O43896
O43933	Peroxisome biogenesis factor 1 OS=Homo sapiens OX=9606 GN=PEX1 PE=1 SV=1	PEX1	[R].SQSGEDESMNQPGPIK.[T]	1xTMTpro [K16]; 1xTMTpro [N-Term]; 1xPhospho [S3(100)]	[R].SQSGEDESMNQPGPIK.[T] 1xTMTpro [K16] 1xTMTpro [N-Term] 1xPhospho [S3 100]	O43933 [1209-1224]	O43933 1xPhospho [S1211(100)]	0	3	1.47488	0.856597	-1.19039	-0.75504	-0.0718941	-0.31415	FALSE	0.460678	0.239032	0.0459316	0.460678	0.138494	0.0695348	0.0463284	O43933
O43933	Peroxisome biogenesis factor 1 OS=Homo sapiens OX=9606 GN=PEX1 PE=1 SV=1	PEX1	[R].TASQEGCQELTQEQR.[D]	1xCarbamidomethyl [C7]; 1xTMTpro [N-Term]; 1xPhospho [S3(99.5)]	[R].TASQEGCQELTQEQR.[D] 1xCarbamidomethyl [C7] 1xTMTpro [N-Term] 1xPhospho [S3 99.5]	O43933 [1179-1193]	O43933 1xPhospho [S1181(99.5)]	0	6	-1.77681	0.888943	-0.108714	0.506919	0.821046	-0.331382	FALSE	0.332411	0.0726467	0.239743	0.0775397	0.105029	0.172631	0.332411	O43933
O60216	Double-strand-break repair protein rad21 homolog OS=Homo sapiens OX=9606 GN=RAD21 PE=1 SV=2	RAD21	[K].AHVFECNLESSVESIISPK.[V]	1xCarbamidomethyl [C6]; 1xTMTpro [K19]; 1xTMTpro [N-Term]; 1xPhospho [S17(100)]	[K].AHVFECNLESSVESIISPK.[V] 1xCarbamidomethyl [C6] 1xTMTpro [K19] 1xTMTpro [N-Term] 1xPhospho [S17 100]	O60216 [30-48]	O60216 1xPhospho [S46(100)]	0	1	0.761975	0.407101	-1.71583	0.12685	-0.566364	0.986269	FALSE	0.422761	0.422761	0.0344042	0.328691	0.0726548	0.103652	0.0378365	O60216
O60216	Double-strand-break repair protein rad21 homolog OS=Homo sapiens OX=9606 GN=RAD21 PE=1 SV=2	RAD21	[R].EGSAFEDDDMLVSTTTSNLLLESEQSTSNLNEK.[I]	1xTMTpro [K33]; 1xTMTpro [N-Term]; 1xPhospho [S3(100)]	[R].EGSAFEDDDMLVSTTTSNLLLESEQSTSNLNEK.[I] 1xTMTpro [K33] 1xTMTpro [N-Term] 1xPhospho [S3 100]	O60216 [173-205]	O60216 1xPhospho [S175(100)]	0	5	0.113396	-0.781492	-0.170207	-0.970885	-0.0356839	1.84487	FALSE	0.258578	0.215982	0.0911349	0.203813	0.124132	0.258578	0.10636	O60216
O60231	Pre-mRNA-splicing factor ATP-dependent RNA helicase DHX16 OS=Homo sapiens OX=9606 GN=DHX16 PE=1 SV=2	DHX16	[K].QQTEKPESEDEWER.[T]	1xTMTpro [K5]; 1xTMTpro [N-Term]; 1xPhospho [S8(100)]	[K].QQTEKPESEDEWER.[T] 1xTMTpro [K5] 1xTMTpro [N-Term] 1xPhospho [S8 100]	O60231 [153-166]	O60231 1xPhospho [S160(100)]	1	6	-1.67844	0.175772	1.11338	-0.127766	-0.358858	0.875908	FALSE	0.353951	0.0887953	0.17863	0.0724867	0.144503	0.161633	0.353951	O60231
O60231	Pre-mRNA-splicing factor ATP-dependent RNA helicase DHX16 OS=Homo sapiens OX=9606 GN=DHX16 PE=1 SV=2	DHX16	[K].QQTEKPESEDEWERTER.[E]	1xTMTpro [K5]; 1xTMTpro [N-Term]; 1xPhospho [S8(100)]	[K].QQTEKPESEDEWERTER.[E] 1xTMTpro [K5] 1xTMTpro [N-Term] 1xPhospho [S8 100]	O60231 [153-169]	O60231 1xPhospho [S160(100)]	2	4	0.170736	0.64191	1.23312	0.333429	-1.40952	-0.969675	FALSE	0.4369	0.116437	0.114104	0.10507	0.4369	0.0845347	0.142955	O60231
O60231	Pre-mRNA-splicing factor ATP-dependent RNA helicase DHX16 OS=Homo sapiens OX=9606 GN=DHX16 PE=1 SV=2	DHX16	[R].LLEDSEESSEETVSR.[A]	1xTMTpro [N-Term]; 1xPhospho [S5(100)]	[R].LLEDSEESSEETVSR.[A] 1xTMTpro [N-Term] 1xPhospho [S5 100]	O60231 [99-113]	O60231 1xPhospho [S103(100)]	0	4	0.921807	0.401162	0.878373	0.274858	-1.04256	-1.43364	FALSE	0.416439	0.122281	0.113911	0.140952	0.416439	0.0861793	0.120237	O60231
O60231	Pre-mRNA-splicing factor ATP-dependent RNA helicase DHX16 OS=Homo sapiens OX=9606 GN=DHX16 PE=1 SV=2	DHX16	[R].LLEDSEESSEETVSR.[A]	1xTMTpro [N-Term]; 2xPhospho [S5(100); S8(100)]	[R].LLEDSEESSEETVSR.[A] 1xTMTpro [N-Term] 2xPhospho [S5 100 S8 100]	O60231 [99-113]	O60231 2xPhospho [S103(100); S106(100)]	0	1	-1.1723	0.843215	-0.401897	-0.35984	-0.461753	1.55257	FALSE	0.253616	0.253616	0.0951992	0.14502	0.159959	0.20755	0.138656	O60231
O60231	Pre-mRNA-splicing factor ATP-dependent RNA helicase DHX16 OS=Homo sapiens OX=9606 GN=DHX16 PE=1 SV=2	DHX16	[R].LLEDSEESSEETVSR.[A]	1xTMTpro [N-Term]; 3xPhospho [S5(100); S8(100); S9(100)]	[R].LLEDSEESSEETVSR.[A] 1xTMTpro [N-Term] 3xPhospho [S5 100 S8 100 S9 100]	O60231 [99-113]	O60231 3xPhospho [S103(100); S106(100); S107(100)]	0	1	0.565962	0.539074	0.387847	-1.63769	-0.806839	0.951649	FALSE	0.3345	0.3345	0.0453335	0.177016	0.317595	0.0697623	0.0557931	O60231
O60248	Protein SOX-15 OS=Homo sapiens OX=9606 GN=SOX15 PE=1 SV=1	SOX15	[R].EGAGSPAAPGTLPLEK.[V]	1xTMTpro [K16]; 1xTMTpro [N-Term]; 1xPhospho [S5(100)]	[R].EGAGSPAAPGTLPLEK.[V] 1xTMTpro [K16] 1xTMTpro [N-Term] 1xPhospho [S5 100]	O60248 [33-48]	O60248 1xPhospho [S37(100)]	0	1	0.819134	0.80783	-0.135177	-0.0580314	-1.86295	0.429194	FALSE	0.44351	0.44351	0.0352568	0.16227	0.256601	0.0584884	0.043875	O60248
O60256	Phosphoribosyl pyrophosphate synthase-associated protein 2 OS=Homo sapiens OX=9606 GN=PRPSAP2 PE=1 SV=1	PRPSAP2	[R].LGIAVIHGEAQDAESDLVDGRHSPPMVR.[S]	1xTMTpro [N-Term]; 1xPhospho [S23(100)]	[R].LGIAVIHGEAQDAESDLVDGRHSPPMVR.[S] 1xTMTpro [N-Term] 1xPhospho [S23 100]	O60256 [205-232]	O60256 1xPhospho [S227(100)]	1	2	-1.03482	0.119552	-0.368432	-0.587436	1.85303	0.0181122	FALSE	0.242178	0.0792944	0.242178	0.111037	0.0975101	0.239991	0.229988	O60256
O60264	SWI/SNF-related matrix-associated actin-dependent regulator of chromatin subfamily A member 5 OS=Homo sapiens OX=9606 GN=SMARCA5 PE=1 SV=1	SMARCA5	[K].GGPEGVAAQAVASAASAGPADAEMEEIFDDASPGK.[Q]	1xTMTpro [K35]; 1xTMTpro [N-Term]; 1xPhospho [S32(100)]	[K].GGPEGVAAQAVASAASAGPADAEMEEIFDDASPGK.[Q] 1xTMTpro [K35] 1xTMTpro [N-Term] 1xPhospho [S32 100]	O60264 [35-69]	O60264 1xPhospho [S66(100)]	0	6	-1.31156	-0.810681	1.07417	0.996167	-0.461422	0.513328	FALSE	0.424709	0.0500566	0.236681	0.0493968	0.0743779	0.164778	0.424709	O60264
O60264	SWI/SNF-related matrix-associated actin-dependent regulator of chromatin subfamily A member 5 OS=Homo sapiens OX=9606 GN=SMARCA5 PE=1 SV=1	SMARCA5	[K].GGPEGVAAQAVASAASAGPADAEMEEIFDDASPGKQK.[E]	2xTMTpro [K35; K37]; 1xTMTpro [N-Term]; 1xPhospho [S32(100)]	[K].GGPEGVAAQAVASAASAGPADAEMEEIFDDASPGKQK.[E] 2xTMTpro [K35 K37] 1xTMTpro [N-Term] 1xPhospho [S32 100]	O60264 [35-71]	O60264 1xPhospho [S66(100)]	1	1	0.423403	0.249724	-0.378757	0.420953	-1.80367	1.08834	FALSE	0.401143	0.401143	0.0573601	0.180645	0.167188	0.121307	0.0723572	O60264
O60264	SWI/SNF-related matrix-associated actin-dependent regulator of chromatin subfamily A member 5 OS=Homo sapiens OX=9606 GN=SMARCA5 PE=1 SV=1	SMARCA5	[K].QTELFAHFIQPAAQKTPTSPLK.[M]	2xTMTpro [K15; K22]; 1xTMTpro [N-Term]; 2xPhospho [T16(100); S19(98.1)]	[K].QTELFAHFIQPAAQKTPTSPLK.[M] 2xTMTpro [K15 K22] 1xTMTpro [N-Term] 2xPhospho [T16 100 S19 98.1]	O60264 [98-119]	O60264 2xPhospho [T113(100); S116(98.1)]	1	1	0.548119	0.538551	-0.614903	0.102267	-1.67558	1.10154	TRUE	0.540944	0.540944	0.0365424	0.166341	0.131543	0.0792925	0.0453376	O60264
O60264	SWI/SNF-related matrix-associated actin-dependent regulator of chromatin subfamily A member 5 OS=Homo sapiens OX=9606 GN=SMARCA5 PE=1 SV=1	SMARCA5	[K].TPTSPLK.[M]	1xTMTpro [K7]; 1xTMTpro [N-Term]; 1xPhospho [S4(100)]	[K].TPTSPLK.[M] 1xTMTpro [K7] 1xTMTpro [N-Term] 1xPhospho [S4 100]	O60264 [113-119]	O60264 1xPhospho [S116(100)]	0	1	0.893523	0.415322	-0.46427	-0.0346109	-1.7249	0.914935	TRUE	0.539133	0.539133	0.0329245	0.178805	0.142878	0.0665324	0.0397262	O60264
O60271	C-Jun-amino-terminal kinase-interacting protein 4 OS=Homo sapiens OX=9606 GN=SPAG9 PE=1 SV=4	SPAG9	[K].ERPISLGIFPLPAGDGLLTPDAQK.[G]	1xTMTpro [K24]; 1xTMTpro [N-Term]; 1xPhospho [T19(100)]	[K].ERPISLGIFPLPAGDGLLTPDAQK.[G] 1xTMTpro [K24] 1xTMTpro [N-Term] 1xPhospho [T19 100]	O60271 [199-222]	O60271 1xPhospho [T217(100)]	1	2	-0.716453	-0.144594	0.457233	-0.716879	1.80831	-0.687619	FALSE	0.34083	0.0581374	0.34083	0.0855794	0.103682	0.146157	0.265614	O60271
O60271	C-Jun-amino-terminal kinase-interacting protein 4 OS=Homo sapiens OX=9606 GN=SPAG9 PE=1 SV=4	SPAG9	[K].VSNSPEPQK.[A]	1xTMTpro [K9]; 1xTMTpro [N-Term]; 1xPhospho [S4(100)]	[K].VSNSPEPQK.[A] 1xTMTpro [K9] 1xTMTpro [N-Term] 1xPhospho [S4 100]	O60271 [248-256]	O60271 1xPhospho [S251(100)]	0	3	0.827248	-0.42259	-1.70939	-0.205161	0.6263	0.88359	FALSE	0.408872	0.178784	0.0597172	0.408872	0.0700543	0.225243	0.0573299	O60271
O60271	C-Jun-amino-terminal kinase-interacting protein 4 OS=Homo sapiens OX=9606 GN=SPAG9 PE=1 SV=4	SPAG9	[R].ETDYPAGEDLSESGQVDK.[A]	1xTMTpro [K18]; 1xTMTpro [N-Term]; 1xPhospho [S13(98.8)]	[R].ETDYPAGEDLSESGQVDK.[A] 1xTMTpro [K18] 1xTMTpro [N-Term] 1xPhospho [S13 98.8]	O60271 [803-820]	O60271 1xPhospho [S815(98.8)]	0	5	0.455093	-1.0911	-1.15888	-0.242563	0.768743	1.2687	FALSE	0.414823	0.126679	0.086276	0.222376	0.067867	0.414823	0.0819787	O60271
O60271	C-Jun-amino-terminal kinase-interacting protein 4 OS=Homo sapiens OX=9606 GN=SPAG9 PE=1 SV=4	SPAG9	[R].SASQSSLDKLDQELK.[E]	2xTMTpro [K9; K15]; 1xTMTpro [N-Term]; 1xPhospho [S3(98.6)]	[R].SASQSSLDKLDQELK.[E] 2xTMTpro [K9 K15] 1xTMTpro [N-Term] 1xPhospho [S3 98.6]	O60271 [728-742]	O60271 1xPhospho [S730(98.6)]	1	6	-1.4034	-1.06174	0.262152	0.993562	0.845476	0.36395	FALSE	0.358107	0.0242288	0.346746	0.0297992	0.0302022	0.210917	0.358107	O60271
O60271	C-Jun-amino-terminal kinase-interacting protein 4 OS=Homo sapiens OX=9606 GN=SPAG9 PE=1 SV=4	SPAG9	[R].SASQSSLDKLDQELK.[E]	2xTMTpro [K9; K15]; 1xTMTpro [N-Term]; 2xPhospho [S3(100); S]	[R].SASQSSLDKLDQELK.[E] 2xTMTpro [K9 K15] 1xTMTpro [N-Term] 2xPhospho [S3 100 S]	O60271 [728-742]	O60271 2xPhospho [S730(100); S]	1	5	0.0107161	-0.774626	-0.608921	-0.124489	1.95128	-0.453956	FALSE	0.266601	0.0736874	0.263475	0.136759	0.0850083	0.266601	0.17447	O60271
O60271	C-Jun-amino-terminal kinase-interacting protein 4 OS=Homo sapiens OX=9606 GN=SPAG9 PE=1 SV=4	SPAG9	[R].SASQSSLDKLDQELKEQQK.[E]	3xTMTpro [K9; K15; K19]; 1xTMTpro [N-Term]; 1xPhospho [S]	[R].SASQSSLDKLDQELKEQQK.[E] 3xTMTpro [K9 K15 K19] 1xTMTpro [N-Term] 1xPhospho [S]	O60271 [728-746]		2	5	-0.194754	-0.416787	-0.919007	0.514205	-0.749387	1.76573	FALSE	0.324745	0.228429	0.0811336	0.170618	0.0955358	0.324745	0.0995381	O60271
O60281	Zinc finger protein 292 OS=Homo sapiens OX=9606 GN=ZNF292 PE=1 SV=3	ZNF292	[K].KSPDKTESSLQVITVTSEQCNTNALTNTQTK.[G]	1xCarbamidomethyl [C20]; 3xTMTpro [K1; K5; K31]; 1xTMTpro [N-Term]; 1xPhospho [S2(100)]	[K].KSPDKTESSLQVITVTSEQCNTNALTNTQTK.[G] 1xCarbamidomethyl [C20] 3xTMTpro [K1 K5 K31] 1xTMTpro [N-Term] 1xPhospho [S2 100]	O60281 [2048-2078]	O60281 1xPhospho [S2049(100)]	2	5	-0.168655	-0.887591	-1.0891	0.991747	-0.244374	1.39797	FALSE	0.494168	0.119142	0.0910179	0.130023	0.0648706	0.494168	0.100779	O60281
O60281	Zinc finger protein 292 OS=Homo sapiens OX=9606 GN=ZNF292 PE=1 SV=3	ZNF292	[K].NSLYSTDFIVFNDNDGSDDENDDKDK.[S]	2xTMTpro [K24; K26]; 1xTMTpro [N-Term]; 1xPhospho [S17(100)]	[K].NSLYSTDFIVFNDNDGSDDENDDKDK.[S] 2xTMTpro [K24 K26] 1xTMTpro [N-Term] 1xPhospho [S17 100]	O60281 [638-663]	O60281 1xPhospho [S654(100)]	1	6	-1.37912	-1.11326	1.06392	0.639453	0.451908	0.337093	FALSE	0.495322	0.0214392	0.318331	0.0245196	0.0329167	0.107471	0.495322	O60281
O60282	Kinesin heavy chain isoform 5C OS=Homo sapiens OX=9606 GN=KIF5C PE=1 SV=1	KIF5C	[K].PIRPGHYPASSPTAVHAIR.[G]	1xTMTpro [N-Term]; 1xPhospho [S/Y/T]	[K].PIRPGHYPASSPTAVHAIR.[G] 1xTMTpro [N-Term] 1xPhospho [S/Y/T]	O60282 [925-943]		1	2	-1.43546	-0.126847	0.549139	0.643042	1.21943	-0.849302	FALSE	0.431498	0.0298068	0.431498	0.0369267	0.0487732	0.0902181	0.362777	O60282
O60291	E3 ubiquitin-protein ligase MGRN1 OS=Homo sapiens OX=9606 GN=MGRN1 PE=1 SV=2	MGRN1	[R].ESSSPESFITEEVDESSSPQQGTR.[A]	1xTMTpro [N-Term]; 1xPhospho [S18(98.4)]	[R].ESSSPESFITEEVDESSSPQQGTR.[A] 1xTMTpro [N-Term] 1xPhospho [S18 98.4]	O60291 [489-512]	O60291 1xPhospho [S506(98.4)]	0	2	-0.980471	-0.203486	1.36054	0.311959	0.737954	-1.2265	FALSE	0.425962	0.0266833	0.425962	0.0335348	0.0660892	0.0636548	0.384076	O60291
O60291	E3 ubiquitin-protein ligase MGRN1 OS=Homo sapiens OX=9606 GN=MGRN1 PE=1 SV=2	MGRN1	[R].AASIENVLQDSSPEHCGR.[G]	1xCarbamidomethyl [C16]; 1xTMTpro [N-Term]; 1xPhospho [S12(100)]	[R].AASIENVLQDSSPEHCGR.[G] 1xCarbamidomethyl [C16] 1xTMTpro [N-Term] 1xPhospho [S12 100]	O60291 [513-530]	O60291 1xPhospho [S524(100)]	0	1	0.0102543	1.0912	-1.17258	-0.502992	-0.717044	1.29116	TRUE	0.591163	0.591163	0.0311525	0.16743	0.0944903	0.0770366	0.0387268	O60291
O60291	E3 ubiquitin-protein ligase MGRN1 OS=Homo sapiens OX=9606 GN=MGRN1 PE=1 SV=2	MGRN1	[R].AASIENVLQDSSPEHCGR.[G]	1xCarbamidomethyl [C16]; 1xTMTpro [N-Term]; 2xPhospho [S11(100); S12(100)]	[R].AASIENVLQDSSPEHCGR.[G] 1xCarbamidomethyl [C16] 1xTMTpro [N-Term] 2xPhospho [S11 100 S12 100]	O60291 [513-530]	O60291 2xPhospho [S523(100); S524(100)]	0	2	-0.0476475	-0.65512	1.48607	-0.993171	0.927042	-0.717175	FALSE	0.293266	0.0675859	0.293266	0.0939408	0.172252	0.118461	0.254494	O60291
O60292	Signal-induced proliferation-associated 1-like protein 3 OS=Homo sapiens OX=9606 GN=SIPA1L3 PE=1 SV=3	SIPA1L3	[R].EHSNPSPSQDTDGTK.[A]	1xTMTpro [K15]; 1xTMTpro [N-Term]; 1xPhospho [S6(100)]	[R].EHSNPSPSQDTDGTK.[A] 1xTMTpro [K15] 1xTMTpro [N-Term] 1xPhospho [S6 100]	O60292 [95-109]	O60292 1xPhospho [S100(100)]	0	6	-0.30803	-0.966776	1.70285	0.621542	-0.266318	-0.783271	FALSE	0.34106	0.0488971	0.332576	0.0584842	0.114869	0.104114	0.34106	O60292
O60292	Signal-induced proliferation-associated 1-like protein 3 OS=Homo sapiens OX=9606 GN=SIPA1L3 PE=1 SV=3	SIPA1L3	[R].EVSPAPAVAGQSK.[G]	1xTMTpro [K13]; 1xTMTpro [N-Term]; 1xPhospho [S3(100)]	[R].EVSPAPAVAGQSK.[G] 1xTMTpro [K13] 1xTMTpro [N-Term] 1xPhospho [S3 100]	O60292 [1362-1374]	O60292 1xPhospho [S1364(100)]	0	2	-0.376241	-0.806538	1.72099	-0.0505748	0.506072	-0.993709	FALSE	0.394752	0.0396247	0.394752	0.0514557	0.102162	0.085541	0.326465	O60292
O60293	Zinc finger C3H1 domain-containing protein OS=Homo sapiens OX=9606 GN=ZFC3H1 PE=1 SV=3	ZFC3H1	[K].SFGRSPSR.[K]	1xTMTpro [N-Term]; 1xPhospho [S5(98.5)]	[K].SFGRSPSR.[K] 1xTMTpro [N-Term] 1xPhospho [S5 98.5]	O60293 [202-209]	O60293 1xPhospho [S206(98.5)]	1	3	0.759206	-0.277349	-1.82864	0.828123	-0.0427272	0.561386	FALSE	0.324179	0.196019	0.0725956	0.324179	0.0816098	0.254115	0.0714821	O60293
O60293	Zinc finger C3H1 domain-containing protein OS=Homo sapiens OX=9606 GN=ZFC3H1 PE=1 SV=3	ZFC3H1	[K].TSSSSPANSDVEIDGIGR.[I]	1xTMTpro [N-Term]; 1xPhospho [S9(100)]	[K].TSSSSPANSDVEIDGIGR.[I] 1xTMTpro [N-Term] 1xPhospho [S9 100]	O60293 [801-818]	O60293 1xPhospho [S809(100)]	0	1	0.0664043	0.371899	-0.942819	-0.0994247	-1.0721	1.67604	FALSE	0.493469	0.493469	0.0432843	0.179051	0.101146	0.128451	0.0545985	O60293
O60293	Zinc finger C3H1 domain-containing protein OS=Homo sapiens OX=9606 GN=ZFC3H1 PE=1 SV=3	ZFC3H1	[K].TSSSSPANSDVEIDGIGR.[I]	1xTMTpro [N-Term]; 2xPhospho [S9(100); S/T]	[K].TSSSSPANSDVEIDGIGR.[I] 1xTMTpro [N-Term] 2xPhospho [S9 100 S/T]	O60293 [801-818]	O60293 2xPhospho [S809(100); S/T]	0	5	-0.82281	-0.919978	-0.188401	-0.254263	0.38974	1.79571	FALSE	0.448371	0.0998094	0.122336	0.102183	0.0749521	0.448371	0.152349	O60293
O60293	Zinc finger C3H1 domain-containing protein OS=Homo sapiens OX=9606 GN=ZFC3H1 PE=1 SV=3	ZFC3H1	[R].AFKPEETSSNSDPPSPPVLNNSHPVPR.[S]	1xTMTpro [K3]; 1xTMTpro [N-Term]; 1xPhospho [S15(100)]	[R].AFKPEETSSNSDPPSPPVLNNSHPVPR.[S] 1xTMTpro [K3] 1xTMTpro [N-Term] 1xPhospho [S15 100]	O60293 [641-667]	O60293 1xPhospho [S655(100)]	1	2	-0.929327	-0.791407	0.131054	0.881579	1.46422	-0.756123	TRUE	0.589133	0.0194199	0.589133	0.0286046	0.0287047	0.105299	0.228839	O60293
O60293	Zinc finger C3H1 domain-containing protein OS=Homo sapiens OX=9606 GN=ZFC3H1 PE=1 SV=3	ZFC3H1	[R].KPISDNSFSSDEEQSTGPIK.[Y]	2xTMTpro [K1; K20]; 1xTMTpro [N-Term]; 1xPhospho [S9(99)]	[R].KPISDNSFSSDEEQSTGPIK.[Y] 2xTMTpro [K1 K20] 1xTMTpro [N-Term] 1xPhospho [S9 99]	O60293 [1295-1314]	O60293 1xPhospho [S1303(99)]	1	1	0.124303	0.550047	-1.36015	0.112116	-0.865296	1.43898	FALSE	0.481902	0.481902	0.0420493	0.204642	0.0899024	0.130429	0.0510763	O60293
O60293	Zinc finger C3H1 domain-containing protein OS=Homo sapiens OX=9606 GN=ZFC3H1 PE=1 SV=3	ZFC3H1	[R].KPISDNSFSSDEEQSTGPIK.[Y]	2xTMTpro [K1; K20]; 1xTMTpro [N-Term]; 2xPhospho [S9(100); S10(100)]	[R].KPISDNSFSSDEEQSTGPIK.[Y] 2xTMTpro [K1 K20] 1xTMTpro [N-Term] 2xPhospho [S9 100 S10 100]	O60293 [1295-1314]	O60293 2xPhospho [S1303(100); S1304(100)]	1	1	0.53864	0.268554	-1.38332	-0.170881	-0.72558	1.47259	TRUE	0.518492	0.518492	0.0315817	0.240167	0.0709421	0.10222	0.0365971	O60293
O60293	Zinc finger C3H1 domain-containing protein OS=Homo sapiens OX=9606 GN=ZFC3H1 PE=1 SV=3	ZFC3H1	[R].LDSSPVSSPR.[K]	1xTMTpro [N-Term]; 1xPhospho [S4(99.2)]	[R].LDSSPVSSPR.[K] 1xTMTpro [N-Term] 1xPhospho [S4 99.2]	O60293 [946-955]	O60293 1xPhospho [S949(99.2)]	0	1	0.237938	0.461756	-1.57481	0.301913	-0.712077	1.28528	FALSE	0.421916	0.421916	0.0457015	0.240616	0.0866904	0.151478	0.0535986	O60293
O60293	Zinc finger C3H1 domain-containing protein OS=Homo sapiens OX=9606 GN=ZFC3H1 PE=1 SV=3	ZFC3H1	[R].LDSSPVSSPR.[K]	1xTMTpro [N-Term]; 2xPhospho [S8(98.3); S]	[R].LDSSPVSSPR.[K] 1xTMTpro [N-Term] 2xPhospho [S8 98.3 S]	O60293 [946-955]	O60293 2xPhospho [S953(98.3); S]	0	3	1.58054	0.0524866	-1.06544	-0.72526	-0.563631	0.721301	TRUE	0.512483	0.340593	0.0190685	0.512483	0.0640533	0.04381	0.0199928	O60293
O60293	Zinc finger C3H1 domain-containing protein OS=Homo sapiens OX=9606 GN=ZFC3H1 PE=1 SV=3	ZFC3H1	[R].RISTSDILSEK.[K]	1xTMTpro [K11]; 1xTMTpro [N-Term]; 1xPhospho [S3(99.3)]	[R].RISTSDILSEK.[K] 1xTMTpro [K11] 1xTMTpro [N-Term] 1xPhospho [S3 99.3]	O60293 [350-360]	O60293 1xPhospho [S352(99.3)]	1	1	0.0485501	0.639506	-0.917041	0.0866892	-1.29452	1.43681	TRUE	0.512857	0.512857	0.0426113	0.167004	0.112585	0.110593	0.0543495	O60293
O60293	Zinc finger C3H1 domain-containing protein OS=Homo sapiens OX=9606 GN=ZFC3H1 PE=1 SV=3	ZFC3H1	[R].SFLESNYFTKPNLK.[H]	2xTMTpro [K10; K14]; 1xTMTpro [N-Term]; 1xPhospho [S1(100)]	[R].SFLESNYFTKPNLK.[H] 2xTMTpro [K10 K14] 1xTMTpro [N-Term] 1xPhospho [S1 100]	O60293 [1046-1059]	O60293 1xPhospho [S1046(100)]	1	1	-0.499447	0.404923	-0.449017	0.410434	-1.3839	1.51701	FALSE	0.316157	0.316157	0.0787112	0.154545	0.151851	0.189927	0.10881	O60293
O60299	Leucine zipper putative tumor suppressor 3 OS=Homo sapiens OX=9606 GN=LZTS3 PE=2 SV=1	LZTS3	[R].GAAGGASTPTPQHGEEK.[K]	1xTMTpro [K17]; 1xTMTpro [N-Term]; 1xPhospho [T8(100)]	[R].GAAGGASTPTPQHGEEK.[K] 1xTMTpro [K17] 1xTMTpro [N-Term] 1xPhospho [T8 100]	O60299 [641-657]	O60299 1xPhospho [T648(100)]	0	1	1.1198	-0.275847	0.0694584	0.104809	-1.76126	0.743036	FALSE	0.325369	0.325369	0.0624043	0.217734	0.211329	0.110439	0.0727245	O60299
O60303	Katanin-interacting protein OS=Homo sapiens OX=9606 GN=KATNIP PE=1 SV=4	KATNIP	[R].RPSTADGEGDERPFTQAGLGADER.[I]	1xTMTpro [N-Term]; 1xPhospho [T4(98.1)]	[R].RPSTADGEGDERPFTQAGLGADER.[I] 1xTMTpro [N-Term] 1xPhospho [T4 98.1]	O60303 [1161-1184]	O60303 1xPhospho [T1164(98.1)]	2	6	-1.88037	-0.0138913	0.696433	0.746955	0.625078	-0.174208	TRUE	0.54186	0.0257105	0.270938	0.0279352	0.0422778	0.0912787	0.54186	O60303
O60304	Zinc finger protein 500 OS=Homo sapiens OX=9606 GN=ZNF500 PE=1 SV=2	ZNF500	[R].GSELLSDDEVPLGIGGQFLK.[H]	1xTMTpro [K20]; 1xTMTpro [N-Term]; 1xPhospho [S6(100)]	[R].GSELLSDDEVPLGIGGQFLK.[H] 1xTMTpro [K20] 1xTMTpro [N-Term] 1xPhospho [S6 100]	O60304 [139-158]	O60304 1xPhospho [S144(100)]	0	5	-0.197003	-1.41165	-0.530668	0.562817	0.0374491	1.53905	TRUE	0.542917	0.0854714	0.102536	0.101004	0.0573721	0.542917	0.110699	O60304
O60307	Microtubule-associated serine/threonine-protein kinase 3 OS=Homo sapiens OX=9606 GN=MAST3 PE=1 SV=2	MAST3	[R].SSENVLDEEGGRSPR.[L]	1xTMTpro [N-Term]; 1xPhospho [S13(100)]	[R].SSENVLDEEGGRSPR.[L] 1xTMTpro [N-Term] 1xPhospho [S13 100]	O60307 [134-148]	O60307 1xPhospho [S146(100)]	1	6	-1.22535	-0.78734	1.44773	-0.431989	0.721105	0.275844	FALSE	0.433793	0.0374284	0.302212	0.0427081	0.0704808	0.113378	0.433793	O60307
O60318	Germinal-center associated nuclear protein OS=Homo sapiens OX=9606 GN=MCM3AP PE=1 SV=2	MCM3AP	[K].KPGDGEVSPSTEDAPFQHSPLGK.[A]	2xTMTpro [K1; K23]; 1xTMTpro [N-Term]; 2xPhospho [S8(97.6); S19(100)]	[K].KPGDGEVSPSTEDAPFQHSPLGK.[A] 2xTMTpro [K1 K23] 1xTMTpro [N-Term] 2xPhospho [S8 97.6 S19 100]	O60318 [520-542]	O60318 2xPhospho [S527(97.6); S538(100)]	1	1	0.145231	1.73244	-1.34288	-0.121119	-0.399175	-0.0144949	FALSE	0.359764	0.359764	0.0542905	0.248969	0.179255	0.0944009	0.0633199	O60318
O60318	Germinal-center associated nuclear protein OS=Homo sapiens OX=9606 GN=MCM3AP PE=1 SV=2	MCM3AP	[K].SSPVKKPSLLK.[A]	3xTMTpro [K5; K6; K11]; 1xTMTpro [N-Term]; 1xPhospho [S2(98.6)]	[K].SSPVKKPSLLK.[A] 3xTMTpro [K5 K6 K11] 1xTMTpro [N-Term] 1xPhospho [S2 98.6]	O60318 [556-566]	O60318 1xPhospho [S557(98.6)]	1	3	1.77573	-0.322776	-0.800689	-0.231387	0.482157	-0.903037	FALSE	0.430126	0.141536	0.088309	0.430126	0.146385	0.119376	0.0742685	O60318
O60318	Germinal-center associated nuclear protein OS=Homo sapiens OX=9606 GN=MCM3AP PE=1 SV=2	MCM3AP	[R].SESTDSLGGLSPSEVTAIQCK.[N]	1xCarbamidomethyl [C20]; 1xTMTpro [K21]; 1xTMTpro [N-Term]; 1xPhospho [S11(99)]	[R].SESTDSLGGLSPSEVTAIQCK.[N] 1xCarbamidomethyl [C20] 1xTMTpro [K21] 1xTMTpro [N-Term] 1xPhospho [S11 99]	O60318 [420-440]	O60318 1xPhospho [S430(99)]	0	4	0.279502	-0.508153	0.962463	-0.64981	-1.32877	1.24477	FALSE	0.261237	0.224678	0.0933638	0.155516	0.261237	0.14281	0.122395	O60318
O60318	Germinal-center associated nuclear protein OS=Homo sapiens OX=9606 GN=MCM3AP PE=1 SV=2	MCM3AP	[R].TGASSLLNKSSPVK.[K]	2xTMTpro [K9; K14]; 1xTMTpro [N-Term]; 1xPhospho [S11(99)]	[R].TGASSLLNKSSPVK.[K] 2xTMTpro [K9 K14] 1xTMTpro [N-Term] 1xPhospho [S11 99]	O60318 [547-560]	O60318 1xPhospho [S557(99)]	1	2	-1.0746	-0.880601	1.18936	0.977728	0.475771	-0.687657	FALSE	0.486401	0.0147995	0.486401	0.0182993	0.0278907	0.0536909	0.398918	O60318
O60333	Kinesin-like protein KIF1B OS=Homo sapiens OX=9606 GN=KIF1B PE=1 SV=5	KIF1B	[R].ASSPCPEFEQFQIVPAVETPYLAR.[A]	1xCarbamidomethyl [C5]; 1xTMTpro [N-Term]; 1xPhospho [S3(98.5)]	[R].ASSPCPEFEQFQIVPAVETPYLAR.[A] 1xCarbamidomethyl [C5] 1xTMTpro [N-Term] 1xPhospho [S3 98.5]	O60333 [1657-1680]	O60333 1xPhospho [S1659(98.5)]	0	5	-0.763993	0.792081	-1.52926	1.15861	0.328146	0.0144184	FALSE	0.2834	0.1461	0.140064	0.164217	0.110534	0.2834	0.155684	O60333
O60333-3	Isoform 3 of Kinesin-like protein KIF1B [OS=Homo sapiens]	KIF1B	[K].QTDKPSHCSQFVTPPR.[M]	1xCarbamidomethyl [C8]; 1xTMTpro [K4]; 1xTMTpro [N-Term]; 1xPhospho [T13(100)]	[K].QTDKPSHCSQFVTPPR.[M] 1xCarbamidomethyl [C8] 1xTMTpro [K4] 1xTMTpro [N-Term] 1xPhospho [T13 100]	O60333-3 [1120-1135]	O60333-3 1xPhospho [T1132(100)]	0	3	1.36882	-0.618991	-1.32837	-0.23781	0.950782	-0.134438	FALSE	0.434905	0.134166	0.0863379	0.434905	0.0936483	0.178525	0.0724179	O60333-3
O60333-3	Isoform 3 of Kinesin-like protein KIF1B [OS=Homo sapiens]	KIF1B	[K].VLPLIGSQEQKSPGSHK.[A]	2xTMTpro [K11; K17]; 1xTMTpro [N-Term]; 1xPhospho [S12(100)]	[K].VLPLIGSQEQKSPGSHK.[A] 2xTMTpro [K11 K17] 1xTMTpro [N-Term] 1xPhospho [S12 100]	O60333-3 [857-873]	O60333-3 1xPhospho [S868(100)]	1	1	0.86067	-0.134302	-1.50729	0.293073	-0.695333	1.18318	FALSE	0.357437	0.357437	0.0430557	0.32687	0.0780699	0.147652	0.0469152	O60333-3
O60333-3	Isoform 3 of Kinesin-like protein KIF1B [OS=Homo sapiens]	KIF1B	[R].LDADSDSGDDSDKR.[S]	1xTMTpro [K13]; 1xTMTpro [N-Term]; 2xPhospho [S5(100); S7(100)]	[R].LDADSDSGDDSDKR.[S] 1xTMTpro [K13] 1xTMTpro [N-Term] 2xPhospho [S5 100 S7 100]	O60333-3 [659-672]	O60333-3 2xPhospho [S663(100); S665(100)]	1	3	1.94286	-0.0559407	-0.0266243	-0.497387	-0.831968	-0.530939	FALSE	0.338438	0.207236	0.0563603	0.338438	0.26815	0.0737813	0.0560341	O60333-3
O60336	Mitogen-activated protein kinase-binding protein 1 OS=Homo sapiens OX=9606 GN=MAPKBP1 PE=1 SV=4	MAPKBP1	[K].QQGPSSPQR.[A]	1xTMTpro [N-Term]; 1xPhospho [S6(100)]	[K].QQGPSSPQR.[A] 1xTMTpro [N-Term] 1xPhospho [S6 100]	O60336 [756-764]	O60336 1xPhospho [S761(100)]	0	6	-1.3291	-1.09307	1.24785	0.341271	0.511649	0.321403	FALSE	0.493228	0.0232462	0.31858	0.0265918	0.0380018	0.100352	0.493228	O60336
O60341	Lysine-specific histone demethylase 1A OS=Homo sapiens OX=9606 GN=KDM1A PE=1 SV=2	KDM1A	[K].KLPPPPPQAPPEEENESEPEEPSGVEGAAFQSR.[L]	1xTMTpro [K1]; 1xTMTpro [N-Term]; 1xPhospho [S17(100)]	[K].KLPPPPPQAPPEEENESEPEEPSGVEGAAFQSR.[L] 1xTMTpro [K1] 1xTMTpro [N-Term] 1xPhospho [S17 100]	O60341 [150-182]	O60341 1xPhospho [S166(100)]	1	1	0.0645007	1.46772	-0.592498	-0.50614	-1.2513	0.817716	TRUE	0.543002	0.543002	0.0344838	0.139799	0.17729	0.0612481	0.0441777	O60341
O60341	Lysine-specific histone demethylase 1A OS=Homo sapiens OX=9606 GN=KDM1A PE=1 SV=2	KDM1A	[K].LPPPPPQAPPEEENESEPEEPSGVEGAAFQSR.[L]	1xTMTpro [N-Term]; 1xPhospho [S16(100)]	[K].LPPPPPQAPPEEENESEPEEPSGVEGAAFQSR.[L] 1xTMTpro [N-Term] 1xPhospho [S16 100]	O60341 [151-182]	O60341 1xPhospho [S166(100)]	0	4	0.879458	0.642863	0.658779	-0.087507	-1.81493	-0.27866	FALSE	0.472651	0.196403	0.0579586	0.136786	0.472651	0.0662225	0.0699791	O60341
O60341	Lysine-specific histone demethylase 1A OS=Homo sapiens OX=9606 GN=KDM1A PE=1 SV=2	KDM1A	[K].AAAAAAAAAAAATGTEAGPGTAGGSENGSEVAAQPAGLSGPAEVGPGAVGERTPR.[K]	1xTMTpro [N-Term]; 1xPhospho [T53(100)]	[K].AAAAAAAAAAAATGTEAGPGTAGGSENGSEVAAQPAGLSGPAEVGPGAVGERTPR.[K] 1xTMTpro [N-Term] 1xPhospho [T53 100]	O60341 [7-61]	O60341 1xPhospho [T59(100)]	1	1	1.27738	0.480714	-1.03777	-0.763094	-0.837985	0.88075	TRUE	0.671873	0.671873	0.0116518	0.228135	0.0491132	0.0262788	0.0129482	O60341
O60341	Lysine-specific histone demethylase 1A OS=Homo sapiens OX=9606 GN=KDM1A PE=1 SV=2	KDM1A	[R].EMDESLANLSEDEYYSEEER.[N]	1xTMTpro [N-Term]; 1xPhospho [S16(100)]	[R].EMDESLANLSEDEYYSEEER.[N] 1xTMTpro [N-Term] 1xPhospho [S16 100]	O60341 [122-141]	O60341 1xPhospho [S137(100)]	0	4	0.613833	1.52123	-0.28284	0.107122	-1.36571	-0.593636	FALSE	0.372714	0.260101	0.0560426	0.174787	0.372714	0.0699642	0.0663912	O60341
O60341	Lysine-specific histone demethylase 1A OS=Homo sapiens OX=9606 GN=KDM1A PE=1 SV=2	KDM1A	[R].EMDESLANLSEDEYYSEEER.[N]	1xTMTpro [N-Term]; 2xPhospho [S10(100); S16(100)]	[R].EMDESLANLSEDEYYSEEER.[N] 1xTMTpro [N-Term] 2xPhospho [S10 100 S16 100]	O60341 [122-141]	O60341 2xPhospho [S131(100); S137(100)]	0	6	-1.38125	0.616108	1.33422	0.545115	-0.471737	-0.642455	FALSE	0.384509	0.0655892	0.217895	0.0616631	0.169216	0.101128	0.384509	O60341
O60341-2	Isoform 2 of Lysine-specific histone demethylase 1A [OS=Homo sapiens]	KDM1A	[K].KLPPPPPQAPPEEENESEPEEPSGQAGGLQDDSSGGYGDGQASGVEGAAFQSR.[L]	1xTMTpro [K1]; 1xTMTpro [N-Term]; 1xPhospho [S/Y]	[K].KLPPPPPQAPPEEENESEPEEPSGQAGGLQDDSSGGYGDGQASGVEGAAFQSR.[L] 1xTMTpro [K1] 1xTMTpro [N-Term] 1xPhospho [S/Y]	O60341-2 [150-202]		1	1	0.22321	1.56403	-0.624506	-0.656509	-1.13483	0.628607	TRUE	0.565538	0.565538	0.0282503	0.140262	0.18112	0.0491391	0.0356909	O60341-2
O60343	TBC1 domain family member 4 OS=Homo sapiens OX=9606 GN=TBC1D4 PE=1 SV=2	TBC1D4	[R].AQGVRSPLLR.[Q]	1xTMTpro [N-Term]; 1xPhospho [S6(100)]	[R].AQGVRSPLLR.[Q] 1xTMTpro [N-Term] 1xPhospho [S6 100]	O60343 [661-670]	O60343 1xPhospho [S666(100)]	1	4	0.632331	-0.353965	1.48406	-0.0626786	-1.49172	-0.208022	FALSE	0.378937	0.135256	0.116727	0.125514	0.378937	0.102725	0.140841	O60343
O60343	TBC1 domain family member 4 OS=Homo sapiens OX=9606 GN=TBC1D4 PE=1 SV=2	TBC1D4	[R].GPDPGEDLADLEVVVPGSPGDCLPEEADGTDTHLGLPAGASQPALTSSR.[V]	1xCarbamidomethyl [C22]; 1xTMTpro [N-Term]; 1xPhospho [S18(100)]	[R].GPDPGEDLADLEVVVPGSPGDCLPEEADGTDTHLGLPAGASQPALTSSR.[V] 1xCarbamidomethyl [C22] 1xTMTpro [N-Term] 1xPhospho [S18 100]	O60343 [245-293]	O60343 1xPhospho [S262(100)]	0	1	0.21013	0.454404	0.602283	-1.14824	-1.29645	1.17787	FALSE	0.322544	0.322544	0.0548635	0.146371	0.318084	0.0853967	0.0727409	O60343
O60343	TBC1 domain family member 4 OS=Homo sapiens OX=9606 GN=TBC1D4 PE=1 SV=2	TBC1D4	[R].HASAPSHVQPSDSEK.[N]	1xTMTpro [K15]; 1xTMTpro [N-Term]; 1xPhospho [S3(100)]	[R].HASAPSHVQPSDSEK.[N] 1xTMTpro [K15] 1xTMTpro [N-Term] 1xPhospho [S3 100]	O60343 [339-353]	O60343 1xPhospho [S341(100)]	0	2	-0.544014	-0.89399	0.877034	0.824805	0.968204	-1.23204	TRUE	0.563062	0.0277935	0.563062	0.0379982	0.0486497	0.0798943	0.242602	O60343
O60343	TBC1 domain family member 4 OS=Homo sapiens OX=9606 GN=TBC1D4 PE=1 SV=2	TBC1D4	[R].SLTSSLENIFSR.[G]	1xTMTpro [N-Term]; 1xPhospho [S5(99)]	[R].SLTSSLENIFSR.[G] 1xTMTpro [N-Term] 1xPhospho [S5 99]	O60343 [566-577]	O60343 1xPhospho [S570(99)]	0	1	1.37416	0.61001	-1.17053	-0.816082	-0.591847	0.594286	FALSE	0.495885	0.495885	0.0156633	0.376604	0.0624624	0.0325077	0.0168774	O60343
O60343	TBC1 domain family member 4 OS=Homo sapiens OX=9606 GN=TBC1D4 PE=1 SV=2	TBC1D4	[R].TSSTCSNESLSVGGTSVTPR.[R]	1xCarbamidomethyl [C5]; 1xTMTpro [N-Term]; 1xPhospho [S6(100)]	[R].TSSTCSNESLSVGGTSVTPR.[R] 1xCarbamidomethyl [C5] 1xTMTpro [N-Term] 1xPhospho [S6 100]	O60343 [749-768]	O60343 1xPhospho [S754(100)]	0	6	-1.16298	0.197984	0.915076	0.502725	-1.32541	0.872613	FALSE	0.250583	0.137441	0.14718	0.097345	0.195256	0.172195	0.250583	O60343
O60343	TBC1 domain family member 4 OS=Homo sapiens OX=9606 GN=TBC1D4 PE=1 SV=2	TBC1D4	[R].TSSTCSNESLSVGGTSVTPR.[R]	1xCarbamidomethyl [C5]; 1xTMTpro [N-Term]; 2xPhospho [S6(100); S/T]	[R].TSSTCSNESLSVGGTSVTPR.[R] 1xCarbamidomethyl [C5] 1xTMTpro [N-Term] 2xPhospho [S6 100 S/T]	O60343 [749-768]	O60343 2xPhospho [S754(100); S/T]	0	1	1.31742	0.332704	-0.39544	-1.02698	-1.09281	0.86511	TRUE	0.566129	0.566129	0.0218803	0.224841	0.120953	0.041392	0.0248041	O60343
O60346	PH domain leucine-rich repeat-containing protein phosphatase 1 OS=Homo sapiens OX=9606 GN=PHLPP1 PE=1 SV=3	PHLPP1	[R].AIDSPGGAVR.[E]	1xTMTpro [N-Term]; 1xPhospho [S4(100)]	[R].AIDSPGGAVR.[E] 1xTMTpro [N-Term] 1xPhospho [S4 100]	O60346 [422-431]	O60346 1xPhospho [S425(100)]	0	2	-0.218832	-0.0900106	-0.827245	1.42385	0.902765	-1.19052	FALSE	0.273797	0.0774753	0.273797	0.121189	0.0956205	0.225145	0.206773	O60346
O60346	PH domain leucine-rich repeat-containing protein phosphatase 1 OS=Homo sapiens OX=9606 GN=PHLPP1 PE=1 SV=3	PHLPP1	[R].RASPAPSDSSPGEPFVGGPVSSPR.[A]	1xTMTpro [N-Term]; 2xPhospho [S3(100); S]	[R].RASPAPSDSSPGEPFVGGPVSSPR.[A] 1xTMTpro [N-Term] 2xPhospho [S3 100 S]	O60346 [315-338]	O60346 2xPhospho [S317(100); S]	1	4	0.363154	1.82057	-0.611687	-0.624543	-0.0611138	-0.886384	FALSE	0.332777	0.214981	0.0705581	0.221477	0.332777	0.0818295	0.0783776	O60346
O60346	PH domain leucine-rich repeat-containing protein phosphatase 1 OS=Homo sapiens OX=9606 GN=PHLPP1 PE=1 SV=3	PHLPP1	[R].RPGHPAQPLPLPQTASSPQPQQK.[A]	1xTMTpro [K23]; 1xTMTpro [N-Term]; 1xPhospho [S17(98.5)]	[R].RPGHPAQPLPLPQTASSPQPQQK.[A] 1xTMTpro [K23] 1xTMTpro [N-Term] 1xPhospho [S17 98.5]	O60346 [396-418]	O60346 1xPhospho [S412(98.5)]	1	5	0.629671	-0.387393	-1.73611	1.07481	0.522856	-0.103833	FALSE	0.303008	0.134058	0.116186	0.256642	0.0879055	0.303008	0.102201	O60346
O60353	Frizzled-6 OS=Homo sapiens OX=9606 GN=FZD6 PE=1 SV=2	FZD6	[K].ADGASTPR.[L]	1xTMTpro [N-Term]; 1xPhospho [T6(99.2)]	[K].ADGASTPR.[L] 1xTMTpro [N-Term] 1xPhospho [T6 99.2]	O60353 [602-609]	O60353 1xPhospho [T607(99.2)]	0	3	0.470279	0.274159	-1.49391	1.47948	-0.456151	-0.273858	FALSE	0.245108	0.189004	0.109223	0.245108	0.126226	0.21959	0.110848	O60353
O60481	Zinc finger protein ZIC 3 OS=Homo sapiens OX=9606 GN=ZIC3 PE=1 SV=1	ZIC3	[K].VHESQGSDSSPAASSGYESSTPPAIASANSK.[D]	1xTMTpro [K31]; 1xTMTpro [N-Term]; 1xPhospho [S/T/Y]	[K].VHESQGSDSSPAASSGYESSTPPAIASANSK.[D] 1xTMTpro [K31] 1xTMTpro [N-Term] 1xPhospho [S/T/Y]	O60481 [409-439]		0	6	-0.06983	-0.566981	1.9695	-0.136794	-0.423417	-0.77248	FALSE	0.274208	0.0716935	0.239479	0.0814181	0.230816	0.102386	0.274208	O60481
O60488	Long-chain-fatty-acid--CoA ligase 4 OS=Homo sapiens OX=9606 GN=ACSL4 PE=1 SV=2	ACSL4	[K].AKPTSDKPGSPYR.[S]	2xTMTpro [K2; K7]; 1xTMTpro [N-Term]; 1xPhospho [S10(100)]	[K].AKPTSDKPGSPYR.[S] 2xTMTpro [K2 K7] 1xTMTpro [N-Term] 1xPhospho [S10 100]	O60488 [48-60]	O60488 1xPhospho [S57(100)]	0	2	0.317042	-0.882289	0.671689	-0.470568	1.48248	-1.11835	FALSE	0.354457	0.0622032	0.354457	0.107996	0.118868	0.142884	0.213593	O60488
O60502	Protein O-GlcNAcase OS=Homo sapiens OX=9606 GN=OGA PE=1 SV=2	OGA	[K].LENEGSDEDIETDVLYSPQMALK.[L]	1xTMTpro [K23]; 1xTMTpro [N-Term]; 1xPhospho [S6(100)]	[K].LENEGSDEDIETDVLYSPQMALK.[L] 1xTMTpro [K23] 1xTMTpro [N-Term] 1xPhospho [S6 100]	O60502 [359-381]	O60502 1xPhospho [S364(100)]	0	1	0.137441	1.7734	-0.746686	-0.354038	-1.04737	0.237252	FALSE	0.440004	0.440004	0.0408429	0.171151	0.231273	0.065734	0.050995	O60502
O60503	Adenylate cyclase type 9 OS=Homo sapiens OX=9606 GN=ADCY9 PE=1 SV=4	ADCY9	[K].DAHLSPK.[R]	1xTMTpro [K7]; 1xTMTpro [N-Term]; 1xPhospho [S5(100)]	[K].DAHLSPK.[R] 1xTMTpro [K7] 1xTMTpro [N-Term] 1xPhospho [S5 100]	O60503 [1303-1309]	O60503 1xPhospho [S1307(100)]	0	1	1.42827	1.0397	-0.495629	-0.993307	-0.778905	-0.200134	FALSE	0.351946	0.351946	0.0275729	0.29958	0.249946	0.0408709	0.0300833	O60503
O60504	Vinexin OS=Homo sapiens OX=9606 GN=SORBS3 PE=1 SV=2	SORBS3	[R].DPSASNGGGSPAR.[R]	1xTMTpro [N-Term]; 1xPhospho [S10(100)]	[R].DPSASNGGGSPAR.[R] 1xTMTpro [N-Term] 1xPhospho [S10 100]	O60504 [364-376]	O60504 1xPhospho [S373(100)]	0	4	1.39336	-1.14526	0.947435	-0.525077	-0.752864	0.0824093	FALSE	0.247648	0.159478	0.123479	0.206284	0.247648	0.139305	0.123805	O60504
O60504	Vinexin OS=Homo sapiens OX=9606 GN=SORBS3 PE=1 SV=2	SORBS3	[R].DPSASNGGGSPARR.[E]	1xTMTpro [N-Term]; 1xPhospho [S10(100)]	[R].DPSASNGGGSPARR.[E] 1xTMTpro [N-Term] 1xPhospho [S10 100]	O60504 [364-377]	O60504 1xPhospho [S373(100)]	1	6	-0.140367	-1.49949	1.63481	0.154435	-0.184761	0.0353737	FALSE	0.289216	0.0706006	0.278389	0.0829578	0.124594	0.154243	0.289216	O60504
O60504	Vinexin OS=Homo sapiens OX=9606 GN=SORBS3 PE=1 SV=2	SORBS3	[R].HPSSPSALR.[S]	1xTMTpro [N-Term]; 1xPhospho [S4(99)]	[R].HPSSPSALR.[S] 1xTMTpro [N-Term] 1xPhospho [S4 99]	O60504 [542-550]	O60504 1xPhospho [S545(99)]	0	4	1.23552	0.239106	0.496996	-1.19247	-1.23922	0.460064	FALSE	0.36178	0.285173	0.0451855	0.192881	0.36178	0.0629653	0.0520154	O60504
O60504	Vinexin OS=Homo sapiens OX=9606 GN=SORBS3 PE=1 SV=2	SORBS3	[R].HPSSPSALR.[S]	1xTMTpro [N-Term]; 2xPhospho [S3(100); S4(100)]	[R].HPSSPSALR.[S] 1xTMTpro [N-Term] 2xPhospho [S3 100 S4 100]	O60504 [542-550]	O60504 2xPhospho [S544(100); S545(100)]	0	3	1.89374	-0.0117489	-0.878435	-0.739281	-0.306056	0.0417775	TRUE	0.512396	0.209901	0.0445864	0.512396	0.117264	0.0718516	0.0440011	O60504
O60504	Vinexin OS=Homo sapiens OX=9606 GN=SORBS3 PE=1 SV=2	SORBS3	[R].LCDDGPQLPTSPR.[L]	1xCarbamidomethyl [C2]; 1xTMTpro [N-Term]; 1xPhospho [S11(100)]	[R].LCDDGPQLPTSPR.[L] 1xCarbamidomethyl [C2] 1xTMTpro [N-Term] 1xPhospho [S11 100]	O60504 [520-532]	O60504 1xPhospho [S530(100)]	0	4	1.18184	-1.07917	1.0213	-0.819857	-0.733948	0.42984	FALSE	0.261299	0.168949	0.112382	0.201579	0.261299	0.137104	0.118686	O60504
O60516	Eukaryotic translation initiation factor 4E-binding protein 3 OS=Homo sapiens OX=9606 GN=EIF4EBP3 PE=1 SV=1	EIF4EBP3	[R].DQLPDCYSTTPGGTLYATTPGGTR.[I]	1xCarbamidomethyl [C6]; 1xTMTpro [N-Term]; 2xPhospho [T14(94.5); T/S/Y]	[R].DQLPDCYSTTPGGTLYATTPGGTR.[I] 1xCarbamidomethyl [C6] 1xTMTpro [N-Term] 2xPhospho [T14 94.5 T/S/Y]	O60516 [14-37]	O60516 2xPhospho [T27(94.5); T/S/Y]	0	1	0.85502	0.831844	0.154381	-1.1527	-1.34112	0.652566	FALSE	0.433466	0.433466	0.0289466	0.15039	0.307125	0.044726	0.0353462	O60516
O60524	Nuclear export mediator factor NEMF OS=Homo sapiens OX=9606 GN=NEMF PE=1 SV=4	NEMF	[R].NPYLLSEEEDDDVDGDVNVEK.[N]	1xTMTpro [K21]; 1xTMTpro [N-Term]; 1xPhospho [S6(100)]	[R].NPYLLSEEEDDDVDGDVNVEK.[N] 1xTMTpro [K21] 1xTMTpro [N-Term] 1xPhospho [S6 100]	O60524 [412-432]	O60524 1xPhospho [S417(100)]	0	6	-1.49973	-0.833361	1.23922	0.39714	0.103179	0.593554	TRUE	0.500037	0.0346337	0.245365	0.0356827	0.0551553	0.129126	0.500037	O60524
O60524	Nuclear export mediator factor NEMF OS=Homo sapiens OX=9606 GN=NEMF PE=1 SV=4	NEMF	[R].NPYLLSEEEDDDVDGDVNVEKNETEPPKGK.[K]	3xTMTpro [K21; K28; K30]; 1xTMTpro [N-Term]; 1xPhospho [S6(100)]	[R].NPYLLSEEEDDDVDGDVNVEKNETEPPKGK.[K] 3xTMTpro [K21 K28 K30] 1xTMTpro [N-Term] 1xPhospho [S6 100]	O60524 [412-441]	O60524 1xPhospho [S417(100)]	2	6	-1.22076	-0.862705	1.42784	0.534034	0.526716	-0.405133	FALSE	0.477801	0.0181193	0.390962	0.0213414	0.034103	0.0576732	0.477801	O60524
O60566	Mitotic checkpoint serine/threonine-protein kinase BUB1 beta OS=Homo sapiens OX=9606 GN=BUB1B PE=1 SV=3	BUB1B	[K].KLSPIIEDSR.[E]	1xTMTpro [K1]; 1xTMTpro [N-Term]; 1xPhospho [S3(100)]	[K].KLSPIIEDSR.[E] 1xTMTpro [K1] 1xTMTpro [N-Term] 1xPhospho [S3 100]	O60566 [668-677]	O60566 1xPhospho [S670(100)]	1	3	0.960181	0.460883	-1.86506	0.079389	-0.214204	0.578807	FALSE	0.4202	0.303569	0.0428352	0.4202	0.0813149	0.107531	0.0445496	O60566
O60566	Mitotic checkpoint serine/threonine-protein kinase BUB1 beta OS=Homo sapiens OX=9606 GN=BUB1B PE=1 SV=3	BUB1B	[K].TSESITSNEDVSPDVCDEFTGIEPLSEDAIITGFR.[N]	1xCarbamidomethyl [C16]; 1xTMTpro [N-Term]; 1xPhospho [T/S]	[K].TSESITSNEDVSPDVCDEFTGIEPLSEDAIITGFR.[N] 1xCarbamidomethyl [C16] 1xTMTpro [N-Term] 1xPhospho [T/S]	O60566 [563-597]		0	1	-0.0785135	1.10565	-1.61589	0.0376702	-0.434032	0.985122	FALSE	0.425525	0.425525	0.0486115	0.231584	0.105052	0.130976	0.0582517	O60566
O60583	Cyclin-T2 OS=Homo sapiens OX=9606 GN=CCNT2 PE=1 SV=2	CCNT2	[K].HSADGIPPTVLRSPVGLSSDGISSSSSSSR.[K]	1xTMTpro [N-Term]; 1xPhospho [S13(100)]	[K].HSADGIPPTVLRSPVGLSSDGISSSSSSSR.[K] 1xTMTpro [N-Term] 1xPhospho [S13 100]	O60583 [589-618]	O60583 1xPhospho [S601(100)]	1	1	1.11737	0.835363	-1.15093	-0.890388	-0.638464	0.727041	TRUE	0.68105	0.68105	0.0113366	0.21962	0.0511044	0.0242381	0.0126514	O60583
O60583	Cyclin-T2 OS=Homo sapiens OX=9606 GN=CCNT2 PE=1 SV=2	CCNT2	[K].HSSPHISR.[D]	1xTMTpro [N-Term]; 1xPhospho [S3(99.4)]	[K].HSSPHISR.[D] 1xTMTpro [N-Term] 1xPhospho [S3 99.4]	O60583 [547-554]	O60583 1xPhospho [S549(99.4)]	0	3	1.15097	1.38822	-0.756794	-0.87269	-0.456458	-0.453249	FALSE	0.308574	0.307374	0.0376126	0.308574	0.252447	0.0533136	0.0406791	O60583
O60583	Cyclin-T2 OS=Homo sapiens OX=9606 GN=CCNT2 PE=1 SV=2	CCNT2	[K].QGQSQAASSSSVTSPIK.[M]	1xTMTpro [K17]; 1xTMTpro [N-Term]; 1xPhospho [S14(100)]	[K].QGQSQAASSSSVTSPIK.[M] 1xTMTpro [K17] 1xTMTpro [N-Term] 1xPhospho [S14 100]	O60583 [467-483]	O60583 1xPhospho [S480(100)]	0	4	-0.739213	1.43179	1.10038	-0.321311	-0.793174	-0.678476	FALSE	0.448052	0.112928	0.109793	0.0910349	0.448052	0.0807487	0.157445	O60583
O60583	Cyclin-T2 OS=Homo sapiens OX=9606 GN=CCNT2 PE=1 SV=2	CCNT2	[K].VSSSERHSSSDEGSGK.[S]	1xTMTpro [K16]; 1xTMTpro [N-Term]; 3xPhospho [S8(100); S9(100); S10(100)]	[K].VSSSERHSSSDEGSGK.[S] 1xTMTpro [K16] 1xTMTpro [N-Term] 3xPhospho [S8 100 S9 100 S10 100]	O60583 [529-544]	O60583 3xPhospho [S536(100); S537(100); S538(100)]	1	1	0.417163	1.60574	-1.43168	-0.0638033	-0.429125	-0.0982942	FALSE	0.364743	0.364743	0.0490859	0.279578	0.164063	0.0869608	0.0555696	O60583
O60583	Cyclin-T2 OS=Homo sapiens OX=9606 GN=CCNT2 PE=1 SV=2	CCNT2	[R].HSSSDEGSGK.[S]	1xTMTpro [K10]; 1xTMTpro [N-Term]; 1xPhospho [S3(100)]	[R].HSSSDEGSGK.[S] 1xTMTpro [K10] 1xTMTpro [N-Term] 1xPhospho [S3 100]	O60583 [535-544]	O60583 1xPhospho [S537(100)]	0	4	0.533394	1.3075	-0.507704	-0.825293	0.730446	-1.23835	FALSE	0.284486	0.159432	0.10297	0.24955	0.284486	0.102035	0.101526	O60583
O60583	Cyclin-T2 OS=Homo sapiens OX=9606 GN=CCNT2 PE=1 SV=2	CCNT2	[R].HSSSDEGSGK.[S]	1xTMTpro [K10]; 1xTMTpro [N-Term]; 2xPhospho [S3(100); S4(100)]	[R].HSSSDEGSGK.[S] 1xTMTpro [K10] 1xTMTpro [N-Term] 2xPhospho [S3 100 S4 100]	O60583 [535-544]	O60583 2xPhospho [S537(100); S538(100)]	0	4	-1.13803	1.63413	0.289461	0.102748	0.0781524	-0.966464	FALSE	0.259223	0.114721	0.169464	0.110324	0.259223	0.119842	0.226427	O60583
O60610	Protein diaphanous homolog 1 OS=Homo sapiens OX=9606 GN=DIAPH1 PE=1 SV=2	DIAPH1	[K].GRSPDELPSAGGDGGK.[S]	1xTMTpro [K16]; 1xTMTpro [N-Term]; 1xPhospho [S3(100)]	[K].GRSPDELPSAGGDGGK.[S] 1xTMTpro [K16] 1xTMTpro [N-Term] 1xPhospho [S3 100]	O60610 [20-35]	O60610 1xPhospho [S22(100)]	1	2	-0.60369	-0.780819	-0.508512	1.55957	0.966555	-0.633102	FALSE	0.352156	0.044413	0.352156	0.0660239	0.053195	0.254826	0.229386	O60610
O60610	Protein diaphanous homolog 1 OS=Homo sapiens OX=9606 GN=DIAPH1 PE=1 SV=2	DIAPH1	[K].KGRSPDELPSAGGDGGK.[S]	2xTMTpro [K1; K17]; 1xTMTpro [N-Term]; 1xPhospho [S4(100)]	[K].KGRSPDELPSAGGDGGK.[S] 2xTMTpro [K1 K17] 1xTMTpro [N-Term] 1xPhospho [S4 100]	O60610 [19-35]	O60610 1xPhospho [S22(100)]	2	3	0.635663	0.119615	-1.87261	0.970484	-0.173878	0.32073	FALSE	0.313181	0.216369	0.0765297	0.313181	0.0948374	0.22178	0.0773037	O60610
O60678	Protein arginine N-methyltransferase 3 OS=Homo sapiens OX=9606 GN=PRMT3 PE=1 SV=4	PRMT3	[R].GAVENEEDLPELSDSGDEAAWEDEDDADLPHGK.[Q]	1xTMTpro [K33]; 1xTMTpro [N-Term]; 1xPhospho [S]	[R].GAVENEEDLPELSDSGDEAAWEDEDDADLPHGK.[Q] 1xTMTpro [K33] 1xTMTpro [N-Term] 1xPhospho [S]	O60678 [13-45]		0	1	0.890648	1.38606	-0.585634	-0.988671	-0.950563	0.248162	TRUE	0.54525	0.54525	0.0214816	0.17972	0.193717	0.0346778	0.0251538	O60678
O60678	Protein arginine N-methyltransferase 3 OS=Homo sapiens OX=9606 GN=PRMT3 PE=1 SV=4	PRMT3	[R].GAVENEEDLPELSDSGDEAAWEDEDDADLPHGK.[Q]	1xTMTpro [K33]; 1xTMTpro [N-Term]; 2xPhospho [S13(100); S15(100)]	[R].GAVENEEDLPELSDSGDEAAWEDEDDADLPHGK.[Q] 1xTMTpro [K33] 1xTMTpro [N-Term] 2xPhospho [S13 100 S15 100]	O60678 [13-45]	O60678 2xPhospho [S25(100); S27(100)]	0	4	0.230974	1.2926	0.261336	-0.576542	-1.63982	0.431452	FALSE	0.406358	0.320388	0.0408639	0.121447	0.406358	0.0569711	0.0539726	O60678
O60716	Catenin delta-1 OS=Homo sapiens OX=9606 GN=CTNND1 PE=1 SV=1	CTNND1	[K].SLDNNYSTPNER.[G]	1xTMTpro [N-Term]; 1xPhospho [T8(100)]	[K].SLDNNYSTPNER.[G] 1xTMTpro [N-Term] 1xPhospho [T8 100]	O60716 [899-910]	O60716 1xPhospho [T906(100)]	0	3	1.62802	0.828846	-0.706823	-0.591435	-0.31285	-0.845757	FALSE	0.401758	0.214904	0.0464486	0.401758	0.228411	0.0621765	0.0463017	O60716
O60716	Catenin delta-1 OS=Homo sapiens OX=9606 GN=CTNND1 PE=1 SV=1	CTNND1	[R].GDHNRTLDR.[S]	1xTMTpro [N-Term]; 1xPhospho [T6(100)]	[R].GDHNRTLDR.[S] 1xTMTpro [N-Term] 1xPhospho [T6 100]	O60716 [911-919]	O60716 1xPhospho [T916(100)]	1	4	0.84543	1.10614	0.614594	-1.39466	-0.423458	-0.748044	TRUE	0.61458	0.121124	0.0457804	0.122892	0.61458	0.044462	0.051162	O60716
O60716	Catenin delta-1 OS=Homo sapiens OX=9606 GN=CTNND1 PE=1 SV=1	CTNND1	[R].GSLASLDSLR.[K]	1xTMTpro [N-Term]; 1xPhospho [S5(100)]	[R].GSLASLDSLR.[K] 1xTMTpro [N-Term] 1xPhospho [S5 100]	O60716 [345-354]	O60716 1xPhospho [S349(100)]	0	3	1.70641	0.556182	-1.02369	-0.485837	-0.0514965	-0.701568	TRUE	0.507168	0.190642	0.0445088	0.507168	0.148441	0.06645	0.0427899	O60716
O60716	Catenin delta-1 OS=Homo sapiens OX=9606 GN=CTNND1 PE=1 SV=1	CTNND1	[R].GSLASLDSLRK.[G]	1xTMTpro [K11]; 1xTMTpro [N-Term]; 1xPhospho [S5(100)]	[R].GSLASLDSLRK.[G] 1xTMTpro [K11] 1xTMTpro [N-Term] 1xPhospho [S5 100]	O60716 [345-355]	O60716 1xPhospho [S349(100)]	1	3	1.5337	0.882348	-0.727051	-1.05109	-0.191731	-0.44617	FALSE	0.432875	0.243671	0.0360985	0.432875	0.198101	0.0523273	0.0369277	O60716
O60716	Catenin delta-1 OS=Homo sapiens OX=9606 GN=CTNND1 PE=1 SV=1	CTNND1	[R].HYEDGYPGGSDNYGSLSR.[V]	1xTMTpro [N-Term]; 1xPhospho [S15(99.2)]	[R].HYEDGYPGGSDNYGSLSR.[V] 1xTMTpro [N-Term] 1xPhospho [S15 99.2]	O60716 [216-233]	O60716 1xPhospho [S230(99.2)]	0	3	1.77959	0.340366	-0.734485	-0.951716	-0.515121	0.0813637	TRUE	0.518268	0.272639	0.0241575	0.518268	0.118194	0.0418954	0.0248466	O60716
O60716	Catenin delta-1 OS=Homo sapiens OX=9606 GN=CTNND1 PE=1 SV=1	CTNND1	[R].MQEPGQIVETYTEEDPEGAMSVVSVETSDDGTTR.[R]	1xTMTpro [N-Term]; 1xPhospho [S24(100)]	[R].MQEPGQIVETYTEEDPEGAMSVVSVETSDDGTTR.[R] 1xTMTpro [N-Term] 1xPhospho [S24 100]	O60716 [102-135]	O60716 1xPhospho [S125(100)]	0	1	1.14531	0.913379	-0.749415	-0.292954	-1.42743	0.411109	TRUE	0.616333	0.616333	0.0203213	0.181511	0.12118	0.0371557	0.0234984	O60716
O60716	Catenin delta-1 OS=Homo sapiens OX=9606 GN=CTNND1 PE=1 SV=1 Isoform 1AC of Catenin delta-1 [OS=Homo sapiens]	CTNND1	[R].NQKSDKKPDR.[E]	3xTMTpro [K3; K6; K7]; 1xTMTpro [N-Term]; 1xPhospho [S4(100)]	[R].NQKSDKKPDR.[E] 3xTMTpro [K3 K6 K7] 1xTMTpro [N-Term] 1xPhospho [S4 100]	O60716 [876-885]; O60716-3 [876-885]	O60716 1xPhospho [S879(100)]; O60716-3 1xPhospho [S879(100)]	2	4	0.168811	1.10249	0.983363	-0.843849	-1.44085	0.0300301	TRUE	0.619194	0.144212	0.0445052	0.0851655	0.619194	0.0475291	0.0593941	O60716
O60716	Catenin delta-1 OS=Homo sapiens OX=9606 GN=CTNND1 PE=1 SV=1	CTNND1	[R].SQSSHSYDDSTLPLIDR.[N]	1xTMTpro [N-Term]; 1xPhospho [S6(100)]	[R].SQSSHSYDDSTLPLIDR.[N] 1xTMTpro [N-Term] 1xPhospho [S6 100]	O60716 [859-875]	O60716 1xPhospho [S864(100)]	0	3	1.50903	1.01613	-0.524558	-0.804267	-0.760454	-0.435887	FALSE	0.319518	0.299671	0.0333347	0.319518	0.264692	0.0471618	0.0356222	O60716
O60716	Catenin delta-1 OS=Homo sapiens OX=9606 GN=CTNND1 PE=1 SV=1	CTNND1	[R].SQSSHSYDDSTLPLIDR.[N]	1xTMTpro [N-Term]; 2xPhospho [S3(100); S4(98.6)]	[R].SQSSHSYDDSTLPLIDR.[N] 1xTMTpro [N-Term] 2xPhospho [S3 100 S4 98.6]	O60716 [859-875]	O60716 2xPhospho [S861(100); S862(98.6)]	0	2	0.950631	-0.281097	-0.140932	0.444424	0.803162	-1.77619	FALSE	0.230294	0.0968305	0.230294	0.187828	0.168649	0.151782	0.164617	O60716
O60716	Catenin delta-1 OS=Homo sapiens OX=9606 GN=CTNND1 PE=1 SV=1	CTNND1	[R].VGGSSVDLHR.[F]	1xTMTpro [N-Term]; 1xPhospho [S4(99.3)]	[R].VGGSSVDLHR.[F] 1xTMTpro [N-Term] 1xPhospho [S4 99.3]	O60716 [265-274]	O60716 1xPhospho [S268(99.3)]	0	4	1.13933	0.893426	0.536771	-1.15269	-0.332138	-1.0847	TRUE	0.546656	0.125392	0.0577747	0.156073	0.546656	0.053409	0.060695	O60716
O60716	Catenin delta-1 OS=Homo sapiens OX=9606 GN=CTNND1 PE=1 SV=1	CTNND1	[R].VRVSPQDANPLMANGTLTR.[R]	1xTMTpro [N-Term]; 1xPhospho [S4(100)]	[R].VRVSPQDANPLMANGTLTR.[R] 1xTMTpro [N-Term] 1xPhospho [S4 100]	O60716 [44-62]	O60716 1xPhospho [S47(100)]	1	1	1.02306	0.677907	-1.30812	-0.7993	-0.525172	0.931629	TRUE	0.639219	0.639219	0.0130133	0.254848	0.0470368	0.0313967	0.0144858	O60716
O60729	Dual specificity protein phosphatase CDC14B OS=Homo sapiens OX=9606 GN=CDC14B PE=1 SV=1	CDC14B	[K].LLSGVDDISINGVENQDQQEPEPYSDDDEINGVTQGDR.[L]	1xTMTpro [N-Term]; 1xPhospho [S25(100)]	[K].LLSGVDDISINGVENQDQQEPEPYSDDDEINGVTQGDR.[L] 1xTMTpro [N-Term] 1xPhospho [S25 100]	O60729 [393-430]	O60729 1xPhospho [S417(100)]	0	4	-0.222282	1.41829	0.768062	-1.29223	0.140311	-0.812151	FALSE	0.48435	0.117035	0.0944636	0.116363	0.48435	0.0735962	0.114193	O60729
O60763	General vesicular transport factor p115 OS=Homo sapiens OX=9606 GN=USO1 PE=1 SV=2	USO1	[K].DLGHPVEEEDELESGDQEDEDDESEDPGKDLDHI.[-]	1xTMTpro [K29]; 1xTMTpro [N-Term]; 1xPhospho [S24(100)]	[K].DLGHPVEEEDELESGDQEDEDDESEDPGKDLDHI.[-] 1xTMTpro [K29] 1xTMTpro [N-Term] 1xPhospho [S24 100]	O60763 [929-962]	O60763 1xPhospho [S952(100)]	1	4	0.693835	0.236863	0.76232	-1.32763	-1.19561	0.830223	FALSE	0.382003	0.270689	0.0517263	0.158265	0.382003	0.0730654	0.0642515	O60763
O60763	General vesicular transport factor p115 OS=Homo sapiens OX=9606 GN=USO1 PE=1 SV=2	USO1	[K].LKDLGHPVEEEDELESGDQEDEDDESEDPGKDLDHI.[-]	2xTMTpro [K2; K31]; 1xTMTpro [N-Term]; 1xPhospho [S16(100)]	[K].LKDLGHPVEEEDELESGDQEDEDDESEDPGKDLDHI.[-] 2xTMTpro [K2 K31] 1xTMTpro [N-Term] 1xPhospho [S16 100]	O60763 [927-962]	O60763 1xPhospho [S942(100)]	2	1	1.38164	0.148944	0.256251	-1.06475	-1.25793	0.535841	FALSE	0.345486	0.345486	0.0380721	0.225813	0.288222	0.0589851	0.0434218	O60763
O60825	6-phosphofructo-2-kinase/fructose-2,6-bisphosphatase 2 OS=Homo sapiens OX=9606 GN=PFKFB2 PE=1 SV=2	PFKFB2	[R].RNSFTPLSSSNTIR.[R]	1xTMTpro [N-Term]; 1xPhospho [S3(100)]	[R].RNSFTPLSSSNTIR.[R] 1xTMTpro [N-Term] 1xPhospho [S3 100]	O60825 [464-477]	O60825 1xPhospho [S466(100)]	1	4	1.28881	0.177847	1.00129	-1.23658	-0.522156	-0.709214	TRUE	0.511506	0.126559	0.0692238	0.156825	0.511506	0.0634077	0.0724777	O60825
O60832	H/ACA ribonucleoprotein complex subunit DKC1 OS=Homo sapiens OX=9606 GN=DKC1 PE=1 SV=3	DKC1	[K].AGLESGAEPGDGDSDTTK.[K]	1xTMTpro [K18]; 1xTMTpro [N-Term]; 1xPhospho [S14(100)]	[K].AGLESGAEPGDGDSDTTK.[K] 1xTMTpro [K18] 1xTMTpro [N-Term] 1xPhospho [S14 100]	O60832 [481-498]	O60832 1xPhospho [S494(100)]	0	1	1.22642	0.468661	-1.184	-0.119226	-1.14023	0.748378	TRUE	0.589918	0.589918	0.0196474	0.253309	0.0698443	0.0453716	0.02191	O60832
O60832	H/ACA ribonucleoprotein complex subunit DKC1 OS=Homo sapiens OX=9606 GN=DKC1 PE=1 SV=3	DKC1	[K].AGLESGAEPGDGDSDTTK.[K]	1xTMTpro [K18]; 1xTMTpro [N-Term]; 2xPhospho [S5(100); S14(100)]	[K].AGLESGAEPGDGDSDTTK.[K] 1xTMTpro [K18] 1xTMTpro [N-Term] 2xPhospho [S5 100 S14 100]	O60832 [481-498]	O60832 2xPhospho [S485(100); S494(100)]	0	5	-0.920414	-0.379316	-1.05416	0.137538	0.648467	1.56789	TRUE	0.511002	0.101804	0.0992395	0.108802	0.0624931	0.511002	0.11666	O60832
O60832	H/ACA ribonucleoprotein complex subunit DKC1 OS=Homo sapiens OX=9606 GN=DKC1 PE=1 SV=3	DKC1	[K].AGLESGAEPGDGDSDTTKK.[K]	2xTMTpro [K18; K19]; 1xTMTpro [N-Term]; 1xPhospho [S14(100)]	[K].AGLESGAEPGDGDSDTTKK.[K] 2xTMTpro [K18 K19] 1xTMTpro [N-Term] 1xPhospho [S14 100]	O60832 [481-499]	O60832 1xPhospho [S494(100)]	1	1	1.55689	0.0775822	-0.158273	0.091225	-1.5925	0.0250726	FALSE	0.3072	0.3072	0.0518987	0.265199	0.237966	0.0809066	0.0568295	O60832
O60832	H/ACA ribonucleoprotein complex subunit DKC1 OS=Homo sapiens OX=9606 GN=DKC1 PE=1 SV=3	DKC1	[K].AGLESGAEPGDGDSDTTKK.[K]	2xTMTpro [K18; K19]; 1xTMTpro [N-Term]; 2xPhospho [S5(100); S14(100)]	[K].AGLESGAEPGDGDSDTTKK.[K] 2xTMTpro [K18 K19] 1xTMTpro [N-Term] 2xPhospho [S5 100 S14 100]	O60832 [481-499]	O60832 2xPhospho [S485(100); S494(100)]	1	5	-0.580865	0.114562	-1.28631	-0.212706	0.269089	1.69623	FALSE	0.336689	0.211904	0.0811559	0.183369	0.0894396	0.336689	0.0974438	O60832
O60832	H/ACA ribonucleoprotein complex subunit DKC1 OS=Homo sapiens OX=9606 GN=DKC1 PE=1 SV=3	DKC1	[K].AGLESGAEPGDGDSDTTKKK.[K]	3xTMTpro [K18; K19; K20]; 1xTMTpro [N-Term]; 1xPhospho [S14(98.7)]	[K].AGLESGAEPGDGDSDTTKKK.[K] 3xTMTpro [K18 K19 K20] 1xTMTpro [N-Term] 1xPhospho [S14 98.7]	O60832 [481-500]	O60832 1xPhospho [S494(98.7)]	2	2	-0.842534	-0.83519	0.95962	1.08069	0.666681	-1.02926	TRUE	0.594622	0.0139378	0.594622	0.0187514	0.0270717	0.0533007	0.292317	O60832
O60832	H/ACA ribonucleoprotein complex subunit DKC1 OS=Homo sapiens OX=9606 GN=DKC1 PE=1 SV=3	DKC1	[K].AGLESGAEPGDGDSDTTKKK.[K]	3xTMTpro [K18; K19; K20]; 1xTMTpro [N-Term]; 2xPhospho [S5(100); S14(100)]	[K].AGLESGAEPGDGDSDTTKKK.[K] 3xTMTpro [K18 K19 K20] 1xTMTpro [N-Term] 2xPhospho [S5 100 S14 100]	O60832 [481-500]	O60832 2xPhospho [S485(100); S494(100)]	2	1	0.542422	0.399748	-1.41284	-0.446905	-0.523338	1.44092	TRUE	0.539585	0.539585	0.0280978	0.247101	0.0665691	0.0863512	0.0322952	O60832
O60832	H/ACA ribonucleoprotein complex subunit DKC1 OS=Homo sapiens OX=9606 GN=DKC1 PE=1 SV=3	DKC1	[K].AKEVELVSE.[-]	1xTMTpro [K2]; 1xTMTpro [N-Term]; 1xPhospho [S8(100)]	[K].AKEVELVSE.[-] 1xTMTpro [K2] 1xTMTpro [N-Term] 1xPhospho [S8 100]	O60832 [506-514]	O60832 1xPhospho [S513(100)]	1	3	1.30639	0.938243	-1.0781	0.302892	-0.53546	-0.933969	FALSE	0.347135	0.2314	0.0644408	0.347135	0.20131	0.0907804	0.0649333	O60832
O60832	H/ACA ribonucleoprotein complex subunit DKC1 OS=Homo sapiens OX=9606 GN=DKC1 PE=1 SV=3	DKC1	[K].ERKSLPEEDVAEIQHAEEFLIKPESK.[V]	3xTMTpro [K3; K22; K26]; 1xTMTpro [N-Term]; 1xPhospho [S4(100)]	[K].ERKSLPEEDVAEIQHAEEFLIKPESK.[V] 3xTMTpro [K3 K22 K26] 1xTMTpro [N-Term] 1xPhospho [S4 100]	O60832 [18-43]	O60832 1xPhospho [S21(100)]	2	1	0.861369	0.269349	-1.05107	-0.607594	-0.870091	1.39804	TRUE	0.658365	0.658365	0.0183354	0.195017	0.0572623	0.0498443	0.0211757	O60832
O60832	H/ACA ribonucleoprotein complex subunit DKC1 OS=Homo sapiens OX=9606 GN=DKC1 PE=1 SV=3	DKC1	[K].EVELVSE.[-]	1xTMTpro [N-Term]; 1xPhospho [S6(100)]	[K].EVELVSE.[-] 1xTMTpro [N-Term] 1xPhospho [S6 100]	O60832 [508-514]	O60832 1xPhospho [S513(100)]	0	5	0.473357	-0.55024	-0.680907	1.72282	-1.01907	0.0540391	FALSE	0.250605	0.158715	0.135981	0.18227	0.130148	0.250605	0.14228	O60832
O60832	H/ACA ribonucleoprotein complex subunit DKC1 OS=Homo sapiens OX=9606 GN=DKC1 PE=1 SV=3	DKC1	[K].RESESESDETPPAAPQLIK.[K]	1xTMTpro [K19]; 1xTMTpro [N-Term]; 2xPhospho [S3(100); S5(100)]	[K].RESESESDETPPAAPQLIK.[K] 1xTMTpro [K19] 1xTMTpro [N-Term] 2xPhospho [S3 100 S5 100]	O60832 [449-467]	O60832 2xPhospho [S451(100); S453(100)]	1	1	1.04285	1.28159	-1.28458	0.0328078	-0.68374	-0.388934	FALSE	0.337632	0.337632	0.0431294	0.333737	0.167661	0.0713531	0.046488	O60832
O60832	H/ACA ribonucleoprotein complex subunit DKC1 OS=Homo sapiens OX=9606 GN=DKC1 PE=1 SV=3	DKC1	[R].ESESESDETPPAAPQLIK.[K]	1xTMTpro [K18]; 1xTMTpro [N-Term]; 1xPhospho [S6(99.1)]	[R].ESESESDETPPAAPQLIK.[K] 1xTMTpro [K18] 1xTMTpro [N-Term] 1xPhospho [S6 99.1]	O60832 [450-467]	O60832 1xPhospho [S455(99.1)]	0	1	0.416759	1.1384	-1.04134	-0.190495	-1.24734	0.924021	TRUE	0.683925	0.683925	0.0213095	0.134796	0.08745	0.0463544	0.0261644	O60832
O60832	H/ACA ribonucleoprotein complex subunit DKC1 OS=Homo sapiens OX=9606 GN=DKC1 PE=1 SV=3	DKC1	[R].ESESESDETPPAAPQLIK.[K]	1xTMTpro [K18]; 1xTMTpro [N-Term]; 2xPhospho [S4(100); S6(100)]	[R].ESESESDETPPAAPQLIK.[K] 1xTMTpro [K18] 1xTMTpro [N-Term] 2xPhospho [S4 100 S6 100]	O60832 [450-467]	O60832 2xPhospho [S453(100); S455(100)]	0	6	-1.71982	-0.383584	1.02317	0.883664	-0.0566424	0.25321	TRUE	0.538005	0.0328833	0.231321	0.0328798	0.0531855	0.111725	0.538005	O60832
O60832	H/ACA ribonucleoprotein complex subunit DKC1 OS=Homo sapiens OX=9606 GN=DKC1 PE=1 SV=3	DKC1	[R].KRESESESDETPPAAPQLIK.[K]	2xTMTpro [K1; K20]; 1xTMTpro [N-Term]; 1xPhospho [S6(98.9)]	[R].KRESESESDETPPAAPQLIK.[K] 2xTMTpro [K1 K20] 1xTMTpro [N-Term] 1xPhospho [S6 98.9]	O60832 [448-467]	O60832 1xPhospho [S453(98.9)]	2	2	-0.754007	-0.995804	1.2256	1.03797	0.346611	-0.860369	FALSE	0.496132	0.0205819	0.496132	0.0262837	0.0402251	0.0686197	0.348157	O60832
O60832	H/ACA ribonucleoprotein complex subunit DKC1 OS=Homo sapiens OX=9606 GN=DKC1 PE=1 SV=3	DKC1	[R].KRESESESDETPPAAPQLIK.[K]	2xTMTpro [K1; K20]; 1xTMTpro [N-Term]; 2xPhospho [S4(98.7); S6(100)]	[R].KRESESESDETPPAAPQLIK.[K] 2xTMTpro [K1 K20] 1xTMTpro [N-Term] 2xPhospho [S4 98.7 S6 100]	O60832 [448-467]	O60832 2xPhospho [S451(98.7); S453(100)]	2	4	1.25114	0.703926	0.310992	0.0659035	-1.40994	-0.922023	FALSE	0.436147	0.18155	0.064875	0.176682	0.436147	0.0694679	0.0712775	O60832
O60832	H/ACA ribonucleoprotein complex subunit DKC1 OS=Homo sapiens OX=9606 GN=DKC1 PE=1 SV=3	DKC1	[R].KRESESESDETPPAAPQLIK.[K]	2xTMTpro [K1; K20]; 1xTMTpro [N-Term]; 3xPhospho [S4(99.1); S6(100); S/T]	[R].KRESESESDETPPAAPQLIK.[K] 2xTMTpro [K1 K20] 1xTMTpro [N-Term] 3xPhospho [S4 99.1 S6 100 S/T]	O60832 [448-467]	O60832 3xPhospho [S451(99.1); S453(100); S/T]	2	2	-1.28728	-0.857582	0.53857	1.41621	0.478254	-0.288168	FALSE	0.408518	0.0209491	0.408518	0.0254871	0.0308973	0.110236	0.403913	O60832
O60841	Eukaryotic translation initiation factor 5B OS=Homo sapiens OX=9606 GN=EIF5B PE=1 SV=4	EIF5B	[K].EMSSDSEYDSDDDRTKEER.[A]	1xTMTpro [K16]; 1xTMTpro [N-Term]; 2xPhospho [S4(95.6); S10(99.9)]	[K].EMSSDSEYDSDDDRTKEER.[A] 1xTMTpro [K16] 1xTMTpro [N-Term] 2xPhospho [S4 95.6 S10 99.9]	O60841 [586-604]	O60841 2xPhospho [S589(95.6); S595(99.9)]	2	5	-0.138489	-1.49499	-0.0751048	0.324538	-0.223687	1.60774	FALSE	0.436456	0.106366	0.122658	0.116414	0.0789692	0.436456	0.139137	O60841
O60841	Eukaryotic translation initiation factor 5B OS=Homo sapiens OX=9606 GN=EIF5B PE=1 SV=4	EIF5B	[K].IEPIPGESPK.[M]	1xTMTpro [K10]; 1xTMTpro [N-Term]; 1xPhospho [S8(100)]	[K].IEPIPGESPK.[M] 1xTMTpro [K10] 1xTMTpro [N-Term] 1xPhospho [S8 100]	O60841 [1161-1170]	O60841 1xPhospho [S1168(100)]	0	6	-1.76317	-0.0926392	0.261758	1.26555	0.445837	-0.117335	FALSE	0.449049	0.0347742	0.283136	0.0380696	0.0490934	0.145878	0.449049	O60841
O60841	Eukaryotic translation initiation factor 5B OS=Homo sapiens OX=9606 GN=EIF5B PE=1 SV=4	EIF5B	[K].KQSFDDNDSEELEDKDSK.[S]	3xTMTpro [K1; K15; K18]; 1xTMTpro [N-Term]; 1xPhospho [S9(100)]	[K].KQSFDDNDSEELEDKDSK.[S] 3xTMTpro [K1 K15 K18] 1xTMTpro [N-Term] 1xPhospho [S9 100]	O60841 [105-122]	O60841 1xPhospho [S113(100)]	2	2	-1.2859	-0.475709	0.528249	0.586879	1.39276	-0.746276	TRUE	0.573244	0.0151529	0.573244	0.0204639	0.0255825	0.0656886	0.299868	O60841
O60841	Eukaryotic translation initiation factor 5B OS=Homo sapiens OX=9606 GN=EIF5B PE=1 SV=4	EIF5B	[K].KQSFDDNDSEELEDKDSK.[S]	3xTMTpro [K1; K15; K18]; 1xTMTpro [N-Term]; 2xPhospho [S3(100); S9(100)]	[K].KQSFDDNDSEELEDKDSK.[S] 3xTMTpro [K1 K15 K18] 1xTMTpro [N-Term] 2xPhospho [S3 100 S9 100]	O60841 [105-122]	O60841 2xPhospho [S107(100); S113(100)]	2	1	1.02248	0.646982	-1.33174	-0.824865	-0.450455	0.937597	TRUE	0.557592	0.557592	0.0202448	0.293816	0.0613733	0.0448089	0.0221646	O60841
O60841	Eukaryotic translation initiation factor 5B OS=Homo sapiens OX=9606 GN=EIF5B PE=1 SV=4	EIF5B	[K].KWDGSEEDEDNSK.[K]	2xTMTpro [K1; K13]; 1xTMTpro [N-Term]; 1xPhospho [S5(100)]	[K].KWDGSEEDEDNSK.[K] 2xTMTpro [K1 K13] 1xTMTpro [N-Term] 1xPhospho [S5 100]	O60841 [160-172]	O60841 1xPhospho [S164(100)]	1	1	0.0288913	0.881664	-1.19759	-0.909987	-0.189871	1.3869	FALSE	0.487186	0.487186	0.0389785	0.223935	0.101278	0.101704	0.0469187	O60841
O60841	Eukaryotic translation initiation factor 5B OS=Homo sapiens OX=9606 GN=EIF5B PE=1 SV=4	EIF5B	[K].KWDGSEEDEDNSKK.[I]	3xTMTpro [K1; K13; K14]; 1xTMTpro [N-Term]; 1xPhospho [S5(100)]	[K].KWDGSEEDEDNSKK.[I] 3xTMTpro [K1 K13 K14] 1xTMTpro [N-Term] 1xPhospho [S5 100]	O60841 [160-173]	O60841 1xPhospho [S164(100)]	2	6	-1.39237	0.343199	1.29159	-0.66406	0.821335	-0.399688	FALSE	0.382579	0.0558018	0.262941	0.0610957	0.133485	0.104098	0.382579	O60841
O60841	Eukaryotic translation initiation factor 5B OS=Homo sapiens OX=9606 GN=EIF5B PE=1 SV=4	EIF5B	[K].NKPGPNIESGNEDDDASFK.[I]	2xTMTpro [K2; K19]; 1xTMTpro [N-Term]; 1xPhospho [S9(100)]	[K].NKPGPNIESGNEDDDASFK.[I] 2xTMTpro [K2 K19] 1xTMTpro [N-Term] 1xPhospho [S9 100]	O60841 [206-224]	O60841 1xPhospho [S214(100)]	0	1	0.667303	0.657929	-0.615076	-1.24387	-0.746527	1.28024	TRUE	0.666754	0.666754	0.0192194	0.160594	0.0889043	0.0415728	0.0229556	O60841
O60841	Eukaryotic translation initiation factor 5B OS=Homo sapiens OX=9606 GN=EIF5B PE=1 SV=4	EIF5B	[K].QSFDDNDSEELEDKDSK.[S]	2xTMTpro [K14; K17]; 1xTMTpro [N-Term]; 1xPhospho [S8(100)]	[K].QSFDDNDSEELEDKDSK.[S] 2xTMTpro [K14 K17] 1xTMTpro [N-Term] 1xPhospho [S8 100]	O60841 [106-122]	O60841 1xPhospho [S113(100)]	1	4	-0.918299	0.282305	0.843389	-1.25237	-0.268492	1.31347	FALSE	0.233871	0.174888	0.121478	0.127355	0.233871	0.162922	0.179486	O60841
O60841	Eukaryotic translation initiation factor 5B OS=Homo sapiens OX=9606 GN=EIF5B PE=1 SV=4	EIF5B	[K].VEMYSGSDDDDDFNK.[L]	1xTMTpro [K15]; 1xTMTpro [N-Term]; 1xPhospho [S7(99.3)]	[K].VEMYSGSDDDDDFNK.[L] 1xTMTpro [K15] 1xTMTpro [N-Term] 1xPhospho [S7 99.3]	O60841 [131-145]	O60841 1xPhospho [S137(99.3)]	0	1	-1.2294	0.835019	0.216	0.0459914	-1.10294	1.23534	FALSE	0.216178	0.216178	0.108218	0.122114	0.20619	0.175162	0.172139	O60841
O60841	Eukaryotic translation initiation factor 5B OS=Homo sapiens OX=9606 GN=EIF5B PE=1 SV=4	EIF5B	[K].VEMYSGSDDDDDFNK.[L]	1xTMTpro [K15]; 1xTMTpro [N-Term]; 2xPhospho [S5(100); S7(100)]	[K].VEMYSGSDDDDDFNK.[L] 1xTMTpro [K15] 1xTMTpro [N-Term] 2xPhospho [S5 100 S7 100]	O60841 [131-145]	O60841 2xPhospho [S135(100); S137(100)]	0	1	0.705734	0.389368	-1.21993	-1.13986	0.0146481	1.25004	FALSE	0.421405	0.421405	0.0302933	0.353986	0.0795943	0.0811638	0.0335584	O60841
O60841	Eukaryotic translation initiation factor 5B OS=Homo sapiens OX=9606 GN=EIF5B PE=1 SV=4	EIF5B	[K].VEMYSGSDDDDDFNKLPK.[K]	2xTMTpro [K15; K18]; 1xTMTpro [N-Term]; 1xPhospho [S7(100)]	[K].VEMYSGSDDDDDFNKLPK.[K] 2xTMTpro [K15 K18] 1xTMTpro [N-Term] 1xPhospho [S7 100]	O60841 [131-148]	O60841 1xPhospho [S137(100)]	1	6	-1.71725	0.248462	1.0157	0.492787	-0.617365	0.577663	FALSE	0.378189	0.0815169	0.186066	0.0674594	0.13214	0.154629	0.378189	O60841
O60841	Eukaryotic translation initiation factor 5B OS=Homo sapiens OX=9606 GN=EIF5B PE=1 SV=4	EIF5B	[K].VEMYSGSDDDDDFNKLPK.[K]	2xTMTpro [K15; K18]; 1xTMTpro [N-Term]; 2xPhospho [S5(100); S7(100)]	[K].VEMYSGSDDDDDFNKLPK.[K] 2xTMTpro [K15 K18] 1xTMTpro [N-Term] 2xPhospho [S5 100 S7 100]	O60841 [131-148]	O60841 2xPhospho [S135(100); S137(100)]	1	1	0.0140032	0.731706	-1.16892	-1.2095	0.427605	1.20511	FALSE	0.335364	0.335364	0.0555965	0.285643	0.119323	0.140058	0.0640154	O60841
O60841	Eukaryotic translation initiation factor 5B OS=Homo sapiens OX=9606 GN=EIF5B PE=1 SV=4	EIF5B	[K].WDGSEEDEDNSK.[K]	1xTMTpro [K12]; 1xTMTpro [N-Term]; 1xPhospho [S4(100)]	[K].WDGSEEDEDNSK.[K] 1xTMTpro [K12] 1xTMTpro [N-Term] 1xPhospho [S4 100]	O60841 [161-172]	O60841 1xPhospho [S164(100)]	0	1	0.836236	0.450021	-0.986815	-1.08013	-0.518765	1.29946	TRUE	0.628037	0.628037	0.0180117	0.224807	0.0635198	0.0449946	0.02063	O60841
O60841	Eukaryotic translation initiation factor 5B OS=Homo sapiens OX=9606 GN=EIF5B PE=1 SV=4	EIF5B	[K].WDGSEEDEDNSKK.[I]	2xTMTpro [K12; K13]; 1xTMTpro [N-Term]; 1xPhospho [S4(100)]	[K].WDGSEEDEDNSKK.[I] 2xTMTpro [K12 K13] 1xTMTpro [N-Term] 1xPhospho [S4 100]	O60841 [161-173]	O60841 1xPhospho [S164(100)]	1	4	-0.814993	1.02829	1.04863	-1.17048	0.588543	-0.679983	FALSE	0.307878	0.0991568	0.170002	0.104994	0.307878	0.10373	0.21424	O60841
O60841	Eukaryotic translation initiation factor 5B OS=Homo sapiens OX=9606 GN=EIF5B PE=1 SV=4	EIF5B	[R].INSSGESGDESDEFLQSR.[K]	1xTMTpro [N-Term]; 1xPhospho [S7(100)]	[R].INSSGESGDESDEFLQSR.[K] 1xTMTpro [N-Term] 1xPhospho [S7 100]	O60841 [180-197]	O60841 1xPhospho [S186(100)]	0	5	-1.45038	0.376383	-0.551605	1.1562	-0.473646	0.943047	FALSE	0.29995	0.128149	0.145439	0.104884	0.107348	0.29995	0.214231	O60841
O60841	Eukaryotic translation initiation factor 5B OS=Homo sapiens OX=9606 GN=EIF5B PE=1 SV=4	EIF5B	[R].INSSGESGDESDEFLQSR.[K]	1xTMTpro [N-Term]; 2xPhospho [S7(100); S11(100)]	[R].INSSGESGDESDEFLQSR.[K] 1xTMTpro [N-Term] 2xPhospho [S7 100 S11 100]	O60841 [180-197]	O60841 2xPhospho [S186(100); S190(100)]	0	6	-1.73105	0.169992	1.06299	0.877627	-0.155471	-0.22409	TRUE	0.502175	0.0420679	0.233716	0.0411668	0.0792396	0.101635	0.502175	O60841
O60869	Endothelial differentiation-related factor 1 OS=Homo sapiens OX=9606 GN=EDF1 PE=1 SV=1	EDF1	[K].QHSITK.[N]	1xTMTpro [K6]; 1xTMTpro [N-Term]; 1xPhospho [S3(100)]	[K].QHSITK.[N] 1xTMTpro [K6] 1xTMTpro [N-Term] 1xPhospho [S3 100]	O60869 [51-56]	O60869 1xPhospho [S53(100)]	0	3	0.879645	-0.580028	0.394055	-1.45975	1.19242	-0.426341	FALSE	0.226646	0.120236	0.163261	0.226646	0.200593	0.150603	0.13866	O60869
O60885	Bromodomain-containing protein 4 OS=Homo sapiens OX=9606 GN=BRD4 PE=1 SV=2	BRD4	[K].IHSPIIR.[S]	1xTMTpro [N-Term]; 1xPhospho [S3(100)]	[K].IHSPIIR.[S] 1xTMTpro [N-Term] 1xPhospho [S3 100]	O60885 [1115-1121]	O60885 1xPhospho [S1117(100)]	0	6	-1.06619	-1.28871	1.23452	0.777017	0.260322	0.0830429	FALSE	0.44014	0.0243713	0.363818	0.0285994	0.0396541	0.103418	0.44014	O60885
O60885	Bromodomain-containing protein 4 OS=Homo sapiens OX=9606 GN=BRD4 PE=1 SV=2	BRD4	[K].MPDEPEEPVVAVSSPAVPPPTK.[V]	1xTMTpro [K22]; 1xTMTpro [N-Term]; 1xPhospho [S/T]	[K].MPDEPEEPVVAVSSPAVPPPTK.[V] 1xTMTpro [K22] 1xTMTpro [N-Term] 1xPhospho [S/T]	O60885 [457-478]		0	5	-1.19935	-0.221532	-0.189715	0.214471	-0.410069	1.80619	FALSE	0.341108	0.146544	0.120076	0.111044	0.104902	0.341108	0.176326	O60885
O60885	Bromodomain-containing protein 4 OS=Homo sapiens OX=9606 GN=BRD4 PE=1 SV=2	BRD4	[K].SKPPPTYESEEEDK.[C]	2xTMTpro [K2; K14]; 1xTMTpro [N-Term]; 1xPhospho [S9(100)]	[K].SKPPPTYESEEEDK.[C] 2xTMTpro [K2 K14] 1xTMTpro [N-Term] 1xPhospho [S9 100]	O60885 [593-606]	O60885 1xPhospho [S601(100)]	1	6	-1.75579	-0.459969	0.55053	0.441865	1.09075	0.132614	FALSE	0.47957	0.0219203	0.328305	0.0257482	0.0323224	0.112134	0.47957	O60885
O60885	Bromodomain-containing protein 4 OS=Homo sapiens OX=9606 GN=BRD4 PE=1 SV=2	BRD4	[K].SKPPPTYESEEEDKCKPMSYEEK.[R]	1xCarbamidomethyl [C15]; 4xTMTpro [K2; K14; K16; K23]; 1xTMTpro [N-Term]; 1xPhospho [S9(100)]	[K].SKPPPTYESEEEDKCKPMSYEEK.[R] 1xCarbamidomethyl [C15] 4xTMTpro [K2 K14 K16 K23] 1xTMTpro [N-Term] 1xPhospho [S9 100]	O60885 [593-615]	O60885 1xPhospho [S601(100)]	1	1	-0.805152	0.913706	-0.67469	-0.836508	-0.128802	1.53145	FALSE	0.311032	0.311032	0.0772243	0.176343	0.153558	0.17861	0.103233	O60885
O60885	Bromodomain-containing protein 4 OS=Homo sapiens OX=9606 GN=BRD4 PE=1 SV=2	BRD4	[K].SKPPPTYESEEEDKCKPMSYEEKR.[Q]	1xCarbamidomethyl [C15]; 4xTMTpro [K2; K14; K16; K23]; 1xTMTpro [N-Term]; 1xPhospho [Y/S/T]	[K].SKPPPTYESEEEDKCKPMSYEEKR.[Q] 1xCarbamidomethyl [C15] 4xTMTpro [K2 K14 K16 K23] 1xTMTpro [N-Term] 1xPhospho [Y/S/T]	O60885 [593-616]		2	1	0.726122	1.14145	-0.818294	-1.09765	-0.780252	0.828625	TRUE	0.638871	0.638871	0.0253944	0.159298	0.104027	0.0433811	0.0290287	O60885
O60927	E3 ubiquitin-protein ligase PPP1R11 OS=Homo sapiens OX=9606 GN=PPP1R11 PE=1 SV=1	PPP1R11	[R].AFGESSTESDEEEEEGCGHTHCVR.[G]	2xCarbamidomethyl [C17; C22]; 1xTMTpro [N-Term]; 1xPhospho [S9(100)]	[R].AFGESSTESDEEEEEGCGHTHCVR.[G] 2xCarbamidomethyl [C17 C22] 1xTMTpro [N-Term] 1xPhospho [S9 100]	O60927 [69-92]	O60927 1xPhospho [S77(100)]	0	1	-0.311346	1.15322	-1.22785	0.611725	-1.02552	0.799767	FALSE	0.359437	0.359437	0.0680963	0.189623	0.145051	0.15165	0.0861425	O60927
O60927	E3 ubiquitin-protein ligase PPP1R11 OS=Homo sapiens OX=9606 GN=PPP1R11 PE=1 SV=1	PPP1R11	[R].AFGESSTESDEEEEEGCGHTHCVR.[G]	2xCarbamidomethyl [C17; C22]; 1xTMTpro [N-Term]; 2xPhospho [S6(98.1); S9(100)]	[R].AFGESSTESDEEEEEGCGHTHCVR.[G] 2xCarbamidomethyl [C17 C22] 1xTMTpro [N-Term] 2xPhospho [S6 98.1 S9 100]	O60927 [69-92]	O60927 2xPhospho [S74(98.1); S77(100)]	0	2	-1.41978	-0.437445	0.415691	0.62561	1.38157	-0.565646	TRUE	0.515614	0.0170618	0.515614	0.0225147	0.0271842	0.0802384	0.337387	O60927
O60930	Ribonuclease H1 OS=Homo sapiens OX=9606 GN=RNASEH1 PE=1 SV=2	RNASEH1	[R].KSASPEVSEGHENQHGQESEAK.[A]	2xTMTpro [K1; K22]; 1xTMTpro [N-Term]; 1xPhospho [S4(100)]	[R].KSASPEVSEGHENQHGQESEAK.[A] 2xTMTpro [K1 K22] 1xTMTpro [N-Term] 1xPhospho [S4 100]	O60930 [73-94]	O60930 1xPhospho [S76(100)]	1	3	0.923749	0.00417733	-1.79962	0.108376	-0.168323	0.931642	FALSE	0.423209	0.284828	0.0411751	0.423209	0.0690487	0.139011	0.0427289	O60930
O60934	Nibrin OS=Homo sapiens OX=9606 GN=NBN PE=1 SV=1	NBN	[K].NKEQHLSENEPVDTNSDNNLFTDTDLK.[S]	2xTMTpro [K2; K27]; 1xTMTpro [N-Term]; 1xPhospho [S7(100)]	[K].NKEQHLSENEPVDTNSDNNLFTDTDLK.[S] 2xTMTpro [K2 K27] 1xTMTpro [N-Term] 1xPhospho [S7 100]	O60934 [503-529]	O60934 1xPhospho [S509(100)]	1	5	1.02798	-0.984367	-1.28626	1.14651	0.0291959	0.0669431	FALSE	0.302395	0.134764	0.114089	0.259281	0.089942	0.302395	0.0995293	O60934
O60934	Nibrin OS=Homo sapiens OX=9606 GN=NBN PE=1 SV=1	NBN	[R].IPNYQLSPTK.[L]	1xTMTpro [K10]; 1xTMTpro [N-Term]; 1xPhospho [S7(100)]	[R].IPNYQLSPTK.[L] 1xTMTpro [K10] 1xTMTpro [N-Term] 1xPhospho [S7 100]	O60934 [426-435]	O60934 1xPhospho [S432(100)]	0	2	-0.324474	-1.39745	0.601482	1.07935	0.861443	-0.820361	TRUE	0.565491	0.0246018	0.565491	0.0364586	0.0387476	0.110093	0.224608	O60934
O60934	Nibrin OS=Homo sapiens OX=9606 GN=NBN PE=1 SV=1	NBN	[R].IPNYQLSPTKLPSINK.[S]	2xTMTpro [K10; K16]; 1xTMTpro [N-Term]; 1xPhospho [S7(100)]	[R].IPNYQLSPTKLPSINK.[S] 2xTMTpro [K10 K16] 1xTMTpro [N-Term] 1xPhospho [S7 100]	O60934 [426-441]	O60934 1xPhospho [S432(100)]	1	3	1.40895	-1.35552	-0.826467	0.214643	0.661561	-0.10317	FALSE	0.29868	0.119684	0.129546	0.29868	0.100604	0.249589	0.101896	O60934
O60941	Dystrobrevin beta OS=Homo sapiens OX=9606 GN=DTNB PE=1 SV=1	DTNB	[R].STSAGSTPTHCPQDSLSGVGGDVQEAFAQGTR.[R]	1xCarbamidomethyl [C11]; 1xTMTpro [N-Term]; 2xPhospho [S6(97.5); T9(97.5)]	[R].STSAGSTPTHCPQDSLSGVGGDVQEAFAQGTR.[R] 1xCarbamidomethyl [C11] 1xTMTpro [N-Term] 2xPhospho [S6 97.5 T9 97.5]	O60941 [550-581]	O60941 2xPhospho [S555(97.5); T558(97.5)]	0	1	0.941301	0.508532	-0.449671	-1.05338	-1.1008	1.15402	TRUE	0.629191	0.629191	0.0247935	0.16326	0.107643	0.046356	0.0287568	O60941
O60941-5	Isoform 5 of Dystrobrevin beta [OS=Homo sapiens]	DTNB	[K].SVLDSPSRLDEEHR.[L]	1xTMTpro [N-Term]; 1xPhospho [S5(100)]	[K].SVLDSPSRLDEEHR.[L] 1xTMTpro [N-Term] 1xPhospho [S5 100]	O60941-5 [360-373]	O60941-5 1xPhospho [S364(100)]	1	2	-0.61174	-1.04344	1.66868	0.539001	0.117043	-0.669549	FALSE	0.397242	0.0304392	0.397242	0.037248	0.0683497	0.0813914	0.38533	O60941-5
O75037	Kinesin-like protein KIF21B OS=Homo sapiens OX=9606 GN=KIF21B PE=1 SV=2	KIF21B	[K].AVSAECLGPPLDISTK.[N]	1xCarbamidomethyl [C6]; 1xTMTpro [K16]; 1xTMTpro [N-Term]; 1xPhospho [S3(100)]	[K].AVSAECLGPPLDISTK.[N] 1xCarbamidomethyl [C6] 1xTMTpro [K16] 1xTMTpro [N-Term] 1xPhospho [S3 100]	O75037 [1147-1162]	O75037 1xPhospho [S1149(100)]	0	5	-1.17741	0.611338	-1.29247	0.0915504	0.881154	0.885831	FALSE	0.343075	0.1385	0.126367	0.145387	0.0953112	0.343075	0.151361	O75037
O75037	Kinesin-like protein KIF21B OS=Homo sapiens OX=9606 GN=KIF21B PE=1 SV=2	KIF21B	[R].LTSNQSQGSALDKSDDSDSSLSEVLR.[G]	1xTMTpro [K13]; 1xTMTpro [N-Term]; 3xPhospho [S14(100); S19(100); S20(99.9)]	[R].LTSNQSQGSALDKSDDSDSSLSEVLR.[G] 1xTMTpro [K13] 1xTMTpro [N-Term] 3xPhospho [S14 100 S19 100 S20 99.9]	O75037 [1256-1281]	O75037 3xPhospho [S1269(100); S1274(100); S1275(99.9)]	1	5	-1.27109	0.960623	-0.754261	-0.542463	1.19527	0.411922	FALSE	0.236106	0.135317	0.157425	0.14681	0.134264	0.236106	0.190079	O75037
O75044	SLIT-ROBO Rho GTPase-activating protein 2 OS=Homo sapiens OX=9606 GN=SRGAP2 PE=1 SV=3	SRGAP2	[K].TNATSPGVNSSTSPQSTDK.[S]	1xTMTpro [K19]; 1xTMTpro [N-Term]; 1xPhospho [S13(100)]	[K].TNATSPGVNSSTSPQSTDK.[S] 1xTMTpro [K19] 1xTMTpro [N-Term] 1xPhospho [S13 100]	O75044 [1049-1067]	O75044 1xPhospho [S1061(100)]	0	1	-0.111229	1.74323	-0.26468	-0.8448	-0.978375	0.45585	FALSE	0.361672	0.361672	0.0499249	0.150007	0.302488	0.0720628	0.063846	O75044
O75044	SLIT-ROBO Rho GTPase-activating protein 2 OS=Homo sapiens OX=9606 GN=SRGAP2 PE=1 SV=3	SRGAP2	[R].QTPRSPDSTANVR.[I]	1xTMTpro [N-Term]; 1xPhospho [S5(100)]	[R].QTPRSPDSTANVR.[I] 1xTMTpro [N-Term] 1xPhospho [S5 100]	O75044 [202-214]	O75044 1xPhospho [S206(100)]	1	4	-1.09677	1.44803	0.16663	-0.874253	-0.471708	0.828069	FALSE	0.271323	0.226843	0.0965058	0.136599	0.271323	0.129752	0.138976	O75044
O75052	Carboxyl-terminal PDZ ligand of neuronal nitric oxide synthase protein OS=Homo sapiens OX=9606 GN=NOS1AP PE=1 SV=3	NOS1AP	[K].LSGQNAMGSQDSLLEITFR.[S]	1xTMTpro [N-Term]; 1xPhospho [S9(100)]	[K].LSGQNAMGSQDSLLEITFR.[S] 1xTMTpro [N-Term] 1xPhospho [S9 100]	O75052 [363-381]	O75052 1xPhospho [S371(100)]	0	2	-1.14353	-0.546578	0.564686	0.0789121	1.64595	-0.599441	TRUE	0.519135	0.0231946	0.519135	0.0322171	0.0386996	0.0924093	0.294344	O75052
O75052	Carboxyl-terminal PDZ ligand of neuronal nitric oxide synthase protein OS=Homo sapiens OX=9606 GN=NOS1AP PE=1 SV=3	NOS1AP	[K].LSLQHTQQNADGQEDGESERNSNSSGDPGR.[Q]	1xTMTpro [N-Term]; 1xPhospho [S/T]	[K].LSLQHTQQNADGQEDGESERNSNSSGDPGR.[Q] 1xTMTpro [N-Term] 1xPhospho [S/T]	O75052 [171-200]		1	2	-1.37161	-0.829507	0.552601	0.358854	1.408	-0.118337	FALSE	0.488946	0.0195306	0.488946	0.0253031	0.0286842	0.100849	0.336687	O75052
O75052	Carboxyl-terminal PDZ ligand of neuronal nitric oxide synthase protein OS=Homo sapiens OX=9606 GN=NOS1AP PE=1 SV=3	NOS1AP	[K].LSLQHTQQNADGQEDGESERNSNSSGDPGR.[Q]	1xTMTpro [N-Term]; 2xPhospho [S22(97.7); S25(97.7)]	[K].LSLQHTQQNADGQEDGESERNSNSSGDPGR.[Q] 1xTMTpro [N-Term] 2xPhospho [S22 97.7 S25 97.7]	O75052 [171-200]	O75052 2xPhospho [S192(97.7); S195(97.7)]	1	2	-1.27753	-0.498848	-0.0783362	-0.120023	1.74523	0.229509	FALSE	0.311556	0.0457103	0.311556	0.0621022	0.0567073	0.248117	0.275807	O75052
O75052	Carboxyl-terminal PDZ ligand of neuronal nitric oxide synthase protein OS=Homo sapiens OX=9606 GN=NOS1AP PE=1 SV=3	NOS1AP	[K].LSLQHTQQNADGQEDGESERNSNSSGDPGR.[Q]	1xTMTpro [N-Term]; 3xPhospho [S18(100); S22(99.9); S25(97.4)]	[K].LSLQHTQQNADGQEDGESERNSNSSGDPGR.[Q] 1xTMTpro [N-Term] 3xPhospho [S18 100 S22 99.9 S25 97.4]	O75052 [171-200]	O75052 3xPhospho [S188(100); S192(99.9); S195(97.4)]	1	2	-1.15775	-0.535673	-0.0963101	-0.301814	1.78233	0.309214	FALSE	0.285104	0.0555858	0.285104	0.0755919	0.066868	0.262567	0.254283	O75052
O75052	Carboxyl-terminal PDZ ligand of neuronal nitric oxide synthase protein OS=Homo sapiens OX=9606 GN=NOS1AP PE=1 SV=3	NOS1AP	[K].VSHPQEPMLTASPR.[M]	1xTMTpro [N-Term]; 1xPhospho [T10(99.2)]	[K].VSHPQEPMLTASPR.[M] 1xTMTpro [N-Term] 1xPhospho [T10 99.2]	O75052 [255-268]	O75052 1xPhospho [T264(99.2)]	0	2	-1.12639	-0.0453086	0.935881	-0.490723	1.44692	-0.720373	FALSE	0.348314	0.0511628	0.348314	0.0643383	0.0964918	0.113378	0.326315	O75052
O75052	Carboxyl-terminal PDZ ligand of neuronal nitric oxide synthase protein OS=Homo sapiens OX=9606 GN=NOS1AP PE=1 SV=3	NOS1AP	[R].QLTGAERASTATAEETDIDAVEVPLPGNDVLEFSR.[G]	1xTMTpro [N-Term]; 2xPhospho [S9(97.9); T12(100)]	[R].QLTGAERASTATAEETDIDAVEVPLPGNDVLEFSR.[G] 1xTMTpro [N-Term] 2xPhospho [S9 97.9 T12 100]	O75052 [201-235]	O75052 2xPhospho [S209(97.9); T212(100)]	1	5	-1.02713	-0.843472	-0.35195	-0.242313	1.15115	1.31371	FALSE	0.474068	0.0661286	0.152164	0.0811945	0.0578888	0.474068	0.168557	O75052
O75061	Putative tyrosine-protein phosphatase auxilin OS=Homo sapiens OX=9606 GN=DNAJC6 PE=1 SV=3	DNAJC6	[R].SATSTSASPTLR.[V]	1xTMTpro [N-Term]; 1xPhospho [S8(100)]	[R].SATSTSASPTLR.[V] 1xTMTpro [N-Term] 1xPhospho [S8 100]	O75061 [563-574]	O75061 1xPhospho [S570(100)]	0	6	-0.864445	0.0114208	1.85405	-0.0438532	-0.0572153	-0.899954	FALSE	0.369438	0.0534435	0.265989	0.0578716	0.167402	0.0858561	0.369438	O75061
O75113	NEDD4-binding protein 1 OS=Homo sapiens OX=9606 GN=N4BP1 PE=1 SV=4	N4BP1	[K].AGTPVSELTK.[Q]	1xTMTpro [K10]; 1xTMTpro [N-Term]; 1xPhospho [T3(100)]	[K].AGTPVSELTK.[Q] 1xTMTpro [K10] 1xTMTpro [N-Term] 1xPhospho [T3 100]	O75113 [240-249]	O75113 1xPhospho [T242(100)]	0	5	-1.22276	-0.718715	-0.541307	0.578546	0.428905	1.47533	TRUE	0.531713	0.0672909	0.122707	0.0703511	0.0524634	0.531713	0.155475	O75113
O75113	NEDD4-binding protein 1 OS=Homo sapiens OX=9606 GN=N4BP1 PE=1 SV=4	N4BP1	[K].QMDTVLSSSPDVLFDPINGLTPDEEALSNER.[I]	1xTMTpro [N-Term]; 1xPhospho [S7(96.8)]	[K].QMDTVLSSSPDVLFDPINGLTPDEEALSNER.[I] 1xTMTpro [N-Term] 1xPhospho [S7 96.8]	O75113 [250-280]	O75113 1xPhospho [S256(96.8)]	0	1	0.636226	0.754727	-1.25756	-0.322106	-0.983282	1.17199	TRUE	0.726698	0.726698	0.0160046	0.144933	0.052758	0.0407369	0.0188695	O75113
O75113	NEDD4-binding protein 1 OS=Homo sapiens OX=9606 GN=N4BP1 PE=1 SV=4	N4BP1	[R].DSQQTEFTQNAATGLNISRDETVLQEEAR.[N]	1xTMTpro [N-Term]; 1xPhospho [S18(100)]	[R].DSQQTEFTQNAATGLNISRDETVLQEEAR.[N] 1xTMTpro [N-Term] 1xPhospho [S18 100]	O75113 [209-237]	O75113 1xPhospho [S226(100)]	1	5	-1.63053	-0.689629	0.135084	0.405549	0.666495	1.11303	FALSE	0.339628	0.0486333	0.203791	0.0518377	0.0521352	0.339628	0.303975	O75113
O75113	NEDD4-binding protein 1 OS=Homo sapiens OX=9606 GN=N4BP1 PE=1 SV=4	N4BP1	[R].RFSDSEER.[H]	1xTMTpro [N-Term]; 1xPhospho [S3(100)]	[R].RFSDSEER.[H] 1xTMTpro [N-Term] 1xPhospho [S3 100]	O75113 [286-293]	O75113 1xPhospho [S288(100)]	1	3	0.977578	-0.813727	-0.66552	-0.109869	1.47628	-0.864746	FALSE	0.237866	0.0977614	0.197288	0.237866	0.115051	0.216434	0.135599	O75113
O75116	Rho-associated protein kinase 2 OS=Homo sapiens OX=9606 GN=ROCK2 PE=1 SV=4	ROCK2	[R].SQLQALHIGLDSSSIGSGPGDAEADDGFPESR.[L]	1xTMTpro [N-Term]; 2xPhospho [S14(98.1); S17(100)]	[R].SQLQALHIGLDSSSIGSGPGDAEADDGFPESR.[L] 1xTMTpro [N-Term] 2xPhospho [S14 98.1 S17 100]	O75116 [1121-1152]	O75116 2xPhospho [S1134(98.1); S1137(100)]	0	1	0.845018	1.30458	-0.607617	-1.39963	-0.421689	0.279332	FALSE	0.441688	0.441688	0.0273917	0.247684	0.207684	0.0442143	0.0313385	O75116
O75122	CLIP-associating protein 2 OS=Homo sapiens OX=9606 GN=CLASP2 PE=1 SV=3	CLASP2	[K].ASLLHSMPTHSSPR.[S]	1xTMTpro [N-Term]; 1xPhospho [T/S]	[K].ASLLHSMPTHSSPR.[S] 1xTMTpro [N-Term] 1xPhospho [T/S]	O75122 [1002-1015]		0	3	0.789439	1.29672	-1.02943	-0.303717	0.417163	-1.17017	FALSE	0.310086	0.18733	0.0871677	0.310086	0.225181	0.104612	0.0856228	O75122
O75122	CLIP-associating protein 2 OS=Homo sapiens OX=9606 GN=CLASP2 PE=1 SV=3	CLASP2	[K].MVSQSQPGSR.[S]	1xTMTpro [N-Term]; 1xPhospho [S9(100)]	[K].MVSQSQPGSR.[S] 1xTMTpro [N-Term] 1xPhospho [S9 100]	O75122 [451-460]	O75122 1xPhospho [S459(100)]	0	3	1.04893	0.186378	0.0113151	-1.81049	0.744547	-0.180677	FALSE	0.308785	0.172414	0.0847031	0.308785	0.248201	0.103064	0.0828326	O75122
O75122	CLIP-associating protein 2 OS=Homo sapiens OX=9606 GN=CLASP2 PE=1 SV=3	CLASP2	[R].EASPSR.[L]	1xTMTpro [N-Term]; 1xPhospho [S3(99.2)]	[R].EASPSR.[L] 1xTMTpro [N-Term] 1xPhospho [S3 99.2]	O75122 [505-510]	O75122 1xPhospho [S507(99.2)]	0	1	1.37599	0.730627	-0.671326	-0.986542	-0.948323	0.499573	TRUE	0.601852	0.601852	0.0154483	0.235739	0.1015	0.0282086	0.0172532	O75122
O75122	CLIP-associating protein 2 [OS=Homo sapiens] CLIP-associating protein 2 OS=Homo sapiens OX=9606 GN=CLASP2 PE=1 SV=3	CLASP2	[R].EASRESSRDTSPVR.[S]	1xTMTpro [N-Term]; 3xPhospho [S3(100); T10(100); S]	[R].EASRESSRDTSPVR.[S] 1xTMTpro [N-Term] 3xPhospho [S3 100 T10 100 S]	O75122 [531-544]; O75122 [531-544]	O75122 3xPhospho [S533(100); T540(100); S]; O75122 3xPhospho [S533(100); T540(100); S]	2	1	0.258609	0.991636	-0.149762	-0.525528	-1.60768	1.03273	TRUE	0.520138	0.520138	0.0353793	0.132791	0.203078	0.0625773	0.0460367	O75122
O75122	CLIP-associating protein 2 OS=Homo sapiens OX=9606 GN=CLASP2 PE=1 SV=3	CLASP2	[R].ESSRDTSPVR.[S]	1xTMTpro [N-Term]; 2xPhospho [T6(98.7); S]	[R].ESSRDTSPVR.[S] 1xTMTpro [N-Term] 2xPhospho [T6 98.7 S]	O75122 [535-544]	O75122 2xPhospho [T540(98.7); S]	1	4	0.951726	1.36075	0.215162	-0.766791	-1.05073	-0.71012	TRUE	0.57377	0.169154	0.0379024	0.133521	0.57377	0.0421509	0.0435018	O75122
O75122	CLIP-associating protein 2 OS=Homo sapiens OX=9606 GN=CLASP2 PE=1 SV=3	CLASP2	[R].SGSPGR.[V]	1xTMTpro [N-Term]; 1xPhospho [S3(100)]	[R].SGSPGR.[V] 1xTMTpro [N-Term] 1xPhospho [S3 100]	O75122 [461-466]	O75122 1xPhospho [S463(100)]	0	3	1.68796	0.0420781	-0.971039	-1.0678	0.249871	0.0589252	TRUE	0.625002	0.165692	0.0315053	0.625002	0.0897879	0.0576976	0.0303153	O75122
O75122	CLIP-associating protein 2 OS=Homo sapiens OX=9606 GN=CLASP2 PE=1 SV=3	CLASP2	[R].SQGCSREASPSR.[L]	1xCarbamidomethyl [C4]; 1xTMTpro [N-Term]; 2xPhospho [S5(100); S9(100)]	[R].SQGCSREASPSR.[L] 1xCarbamidomethyl [C4] 1xTMTpro [N-Term] 2xPhospho [S5 100 S9 100]	O75122 [499-510]	O75122 2xPhospho [S503(100); S507(100)]	1	1	-1.32416	0.85249	0.115118	-0.25545	-0.755622	1.36762	FALSE	0.215732	0.215732	0.108416	0.125056	0.193427	0.185953	0.171415	O75122
O75122	CLIP-associating protein 2 OS=Homo sapiens OX=9606 GN=CLASP2 PE=1 SV=3	CLASP2	[R].SRSDIDVNAAAGAK.[A]	1xTMTpro [K14]; 1xTMTpro [N-Term]; 1xPhospho [S3(100)]	[R].SRSDIDVNAAAGAK.[A] 1xTMTpro [K14] 1xTMTpro [N-Term] 1xPhospho [S3 100]	O75122 [368-381]	O75122 1xPhospho [S370(100)]	1	3	1.39725	0.35708	-1.2439	-1.09587	0.309938	0.275496	TRUE	0.627707	0.193039	0.0259995	0.627707	0.0744471	0.0529088	0.0258986	O75122
O75122	CLIP-associating protein 2 OS=Homo sapiens OX=9606 GN=CLASP2 PE=1 SV=3	CLASP2	[R].SSSSSQESLNRPFSSK.[W]	1xTMTpro [K16]; 1xTMTpro [N-Term]; 1xPhospho [S5(95.6)]	[R].SSSSSQESLNRPFSSK.[W] 1xTMTpro [K16] 1xTMTpro [N-Term] 1xPhospho [S5 95.6]	O75122 [323-338]	O75122 1xPhospho [S327(95.6)]	1	1	0.472154	1.09156	-0.774212	-0.818035	-1.06197	1.09051	TRUE	0.701803	0.701803	0.0219666	0.119373	0.0893411	0.0412648	0.0262514	O75122
O75122	CLIP-associating protein 2 OS=Homo sapiens OX=9606 GN=CLASP2 PE=1 SV=3	CLASP2	[R].VLNTGSDVEEAVADALK.[K]	1xTMTpro [K17]; 1xTMTpro [N-Term]; 1xPhospho [S6(100)]	[R].VLNTGSDVEEAVADALK.[K] 1xTMTpro [K17] 1xTMTpro [N-Term] 1xPhospho [S6 100]	O75122 [591-607]	O75122 1xPhospho [S596(100)]	0	3	1.10841	0.30858	-1.23057	-1.04582	-0.16144	1.02084	FALSE	0.437759	0.404072	0.0207476	0.437759	0.0625071	0.0525665	0.0223482	O75122
O75128	Protein cordon-bleu OS=Homo sapiens OX=9606 GN=COBL PE=1 SV=2	COBL	[R].LQADPKPISPQQK.[S]	2xTMTpro [K6; K13]; 1xTMTpro [N-Term]; 1xPhospho [S9(100)]	[R].LQADPKPISPQQK.[S] 2xTMTpro [K6 K13] 1xTMTpro [N-Term] 1xPhospho [S9 100]	O75128 [807-819]	O75128 1xPhospho [S815(100)]	1	5	0.276937	0.0281178	-1.64003	1.11747	-0.584222	0.801726	FALSE	0.261577	0.235261	0.0798244	0.23898	0.097034	0.261577	0.0873236	O75128
O75132	Zinc finger BED domain-containing protein 4 OS=Homo sapiens OX=9606 GN=ZBED4 PE=1 SV=2	ZBED4	[K].TEVSETARPSSPDTR.[V]	1xTMTpro [N-Term]; 1xPhospho [S11(100)]	[K].TEVSETARPSSPDTR.[V] 1xTMTpro [N-Term] 1xPhospho [S11 100]	O75132 [614-628]	O75132 1xPhospho [S624(100)]	1	6	-0.652793	-0.138599	1.82471	0.284381	-0.287333	-1.03037	FALSE	0.348398	0.0568064	0.27154	0.0623302	0.170176	0.0907501	0.348398	O75132
O75143	Autophagy-related protein 13 OS=Homo sapiens OX=9606 GN=ATG13 PE=1 SV=1	ATG13	[R].THCAATPSSSEDTETVSNSSEGR.[A]	1xCarbamidomethyl [C3]; 1xTMTpro [N-Term]; 1xPhospho [S/T]	[R].THCAATPSSSEDTETVSNSSEGR.[A] 1xCarbamidomethyl [C3] 1xTMTpro [N-Term] 1xPhospho [S/T]	O75143 [337-359]		0	4	-0.92828	1.7316	-0.0297764	-0.594251	-0.710038	0.530748	FALSE	0.304092	0.253008	0.0807038	0.13641	0.304092	0.109628	0.116158	O75143
O75145	Liprin-alpha-3 OS=Homo sapiens OX=9606 GN=PPFIA3 PE=1 SV=3	PPFIA3	[R].GEGPAIPGDTPPPTPR.[S]	1xTMTpro [N-Term]; 1xPhospho [T10(100)]	[R].GEGPAIPGDTPPPTPR.[S] 1xTMTpro [N-Term] 1xPhospho [T10 100]	O75145 [705-720]	O75145 1xPhospho [T714(100)]	0	5	-0.909146	-0.574821	-1.1263	0.472691	1.25106	0.886511	TRUE	0.565566	0.0586553	0.126319	0.0799196	0.0452962	0.565566	0.124244	O75145
O75147	Obscurin-like protein 1 OS=Homo sapiens OX=9606 GN=OBSL1 PE=1 SV=4	OBSL1	[K].ASSGDQGSPPCFLR.[F]	1xCarbamidomethyl [C11]; 1xTMTpro [N-Term]; 1xPhospho [S8(100)]	[K].ASSGDQGSPPCFLR.[F] 1xCarbamidomethyl [C11] 1xTMTpro [N-Term] 1xPhospho [S8 100]	O75147 [3-16]	O75147 1xPhospho [S10(100)]	0	1	1.05644	0.519163	-0.619777	-0.483382	-1.43727	0.964823	TRUE	0.573297	0.573297	0.0349676	0.175036	0.116713	0.0604497	0.0395371	O75147
O75151	Lysine-specific demethylase PHF2 OS=Homo sapiens OX=9606 GN=PHF2 PE=1 SV=4	PHF2	[K].DSDYVYPSLESDEDNPIFK.[S]	1xTMTpro [K19]; 1xTMTpro [N-Term]; 1xPhospho [S11(100)]	[K].DSDYVYPSLESDEDNPIFK.[S] 1xTMTpro [K19] 1xTMTpro [N-Term] 1xPhospho [S11 100]	O75151 [872-890]	O75151 1xPhospho [S882(100)]	0	4	0.628071	0.137016	1.47415	-1.42798	-0.254892	-0.556369	FALSE	0.475354	0.110174	0.10124	0.123879	0.475354	0.0777293	0.111624	O75151
O75151	Lysine-specific demethylase PHF2 OS=Homo sapiens OX=9606 GN=PHF2 PE=1 SV=4	PHF2	[K].GSDDAPYSPTAR.[V]	1xTMTpro [N-Term]; 1xPhospho [S8(100)]	[K].GSDDAPYSPTAR.[V] 1xTMTpro [N-Term] 1xPhospho [S8 100]	O75151 [898-909]	O75151 1xPhospho [S905(100)]	0	4	1.25993	0.633999	0.45521	-1.40019	-0.0314134	-0.917543	FALSE	0.457895	0.141335	0.0662871	0.203086	0.457895	0.0641123	0.0672842	O75151
O75151	Lysine-specific demethylase PHF2 OS=Homo sapiens OX=9606 GN=PHF2 PE=1 SV=4	PHF2	[K].LEKSPLAGNKDNK.[F]	3xTMTpro [K3; K10; K13]; 1xTMTpro [N-Term]; 1xPhospho [S4(100)]	[K].LEKSPLAGNKDNK.[F] 3xTMTpro [K3 K10 K13] 1xTMTpro [N-Term] 1xPhospho [S4 100]	O75151 [622-634]	O75151 1xPhospho [S625(100)]	2	2	-0.593735	-1.0374	0.933803	-0.195935	1.5101	-0.616832	TRUE	0.526622	0.0275791	0.526622	0.0405696	0.0496366	0.0977807	0.257812	O75151
O75151	Lysine-specific demethylase PHF2 OS=Homo sapiens OX=9606 GN=PHF2 PE=1 SV=4	PHF2	[R].ESASPTIPNLDLLEAHTK.[E]	1xTMTpro [K18]; 1xTMTpro [N-Term]; 1xPhospho [S/T]	[R].ESASPTIPNLDLLEAHTK.[E] 1xTMTpro [K18] 1xTMTpro [N-Term] 1xPhospho [S/T]	O75151 [536-553]		0	4	0.432459	0.956456	1.10655	-1.44997	-0.411445	-0.634055	TRUE	0.641448	0.0973381	0.0555158	0.093203	0.641448	0.0470017	0.0654931	O75151
O75152	Zinc finger CCCH domain-containing protein 11A OS=Homo sapiens OX=9606 GN=ZC3H11A PE=1 SV=3	ZC3H11A	[K].LSVQSNPSPQLR.[S]	1xTMTpro [N-Term]; 1xPhospho [S8(100)]	[K].LSVQSNPSPQLR.[S] 1xTMTpro [N-Term] 1xPhospho [S8 100]	O75152 [125-136]	O75152 1xPhospho [S132(100)]	0	2	-0.770967	-0.628435	0.547552	0.691172	1.34924	-1.18857	TRUE	0.620729	0.0187219	0.620729	0.0274485	0.0335953	0.0697333	0.229772	O75152
O75152	Zinc finger CCCH domain-containing protein 11A OS=Homo sapiens OX=9606 GN=ZC3H11A PE=1 SV=3	ZC3H11A	[K].TVLPTVPESPEEEVK.[A]	1xTMTpro [K15]; 1xTMTpro [N-Term]; 1xPhospho [S9(100)]	[K].TVLPTVPESPEEEVK.[A] 1xTMTpro [K15] 1xTMTpro [N-Term] 1xPhospho [S9 100]	O75152 [100-114]	O75152 1xPhospho [S108(100)]	0	4	-0.424782	1.82915	-0.90909	0.116163	0.166999	-0.778436	FALSE	0.235132	0.191926	0.113504	0.194797	0.235132	0.133892	0.13075	O75152
O75152	Zinc finger CCCH domain-containing protein 11A OS=Homo sapiens OX=9606 GN=ZC3H11A PE=1 SV=3	ZC3H11A	[K].VESSENVPSPTHPPVVINAADDDEDDDDQFSEEGDETK.[T]	1xTMTpro [K38]; 1xTMTpro [N-Term]; 1xPhospho [S31(100)]	[K].VESSENVPSPTHPPVVINAADDDEDDDDQFSEEGDETK.[T] 1xTMTpro [K38] 1xTMTpro [N-Term] 1xPhospho [S31 100]	O75152 [141-178]	O75152 1xPhospho [S171(100)]	0	4	0.308558	1.44562	0.208513	-1.59498	0.0989436	-0.466656	FALSE	0.460643	0.170385	0.0633327	0.166128	0.460643	0.0667636	0.072748	O75152
O75152	Zinc finger CCCH domain-containing protein 11A OS=Homo sapiens OX=9606 GN=ZC3H11A PE=1 SV=3	ZC3H11A	[R].RLSSASTGKPPLSVEDDFEK.[L]	2xTMTpro [K9; K20]; 1xTMTpro [N-Term]; 1xPhospho [S3(100)]	[R].RLSSASTGKPPLSVEDDFEK.[L] 2xTMTpro [K9 K20] 1xTMTpro [N-Term] 1xPhospho [S3 100]	O75152 [756-775]	O75152 1xPhospho [S758(100)]	2	4	0.0136349	1.27724	0.856545	-0.344853	-1.56884	-0.233728	TRUE	0.565661	0.151186	0.0563265	0.0931252	0.565661	0.0575697	0.0761323	O75152
O75152	Zinc finger CCCH domain-containing protein 11A OS=Homo sapiens OX=9606 GN=ZC3H11A PE=1 SV=3	ZC3H11A	[R].VQQSSESSTSSPSQHEATPGAR.[LR]	1xTMTpro [N-Term]; 1xPhospho [S11(98.6)]	[R].VQQSSESSTSSPSQHEATPGAR.[LR] 1xTMTpro [N-Term] 1xPhospho [S11 98.6]	O75152 [485-506]	O75152 1xPhospho [S495(98.6)]	0	3	0.75888	-0.19501	-0.861586	-0.19394	1.56592	-1.07426	FALSE	0.250108	0.108619	0.182636	0.250108	0.130969	0.192295	0.135373	O75152
O75153	Clustered mitochondria protein homolog OS=Homo sapiens OX=9606 GN=CLUH PE=1 SV=2	CLUH	[K].SEDPPGQEAGSEEEGSSASGLAK.[V]	1xTMTpro [K23]; 1xTMTpro [N-Term]; 1xPhospho [S11(100)]	[K].SEDPPGQEAGSEEEGSSASGLAK.[V] 1xTMTpro [K23] 1xTMTpro [N-Term] 1xPhospho [S11 100]	O75153 [654-676]	O75153 1xPhospho [S664(100)]	0	1	0.722179	0.0103112	-1.27503	0.151866	-0.97797	1.36864	FALSE	0.456405	0.456405	0.0381943	0.258313	0.081759	0.121618	0.0437108	O75153
O75164	Lysine-specific demethylase 4A OS=Homo sapiens OX=9606 GN=KDM4A PE=1 SV=2	KDM4A	[R].DSISSDSETSEPLSCR.[A]	1xCarbamidomethyl [C15]; 1xTMTpro [N-Term]; 1xPhospho [S5(99.3)]	[R].DSISSDSETSEPLSCR.[A] 1xCarbamidomethyl [C15] 1xTMTpro [N-Term] 1xPhospho [S5 99.3]	O75164 [519-534]	O75164 1xPhospho [S523(99.3)]	0	5	0.507416	-0.595435	-1.31766	-0.621738	1.33772	0.689697	FALSE	0.297634	0.134919	0.099364	0.294582	0.0842475	0.297634	0.0892532	O75164
O75167	Phosphatase and actin regulator 2 OS=Homo sapiens OX=9606 GN=PHACTR2 PE=1 SV=2	PHACTR2	[K].ASASPSTSSTSSRPK.[A]	1xTMTpro [K15]; 1xTMTpro [N-Term]; 1xPhospho [S4(100)]	[K].ASASPSTSSTSSRPK.[A] 1xTMTpro [K15] 1xTMTpro [N-Term] 1xPhospho [S4 100]	O75167 [234-248]	O75167 1xPhospho [S237(100)]	1	1	0.880161	0.509068	-0.986681	0.663715	-1.52904	0.462773	FALSE	0.400784	0.400784	0.0508846	0.241592	0.144969	0.103407	0.0583627	O75167
O75167	Phosphatase and actin regulator 2 OS=Homo sapiens OX=9606 GN=PHACTR2 PE=1 SV=2	PHACTR2	[K].ASIANSDGPTAGSQTPPFK.[R]	1xTMTpro [K19]; 1xTMTpro [N-Term]; 1xPhospho [T15(100)]	[K].ASIANSDGPTAGSQTPPFK.[R] 1xTMTpro [K19] 1xTMTpro [N-Term] 1xPhospho [T15 100]	O75167 [11-29]	O75167 1xPhospho [T25(100)]	0	1	1.02316	0.00886402	-0.438482	-0.0681581	-1.60771	1.08232	FALSE	0.479853	0.479853	0.0391695	0.213236	0.136902	0.0847297	0.0461093	O75167
O75167	Phosphatase and actin regulator 2 OS=Homo sapiens OX=9606 GN=PHACTR2 PE=1 SV=2	PHACTR2	[K].ASIANSDGPTAGSQTPPFKR.[K]	1xTMTpro [K19]; 1xTMTpro [N-Term]; 1xPhospho [T15(98.3)]	[K].ASIANSDGPTAGSQTPPFKR.[K] 1xTMTpro [K19] 1xTMTpro [N-Term] 1xPhospho [T15 98.3]	O75167 [11-30]	O75167 1xPhospho [T25(98.3)]	1	3	0.998557	-0.212436	-0.883998	1.45056	-0.95679	-0.395894	FALSE	0.246515	0.188546	0.112749	0.246515	0.152959	0.186747	0.112484	O75167
O75170	Serine/threonine-protein phosphatase 6 regulatory subunit 2 OS=Homo sapiens OX=9606 GN=PPP6R2 PE=1 SV=2	PPP6R2	[R].CSSPVDTECSHAEGSR.[S]	2xCarbamidomethyl [C1; C9]; 1xTMTpro [N-Term]; 1xPhospho [S3(100)]	[R].CSSPVDTECSHAEGSR.[S] 2xCarbamidomethyl [C1 C9] 1xTMTpro [N-Term] 1xPhospho [S3 100]	O75170 [769-784]	O75170 1xPhospho [S771(100)]	0	6	-1.72916	0.770891	-0.0489582	-0.509428	0.801327	0.715329	FALSE	0.258741	0.111332	0.175635	0.104235	0.132363	0.217694	0.258741	O75170
O75175	CCR4-NOT transcription complex subunit 3 OS=Homo sapiens OX=9606 GN=CNOT3 PE=1 SV=1	CNOT3	[K].EPSAAAPTGAGGVAPGSGNNSGGPSLLVPLPVNPPSSPTPSFSDAK.[A]	1xTMTpro [K46]; 1xTMTpro [N-Term]; 1xPhospho [S/T]	[K].EPSAAAPTGAGGVAPGSGNNSGGPSLLVPLPVNPPSSPTPSFSDAK.[A] 1xTMTpro [K46] 1xTMTpro [N-Term] 1xPhospho [S/T]	O75175 [471-516]		0	4	-0.154355	0.361079	0.705672	-1.95133	0.504905	0.534034	FALSE	0.291693	0.164583	0.113439	0.168021	0.291693	0.126804	0.13546	O75175
O75175	CCR4-NOT transcription complex subunit 3 OS=Homo sapiens OX=9606 GN=CNOT3 PE=1 SV=1	CNOT3	[R].STDSEVSQSPAK.[N]	1xTMTpro [K12]; 1xTMTpro [N-Term]; 1xPhospho [S9(100)]	[R].STDSEVSQSPAK.[N] 1xTMTpro [K12] 1xTMTpro [N-Term] 1xPhospho [S9 100]	O75175 [291-302]	O75175 1xPhospho [S299(100)]	0	6	-1.35954	-1.1142	0.756209	1.04644	0.240298	0.430788	FALSE	0.437923	0.0288518	0.298119	0.0324082	0.0394488	0.163249	0.437923	O75175
O75179	Ankyrin repeat domain-containing protein 17 OS=Homo sapiens OX=9606 GN=ANKRD17 PE=1 SV=3	ANKRD17	[K].ATVPVAAATAAEGEGSPPAVAAVAGPPAAAEVGGGVGGSSR.[A]	1xTMTpro [N-Term]; 1xPhospho [S16(100)]	[K].ATVPVAAATAAEGEGSPPAVAAVAGPPAAAEVGGGVGGSSR.[A] 1xTMTpro [N-Term] 1xPhospho [S16 100]	O75179 [4-44]	O75179 1xPhospho [S19(100)]	0	1	-0.443562	1.19047	-1.70475	0.529744	-0.0179145	0.446013	FALSE	0.253435	0.253435	0.0881637	0.223611	0.127236	0.204864	0.10269	O75179
O75179	Ankyrin repeat domain-containing protein 17 OS=Homo sapiens OX=9606 GN=ANKRD17 PE=1 SV=3	ANKRD17	[K].EHYPVSSPSSPSPPAQPGGVSR.[N]	1xTMTpro [N-Term]; 1xPhospho [S10(100)]	[K].EHYPVSSPSSPSPPAQPGGVSR.[N] 1xTMTpro [N-Term] 1xPhospho [S10 100]	O75179 [2036-2057]	O75179 1xPhospho [S2045(100)]	0	1	0.44759	-0.0597045	-1.41419	0.251625	-0.715556	1.49024	FALSE	0.368008	0.368008	0.0502878	0.256436	0.0847348	0.183077	0.0574562	O75179
O75179	Ankyrin repeat domain-containing protein 17 OS=Homo sapiens OX=9606 GN=ANKRD17 PE=1 SV=3	ANKRD17	[K].EHYPVSSPSSPSPPAQPGGVSR.[N]	1xTMTpro [N-Term]; 2xPhospho [S10(98.4); S12(100)]	[K].EHYPVSSPSSPSPPAQPGGVSR.[N] 1xTMTpro [N-Term] 2xPhospho [S10 98.4 S12 100]	O75179 [2036-2057]	O75179 2xPhospho [S2045(98.4); S2047(100)]	0	3	1.25475	-0.183449	-1.63514	-0.426241	0.342635	0.647441	TRUE	0.571235	0.18622	0.0373364	0.571235	0.0626383	0.106314	0.0362559	O75179
O75179	Ankyrin repeat domain-containing protein 17 OS=Homo sapiens OX=9606 GN=ANKRD17 PE=1 SV=3	ANKRD17	[K].LTVASPK.[R]	1xTMTpro [K7]; 1xTMTpro [N-Term]; 1xPhospho [S5(100)]	[K].LTVASPK.[R] 1xTMTpro [K7] 1xTMTpro [N-Term] 1xPhospho [S5 100]	O75179 [1705-1711]	O75179 1xPhospho [S1709(100)]	0	2	-1.1673	-1.08093	-0.015294	1.35586	0.784353	0.123312	FALSE	0.352691	0.0285856	0.352691	0.036834	0.0341296	0.253544	0.294216	O75179
O75179	Ankyrin repeat domain-containing protein 17 OS=Homo sapiens OX=9606 GN=ANKRD17 PE=1 SV=3	ANKRD17	[K].SGPSPLSSPNGK.[L]	1xTMTpro [K12]; 1xTMTpro [N-Term]; 1xPhospho [S4(100)]	[K].SGPSPLSSPNGK.[L] 1xTMTpro [K12] 1xTMTpro [N-Term] 1xPhospho [S4 100]	O75179 [1693-1704]	O75179 1xPhospho [S1696(100)]	0	5	-1.03005	-0.556257	0.0782022	0.385597	-0.63138	1.75389	FALSE	0.340259	0.1335	0.128094	0.104786	0.104391	0.340259	0.18897	O75179
O75179	Ankyrin repeat domain-containing protein 17 OS=Homo sapiens OX=9606 GN=ANKRD17 PE=1 SV=3	ANKRD17	[K].SGPSPLSSPNGK.[L]	1xTMTpro [K12]; 1xTMTpro [N-Term]; 2xPhospho [S4(100); S]	[K].SGPSPLSSPNGK.[L] 1xTMTpro [K12] 1xTMTpro [N-Term] 2xPhospho [S4 100 S]	O75179 [1693-1704]	O75179 2xPhospho [S1696(100); S]	0	5	-0.375849	-1.11451	-0.695663	-0.255996	1.42767	1.01435	TRUE	0.503362	0.0681349	0.140896	0.105757	0.0558117	0.503362	0.126038	O75179
O75179	Ankyrin repeat domain-containing protein 17 OS=Homo sapiens OX=9606 GN=ANKRD17 PE=1 SV=3	ANKRD17	[K].SSSTSESGDSDNMR.[I]	1xTMTpro [N-Term]; 1xPhospho [S5(98.1)]	[K].SSSTSESGDSDNMR.[I] 1xTMTpro [N-Term] 1xPhospho [S5 98.1]	O75179 [1605-1618]	O75179 1xPhospho [S1609(98.1)]	0	5	-1.26766	-0.81614	-0.258902	1.51285	0.298968	0.530883	FALSE	0.361588	0.0482738	0.223013	0.0552271	0.0499339	0.361588	0.261964	O75179
O75179	Ankyrin repeat domain-containing protein 17 OS=Homo sapiens OX=9606 GN=ANKRD17 PE=1 SV=3	ANKRD17	[R].APSPAPSSVPLGSEKPSNVSQDR.[K]	1xTMTpro [K15]; 1xTMTpro [N-Term]; 1xPhospho [S3(100)]	[R].APSPAPSSVPLGSEKPSNVSQDR.[K] 1xTMTpro [K15] 1xTMTpro [N-Term] 1xPhospho [S3 100]	O75179 [2399-2421]	O75179 1xPhospho [S2401(100)]	1	2	-1.43548	-0.89138	0.733784	0.681992	1.05814	-0.147061	FALSE	0.439556	0.0259396	0.439556	0.030848	0.036198	0.0951124	0.372346	O75179
O75179	Ankyrin repeat domain-containing protein 17 OS=Homo sapiens OX=9606 GN=ANKRD17 PE=1 SV=3	ANKRD17	[R].NSPLDCGSASPNK.[V]	1xCarbamidomethyl [C6]; 1xTMTpro [K13]; 1xTMTpro [N-Term]; 1xPhospho [S10(100)]	[R].NSPLDCGSASPNK.[V] 1xCarbamidomethyl [C6] 1xTMTpro [K13] 1xTMTpro [N-Term] 1xPhospho [S10 100]	O75179 [2058-2070]	O75179 1xPhospho [S2067(100)]	0	5	-1.22752	-0.799901	0.574455	0.2375	-0.321849	1.53732	FALSE	0.302963	0.0920245	0.166261	0.0816132	0.0953348	0.302963	0.261803	O75179
O75190	DnaJ homolog subfamily B member 6 OS=Homo sapiens OX=9606 GN=DNAJB6 PE=1 SV=2 Isoform C of DnaJ homolog subfamily B member 6 [OS=Homo sapiens]	DNAJB6	[R].HAPHCLSEEEGEQDRPR.[A]	1xCarbamidomethyl [C5]; 1xTMTpro [N-Term]; 1xPhospho [S7(100)]	[R].HAPHCLSEEEGEQDRPR.[A] 1xCarbamidomethyl [C5] 1xTMTpro [N-Term] 1xPhospho [S7 100]	O75190 [271-287]; O75190-3 [271-287]	O75190 1xPhospho [S277(100)]; O75190-3 1xPhospho [S277(100)]	1	4	-0.936523	1.19653	1.33323	-0.554307	-0.336719	-0.702212	FALSE	0.377056	0.096084	0.143404	0.0858721	0.377056	0.0877227	0.209861	O75190
O75190-3	Isoform C of DnaJ homolog subfamily B member 6 [OS=Homo sapiens]	DNAJB6	[R].EAAVEQAQSETSLGAR.[G]	1xTMTpro [N-Term]; 1xPhospho [S12(98.6)]	[R].EAAVEQAQSETSLGAR.[G] 1xTMTpro [N-Term] 1xPhospho [S12 98.6]	O75190-3 [304-319]	O75190-3 1xPhospho [S315(98.6)]	0	2	0.594483	-1.35961	1.33117	0.5398	-0.304737	-0.801109	FALSE	0.279912	0.0766965	0.279912	0.104926	0.157287	0.145174	0.236004	O75190-3
O75190-3	Isoform C of DnaJ homolog subfamily B member 6 [OS=Homo sapiens]	DNAJB6	[R].EAAVEQAQSETSLGAR.[G]	1xTMTpro [N-Term]; 2xPhospho [S9(97.4); S12(97.4)]	[R].EAAVEQAQSETSLGAR.[G] 1xTMTpro [N-Term] 2xPhospho [S9 97.4 S12 97.4]	O75190-3 [304-319]	O75190-3 2xPhospho [S312(97.4); S315(97.4)]	0	1	1.32365	0.0404611	-0.98938	-0.485278	-0.951164	1.06171	TRUE	0.529171	0.529171	0.0211428	0.304957	0.0690279	0.0524134	0.0232887	O75190-3
O75351	Vacuolar protein sorting-associated protein 4B OS=Homo sapiens OX=9606 GN=VPS4B PE=1 SV=2	VPS4B	[K].EGQPSPADEKGNDSDGEGESDDPEK.[K]	2xTMTpro [K10; K25]; 1xTMTpro [N-Term]; 1xPhospho [S14(100)]	[K].EGQPSPADEKGNDSDGEGESDDPEK.[K] 2xTMTpro [K10 K25] 1xTMTpro [N-Term] 1xPhospho [S14 100]	O75351 [89-113]	O75351 1xPhospho [S102(100)]	1	6	-1.57912	-0.24285	0.683973	0.844781	0.928574	-0.635357	FALSE	0.450154	0.0197125	0.402617	0.0236654	0.0332015	0.0706492	0.450154	O75351
O75351	Vacuolar protein sorting-associated protein 4B OS=Homo sapiens OX=9606 GN=VPS4B PE=1 SV=2	VPS4B	[K].EGQPSPADEKGNDSDGEGESDDPEKK.[K]	3xTMTpro [K10; K25; K26]; 1xTMTpro [N-Term]; 1xPhospho [S14(100)]	[K].EGQPSPADEKGNDSDGEGESDDPEKK.[K] 3xTMTpro [K10 K25 K26] 1xTMTpro [N-Term] 1xPhospho [S14 100]	O75351 [89-114]	O75351 1xPhospho [S102(100)]	2	1	0.611992	1.14738	-0.874088	-0.746608	-1.0638	0.925125	TRUE	0.708907	0.708907	0.0215265	0.121526	0.0843369	0.0385825	0.0251209	O75351
O75351	Vacuolar protein sorting-associated protein 4B OS=Homo sapiens OX=9606 GN=VPS4B PE=1 SV=2	VPS4B	[K].GNDSDGEGESDDPEK.[K]	1xTMTpro [K15]; 1xTMTpro [N-Term]; 1xPhospho [S4(100)]	[K].GNDSDGEGESDDPEK.[K] 1xTMTpro [K15] 1xTMTpro [N-Term] 1xPhospho [S4 100]	O75351 [99-113]	O75351 1xPhospho [S102(100)]	0	5	-0.952719	0.0664405	-1.15917	1.23557	-0.262019	1.07189	FALSE	0.398411	0.1342	0.115611	0.121911	0.0840164	0.398411	0.14585	O75351
O75351	Vacuolar protein sorting-associated protein 4B OS=Homo sapiens OX=9606 GN=VPS4B PE=1 SV=2	VPS4B	[K].GNDSDGEGESDDPEKK.[K]	2xTMTpro [K15; K16]; 1xTMTpro [N-Term]; 1xPhospho [S4(100)]	[K].GNDSDGEGESDDPEKK.[K] 2xTMTpro [K15 K16] 1xTMTpro [N-Term] 1xPhospho [S4 100]	O75351 [99-114]	O75351 1xPhospho [S102(100)]	1	5	-0.332634	-0.524758	-1.12157	0.817843	-0.422707	1.58383	FALSE	0.42856	0.160543	0.0862657	0.145917	0.0762815	0.42856	0.102433	O75351
O75362	Zinc finger protein 217 OS=Homo sapiens OX=9606 GN=ZNF217 PE=1 SV=1	ZNF217	[K].DVTGSPPAK.[Q]	1xTMTpro [K9]; 1xTMTpro [N-Term]; 1xPhospho [S5(100)]	[K].DVTGSPPAK.[Q] 1xTMTpro [K9] 1xTMTpro [N-Term] 1xPhospho [S5 100]	O75362 [566-574]	O75362 1xPhospho [S570(100)]	0	3	1.04157	-0.404284	-1.32292	0.144509	1.22823	-0.687111	FALSE	0.320697	0.121001	0.133252	0.320697	0.107656	0.213372	0.104021	O75362
O75362	Zinc finger protein 217 OS=Homo sapiens OX=9606 GN=ZNF217 PE=1 SV=1	ZNF217	[K].ESGQEGSTDNDDSSSEKELGETNK.[G]	2xTMTpro [K17; K24]; 1xTMTpro [N-Term]; 2xPhospho [T8(98.2); S13(96.5)]	[K].ESGQEGSTDNDDSSSEKELGETNK.[G] 2xTMTpro [K17 K24] 1xTMTpro [N-Term] 2xPhospho [T8 98.2 S13 96.5]	O75362 [315-338]	O75362 2xPhospho [T322(98.2); S327(96.5)]	1	2	-1.25097	-0.705068	0.660411	1.37945	0.503717	-0.587542	FALSE	0.440883	0.0193548	0.440883	0.023758	0.0311567	0.0840967	0.40075	O75362
O75362	Zinc finger protein 217 OS=Homo sapiens OX=9606 GN=ZNF217 PE=1 SV=1	ZNF217	[K].ESGQEGSTDNDDSSSEKELGETNK.[G]	2xTMTpro [K17; K24]; 1xTMTpro [N-Term]; 3xPhospho [S7(100); T8(100); S/T]	[K].ESGQEGSTDNDDSSSEKELGETNK.[G] 2xTMTpro [K17 K24] 1xTMTpro [N-Term] 3xPhospho [S7 100 T8 100 S/T]	O75362 [315-338]	O75362 3xPhospho [S321(100); T322(100); S/T]	1	6	-0.918023	-0.800775	0.940918	1.24399	-0.931097	0.464988	FALSE	0.329511	0.0761483	0.217351	0.072731	0.107285	0.196974	0.329511	O75362
O75362	Zinc finger protein 217 OS=Homo sapiens OX=9606 GN=ZNF217 PE=1 SV=1	ZNF217	[K].GKQSPPGPGK.[A]	2xTMTpro [K2; K10]; 1xTMTpro [N-Term]; 1xPhospho [S4(100)]	[K].GKQSPPGPGK.[A] 2xTMTpro [K2 K10] 1xTMTpro [N-Term] 1xPhospho [S4 100]	O75362 [792-801]	O75362 1xPhospho [S795(100)]	1	5	-0.505279	-0.270138	-1.25151	1.42073	-0.368926	0.975124	FALSE	0.410349	0.134983	0.110485	0.135404	0.0807442	0.410349	0.128035	O75362
O75362	Zinc finger protein 217 OS=Homo sapiens OX=9606 GN=ZNF217 PE=1 SV=1	ZNF217	[K].TSVSPAPDK.[T]	1xTMTpro [K9]; 1xTMTpro [N-Term]; 1xPhospho [S4(99.6)]	[K].TSVSPAPDK.[T] 1xTMTpro [K9] 1xTMTpro [N-Term] 1xPhospho [S4 99.6]	O75362 [845-853]	O75362 1xPhospho [S848(99.6)]	0	1	1.07331	0.74173	-1.01695	-0.818757	-0.882159	0.902828	TRUE	0.806113	0.806113	0.00773585	0.123563	0.0367036	0.0170515	0.00883359	O75362
O75362	Zinc finger protein 217 OS=Homo sapiens OX=9606 GN=ZNF217 PE=1 SV=1	ZNF217	[R].AGAESPTMSVDGR.[Q]	1xTMTpro [N-Term]; 1xPhospho [S5(99.3)]	[R].AGAESPTMSVDGR.[Q] 1xTMTpro [N-Term] 1xPhospho [S5 99.3]	O75362 [403-415]	O75362 1xPhospho [S407(99.3)]	0	5	-0.78399	-0.447179	-0.869709	1.82601	-0.0312285	0.306092	FALSE	0.387352	0.0812496	0.17534	0.0942188	0.0711455	0.387352	0.190694	O75362
O75362	Zinc finger protein 217 OS=Homo sapiens OX=9606 GN=ZNF217 PE=1 SV=1	ZNF217	[R].GEGGSEDGSEDGLPEGIHLDKNDDGGK.[I]	2xTMTpro [K21; K27]; 1xTMTpro [N-Term]; 2xPhospho [S5(100); S9(100)]	[R].GEGGSEDGSEDGLPEGIHLDKNDDGGK.[I] 2xTMTpro [K21 K27] 1xTMTpro [N-Term] 2xPhospho [S5 100 S9 100]	O75362 [437-463]	O75362 2xPhospho [S441(100); S445(100)]	1	6	-1.59475	-0.544937	0.0475938	1.16005	0.90047	0.0315776	FALSE	0.38167	0.0271052	0.342237	0.032815	0.034766	0.181407	0.38167	O75362
O75362	Zinc finger protein 217 OS=Homo sapiens OX=9606 GN=ZNF217 PE=1 SV=1	ZNF217	[R].QPGTCSPDLAAPLDENGAVDRGEGGSEDGSEDGLPEGIHLDKNDDGGK.[I]	1xCarbamidomethyl [C5]; 2xTMTpro [K42; K48]; 1xTMTpro [N-Term]; 2xPhospho [S26(100); S30(100)]	[R].QPGTCSPDLAAPLDENGAVDRGEGGSEDGSEDGLPEGIHLDKNDDGGK.[I] 1xCarbamidomethyl [C5] 2xTMTpro [K42 K48] 1xTMTpro [N-Term] 2xPhospho [S26 100 S30 100]	O75362 [416-463]	O75362 2xPhospho [S441(100); S445(100)]	2	6	-1.30209	0.312888	-0.452226	1.43421	0.691061	-0.683844	FALSE	0.299496	0.0606908	0.285407	0.073854	0.0791129	0.201439	0.299496	O75362
O75367	Core histone macro-H2A.1 OS=Homo sapiens OX=9606 GN=MACROH2A1 PE=1 SV=4	MACROH2A1	[K].AKSPSQK.[K]	2xTMTpro [K2; K7]; 1xTMTpro [N-Term]; 1xPhospho [S3(100)]	[K].AKSPSQK.[K] 2xTMTpro [K2 K7] 1xTMTpro [N-Term] 1xPhospho [S3 100]	O75367 [136-142]	O75367 1xPhospho [S138(100)]	1	6	-1.08713	-1.44565	0.798718	0.342945	0.745914	0.645204	FALSE	0.353049	0.0309419	0.331854	0.0379702	0.0415252	0.20466	0.353049	O75367
O75367	Core histone macro-H2A.1 OS=Homo sapiens OX=9606 GN=MACROH2A1 PE=1 SV=4	MACROH2A1	[K].GKLEAIITPPPAK.[K]	2xTMTpro [K2; K13]; 1xTMTpro [N-Term]; 1xPhospho [T8(100)]	[K].GKLEAIITPPPAK.[K] 2xTMTpro [K2 K13] 1xTMTpro [N-Term] 1xPhospho [T8 100]	O75367 [122-134]	O75367 1xPhospho [T129(100)]	1	2	-1.13573	-1.12128	0.704651	1.15577	0.71881	-0.322215	TRUE	0.534968	0.0137676	0.534968	0.0176639	0.0211283	0.0774789	0.334994	O75367
O75367	Core histone macro-H2A.1 OS=Homo sapiens OX=9606 GN=MACROH2A1 PE=1 SV=4	MACROH2A1	[K].AASADSTTEGTPADGFTVLSTK.[S]	1xTMTpro [K22]; 1xTMTpro [N-Term]; 1xPhospho [S/T]	[K].AASADSTTEGTPADGFTVLSTK.[S] 1xTMTpro [K22] 1xTMTpro [N-Term] 1xPhospho [S/T]	O75367 [168-189]		0	4	-0.667181	1.51322	0.863216	-0.63118	-0.0192518	-1.05883	FALSE	0.40643	0.105844	0.130774	0.102509	0.40643	0.0856442	0.1688	O75367
O75369	Filamin-B OS=Homo sapiens OX=9606 GN=FLNB PE=1 SV=2	FLNB	[R].APSVATVGSICDLNLK.[I]	1xCarbamidomethyl [C11]; 1xTMTpro [K16]; 1xTMTpro [N-Term]; 1xPhospho [S3(100)]	[R].APSVATVGSICDLNLK.[I] 1xCarbamidomethyl [C11] 1xTMTpro [K16] 1xTMTpro [N-Term] 1xPhospho [S3 100]	O75369 [2105-2120]	O75369 1xPhospho [S2107(100)]	0	3	1.69426	0.658517	-0.748991	-0.463302	-0.937554	-0.202933	FALSE	0.358802	0.316219	0.0417716	0.358802	0.177187	0.0623592	0.0436603	O75369
O75369	Filamin-B OS=Homo sapiens OX=9606 GN=FLNB PE=1 SV=2	FLNB	[R].LVSPGSANETSSILVESVTR.[S]	1xTMTpro [N-Term]; 1xPhospho [S3(100)]	[R].LVSPGSANETSSILVESVTR.[S] 1xTMTpro [N-Term] 1xPhospho [S3 100]	O75369 [2476-2495]	O75369 1xPhospho [S2478(100)]	0	4	0.465458	0.06354	1.7428	-0.647293	-0.770686	-0.853821	FALSE	0.475128	0.0936986	0.118724	0.0994903	0.475128	0.0758088	0.13715	O75369
O75376	Nuclear receptor corepressor 1 OS=Homo sapiens OX=9606 GN=NCOR1 PE=1 SV=2	NCOR1	[K].AQLSPGIYDDTSAR.[R]	1xTMTpro [N-Term]; 1xPhospho [S4(100)]	[K].AQLSPGIYDDTSAR.[R] 1xTMTpro [N-Term] 1xPhospho [S4 100]	O75376 [1469-1482]	O75376 1xPhospho [S1472(100)]	0	6	-0.5423	0.42274	1.63629	0.000946596	-0.16803	-1.34964	FALSE	0.282788	0.0677583	0.230464	0.0747993	0.256718	0.0874726	0.282788	O75376
O75376	Nuclear receptor corepressor 1 OS=Homo sapiens OX=9606 GN=NCOR1 PE=1 SV=2	NCOR1	[K].HEAPSSPISGQPCGDDQNASPSK.[L]	1xCarbamidomethyl [C13]; 1xTMTpro [K23]; 1xTMTpro [N-Term]; 1xPhospho [S5(98.5)]	[K].HEAPSSPISGQPCGDDQNASPSK.[L] 1xCarbamidomethyl [C13] 1xTMTpro [K23] 1xTMTpro [N-Term] 1xPhospho [S5 98.5]	O75376 [153-175]	O75376 1xPhospho [S157(98.5)]	0	2	-0.904452	-0.71591	0.35436	0.90844	1.33088	-0.973321	TRUE	0.575046	0.0246918	0.575046	0.0340266	0.0375734	0.0917198	0.236943	O75376
O75376	Nuclear receptor corepressor 1 OS=Homo sapiens OX=9606 GN=NCOR1 PE=1 SV=2	NCOR1	[K].HEAPSSPISGQPCGDDQNASPSK.[L]	1xCarbamidomethyl [C13]; 1xTMTpro [K23]; 1xTMTpro [N-Term]; 2xPhospho [S6(97.9); S20(100)]	[K].HEAPSSPISGQPCGDDQNASPSK.[L] 1xCarbamidomethyl [C13] 1xTMTpro [K23] 1xTMTpro [N-Term] 2xPhospho [S6 97.9 S20 100]	O75376 [153-175]	O75376 2xPhospho [S158(97.9); S172(100)]	0	4	-0.579915	0.85804	1.59039	-0.57922	-0.304422	-0.98487	FALSE	0.396955	0.0834074	0.152412	0.0820943	0.396955	0.0800238	0.205107	O75376
O75376	Nuclear receptor corepressor 1 OS=Homo sapiens OX=9606 GN=NCOR1 PE=1 SV=2	NCOR1	[K].KKQQQLEEEAAKPPEPEKPVSPPPVEQK.[H]	5xTMTpro [K1; K2; K12; K18; K28]; 1xTMTpro [N-Term]; 1xPhospho [S21(100)]	[K].KKQQQLEEEAAKPPEPEKPVSPPPVEQK.[H] 5xTMTpro [K1 K2 K12 K18 K28] 1xTMTpro [N-Term] 1xPhospho [S21 100]	O75376 [204-231]	O75376 1xPhospho [S224(100)]	2	6	-0.613439	0.26111	1.30083	0.867351	-0.42708	-1.38877	FALSE	0.315481	0.0662794	0.261337	0.0731651	0.182742	0.100995	0.315481	O75376
O75376	Nuclear receptor corepressor 1 OS=Homo sapiens OX=9606 GN=NCOR1 PE=1 SV=2	NCOR1	[K].QEEFSPR.[S]	1xTMTpro [N-Term]; 1xPhospho [S5(100)]	[K].QEEFSPR.[S] 1xTMTpro [N-Term] 1xPhospho [S5 100]	O75376 [1107-1113]	O75376 1xPhospho [S1111(100)]	0	2	-0.442371	-0.722871	0.894724	0.479476	1.16625	-1.37521	TRUE	0.564359	0.0259955	0.564359	0.0382546	0.0524693	0.0757449	0.243176	O75376
O75376	Nuclear receptor corepressor 1 OS=Homo sapiens OX=9606 GN=NCOR1 PE=1 SV=2	NCOR1	[K].QQQLEEEAAKPPEPEKPVSPPPVEQK.[H]	3xTMTpro [K10; K16; K26]; 1xTMTpro [N-Term]; 1xPhospho [S19(100)]	[K].QQQLEEEAAKPPEPEKPVSPPPVEQK.[H] 3xTMTpro [K10 K16 K26] 1xTMTpro [N-Term] 1xPhospho [S19 100]	O75376 [206-231]	O75376 1xPhospho [S224(100)]	2	4	-0.290745	1.27429	-0.124218	0.416165	0.432203	-1.7077	FALSE	0.234852	0.112731	0.189772	0.143451	0.234852	0.126804	0.192392	O75376
O75376	Nuclear receptor corepressor 1 OS=Homo sapiens OX=9606 GN=NCOR1 PE=1 SV=2	NCOR1	[K].TSNRYSPESQAQSVHHQR.[P]	1xTMTpro [N-Term]; 1xPhospho [S6(100)]	[K].TSNRYSPESQAQSVHHQR.[P] 1xTMTpro [N-Term] 1xPhospho [S6 100]	O75376 [2097-2114]	O75376 1xPhospho [S2102(100)]	1	4	0.07035	1.4807	0.289377	-0.182754	-1.63862	-0.0190524	FALSE	0.446939	0.24039	0.0538847	0.121314	0.446939	0.0662023	0.0712701	O75376
O75376	Nuclear receptor corepressor 1 OS=Homo sapiens OX=9606 GN=NCOR1 PE=1 SV=2	NCOR1	[K].TSNRYSPESQAQSVHHQRPGSR.[V]	1xTMTpro [N-Term]; 1xPhospho [S6(95.5)]	[K].TSNRYSPESQAQSVHHQRPGSR.[V] 1xTMTpro [N-Term] 1xPhospho [S6 95.5]	O75376 [2097-2118]	O75376 1xPhospho [S2102(95.5)]	1	1	1.07288	0.861956	-1.03565	-0.848025	-0.835802	0.784651	TRUE	0.66165	0.66165	0.0223028	0.178371	0.0740904	0.0390231	0.0245628	O75376
O75376	Nuclear receptor corepressor 1 OS=Homo sapiens OX=9606 GN=NCOR1 PE=1 SV=2	NCOR1	[R].EPAPLLSAQYETLSDSDD.[-]	1xTMTpro [N-Term]; 1xPhospho [S16(100)]	[R].EPAPLLSAQYETLSDSDD.[-] 1xTMTpro [N-Term] 1xPhospho [S16 100]	O75376 [2423-2440]	O75376 1xPhospho [S2438(100)]	0	1	0.295234	1.56858	-1.11786	-0.673888	-0.646798	0.574732	TRUE	0.566781	0.566781	0.0281783	0.187868	0.129217	0.0540606	0.0338946	O75376
O75376	Nuclear receptor corepressor 1 OS=Homo sapiens OX=9606 GN=NCOR1 PE=1 SV=2	NCOR1	[R].GSPHSDLK.[E]	1xTMTpro [K8]; 1xTMTpro [N-Term]; 1xPhospho [S2(100)]	[R].GSPHSDLK.[E] 1xTMTpro [K8] 1xTMTpro [N-Term] 1xPhospho [S2 100]	O75376 [1280-1287]	O75376 1xPhospho [S1281(100)]	0	4	0.43504	0.219875	1.29314	-0.0264839	-0.172351	-1.74922	FALSE	0.33202	0.0857609	0.192543	0.111191	0.33202	0.0920746	0.186411	O75376
O75376	Nuclear receptor corepressor 1 OS=Homo sapiens OX=9606 GN=NCOR1 PE=1 SV=2	NCOR1	[R].NDARSPGSISYLPSFFTK.[L]	1xTMTpro [K18]; 1xTMTpro [N-Term]; 1xPhospho [S5(100)]	[R].NDARSPGSISYLPSFFTK.[L] 1xTMTpro [K18] 1xTMTpro [N-Term] 1xPhospho [S5 100]	O75376 [2180-2197]	O75376 1xPhospho [S2184(100)]	1	4	-0.444845	0.888747	1.4923	-0.23376	-1.22637	-0.476075	FALSE	0.472008	0.107718	0.105364	0.0852041	0.472008	0.0774783	0.152228	O75376
O75376	Nuclear receptor corepressor 1 OS=Homo sapiens OX=9606 GN=NCOR1 PE=1 SV=2	NCOR1	[R].SPGSISYLPSFFTK.[L]	1xTMTpro [K14]; 1xTMTpro [N-Term]; 1xPhospho [S1(100)]	[R].SPGSISYLPSFFTK.[L] 1xTMTpro [K14] 1xTMTpro [N-Term] 1xPhospho [S1 100]	O75376 [2184-2197]	O75376 1xPhospho [S2184(100)]	0	4	0.121956	0.728773	0.901661	-0.908912	0.687129	-1.53061	FALSE	0.337668	0.0937778	0.175185	0.127635	0.337668	0.0945539	0.17118	O75376
O75376	Nuclear receptor corepressor 1 OS=Homo sapiens OX=9606 GN=NCOR1 PE=1 SV=2	NCOR1	[R].SSTSPCGTSK.[S]	1xCarbamidomethyl [C6]; 1xTMTpro [K10]; 1xTMTpro [N-Term]; 1xPhospho [S4(100)]	[R].SSTSPCGTSK.[S] 1xCarbamidomethyl [C6] 1xTMTpro [K10] 1xTMTpro [N-Term] 1xPhospho [S4 100]	O75376 [989-998]	O75376 1xPhospho [S992(100)]	0	6	-1.07991	-0.325191	1.32956	0.700512	0.485734	-1.1107	FALSE	0.420082	0.0230363	0.416634	0.027996	0.0524988	0.0597521	0.420082	O75376
O75376	Nuclear receptor corepressor 1 OS=Homo sapiens OX=9606 GN=NCOR1 PE=1 SV=2	NCOR1	[R].VSPENLVDK.[S]	1xTMTpro [K9]; 1xTMTpro [N-Term]; 1xPhospho [S2(100)]	[R].VSPENLVDK.[S] 1xTMTpro [K9] 1xTMTpro [N-Term] 1xPhospho [S2 100]	O75376 [2119-2127]	O75376 1xPhospho [S2120(100)]	0	4	0.521794	1.16709	0.917903	-1.10838	-1.04243	-0.45597	TRUE	0.706756	0.102061	0.0357417	0.0766535	0.706756	0.035014	0.0437741	O75376
O75376	Nuclear receptor corepressor 1 OS=Homo sapiens OX=9606 GN=NCOR1 PE=1 SV=2	NCOR1	[R].YETPSDAIEVISPASSPAPPQEK.[L]	1xTMTpro [K23]; 1xTMTpro [N-Term]; 1xPhospho [S12(100)]	[R].YETPSDAIEVISPASSPAPPQEK.[L] 1xTMTpro [K23] 1xTMTpro [N-Term] 1xPhospho [S12 100]	O75376 [1966-1988]	O75376 1xPhospho [S1977(100)]	0	6	-1.44869	0.970623	0.874306	0.361294	0.244659	-1.00219	FALSE	0.363036	0.0645194	0.244127	0.066901	0.156782	0.104635	0.363036	O75376
O75376	Nuclear receptor corepressor 1 OS=Homo sapiens OX=9606 GN=NCOR1 PE=1 SV=2	NCOR1	[R].YETPSDAIEVISPASSPAPPQEK.[L]	1xTMTpro [K23]; 1xTMTpro [N-Term]; 2xPhospho [S12(100); S/Y/T]	[R].YETPSDAIEVISPASSPAPPQEK.[L] 1xTMTpro [K23] 1xTMTpro [N-Term] 2xPhospho [S12 100 S/Y/T]	O75376 [1966-1988]	O75376 2xPhospho [S1977(100); S/Y/T]	0	4	-0.538456	1.49658	1.04479	-0.678798	-0.805748	-0.518376	TRUE	0.53381	0.115929	0.0815992	0.087922	0.53381	0.066536	0.114204	O75376
O75379	Vesicle-associated membrane protein 4 OS=Homo sapiens OX=9606 GN=VAMP4 PE=1 SV=2	VAMP4	[R].NLLEDDSDEEEDFFLR.[G]	1xTMTpro [N-Term]; 1xPhospho [S7(100)]	[R].NLLEDDSDEEEDFFLR.[G] 1xTMTpro [N-Term] 1xPhospho [S7 100]	O75379 [24-39]	O75379 1xPhospho [S30(100)]	0	1	0.051219	0.857049	-0.303951	0.329867	-1.81344	0.879254	FALSE	0.381658	0.381658	0.0622069	0.158806	0.207035	0.109394	0.0809004	O75379
O75379	Vesicle-associated membrane protein 4 OS=Homo sapiens OX=9606 GN=VAMP4 PE=1 SV=2	VAMP4	[R].RNLLEDDSDEEEDFFLR.[G]	1xTMTpro [N-Term]; 1xPhospho [S8(100)]	[R].RNLLEDDSDEEEDFFLR.[G] 1xTMTpro [N-Term] 1xPhospho [S8 100]	O75379 [23-39]	O75379 1xPhospho [S30(100)]	1	1	0.549433	1.28087	-1.00868	-0.169799	-1.27428	0.62246	TRUE	0.617938	0.617938	0.0267158	0.157309	0.115398	0.0506742	0.0319645	O75379
O75382	Tripartite motif-containing protein 3 OS=Homo sapiens OX=9606 GN=TRIM3 PE=1 SV=2	TRIM3	[K].REDSPGPEVQPMDK.[Q]	1xTMTpro [K14]; 1xTMTpro [N-Term]; 1xPhospho [S4(100)]	[K].REDSPGPEVQPMDK.[Q] 1xTMTpro [K14] 1xTMTpro [N-Term] 1xPhospho [S4 100]	O75382 [4-17]	O75382 1xPhospho [S7(100)]	1	1	0.789765	1.28375	-1.12524	-0.528613	-0.949624	0.529962	TRUE	0.701595	0.701595	0.0152704	0.156604	0.078608	0.0301187	0.0178032	O75382
O75382	Tripartite motif-containing protein 3 OS=Homo sapiens OX=9606 GN=TRIM3 PE=1 SV=2	TRIM3	[R].VKSPGGPGSHVR.[Q]	1xTMTpro [K2]; 1xTMTpro [N-Term]; 1xPhospho [S3(100)]	[R].VKSPGGPGSHVR.[Q] 1xTMTpro [K2] 1xTMTpro [N-Term] 1xPhospho [S3 100]	O75382 [435-446]	O75382 1xPhospho [S437(100)]	1	1	1.13277	1.05878	-0.94858	-1.03985	-0.64658	0.443465	TRUE	0.506166	0.506166	0.0318726	0.255174	0.12124	0.0508514	0.0346964	O75382
O75385	Serine/threonine-protein kinase ULK1 OS=Homo sapiens OX=9606 GN=ULK1 PE=1 SV=2	ULK1	[R].ASPSPPAHAEHGGVLAR.[K]	1xTMTpro [N-Term]; 1xPhospho [S4(100)]	[R].ASPSPPAHAEHGGVLAR.[K] 1xTMTpro [N-Term] 1xPhospho [S4 100]	O75385 [476-492]	O75385 1xPhospho [S479(100)]	0	1	1.1987	0.269142	-0.648724	-0.90151	-1.02034	1.10274	TRUE	0.562948	0.562948	0.0294956	0.219794	0.0993115	0.0556454	0.0328054	O75385
O75385	Serine/threonine-protein kinase ULK1 OS=Homo sapiens OX=9606 GN=ULK1 PE=1 SV=2	ULK1	[R].ASPSPPAHAEHGGVLAR.[K]	1xTMTpro [N-Term]; 2xPhospho [S2(100); S4(100)]	[R].ASPSPPAHAEHGGVLAR.[K] 1xTMTpro [N-Term] 2xPhospho [S2 100 S4 100]	O75385 [476-492]	O75385 2xPhospho [S477(100); S479(100)]	0	3	1.45094	-0.958185	-0.864641	0.189552	0.858139	-0.675806	FALSE	0.318497	0.117377	0.139355	0.318497	0.114867	0.204712	0.105191	O75385
O75385	Serine/threonine-protein kinase ULK1 OS=Homo sapiens OX=9606 GN=ULK1 PE=1 SV=2	ULK1	[R].NLQSPTQFQTPR.[S]	1xTMTpro [N-Term]; 1xPhospho [S4(100)]	[R].NLQSPTQFQTPR.[S] 1xTMTpro [N-Term] 1xPhospho [S4 100]	O75385 [447-458]	O75385 1xPhospho [S450(100)]	0	2	0.215245	-1.84416	1.16231	0.0896243	-0.059203	0.436185	FALSE	0.237331	0.0896953	0.237331	0.111155	0.123095	0.211778	0.226945	O75385
O75385	Serine/threonine-protein kinase ULK1 OS=Homo sapiens OX=9606 GN=ULK1 PE=1 SV=2	ULK1	[R].NPLPPILGSPTK.[A]	1xTMTpro [K12]; 1xTMTpro [N-Term]; 1xPhospho [S9(100)]	[R].NPLPPILGSPTK.[A] 1xTMTpro [K12] 1xTMTpro [N-Term] 1xPhospho [S9 100]	O75385 [615-626]	O75385 1xPhospho [S623(100)]	0	1	0.938602	1.00222	-0.613592	-0.93245	-1.14362	0.748833	TRUE	0.770276	0.770276	0.0109218	0.107393	0.0779575	0.0205064	0.0129452	O75385
O75385	Serine/threonine-protein kinase ULK1 OS=Homo sapiens OX=9606 GN=ULK1 PE=1 SV=2	ULK1	[R].SGSTSPLGFAR.[A]	1xTMTpro [N-Term]; 1xPhospho [S5(99)]	[R].SGSTSPLGFAR.[A] 1xTMTpro [N-Term] 1xPhospho [S5 99]	O75385 [465-475]	O75385 1xPhospho [S469(99)]	0	2	-0.770242	-1.08258	1.47718	0.626445	0.435318	-0.686117	FALSE	0.482873	0.019885	0.482873	0.0251346	0.0409251	0.063481	0.367702	O75385
O75385	Serine/threonine-protein kinase ULK1 OS=Homo sapiens OX=9606 GN=ULK1 PE=1 SV=2	ULK1	[R].SPRPGSSAPEHSPR.[T]	1xTMTpro [N-Term]; 2xPhospho [S7(98.8); S12(100)]	[R].SPRPGSSAPEHSPR.[T] 1xTMTpro [N-Term] 2xPhospho [S7 98.8 S12 100]	O75385 [533-546]	O75385 2xPhospho [S539(98.8); S544(100)]	1	5	1.29494	-1.40529	-0.683234	0.391225	0.77017	-0.36781	FALSE	0.259326	0.106251	0.162961	0.248909	0.102438	0.259326	0.120115	O75385
O75391	Sperm-associated antigen 7 OS=Homo sapiens OX=9606 GN=SPAG7 PE=1 SV=2	SPAG7	[K].EFAPSDEELDSYR.[R]	1xTMTpro [N-Term]; 1xPhospho [S5(100)]	[K].EFAPSDEELDSYR.[R] 1xTMTpro [N-Term] 1xPhospho [S5 100]	O75391 [110-122]	O75391 1xPhospho [S114(100)]	0	1	0.546429	0.0698158	0.207875	-1.69858	-0.395175	1.26964	FALSE	0.320777	0.320777	0.0578813	0.225831	0.223114	0.103386	0.0690103	O75391
O75391	Sperm-associated antigen 7 OS=Homo sapiens OX=9606 GN=SPAG7 PE=1 SV=2	SPAG7	[R].QEEEAAQQGPVVVSPASDYK.[D]	1xTMTpro [K20]; 1xTMTpro [N-Term]; 1xPhospho [S14(100)]	[R].QEEEAAQQGPVVVSPASDYK.[D] 1xTMTpro [K20] 1xTMTpro [N-Term] 1xPhospho [S14 100]	O75391 [145-164]	O75391 1xPhospho [S158(100)]	0	2	-1.02782	-1.02378	1.30061	0.373808	0.893225	-0.516043	TRUE	0.556056	0.0131227	0.556056	0.0168434	0.0249351	0.0486583	0.340385	O75391
O75391	Sperm-associated antigen 7 OS=Homo sapiens OX=9606 GN=SPAG7 PE=1 SV=2	SPAG7	[R].QEEEAAQQGPVVVSPASDYKDK.[Y]	2xTMTpro [K20; K22]; 1xTMTpro [N-Term]; 1xPhospho [S14(100)]	[R].QEEEAAQQGPVVVSPASDYKDK.[Y] 2xTMTpro [K20 K22] 1xTMTpro [N-Term] 1xPhospho [S14 100]	O75391 [145-166]	O75391 1xPhospho [S158(100)]	1	2	-0.727702	-1.51006	0.750868	0.46056	1.17934	-0.153014	TRUE	0.577099	0.0181324	0.577099	0.0257735	0.0272741	0.10769	0.24403	O75391
O75400	Pre-mRNA-processing factor 40 homolog A OS=Homo sapiens OX=9606 GN=PRPF40A PE=1 SV=2	PRPF40A	[K].DSGNWDTSGSELSEGELEK.[R]	1xTMTpro [K19]; 1xTMTpro [N-Term]; 1xPhospho [S13(100)]	[K].DSGNWDTSGSELSEGELEK.[R] 1xTMTpro [K19] 1xTMTpro [N-Term] 1xPhospho [S13 100]	O75400 [926-944]	O75400 1xPhospho [S938(100)]	0	3	1.62387	0.816849	-0.681222	-0.233816	-0.844132	-0.68155	FALSE	0.352365	0.262754	0.0438928	0.352365	0.233723	0.0618383	0.0454273	O75400
O75400	Pre-mRNA-processing factor 40 homolog A OS=Homo sapiens OX=9606 GN=PRPF40A PE=1 SV=2	PRPF40A	[K].DSGNWDTSGSELSEGELEK.[R]	1xTMTpro [K19]; 1xTMTpro [N-Term]; 2xPhospho [S10(100); S13(100)]	[K].DSGNWDTSGSELSEGELEK.[R] 1xTMTpro [K19] 1xTMTpro [N-Term] 2xPhospho [S10 100 S13 100]	O75400 [926-944]	O75400 2xPhospho [S935(100); S938(100)]	0	4	1.22042	1.21745	-0.335276	-0.31114	-1.22325	-0.568204	FALSE	0.355311	0.285632	0.0408525	0.218643	0.355311	0.053876	0.0456857	O75400
O75400	Pre-mRNA-processing factor 40 homolog A OS=Homo sapiens OX=9606 GN=PRPF40A PE=1 SV=2	PRPF40A	[K].DSGNWDTSGSELSEGELEKR.[R]	1xTMTpro [K19]; 1xTMTpro [N-Term]; 1xPhospho [S13(99.1)]	[K].DSGNWDTSGSELSEGELEKR.[R] 1xTMTpro [K19] 1xTMTpro [N-Term] 1xPhospho [S13 99.1]	O75400 [926-945]	O75400 1xPhospho [S938(99.1)]	1	1	1.38175	1.13575	-0.449803	-0.873137	-0.844944	-0.349611	FALSE	0.323272	0.323272	0.0312248	0.273937	0.293333	0.0440696	0.0341632	O75400
O75400	Pre-mRNA-processing factor 40 homolog A OS=Homo sapiens OX=9606 GN=PRPF40A PE=1 SV=2	PRPF40A	[K].DSGNWDTSGSELSEGELEKR.[R]	1xTMTpro [K19]; 1xTMTpro [N-Term]; 2xPhospho [S10(100); S13(100)]	[K].DSGNWDTSGSELSEGELEKR.[R] 1xTMTpro [K19] 1xTMTpro [N-Term] 2xPhospho [S10 100 S13 100]	O75400 [926-945]	O75400 2xPhospho [S935(100); S938(100)]	1	1	1.37248	0.948288	-0.244323	-0.539882	-1.35368	-0.182885	FALSE	0.354131	0.354131	0.0318437	0.220016	0.312337	0.0457484	0.0359238	O75400
O75400	Pre-mRNA-processing factor 40 homolog A OS=Homo sapiens OX=9606 GN=PRPF40A PE=1 SV=2	PRPF40A	[K].DSGNWDTSGSELSEGELEKR.[R]	1xTMTpro [K19]; 1xTMTpro [N-Term]; 3xPhospho [S8(98.4); S10(100); S13(100)]	[K].DSGNWDTSGSELSEGELEKR.[R] 1xTMTpro [K19] 1xTMTpro [N-Term] 3xPhospho [S8 98.4 S10 100 S13 100]	O75400 [926-945]	O75400 3xPhospho [S933(98.4); S935(100); S938(100)]	1	6	-0.561116	-0.0692722	1.37789	1.03963	-0.66554	-1.1216	FALSE	0.328492	0.0650619	0.263087	0.0704741	0.165818	0.107067	0.328492	O75400
O75400	Pre-mRNA-processing factor 40 homolog A OS=Homo sapiens OX=9606 GN=PRPF40A PE=1 SV=2	PRPF40A	[K].DSGNWDTSGSELSEGELEKR.[R]	1xTMTpro [K19]; 1xTMTpro [N-Term]; 4xPhospho [T7(100); S8(100); S10(100); S13(100)]	[K].DSGNWDTSGSELSEGELEKR.[R] 1xTMTpro [K19] 1xTMTpro [N-Term] 4xPhospho [T7 100 S8 100 S10 100 S13 100]	O75400 [926-945]	O75400 4xPhospho [T932(100); S933(100); S935(100); S938(100)]	1	6	-1.34197	-1.20616	0.66896	0.467242	0.908053	0.503882	FALSE	0.391954	0.0237911	0.354315	0.0290626	0.0322119	0.168666	0.391954	O75400
O75400	Pre-mRNA-processing factor 40 homolog A OS=Homo sapiens OX=9606 GN=PRPF40A PE=1 SV=2	PRPF40A	[K].QETVADFTPKKEEEESQPAK.[K]	3xTMTpro [K10; K11; K20]; 1xTMTpro [N-Term]; 1xPhospho [T8(100)]	[K].QETVADFTPKKEEEESQPAK.[K] 3xTMTpro [K10 K11 K20] 1xTMTpro [N-Term] 1xPhospho [T8 100]	O75400 [366-385]	O75400 1xPhospho [T373(100)]	2	1	0.803893	0.583375	-1.15743	-0.449043	-0.996765	1.21597	TRUE	0.634934	0.634934	0.0283172	0.173387	0.0733502	0.0581341	0.0318778	O75400
O75400	Pre-mRNA-processing factor 40 homolog A OS=Homo sapiens OX=9606 GN=PRPF40A PE=1 SV=2	PRPF40A	[K].SDSPESDAER.[E]	1xTMTpro [N-Term]; 2xPhospho [S3(100); S6(100)]	[K].SDSPESDAER.[E] 1xTMTpro [N-Term] 2xPhospho [S3 100 S6 100]	O75400 [883-892]	O75400 2xPhospho [S885(100); S888(100)]	0	6	-1.43036	-0.622702	0.965612	-0.424816	1.1498	0.362468	FALSE	0.406567	0.0380957	0.310046	0.0448461	0.0611395	0.139306	0.406567	O75400
O75400	Pre-mRNA-processing factor 40 homolog A OS=Homo sapiens OX=9606 GN=PRPF40A PE=1 SV=2	PRPF40A	[K].SDSPESDAEREK.[D]	1xTMTpro [K12]; 1xTMTpro [N-Term]; 1xPhospho [S6(100)]	[K].SDSPESDAEREK.[D] 1xTMTpro [K12] 1xTMTpro [N-Term] 1xPhospho [S6 100]	O75400 [883-894]	O75400 1xPhospho [S888(100)]	1	6	-1.32167	-0.645861	1.61785	0.416494	-0.179912	0.113095	TRUE	0.507327	0.0360991	0.251779	0.0369026	0.0722691	0.0956227	0.507327	O75400
O75400	Pre-mRNA-processing factor 40 homolog A OS=Homo sapiens OX=9606 GN=PRPF40A PE=1 SV=2	PRPF40A	[K].SDSPESDAEREK.[D]	1xTMTpro [K12]; 1xTMTpro [N-Term]; 2xPhospho [S3(100); S6(100)]	[K].SDSPESDAEREK.[D] 1xTMTpro [K12] 1xTMTpro [N-Term] 2xPhospho [S3 100 S6 100]	O75400 [883-894]	O75400 2xPhospho [S885(100); S888(100)]	1	6	-1.66155	-0.348583	1.17798	0.615339	-0.296551	0.513366	FALSE	0.483311	0.0470871	0.214619	0.0440882	0.0772633	0.133631	0.483311	O75400
O75400	Pre-mRNA-processing factor 40 homolog A OS=Homo sapiens OX=9606 GN=PRPF40A PE=1 SV=2	PRPF40A	[R].HKSDSPESDAER.[E]	1xTMTpro [K2]; 1xTMTpro [N-Term]; 1xPhospho [S8(100)]	[R].HKSDSPESDAER.[E] 1xTMTpro [K2] 1xTMTpro [N-Term] 1xPhospho [S8 100]	O75400 [881-892]	O75400 1xPhospho [S888(100)]	1	6	-1.34851	-0.537539	1.63354	0.292619	0.242323	-0.282439	TRUE	0.545769	0.0238312	0.28707	0.0261541	0.0522052	0.0649706	0.545769	O75400
O75400	Pre-mRNA-processing factor 40 homolog A OS=Homo sapiens OX=9606 GN=PRPF40A PE=1 SV=2	PRPF40A	[R].HKSDSPESDAER.[E]	1xTMTpro [K2]; 1xTMTpro [N-Term]; 2xPhospho [S5(100); S8(100)]	[R].HKSDSPESDAER.[E] 1xTMTpro [K2] 1xTMTpro [N-Term] 2xPhospho [S5 100 S8 100]	O75400 [881-892]	O75400 2xPhospho [S885(100); S888(100)]	1	1	0.52043	1.44173	-0.745079	-0.216489	-1.38006	0.37946	TRUE	0.552797	0.552797	0.0288763	0.157894	0.174905	0.0501203	0.0354082	O75400
O75400	Pre-mRNA-processing factor 40 homolog A OS=Homo sapiens OX=9606 GN=PRPF40A PE=1 SV=2	PRPF40A	[R].HKSDSPESDAER.[E]	1xTMTpro [K2]; 1xTMTpro [N-Term]; 3xPhospho [S3(100); S5(100); S8(100)]	[R].HKSDSPESDAER.[E] 1xTMTpro [K2] 1xTMTpro [N-Term] 3xPhospho [S3 100 S5 100 S8 100]	O75400 [881-892]	O75400 3xPhospho [S883(100); S885(100); S888(100)]	1	5	0.303565	-1.03622	-1.31575	0.0995277	1.28583	0.663048	FALSE	0.46045	0.0898251	0.114489	0.177815	0.0613445	0.46045	0.0960766	O75400
O75400	Pre-mRNA-processing factor 40 homolog A OS=Homo sapiens OX=9606 GN=PRPF40A PE=1 SV=2	PRPF40A	[R].HKSDSPESDAEREK.[D]	2xTMTpro [K2; K14]; 1xTMTpro [N-Term]; 2xPhospho [S3(100); S5(100)]	[R].HKSDSPESDAEREK.[D] 2xTMTpro [K2 K14] 1xTMTpro [N-Term] 2xPhospho [S3 100 S5 100]	O75400 [881-894]	O75400 2xPhospho [S883(100); S885(100)]	2	2	-1.09788	-0.915467	0.7709	1.06441	0.867949	-0.689912	TRUE	0.612043	0.0129929	0.612043	0.016837	0.021242	0.0554739	0.281412	O75400
O75400	Pre-mRNA-processing factor 40 homolog A OS=Homo sapiens OX=9606 GN=PRPF40A PE=1 SV=2	PRPF40A	[R].HKSDSPESDAEREK.[D]	2xTMTpro [K2; K14]; 1xTMTpro [N-Term]; 3xPhospho [S3(100); S5(100); S8(100)]	[R].HKSDSPESDAEREK.[D] 2xTMTpro [K2 K14] 1xTMTpro [N-Term] 3xPhospho [S3 100 S5 100 S8 100]	O75400 [881-894]	O75400 3xPhospho [S883(100); S885(100); S888(100)]	2	3	0.914448	-0.836691	-1.59429	0.2811	0.417958	0.817476	FALSE	0.329421	0.155986	0.0747965	0.329421	0.0722018	0.297949	0.0696455	O75400
O75400	Pre-mRNA-processing factor 40 homolog A OS=Homo sapiens OX=9606 GN=PRPF40A PE=1 SV=2	PRPF40A	[R].RLSGSSLCSGSWVSADGFLR.[R]	1xCarbamidomethyl [C8]; 1xTMTpro [N-Term]; 1xPhospho [S3(100)]	[R].RLSGSSLCSGSWVSADGFLR.[R] 1xCarbamidomethyl [C8] 1xTMTpro [N-Term] 1xPhospho [S3 100]	O75400 [32-51]	O75400 1xPhospho [S34(100)]	1	1	0.268247	1.24044	-0.482835	-0.474978	-1.45418	0.903309	TRUE	0.553259	0.553259	0.035558	0.137292	0.168358	0.0611869	0.0443466	O75400
O75400	Pre-mRNA-processing factor 40 homolog A OS=Homo sapiens OX=9606 GN=PRPF40A PE=1 SV=2	PRPF40A	[R].SGSDSDDDDSHSK.[K]	1xTMTpro [K13]; 1xTMTpro [N-Term]; 1xPhospho [S5(100)]	[R].SGSDSDDDDSHSK.[K] 1xTMTpro [K13] 1xTMTpro [N-Term] 1xPhospho [S5 100]	O75400 [830-842]	O75400 1xPhospho [S834(100)]	0	6	-1.3746	0.293849	0.829406	1.05819	-1.07085	0.26401	FALSE	0.321616	0.0979688	0.183246	0.0804591	0.155026	0.161683	0.321616	O75400
O75400	Pre-mRNA-processing factor 40 homolog A OS=Homo sapiens OX=9606 GN=PRPF40A PE=1 SV=2	PRPF40A	[R].SGSDSDDDDSHSK.[K]	1xTMTpro [K13]; 1xTMTpro [N-Term]; 2xPhospho [S3(100); S5(100)]	[R].SGSDSDDDDSHSK.[K] 1xTMTpro [K13] 1xTMTpro [N-Term] 2xPhospho [S3 100 S5 100]	O75400 [830-842]	O75400 2xPhospho [S832(100); S834(100)]	0	6	-1.75317	-0.154726	0.98902	0.903033	-0.225229	0.241069	TRUE	0.504035	0.0420014	0.221765	0.0402184	0.068813	0.123167	0.504035	O75400
O75400	Pre-mRNA-processing factor 40 homolog A OS=Homo sapiens OX=9606 GN=PRPF40A PE=1 SV=2	PRPF40A	[R].SRSGSDSDDDDSHSK.[K]	1xTMTpro [K15]; 1xTMTpro [N-Term]; 2xPhospho [S3(100); S7(100)]	[R].SRSGSDSDDDDSHSK.[K] 1xTMTpro [K15] 1xTMTpro [N-Term] 2xPhospho [S3 100 S7 100]	O75400 [828-842]	O75400 2xPhospho [S830(100); S834(100)]	1	4	1.06214	0.93832	0.29103	0.0671087	-0.933638	-1.42496	FALSE	0.440167	0.148267	0.081378	0.169726	0.440167	0.0742966	0.0861653	O75400
O75400	Pre-mRNA-processing factor 40 homolog A OS=Homo sapiens OX=9606 GN=PRPF40A PE=1 SV=2	PRPF40A	[R].SRSGSDSDDDDSHSK.[K]	1xTMTpro [K15]; 1xTMTpro [N-Term]; 3xPhospho [S3(100); S5(100); S7(100)]	[R].SRSGSDSDDDDSHSK.[K] 1xTMTpro [K15] 1xTMTpro [N-Term] 3xPhospho [S3 100 S5 100 S7 100]	O75400 [828-842]	O75400 3xPhospho [S830(100); S832(100); S834(100)]	1	6	-1.69981	-0.346232	0.931603	1.00646	0.28215	-0.174169	TRUE	0.572344	0.0215156	0.268106	0.0232814	0.0363553	0.0783981	0.572344	O75400
O75400	Pre-mRNA-processing factor 40 homolog A OS=Homo sapiens OX=9606 GN=PRPF40A PE=1 SV=2	PRPF40A	[R].SRSRSGSDSDDDDSHSK.[K]	1xTMTpro [K17]; 1xTMTpro [N-Term]; 4xPhospho [S3(100); S5(100); S7(100); S9(100)]	[R].SRSRSGSDSDDDDSHSK.[K] 1xTMTpro [K17] 1xTMTpro [N-Term] 4xPhospho [S3 100 S5 100 S7 100 S9 100]	O75400 [826-842]	O75400 4xPhospho [S828(100); S830(100); S832(100); S834(100)]	2	1	-0.863132	0.894078	-0.510907	0.731978	-1.2721	1.02008	FALSE	0.260404	0.260404	0.0960141	0.145395	0.171484	0.189639	0.137065	O75400
O75420	GRB10-interacting GYF protein 1 OS=Homo sapiens OX=9606 GN=GIGYF1 PE=1 SV=2	GIGYF1	[K].LLQQQQAVPVPPAPSSPPPLWAGLAK.[Q]	1xTMTpro [K26]; 1xTMTpro [N-Term]; 1xPhospho [S16(98.7)]	[K].LLQQQQAVPVPPAPSSPPPLWAGLAK.[Q] 1xTMTpro [K26] 1xTMTpro [N-Term] 1xPhospho [S16 98.7]	O75420 [741-766]	O75420 1xPhospho [S756(98.7)]	0	5	-0.406302	0.49712	-1.55564	0.961373	-0.495539	0.998988	FALSE	0.276598	0.240294	0.0853076	0.191893	0.103376	0.276598	0.102532	O75420
O75420	GRB10-interacting GYF protein 1 OS=Homo sapiens OX=9606 GN=GIGYF1 PE=1 SV=2	GIGYF1	[K].SSSPSPLPTLGPLWGTNGDGDETAEKEPPAAEDDIR.[G]	1xTMTpro [K26]; 1xTMTpro [N-Term]; 1xPhospho [S/T]	[K].SSSPSPLPTLGPLWGTNGDGDETAEKEPPAAEDDIR.[G] 1xTMTpro [K26] 1xTMTpro [N-Term] 1xPhospho [S/T]	O75420 [366-401]		1	1	0.303929	0.350379	-0.804654	-0.804167	-0.754645	1.70916	TRUE	0.562948	0.562948	0.0321959	0.184998	0.0915292	0.0888559	0.039473	O75420
O75420	GRB10-interacting GYF protein 1 OS=Homo sapiens OX=9606 GN=GIGYF1 PE=1 SV=2	GIGYF1	[R].ALSGGGSVASPPPSPAMPK.[Y]	1xTMTpro [K19]; 1xTMTpro [N-Term]; 1xPhospho [S10(100)]	[R].ALSGGGSVASPPPSPAMPK.[Y] 1xTMTpro [K19] 1xTMTpro [N-Term] 1xPhospho [S10 100]	O75420 [15-33]	O75420 1xPhospho [S24(100)]	0	1	0.760322	1.08168	-0.955083	-0.705112	-1.04641	0.864603	TRUE	0.717286	0.717286	0.020874	0.125342	0.0757866	0.036854	0.023857	O75420
O75420	GRB10-interacting GYF protein 1 OS=Homo sapiens OX=9606 GN=GIGYF1 PE=1 SV=2	GIGYF1	[R].GIQLSPGVGSSAGPPGDLEDDEGLK.[H]	1xTMTpro [K25]; 1xTMTpro [N-Term]; 1xPhospho [S5(100)]	[R].GIQLSPGVGSSAGPPGDLEDDEGLK.[H] 1xTMTpro [K25] 1xTMTpro [N-Term] 1xPhospho [S5 100]	O75420 [402-426]	O75420 1xPhospho [S406(100)]	0	5	-0.502319	-0.104796	-1.36789	0.864653	-0.311279	1.42163	FALSE	0.393121	0.176763	0.0878153	0.155543	0.0815886	0.393121	0.105169	O75420
O75420	GRB10-interacting GYF protein 1 OS=Homo sapiens OX=9606 GN=GIGYF1 PE=1 SV=2	GIGYF1	[R].GIQLSPGVGSSAGPPGDLEDDEGLKHLQQEAEK.[L]	2xTMTpro [K25; K33]; 1xTMTpro [N-Term]; 1xPhospho [S5(100)]	[R].GIQLSPGVGSSAGPPGDLEDDEGLKHLQQEAEK.[L] 2xTMTpro [K25 K33] 1xTMTpro [N-Term] 1xPhospho [S5 100]	O75420 [402-434]	O75420 1xPhospho [S406(100)]	1	1	-0.0476003	0.147218	-1.53859	0.577137	-0.544876	1.40671	FALSE	0.288606	0.288606	0.0670094	0.216819	0.0909878	0.257998	0.07858	O75420
O75420	GRB10-interacting GYF protein 1 OS=Homo sapiens OX=9606 GN=GIGYF1 PE=1 SV=2	GIGYF1	[R].SASPDGGPR.[S]	1xTMTpro [N-Term]; 1xPhospho [S3(100)]	[R].SASPDGGPR.[S] 1xTMTpro [N-Term] 1xPhospho [S3 100]	O75420 [228-236]	O75420 1xPhospho [S230(100)]	0	5	0.483568	-0.1612	-1.89289	0.939211	0.121053	0.51026	FALSE	0.294639	0.178891	0.0834281	0.278155	0.0825513	0.294639	0.0823356	O75420
O75420	GRB10-interacting GYF protein 1 OS=Homo sapiens OX=9606 GN=GIGYF1 PE=1 SV=2	GIGYF1	[R].SIEEGDGAFGRSPR.[E]	1xTMTpro [N-Term]; 1xPhospho [S12(100)]	[R].SIEEGDGAFGRSPR.[E] 1xTMTpro [N-Term] 1xPhospho [S12 100]	O75420 [137-150]	O75420 1xPhospho [S148(100)]	1	5	-0.360095	-1.41936	-0.750486	0.551018	0.865322	1.1136	TRUE	0.643421	0.0477854	0.106123	0.0687072	0.0367939	0.643421	0.0971693	O75420
O75420	GRB10-interacting GYF protein 1 OS=Homo sapiens OX=9606 GN=GIGYF1 PE=1 SV=2	GIGYF1	[R].SQSWDDRGER.[R]	1xTMTpro [N-Term]; 1xPhospho [S3(100)]	[R].SQSWDDRGER.[R] 1xTMTpro [N-Term] 1xPhospho [S3 100]	O75420 [155-164]	O75420 1xPhospho [S157(100)]	1	5	-0.419975	-0.0340855	-1.07364	-0.859614	1.39513	0.992185	FALSE	0.322939	0.141065	0.11741	0.20055	0.0967587	0.322939	0.121278	O75420
O75420	GRB10-interacting GYF protein 1 OS=Homo sapiens OX=9606 GN=GIGYF1 PE=1 SV=2	GIGYF1	[R].VPFAPGPSPPPLLGNMDQER.[L]	1xTMTpro [N-Term]; 1xPhospho [S8(100)]	[R].VPFAPGPSPPPLLGNMDQER.[L] 1xTMTpro [N-Term] 1xPhospho [S8 100]	O75420 [531-550]	O75420 1xPhospho [S538(100)]	0	5	0.310219	-0.410991	-0.718101	1.85766	-0.1812	-0.857586	FALSE	0.2382	0.108073	0.201829	0.154652	0.118681	0.2382	0.178564	O75420
O75427	Leucine-rich repeat and calponin homology domain-containing protein 4 OS=Homo sapiens OX=9606 GN=LRCH4 PE=1 SV=2	LRCH4	[R].GSALGDLAPSRPPSFSPCPAEDLFPGHR.[Y]	1xCarbamidomethyl [C18]; 1xTMTpro [N-Term]; 1xPhospho [S16(98.4)]	[R].GSALGDLAPSRPPSFSPCPAEDLFPGHR.[Y] 1xCarbamidomethyl [C18] 1xTMTpro [N-Term] 1xPhospho [S16 98.4]	O75427 [266-293]	O75427 1xPhospho [S281(98.4)]	1	1	0.648408	0.807966	-0.38938	-1.24068	-0.966909	1.14059	TRUE	0.613129	0.613129	0.0261921	0.151535	0.130279	0.0476021	0.0312622	O75427
O75427	Leucine-rich repeat and calponin homology domain-containing protein 4 OS=Homo sapiens OX=9606 GN=LRCH4 PE=1 SV=2	LRCH4	[R].GTVEEQRPPELSPGAGDRER.[A]	1xTMTpro [N-Term]; 1xPhospho [S12(100)]	[R].GTVEEQRPPELSPGAGDRER.[A] 1xTMTpro [N-Term] 1xPhospho [S12 100]	O75427 [369-388]	O75427 1xPhospho [S380(100)]	2	5	0.798171	-1.23251	-0.553327	-0.594407	1.474	0.108064	FALSE	0.278148	0.102127	0.165788	0.228969	0.0990529	0.278148	0.125915	O75427
O75427	Leucine-rich repeat and calponin homology domain-containing protein 4 OS=Homo sapiens OX=9606 GN=LRCH4 PE=1 SV=2	LRCH4	[R].SSSQSGSGPSSPDSVLRPR.[R]	1xTMTpro [N-Term]; 1xPhospho [S11(98.7)]	[R].SSSQSGSGPSSPDSVLRPR.[R] 1xTMTpro [N-Term] 1xPhospho [S11 98.7]	O75427 [511-529]	O75427 1xPhospho [S521(98.7)]	1	6	-1.15151	-0.819436	1.58062	-0.162059	0.679546	-0.127161	FALSE	0.455551	0.027464	0.347773	0.032286	0.056128	0.0807988	0.455551	O75427
O75436	Vacuolar protein sorting-associated protein 26A OS=Homo sapiens OX=9606 GN=VPS26A PE=1 SV=2	VPS26A	[R].FESPESQASAEQPEM.[-]	1xTMTpro [N-Term]; 1xPhospho [S3(100)]	[R].FESPESQASAEQPEM.[-] 1xTMTpro [N-Term] 1xPhospho [S3 100]	O75436 [313-327]	O75436 1xPhospho [S315(100)]	0	4	-0.895157	1.3647	0.227486	-1.29258	-0.169372	0.764919	FALSE	0.295867	0.224099	0.0903548	0.143364	0.295867	0.119578	0.126737	O75436
O75446	Histone deacetylase complex subunit SAP30 OS=Homo sapiens OX=9606 GN=SAP30 PE=1 SV=1	SAP30	[K].GSDDDGGDSPVQDIDTPEVDLYQLQVNTLR.[R]	1xTMTpro [N-Term]; 1xPhospho [S9(100)]	[K].GSDDDGGDSPVQDIDTPEVDLYQLQVNTLR.[R] 1xTMTpro [N-Term] 1xPhospho [S9 100]	O75446 [130-159]	O75446 1xPhospho [S138(100)]	0	1	0.534789	1.16637	-1.22742	0.0573333	-1.18823	0.657156	TRUE	0.589151	0.589151	0.0286751	0.183382	0.104313	0.0603851	0.0340941	O75446
O75446	Histone deacetylase complex subunit SAP30 OS=Homo sapiens OX=9606 GN=SAP30 PE=1 SV=1	SAP30	[R].KGSDDDGGDSPVQDIDTPEVDLYQLQVNTLR.[R]	1xTMTpro [K1]; 1xTMTpro [N-Term]; 1xPhospho [S3(100)]	[R].KGSDDDGGDSPVQDIDTPEVDLYQLQVNTLR.[R] 1xTMTpro [K1] 1xTMTpro [N-Term] 1xPhospho [S3 100]	O75446 [129-159]	O75446 1xPhospho [S131(100)]	1	4	0.239526	1.34007	0.18725	-0.526459	-1.6364	0.39601	FALSE	0.394438	0.331285	0.040449	0.123768	0.394438	0.0568479	0.0532116	O75446
O75448	Mediator of RNA polymerase II transcription subunit 24 OS=Homo sapiens OX=9606 GN=MED24 PE=1 SV=1	MED24	[R].LLSSNEDDANILSSPTDR.[S]	1xTMTpro [N-Term]; 1xPhospho [S3(99.2)]	[R].LLSSNEDDANILSSPTDR.[S] 1xTMTpro [N-Term] 1xPhospho [S3 99.2]	O75448 [860-877]	O75448 1xPhospho [S862(99.2)]	0	6	-0.435247	-0.570224	1.98054	-0.553211	0.078759	-0.500619	FALSE	0.317133	0.0618142	0.265803	0.070764	0.182829	0.101658	0.317133	O75448
O75449	Katanin p60 ATPase-containing subunit A1 OS=Homo sapiens OX=9606 GN=KATNA1 PE=1 SV=1	KATNA1	[K].NKSPAAVTEPETNK.[F]	2xTMTpro [K2; K14]; 1xTMTpro [N-Term]; 1xPhospho [S3(100)]	[K].NKSPAAVTEPETNK.[F] 2xTMTpro [K2 K14] 1xTMTpro [N-Term] 1xPhospho [S3 100]	O75449 [168-181]	O75449 1xPhospho [S170(100)]	1	1	0.530185	0.783433	-0.223819	-0.630867	-1.56208	1.10315	TRUE	0.546414	0.546414	0.0359723	0.142525	0.168357	0.0625249	0.0442073	O75449
O75475	PC4 and SFRS1-interacting protein OS=Homo sapiens OX=9606 GN=PSIP1 PE=1 SV=1	PSIP1	[K].AVDITTPK.[A]	1xTMTpro [K8]; 1xTMTpro [N-Term]; 1xPhospho [T6(100)]	[K].AVDITTPK.[A] 1xTMTpro [K8] 1xTMTpro [N-Term] 1xPhospho [T6 100]	O75475 [136-143]	O75475 1xPhospho [T141(100)]	0	5	-0.171452	-0.6226	-1.2906	-0.195175	1.51436	0.765464	FALSE	0.441801	0.0945728	0.12336	0.162539	0.067018	0.441801	0.110708	O75475
O75475	PC4 and SFRS1-interacting protein OS=Homo sapiens OX=9606 GN=PSIP1 PE=1 SV=1	PSIP1	[K].ETSVSKEDTDHEEK.[A]	2xTMTpro [K6; K14]; 1xTMTpro [N-Term]; 1xPhospho [T9(100)]	[K].ETSVSKEDTDHEEK.[A] 2xTMTpro [K6 K14] 1xTMTpro [N-Term] 1xPhospho [T9 100]	O75475 [114-127]	O75475 1xPhospho [T122(100)]	1	2	-1.36349	-0.742876	-0.12022	1.02624	1.23302	-0.0326722	FALSE	0.39113	0.0263233	0.39113	0.0347941	0.0326056	0.211809	0.303338	O75475
O75475	PC4 and SFRS1-interacting protein OS=Homo sapiens OX=9606 GN=PSIP1 PE=1 SV=1	PSIP1	[K].KKPSSEERETEISLK.[D]	3xTMTpro [K1; K2; K15]; 1xTMTpro [N-Term]; 1xPhospho [S/T]	[K].KKPSSEERETEISLK.[D] 3xTMTpro [K1 K2 K15] 1xTMTpro [N-Term] 1xPhospho [S/T]	O75475 [510-524]		2	2	-0.33863	-0.0732784	1.05493	-1.03797	1.34022	-0.945267	FALSE	0.293333	0.0679103	0.293333	0.0969003	0.169591	0.118149	0.254116	O75475
O75475	PC4 and SFRS1-interacting protein OS=Homo sapiens OX=9606 GN=PSIP1 PE=1 SV=1	PSIP1	[K].QPCPSESDIITEEDK.[S]	1xCarbamidomethyl [C3]; 1xTMTpro [K15]; 1xTMTpro [N-Term]; 1xPhospho [S5(100)]	[K].QPCPSESDIITEEDK.[S] 1xCarbamidomethyl [C3] 1xTMTpro [K15] 1xTMTpro [N-Term] 1xPhospho [S5 100]	O75475 [202-216]	O75475 1xPhospho [S206(100)]	0	3	0.857242	-0.495172	-0.31175	-1.41837	1.38231	-0.0142619	FALSE	0.29583	0.136737	0.128848	0.29583	0.151953	0.174773	0.111861	O75475
O75475	PC4 and SFRS1-interacting protein OS=Homo sapiens OX=9606 GN=PSIP1 PE=1 SV=1	PSIP1	[K].QPCPSESDIITEEDKSK.[K]	1xCarbamidomethyl [C3]; 2xTMTpro [K15; K17]; 1xTMTpro [N-Term]; 1xPhospho [S5(100)]	[K].QPCPSESDIITEEDKSK.[K] 1xCarbamidomethyl [C3] 2xTMTpro [K15 K17] 1xTMTpro [N-Term] 1xPhospho [S5 100]	O75475 [202-218]	O75475 1xPhospho [S206(100)]	1	3	1.29744	-0.230214	-0.68794	-1.47004	0.676677	0.414079	FALSE	0.469178	0.186007	0.0578369	0.469178	0.124732	0.106606	0.0556404	O75475
O75475	PC4 and SFRS1-interacting protein OS=Homo sapiens OX=9606 GN=PSIP1 PE=1 SV=1	PSIP1	[K].QSNASSDVEVEEK.[E]	1xTMTpro [K13]; 1xTMTpro [N-Term]; 1xPhospho [S6(100)]	[K].QSNASSDVEVEEK.[E] 1xTMTpro [K13] 1xTMTpro [N-Term] 1xPhospho [S6 100]	O75475 [101-113]	O75475 1xPhospho [S106(100)]	0	2	-0.0668851	-1.20336	0.53531	0.0724334	1.56336	-0.90086	FALSE	0.4942	0.0366603	0.4942	0.0615036	0.0610522	0.133104	0.21348	O75475
O75475	PC4 and SFRS1-interacting protein OS=Homo sapiens OX=9606 GN=PSIP1 PE=1 SV=1	PSIP1	[K].QSNASSDVEVEEK.[E]	1xTMTpro [K13]; 1xTMTpro [N-Term]; 2xPhospho [S5(100); S6(100)]	[K].QSNASSDVEVEEK.[E] 1xTMTpro [K13] 1xTMTpro [N-Term] 2xPhospho [S5 100 S6 100]	O75475 [101-113]	O75475 2xPhospho [S105(100); S106(100)]	0	2	-1.04755	-1.18475	0.758705	0.811692	1.05396	-0.392052	TRUE	0.644191	0.0127127	0.644191	0.0167435	0.0194369	0.0621509	0.244766	O75475
O75475	PC4 and SFRS1-interacting protein OS=Homo sapiens OX=9606 GN=PSIP1 PE=1 SV=1	PSIP1	[K].QSNASSDVEVEEKETSVSK.[E]	2xTMTpro [K13; K19]; 1xTMTpro [N-Term]; 1xPhospho [S6(100)]	[K].QSNASSDVEVEEKETSVSK.[E] 2xTMTpro [K13 K19] 1xTMTpro [N-Term] 1xPhospho [S6 100]	O75475 [101-119]	O75475 1xPhospho [S106(100)]	1	2	0.107009	-0.909591	0.561303	-0.483261	1.65651	-0.93197	FALSE	0.378324	0.0561214	0.378324	0.0969026	0.0999381	0.149998	0.218716	O75475
O75475	PC4 and SFRS1-interacting protein OS=Homo sapiens OX=9606 GN=PSIP1 PE=1 SV=1	PSIP1	[K].QSNASSDVEVEEKETSVSKEDTDHEEK.[A]	3xTMTpro [K13; K19; K27]; 1xTMTpro [N-Term]; 3xPhospho [S6(97); T15(96.9); T22(100)]	[K].QSNASSDVEVEEKETSVSKEDTDHEEK.[A] 3xTMTpro [K13 K19 K27] 1xTMTpro [N-Term] 3xPhospho [S6 97 T15 96.9 T22 100]	O75475 [101-127]	O75475 3xPhospho [S106(97); T115(96.9); T122(100)]	2	1	0.56837	-0.446672	-0.418883	-0.789612	-0.699165	1.78596	FALSE	0.362804	0.362804	0.0560481	0.239017	0.121373	0.154919	0.0658396	O75475
O75475	PC4 and SFRS1-interacting protein OS=Homo sapiens OX=9606 GN=PSIP1 PE=1 SV=1	PSIP1	[K].TGVTSTSDSEEEGDDQEGEK.[K]	1xTMTpro [K20]; 1xTMTpro [N-Term]; 2xPhospho [S7(97.6); S9(100)]	[K].TGVTSTSDSEEEGDDQEGEK.[K] 1xTMTpro [K20] 1xTMTpro [N-Term] 2xPhospho [S7 97.6 S9 100]	O75475 [267-286]	O75475 2xPhospho [S273(97.6); S275(100)]	0	6	-1.51967	0.230981	1.37176	0.165448	0.46619	-0.714711	FALSE	0.484546	0.0349662	0.283729	0.0380124	0.0835737	0.0751734	0.484546	O75475
O75475	PC4 and SFRS1-interacting protein OS=Homo sapiens OX=9606 GN=PSIP1 PE=1 SV=1	PSIP1	[K].TGVTSTSDSEEEGDDQEGEKK.[R]	2xTMTpro [K20; K21]; 1xTMTpro [N-Term]; 1xPhospho [S9(100)]	[K].TGVTSTSDSEEEGDDQEGEKK.[R] 2xTMTpro [K20 K21] 1xTMTpro [N-Term] 1xPhospho [S9 100]	O75475 [267-287]	O75475 1xPhospho [S275(100)]	1	6	-1.63898	0.198376	0.932176	1.10021	-0.395578	-0.196196	FALSE	0.448401	0.0534291	0.230202	0.0510132	0.0949517	0.122004	0.448401	O75475
O75475	PC4 and SFRS1-interacting protein OS=Homo sapiens OX=9606 GN=PSIP1 PE=1 SV=1	PSIP1	[K].TGVTSTSDSEEEGDDQEGEKKR.[K]	2xTMTpro [K20; K21]; 1xTMTpro [N-Term]; 2xPhospho [S7(97.1); S9(100)]	[K].TGVTSTSDSEEEGDDQEGEKKR.[K] 2xTMTpro [K20 K21] 1xTMTpro [N-Term] 2xPhospho [S7 97.1 S9 100]	O75475 [267-288]	O75475 2xPhospho [S273(97.1); S275(100)]	2	6	-0.877394	0.848348	1.26702	0.267055	-0.160366	-1.34466	FALSE	0.292978	0.0739026	0.221918	0.0776806	0.238719	0.0948024	0.292978	O75475
O75475	PC4 and SFRS1-interacting protein OS=Homo sapiens OX=9606 GN=PSIP1 PE=1 SV=1	PSIP1	[R].ETEISLKDSTLDN.[-]	1xTMTpro [K7]; 1xTMTpro [N-Term]; 1xPhospho [S5(100)]	[R].ETEISLKDSTLDN.[-] 1xTMTpro [K7] 1xTMTpro [N-Term] 1xPhospho [S5 100]	O75475 [518-530]	O75475 1xPhospho [S522(100)]	1	3	0.844314	-0.0389514	-1.84461	0.887348	0.281007	-0.129105	FALSE	0.336564	0.169801	0.0904057	0.336564	0.0961686	0.223471	0.0835902	O75475
O75475-2	Isoform 2 of PC4 and SFRS1-interacting protein [OS=Homo sapiens] PC4 and SFRS1-interacting protein OS=Homo sapiens OX=9606 GN=PSIP1 PE=1 SV=1	PSIP1	[K].EDTDHEEKASNEDVTK.[A]	2xTMTpro [K8; K16]; 1xTMTpro [N-Term]; 1xPhospho [T3(100)]	[K].EDTDHEEKASNEDVTK.[A] 2xTMTpro [K8 K16] 1xTMTpro [N-Term] 1xPhospho [T3 100]	O75475-2 [120-135]; O75475 [120-135]	O75475-2 1xPhospho [T122(100)]; O75475 1xPhospho [T122(100)]	1	6	-1.61189	0.269081	0.816966	0.402297	0.925628	-0.802077	FALSE	0.454967	0.0303497	0.337309	0.0354198	0.0603352	0.0816194	0.454967	O75475-2
O75475-2	Isoform 2 of PC4 and SFRS1-interacting protein [OS=Homo sapiens] PC4 and SFRS1-interacting protein OS=Homo sapiens OX=9606 GN=PSIP1 PE=1 SV=1	PSIP1	[K].ETSVSKEDTDHEEKASNEDVTK.[A]	3xTMTpro [K6; K14; K22]; 1xTMTpro [N-Term]; 1xPhospho [T9(98.2)]	[K].ETSVSKEDTDHEEKASNEDVTK.[A] 3xTMTpro [K6 K14 K22] 1xTMTpro [N-Term] 1xPhospho [T9 98.2]	O75475-2 [114-135]; O75475 [114-135]	O75475-2 1xPhospho [T122(98.2)]; O75475 1xPhospho [T122(98.2)]	2	2	-1.02921	-0.366556	0.523143	0.72628	1.29679	-1.15045	TRUE	0.56732	0.019813	0.56732	0.0276296	0.0358374	0.0712582	0.278141	O75475-2
O75475-2	Isoform 2 of PC4 and SFRS1-interacting protein [OS=Homo sapiens] PC4 and SFRS1-interacting protein OS=Homo sapiens OX=9606 GN=PSIP1 PE=1 SV=1	PSIP1	[K].ETSVSKEDTDHEEKASNEDVTK.[A]	3xTMTpro [K6; K14; K22]; 1xTMTpro [N-Term]; 2xPhospho [S3(93.5); T9(96.7)]	[K].ETSVSKEDTDHEEKASNEDVTK.[A] 3xTMTpro [K6 K14 K22] 1xTMTpro [N-Term] 2xPhospho [S3 93.5 T9 96.7]	O75475-2 [114-135]; O75475 [114-135]	O75475-2 2xPhospho [S116(93.5); T122(96.7)]; O75475 2xPhospho [S116(93.5); T122(96.7)]	2	2	-0.84224	-1.48784	1.05951	0.422565	0.880225	-0.0322205	TRUE	0.509304	0.0195242	0.509304	0.025791	0.0310627	0.098888	0.31543	O75475-2
O75475-2	Isoform 2 of PC4 and SFRS1-interacting protein [OS=Homo sapiens] PC4 and SFRS1-interacting protein OS=Homo sapiens OX=9606 GN=PSIP1 PE=1 SV=1	PSIP1	[K].QSNASSDVEVEEKETSVSKEDTDHEEK.[A]	1xPhospho [T22(100)]; 3xTMTpro [K13; K19; K27]; 1xTMTpro [N-Term]	[K].QSNASSDVEVEEKETSVSKEDTDHEEK.[A] 1xPhospho [T22 100] 3xTMTpro [K13 K19 K27] 1xTMTpro [N-Term]	O75475-2 [101-127]; O75475 [101-127]	O75475-2 1xPhospho [T122(100)]; O75475 1xPhospho [T122(100)]	2	2	-1.12964	-0.765448	1.02488	0.443269	1.16216	-0.735219	TRUE	0.593347	0.0163041	0.593347	0.0208459	0.0282232	0.0530718	0.288208	O75475-2
O75475-2	Isoform 2 of PC4 and SFRS1-interacting protein [OS=Homo sapiens] PC4 and SFRS1-interacting protein OS=Homo sapiens OX=9606 GN=PSIP1 PE=1 SV=1	PSIP1	[K].QSNASSDVEVEEKETSVSKEDTDHEEK.[A]	3xTMTpro [K13; K19; K27]; 1xTMTpro [N-Term]; 2xPhospho [S6(100); S16(99.9)]	[K].QSNASSDVEVEEKETSVSKEDTDHEEK.[A] 3xTMTpro [K13 K19 K27] 1xTMTpro [N-Term] 2xPhospho [S6 100 S16 99.9]	O75475-2 [101-127]; O75475 [101-127]	O75475-2 2xPhospho [S106(100); S116(99.9)]; O75475 2xPhospho [S106(100); S116(99.9)]	2	5	0.517781	-1.90644	0.335113	-0.286259	0.722917	0.616885	FALSE	0.310758	0.0850173	0.205207	0.138502	0.0937377	0.310758	0.166778	O75475-2
O75475-2	Isoform 2 of PC4 and SFRS1-interacting protein [OS=Homo sapiens] PC4 and SFRS1-interacting protein OS=Homo sapiens OX=9606 GN=PSIP1 PE=1 SV=1	PSIP1	[K].QVETEEAGVVTTATASVNLKVSPK.[R]	2xTMTpro [K20; K24]; 1xTMTpro [N-Term]; 1xPhospho [S22(100)]	[K].QVETEEAGVVTTATASVNLKVSPK.[R] 2xTMTpro [K20 K24] 1xTMTpro [N-Term] 1xPhospho [S22 100]	O75475-2 [156-179]; O75475 [156-179]	O75475-2 1xPhospho [S177(100)]; O75475 1xPhospho [S177(100)]	1	5	-0.198833	-1.77721	-0.276466	0.85722	0.604588	0.7907	TRUE	0.52055	0.0489084	0.171406	0.0706412	0.045115	0.52055	0.143379	O75475-2
O75475-2	Isoform 2 of PC4 and SFRS1-interacting protein [OS=Homo sapiens] PC4 and SFRS1-interacting protein OS=Homo sapiens OX=9606 GN=PSIP1 PE=1 SV=1	PSIP1	[K].TGVTSTSDSEEEGDDQEGEK.[K]	1xTMTpro [K20]; 1xTMTpro [N-Term]; 1xPhospho [S9(100)]	[K].TGVTSTSDSEEEGDDQEGEK.[K] 1xTMTpro [K20] 1xTMTpro [N-Term] 1xPhospho [S9 100]	O75475-2 [267-286]; O75475 [267-286]	O75475-2 1xPhospho [S275(100)]; O75475 1xPhospho [S275(100)]	0	6	-1.42976	0.361902	1.09702	1.01354	-0.362428	-0.680271	FALSE	0.423891	0.0544674	0.246559	0.0541188	0.115549	0.105415	0.423891	O75475-2
O75475-2	Isoform 2 of PC4 and SFRS1-interacting protein [OS=Homo sapiens] PC4 and SFRS1-interacting protein OS=Homo sapiens OX=9606 GN=PSIP1 PE=1 SV=1	PSIP1	[K].TGVTSTSDSEEEGDDQEGEK.[K]	1xTMTpro [K20]; 1xTMTpro [N-Term]; 3xPhospho [S7(99.1); S9(100); S/T]	[K].TGVTSTSDSEEEGDDQEGEK.[K] 1xTMTpro [K20] 1xTMTpro [N-Term] 3xPhospho [S7 99.1 S9 100 S/T]	O75475-2 [267-286]; O75475 [267-286]	O75475-2 3xPhospho [S273(99.1); S275(100); S/T]; O75475 3xPhospho [S273(99.1); S275(100); S/T]	0	6	-0.956508	-1.06844	1.61915	-0.0206842	0.552729	-0.126251	FALSE	0.4273	0.0274244	0.372276	0.0329146	0.0552928	0.0847926	0.4273	O75475-2
O75475-2	Isoform 2 of PC4 and SFRS1-interacting protein [OS=Homo sapiens] PC4 and SFRS1-interacting protein OS=Homo sapiens OX=9606 GN=PSIP1 PE=1 SV=1	PSIP1	[K].TGVTSTSDSEEEGDDQEGEKK.[R]	2xTMTpro [K20; K21]; 1xTMTpro [N-Term]; 2xPhospho [S7(96.2); S9(100)]	[K].TGVTSTSDSEEEGDDQEGEKK.[R] 2xTMTpro [K20 K21] 1xTMTpro [N-Term] 2xPhospho [S7 96.2 S9 100]	O75475-2 [267-287]; O75475 [267-287]	O75475-2 2xPhospho [S273(96.2); S275(100)]; O75475 2xPhospho [S273(96.2); S275(100)]	1	6	-1.56777	-0.292883	0.8174	1.05423	0.576198	-0.587172	TRUE	0.509808	0.017874	0.354479	0.020816	0.0315139	0.0655096	0.509808	O75475-2
O75475-2	Isoform 2 of PC4 and SFRS1-interacting protein [OS=Homo sapiens] PC4 and SFRS1-interacting protein OS=Homo sapiens OX=9606 GN=PSIP1 PE=1 SV=1	PSIP1	[K].TGVTSTSDSEEEGDDQEGEKK.[R]	2xTMTpro [K20; K21]; 1xTMTpro [N-Term]; 3xPhospho [T4(96.2); S7(100); S9(100)]	[K].TGVTSTSDSEEEGDDQEGEKK.[R] 2xTMTpro [K20 K21] 1xTMTpro [N-Term] 3xPhospho [T4 96.2 S7 100 S9 100]	O75475-2 [267-287]; O75475 [267-287]	O75475-2 3xPhospho [T270(96.2); S273(100); S275(100)]; O75475 3xPhospho [T270(96.2); S273(100); S275(100)]	1	6	-0.645222	-0.576104	1.95932	-0.470068	0.145303	-0.413234	FALSE	0.35348	0.0547801	0.279557	0.0618868	0.151497	0.0987993	0.35348	O75475-2
O75475-2	Isoform 2 of PC4 and SFRS1-interacting protein [OS=Homo sapiens] PC4 and SFRS1-interacting protein OS=Homo sapiens OX=9606 GN=PSIP1 PE=1 SV=1	PSIP1	[K].TGVTSTSDSEEEGDDQEGEKKR.[K]	2xTMTpro [K20; K21]; 1xTMTpro [N-Term]; 1xPhospho [S9(100)]	[K].TGVTSTSDSEEEGDDQEGEKKR.[K] 2xTMTpro [K20 K21] 1xTMTpro [N-Term] 1xPhospho [S9 100]	O75475-2 [267-288]; O75475 [267-288]	O75475-2 1xPhospho [S275(100)]; O75475 1xPhospho [S275(100)]	2	1	0.798064	1.18404	-0.962462	-0.922401	-0.816495	0.719255	TRUE	0.703318	0.703318	0.0176018	0.146718	0.080139	0.0320233	0.0201992	O75475-2
O75475-2	Isoform 2 of PC4 and SFRS1-interacting protein [OS=Homo sapiens] PC4 and SFRS1-interacting protein OS=Homo sapiens OX=9606 GN=PSIP1 PE=1 SV=1	PSIP1	[K].TGVTSTSDSEEEGDDQEGEKKR.[K]	2xTMTpro [K20; K21]; 1xTMTpro [N-Term]; 3xPhospho [S7(99.9); S9(100); T/S]	[K].TGVTSTSDSEEEGDDQEGEKKR.[K] 2xTMTpro [K20 K21] 1xTMTpro [N-Term] 3xPhospho [S7 99.9 S9 100 T/S]	O75475-2 [267-288]; O75475 [267-288]	O75475-2 3xPhospho [S273(99.9); S275(100); T/S]; O75475 3xPhospho [S273(99.9); S275(100); T/S]	2	2	-0.879171	-0.884508	1.11823	0.824399	0.77615	-0.955102	TRUE	0.531405	0.0270819	0.531405	0.0336424	0.0453195	0.0719827	0.290569	O75475-2
O75494	Serine/arginine-rich splicing factor 10 OS=Homo sapiens OX=9606 GN=SRSF10 PE=1 SV=1	SRSF10	[R].GTSKTDSKTHYK.[S]	3xTMTpro [K4; K8; K12]; 1xTMTpro [N-Term]; 2xPhospho [S3(98.5); S7(98.5)]	[R].GTSKTDSKTHYK.[S] 3xTMTpro [K4 K8 K12] 1xTMTpro [N-Term] 2xPhospho [S3 98.5 S7 98.5]	O75494 [207-218]	O75494 2xPhospho [S209(98.5); S213(98.5)]	2	3	1.29604	0.926663	-1.14592	-1.05737	-0.132661	0.113245	FALSE	0.485881	0.319824	0.0233114	0.485881	0.104081	0.0423548	0.0245482	O75494
O75494	Serine/arginine-rich splicing factor 10 OS=Homo sapiens OX=9606 GN=SRSF10 PE=1 SV=1	SRSF10	[R].RSRSHSDNDR.[F]	1xTMTpro [N-Term]; 2xPhospho [S2(100); S4(100)]	[R].RSRSHSDNDR.[F] 1xTMTpro [N-Term] 2xPhospho [S2 100 S4 100]	O75494 [155-164]	O75494 2xPhospho [S156(100); S158(100)]	2	2	0.863302	-0.776869	-0.631858	0.177066	1.43972	-1.07136	FALSE	0.22703	0.090177	0.22703	0.205922	0.112289	0.215535	0.149047	O75494
O75494	Serine/arginine-rich splicing factor 10 OS=Homo sapiens OX=9606 GN=SRSF10 PE=1 SV=1	SRSF10	[R].SASHTK.[T]	1xTMTpro [K6]; 1xTMTpro [N-Term]; 1xPhospho [S3(100)]	[R].SASHTK.[T] 1xTMTpro [K6] 1xTMTpro [N-Term] 1xPhospho [S3 100]	O75494 [199-204]	O75494 1xPhospho [S201(100)]	0	1	-0.233191	1.13355	-0.37259	-0.622444	-1.20365	1.29833	FALSE	0.499765	0.499765	0.0422507	0.139948	0.177569	0.0833709	0.0570962	O75494
O75494	Serine/arginine-rich splicing factor 10 OS=Homo sapiens OX=9606 GN=SRSF10 PE=1 SV=1	SRSF10	[R].SFDYNYR.[R]	1xTMTpro [N-Term]; 1xPhospho [S1(100)]	[R].SFDYNYR.[R] 1xTMTpro [N-Term] 1xPhospho [S1 100]	O75494 [133-139]	O75494 1xPhospho [S133(100)]	0	3	1.27711	0.569954	-0.652057	-1.53113	-0.162182	0.498299	FALSE	0.406111	0.348059	0.0282105	0.406111	0.13711	0.0502411	0.0302692	O75494
O75494	Serine/arginine-rich splicing factor 10 OS=Homo sapiens OX=9606 GN=SRSF10 PE=1 SV=1	SRSF10	[R].SHSDNDR.[F]	1xTMTpro [N-Term]; 1xPhospho [S3(100)]	[R].SHSDNDR.[F] 1xTMTpro [N-Term] 1xPhospho [S3 100]	O75494 [158-164]	O75494 1xPhospho [S160(100)]	0	6	-1.49773	0.0216125	-0.505715	0.357012	1.53805	0.0867667	FALSE	0.272812	0.0552345	0.267744	0.0707383	0.0636564	0.269815	0.272812	O75494
O75494	Serine/arginine-rich splicing factor 10 OS=Homo sapiens OX=9606 GN=SRSF10 PE=1 SV=1	SRSF10	[R].SHSDNDRFK.[H]	1xTMTpro [K9]; 1xTMTpro [N-Term]; 1xPhospho [S3(100)]	[R].SHSDNDRFK.[H] 1xTMTpro [K9] 1xTMTpro [N-Term] 1xPhospho [S3 100]	O75494 [158-166]	O75494 1xPhospho [S160(100)]	1	6	-2.01252	0.287951	0.590747	0.571097	0.152142	0.41058	FALSE	0.446266	0.0548674	0.21132	0.0512248	0.0809613	0.155361	0.446266	O75494
O75494	Serine/arginine-rich splicing factor 10 OS=Homo sapiens OX=9606 GN=SRSF10 PE=1 SV=1	SRSF10	[R].SHSDNDRFK.[H]	1xTMTpro [K9]; 1xTMTpro [N-Term]; 2xPhospho [S1(100); S3(100)]	[R].SHSDNDRFK.[H] 1xTMTpro [K9] 1xTMTpro [N-Term] 2xPhospho [S1 100 S3 100]	O75494 [158-166]	O75494 2xPhospho [S158(100); S160(100)]	1	3	1.22425	-0.0922202	-1.43076	-0.706627	0.972222	0.03314	TRUE	0.517772	0.150512	0.0604856	0.517772	0.0895472	0.127123	0.0545609	O75494
O75494	Serine/arginine-rich splicing factor 10 OS=Homo sapiens OX=9606 GN=SRSF10 PE=1 SV=1	SRSF10	[R].SKSQPKK.[E]	3xTMTpro [K2; K6; K7]; 1xTMTpro [N-Term]; 1xPhospho [S3(100)]	[R].SKSQPKK.[E] 3xTMTpro [K2 K6 K7] 1xTMTpro [N-Term] 1xPhospho [S3 100]	O75494 [183-189]	O75494 1xPhospho [S185(100)]	2	6	-1.08809	-0.563225	1.39885	1.08509	-0.321479	-0.511148	FALSE	0.456355	0.0368647	0.29891	0.0398719	0.0741047	0.0938938	0.456355	O75494
O75494	Serine/arginine-rich splicing factor 10 OS=Homo sapiens OX=9606 GN=SRSF10 PE=1 SV=1	SRSF10	[R].SRSFDYNYR.[R]	1xTMTpro [N-Term]; 1xPhospho [S3(100)]	[R].SRSFDYNYR.[R] 1xTMTpro [N-Term] 1xPhospho [S3 100]	O75494 [131-139]	O75494 1xPhospho [S133(100)]	1	2	0.528699	-0.694329	-0.216937	0.361099	1.43564	-1.41417	FALSE	0.315837	0.0707967	0.315837	0.139636	0.108031	0.180678	0.185022	O75494
O75494	Serine/arginine-rich splicing factor 10 OS=Homo sapiens OX=9606 GN=SRSF10 PE=1 SV=1	SRSF10	[R].SRSFDYNYR.[R]	1xTMTpro [N-Term]; 2xPhospho [S1(100); S3(100)]	[R].SRSFDYNYR.[R] 1xTMTpro [N-Term] 2xPhospho [S1 100 S3 100]	O75494 [131-139]	O75494 2xPhospho [S131(100); S133(100)]	1	3	1.73968	0.33246	-0.927002	-0.995974	-0.0913958	-0.0577674	TRUE	0.608016	0.197202	0.0256301	0.608016	0.099066	0.0446348	0.0254509	O75494
O75494	Serine/arginine-rich splicing factor 10 OS=Homo sapiens OX=9606 GN=SRSF10 PE=1 SV=1	SRSF10	[R].SRSHSDNDR.[F]	1xTMTpro [N-Term]; 1xPhospho [S3(100)]	[R].SRSHSDNDR.[F] 1xTMTpro [N-Term] 1xPhospho [S3 100]	O75494 [156-164]	O75494 1xPhospho [S158(100)]	1	2	-0.458861	-0.856255	0.285809	0.785313	1.41198	-1.16798	TRUE	0.567171	0.0271258	0.567171	0.0421877	0.0437136	0.105946	0.213856	O75494
[truncated: 11,247 more rows]
[truncated: 75 more columns]

## Sheet: Cluster 1
Master Protein Accessions	Master Protein Descriptions	Gene names	Annotated Sequence	Modifications	Sequence and modification - unique	Positions in Master Proteins	Modifications in Master Proteins	# Missed Cleavages	cluster	Mean.of.log.A	Mean.of.log.B	Mean.of.log.C	Mean.of.log.D	Mean.of.log.E	Mean.of.log.F	isClusterMember	maxMembership	membership.of.cluster.1	membership.of.cluster.2	membership.of.cluster.3	membership.of.cluster.4	membership.of.cluster.5	membership.of.cluster.6
[truncated: 1,099 more rows]

[truncated: 5 more sheets: Cluster 2, Cluster 3, Cluster 4, Cluster 5, Cluster 6]
