# Supplementary material for: Adjusting PSC culture for neural organoid generation
Source: Stem Cell Reports. 2025 Dec 4;21(1):102724. doi: 10.1016/j.stemcr.2025.102724 (PMC12925955; doi:10.1016/j.stemcr.2025.102724)
Supplement: Table S8. Gene Ontology analysis of differentially abundant peptides identified through variance-sensitive fuzzy clustering (VSClust), related to Figure 2 [file mmc9.xlsx]

## Sheet: Cluster 2 total DOWN BP
Analysis Type:	PANTHER Overrepresentation Test (Released 20240226)
Annotation Version and Release Date:	GO Ontology database DOI: 10.5281/zenodo.10536401 Released 2024-01-17
Analyzed List:	proteomics_cluster_2.csv (Homo sapiens)
Reference List:	Proteomics_background_all_peptides.csv (Homo sapiens)	There are duplicate IDs in the file. The unique set of IDs will be used.
Test Type:	FISHER
Correction:	FDR
GO biological process complete	Proteomics_background_all_peptides.csv - REFLIST (5859)	proteomics_cluster_2.csv (785)	proteomics_cluster_2.csv (expected)	proteomics_cluster_2.csv (over/under)	proteomics_cluster_2.csv (fold Enrichment)	proteomics_cluster_2.csv (raw P-value)	proteomics_cluster_2.csv (FDR)
cytoplasmic translation (GO:0002181)	117	39	15.68	+	2.49	1.97e-08	0.000231
proteasome-mediated ubiquitin-dependent protein catabolic process (GO:0043161)	154	47	20.63	+	2.28	2.14e-08	0.000125
ubiquitin-dependent protein catabolic process (GO:0006511)	246	65	32.96	+	1.97	2.62e-08	0.000102
modification-dependent protein catabolic process (GO:0019941)	252	65	33.76	+	1.93	7e-08	0.000205
modification-dependent macromolecule catabolic process (GO:0043632)	261	65	34.97	+	1.86	3.32e-07	0.000776
proteolysis involved in protein catabolic process (GO:0051603)	311	68	41.67	+	1.63	2.38e-05	0.0348
mitochondrial translation (GO:0032543)	103	1	13.8	-	0.07	1.21e-05	0.0203
mitochondrial gene expression (GO:0140053)	127	1	17.02	-	0.06	4.38e-07	0.000853

## Sheet: Cluster 3 total UP BP
Analysis Type:	PANTHER Overrepresentation Test (Released 20240226)
Annotation Version and Release Date:	GO Ontology database DOI: 10.5281/zenodo.10536401 Released 2024-01-17
Analyzed List:	proteomics cluster 3.csv (Homo sapiens)
Reference List:	Proteomics_background_all_peptides.csv (Homo sapiens)	There are duplicate IDs in the file. The unique set of IDs will be used.
Test Type:	FISHER
Correction:	FDR
GO biological process complete	Proteomics_background_all_peptides.csv - REFLIST (5859)	proteomics cluster 3.csv (658)	proteomics cluster 3.csv (expected)	proteomics cluster 3.csv (over/under)	proteomics cluster 3.csv (fold Enrichment)	proteomics cluster 3.csv (raw P-value)	proteomics cluster 3.csv (FDR)
mitochondrial ATP transmembrane transport (GO:1990544)	4	4	0.45	+	8.9	0.000158	0.0264
ADP transport (GO:0015866)	4	4	0.45	+	8.9	0.000158	0.026
regulation of wound healing, spreading of epidermal cells (GO:1903689)	6	5	0.67	+	7.42	9.59e-05	0.019
tricarboxylic acid cycle (GO:0006099)	26	18	2.92	+	6.16	4.27e-12	1.25e-08
tricarboxylic acid metabolic process (GO:0072350)	10	6	1.12	+	5.34	0.000277	0.0385
actin filament capping (GO:0051693)	18	9	2.02	+	4.45	5.13e-05	0.012
negative regulation of actin filament depolymerization (GO:0030835)	19	9	2.13	+	4.22	8.78e-05	0.0177
action potential (GO:0001508)	22	9	2.47	+	3.64	0.000346	0.046
intermediate filament cytoskeleton organization (GO:0045104)	25	10	2.81	+	3.56	0.000202	0.031
intermediate filament-based process (GO:0045103)	25	10	2.81	+	3.56	0.000202	0.0306
aerobic respiration (GO:0009060)	112	44	12.58	+	3.5	7.87e-15	9.2e-11
proton motive force-driven mitochondrial ATP synthesis (GO:0042776)	49	19	5.5	+	3.45	5.07e-07	0.000349
negative regulation of protein depolymerization (GO:1901880)	34	13	3.82	+	3.4	3.94e-05	0.00961
proton motive force-driven ATP synthesis (GO:0015986)	51	19	5.73	+	3.32	1.05e-06	0.000645
cellular respiration (GO:0045333)	127	47	14.26	+	3.3	1.37e-14	8.03e-11
proton transmembrane transport (GO:1902600)	59	21	6.63	+	3.17	6.89e-07	0.000447
negative regulation of actin filament polymerization (GO:0030837)	31	11	3.48	+	3.16	0.000337	0.0453
mitochondrial transmembrane transport (GO:1990542)	51	18	5.73	+	3.14	4.98e-06	0.00188
ATP biosynthetic process (GO:0006754)	54	19	6.06	+	3.13	2.86e-06	0.00124
postsynapse organization (GO:0099173)	38	13	4.27	+	3.05	0.00015	0.0262
negative regulation of protein-containing complex disassembly (GO:0043242)	38	13	4.27	+	3.05	0.00015	0.0258
oxidative phosphorylation (GO:0006119)	80	27	8.98	+	3.01	6.36e-08	4.95e-05
purine ribonucleoside triphosphate biosynthetic process (GO:0009206)	60	20	6.74	+	2.97	4.12e-06	0.00166
purine nucleoside triphosphate biosynthetic process (GO:0009145)	61	20	6.85	+	2.92	5.49e-06	0.00201
aerobic electron transport chain (GO:0019646)	56	18	6.29	+	2.86	2.2e-05	0.00627
ATP metabolic process (GO:0046034)	97	31	10.89	+	2.85	2.88e-08	2.81e-05
energy derivation by oxidation of organic compounds (GO:0015980)	159	50	17.86	+	2.8	2.81e-12	1.1e-08
ribonucleoside triphosphate biosynthetic process (GO:0009201)	66	20	7.41	+	2.7	2.08e-05	0.00607
mitochondrial ATP synthesis coupled electron transport (GO:0042775)	61	18	6.85	+	2.63	7.91e-05	0.0171
ATP synthesis coupled electron transport (GO:0042773)	61	18	6.85	+	2.63	7.91e-05	0.0168
mitochondrial transport (GO:0006839)	96	28	10.78	+	2.6	1.12e-06	0.000657
regulation of actin filament polymerization (GO:0030833)	66	19	7.41	+	2.56	7.31e-05	0.0164
nucleoside triphosphate biosynthetic process (GO:0009142)	73	21	8.2	+	2.56	3.12e-05	0.0081
purine ribonucleoside triphosphate metabolic process (GO:0009205)	112	32	12.58	+	2.54	3.23e-07	0.000236
monoatomic cation transmembrane transport (GO:0098655)	149	42	16.73	+	2.51	7e-09	1.02e-05
inorganic cation transmembrane transport (GO:0098662)	146	41	16.4	+	2.5	1.2e-08	1.56e-05
respiratory electron transport chain (GO:0022904)	73	20	8.2	+	2.44	0.000102	0.0196
ribonucleoside triphosphate metabolic process (GO:0009199)	118	32	13.25	+	2.41	1.85e-06	0.000899
generation of precursor metabolites and energy (GO:0006091)	226	61	25.38	+	2.4	1.84e-11	4.29e-08
purine nucleoside triphosphate metabolic process (GO:0009144)	119	32	13.36	+	2.39	2.03e-06	0.00095
inorganic ion transmembrane transport (GO:0098660)	158	42	17.74	+	2.37	5.08e-08	4.57e-05
protein localization to plasma membrane (GO:0072659)	98	26	11.01	+	2.36	2.58e-05	0.00701
monoatomic ion transmembrane transport (GO:0034220)	176	46	19.77	+	2.33	1.87e-08	2.19e-05
organic anion transport (GO:0015711)	92	24	10.33	+	2.32	6.69e-05	0.0153
protein localization to cell periphery (GO:1990778)	109	27	12.24	+	2.21	7.81e-05	0.0172
electron transport chain (GO:0022900)	97	24	10.89	+	2.2	0.000135	0.0244
transmembrane transport (GO:0055085)	272	67	30.55	+	2.19	1.73e-10	3.37e-07
nucleoside triphosphate metabolic process (GO:0009141)	131	32	14.71	+	2.18	1.56e-05	0.0048
purine ribonucleotide biosynthetic process (GO:0009152)	109	26	12.24	+	2.12	0.000159	0.0259
purine ribonucleotide metabolic process (GO:0009150)	194	45	21.79	+	2.07	1.28e-06	0.000683
monoatomic cation transport (GO:0006812)	190	44	21.34	+	2.06	1.81e-06	0.000919
cell-cell adhesion (GO:0098609)	135	31	15.16	+	2.04	7.94e-05	0.0166
regulation of actin filament organization (GO:0110053)	132	29	14.82	+	1.96	0.000372	0.0489
monoatomic ion transport (GO:0006811)	225	49	25.27	+	1.94	4.03e-06	0.00168
positive regulation of cell projection organization (GO:0031346)	147	32	16.51	+	1.94	0.000173	0.0277
ribonucleotide metabolic process (GO:0009259)	208	45	23.36	+	1.93	9.67e-06	0.00314
ribose phosphate metabolic process (GO:0019693)	219	46	24.59	+	1.87	2.52e-05	0.00702
cell junction organization (GO:0034330)	175	36	19.65	+	1.83	0.000233	0.0337
mitochondrion organization (GO:0007005)	252	50	28.3	+	1.77	3.9e-05	0.0097
purine nucleotide metabolic process (GO:0006163)	237	47	26.62	+	1.77	8.28e-05	0.017
purine-containing compound metabolic process (GO:0072521)	247	48	27.74	+	1.73	0.000116	0.0216
cell adhesion (GO:0007155)	238	46	26.73	+	1.72	0.000206	0.0308
regulation of cell motility (GO:2000145)	339	63	38.07	+	1.65	3.88e-05	0.00986
regulation of cell migration (GO:0030334)	324	59	36.39	+	1.62	0.000127	0.0232
regulation of locomotion (GO:0040012)	351	63	39.42	+	1.6	0.000112	0.0211
oxoacid metabolic process (GO:0043436)	347	62	38.97	+	1.59	0.000147	0.0261
organic acid metabolic process (GO:0006082)	348	62	39.08	+	1.59	0.000153	0.026
carboxylic acid metabolic process (GO:0019752)	338	60	37.96	+	1.58	0.000247	0.0351
organophosphate metabolic process (GO:0019637)	423	72	47.51	+	1.52	0.000216	0.032
small molecule metabolic process (GO:0044281)	709	110	79.62	+	1.38	0.000222	0.0325
regulation of biological quality (GO:0065008)	986	151	110.73	+	1.36	1.92e-05	0.00577
regulation of localization (GO:0032879)	773	117	86.81	+	1.35	0.000377	0.049
transport (GO:0006810)	1358	202	152.51	+	1.32	2.37e-06	0.00106
establishment of localization (GO:0051234)	1505	211	169.02	+	1.25	0.000101	0.0196
cellular process (GO:0009987)	5139	605	577.14	+	1.05	0.000313	0.0426
nitrogen compound metabolic process (GO:0006807)	3036	290	340.96	-	0.85	2.81e-05	0.00746
macromolecule metabolic process (GO:0043170)	2644	226	296.94	-	0.76	3.15e-09	5.26e-06
macromolecule modification (GO:0043412)	939	74	105.46	-	0.7	0.000296	0.0407
RNA metabolic process (GO:0016070)	991	71	111.3	-	0.64	4.24e-06	0.00165
nucleic acid metabolic process (GO:0090304)	1328	95	149.14	-	0.64	2.75e-08	2.92e-05
RNA processing (GO:0006396)	648	38	72.77	-	0.52	1.24e-06	0.000693
ncRNA metabolic process (GO:0034660)	397	23	44.59	-	0.52	0.000193	0.03
protein modification by small protein conjugation (GO:0032446)	274	13	30.77	-	0.42	0.000177	0.0279
protein modification by small protein conjugation or removal (GO:0070647)	319	14	35.83	-	0.39	1.51e-05	0.00476
post-translational protein modification (GO:0043687)	343	15	38.52	-	0.39	5.79e-06	0.00205
ncRNA processing (GO:0034470)	317	13	35.6	-	0.37	5.9e-06	0.00203
ribonucleoprotein complex biogenesis (GO:0022613)	397	15	44.59	-	0.34	6.11e-08	5.1e-05
rRNA processing (GO:0006364)	191	7	21.45	-	0.33	0.000255	0.0359
ribosome biogenesis (GO:0042254)	273	10	30.66	-	0.33	7.67e-06	0.00256
rRNA metabolic process (GO:0016072)	211	7	23.7	-	0.3	4.91e-05	0.0117

## Sheet: Cluster 3 total UP MF
Analysis Type:	PANTHER Overrepresentation Test (Released 20240226)
Annotation Version and Release Date:	GO Ontology database DOI: 10.5281/zenodo.10536401 Released 2024-01-17
Analyzed List:	proteomics cluster 3.csv (Homo sapiens)
Reference List:	Proteomics_background_all_peptides.csv (Homo sapiens)	There are duplicate IDs in the file. The unique set of IDs will be used.
Test Type:	FISHER
Correction:	FDR
GO molecular function complete	Proteomics_background_all_peptides.csv - REFLIST (5849)	proteomics cluster 3.csv (656)	proteomics cluster 3.csv (expected)	proteomics cluster 3.csv (over/under)	proteomics cluster 3.csv (fold Enrichment)	proteomics cluster 3.csv (raw P-value)	proteomics cluster 3.csv (FDR)
ATP transmembrane transporter activity (GO:0005347)	4	4	0.45	+	8.92	0.000157	0.0287
ADP transmembrane transporter activity (GO:0015217)	4	4	0.45	+	8.92	0.000157	0.0273
ATP-dependent peptidase activity (GO:0004176)	6	5	0.67	+	7.43	9.53e-05	0.0236
organophosphate ester transmembrane transporter activity (GO:0015605)	9	6	1.01	+	5.94	0.000121	0.0248
nucleotide transmembrane transporter activity (GO:0015215)	9	6	1.01	+	5.94	0.000121	0.0234
proton-transporting ATP synthase activity, rotational mechanism (GO:0046933)	12	7	1.35	+	5.2	0.000103	0.0239
proton channel activity (GO:0015252)	13	7	1.46	+	4.8	0.000202	0.0305
monoatomic cation channel activity (GO:0005261)	38	14	4.26	+	3.28	3.2e-05	0.0123
structural constituent of cytoskeleton (GO:0005200)	57	18	6.39	+	2.82	2.83e-05	0.0123
proton transmembrane transporter activity (GO:0015078)	54	17	6.06	+	2.81	4.93e-05	0.0156
monoatomic ion channel activity (GO:0005216)	54	17	6.06	+	2.81	4.93e-05	0.0143
monoatomic cation transmembrane transporter activity (GO:0008324)	119	37	13.35	+	2.77	2.91e-09	2.52e-06
inorganic cation transmembrane transporter activity (GO:0022890)	116	36	13.01	+	2.77	5.06e-09	3.51e-06
secondary active transmembrane transporter activity (GO:0015291)	58	18	6.51	+	2.77	3.68e-05	0.0128
inorganic molecular entity transmembrane transporter activity (GO:0015318)	132	40	14.8	+	2.7	1.53e-09	1.77e-06
monoatomic ion transmembrane transporter activity (GO:0015075)	143	41	16.04	+	2.56	5.92e-09	3.42e-06
organic anion transmembrane transporter activity (GO:0008514)	56	16	6.28	+	2.55	0.000291	0.0405
metal ion transmembrane transporter activity (GO:0046873)	68	19	7.63	+	2.49	0.000112	0.0243
active transmembrane transporter activity (GO:0022804)	136	38	15.25	+	2.49	4.66e-08	2.31e-05
active monoatomic ion transmembrane transporter activity (GO:0022853)	72	20	8.08	+	2.48	8.13e-05	0.0217
passive transmembrane transporter activity (GO:0022803)	65	18	7.29	+	2.47	0.000191	0.0316
channel activity (GO:0015267)	65	18	7.29	+	2.47	0.000191	0.0302
electron transfer activity (GO:0009055)	71	19	7.96	+	2.39	0.000209	0.0303
transmembrane transporter activity (GO:0022857)	241	63	27.03	+	2.33	3.94e-11	6.83e-08
primary active transmembrane transporter activity (GO:0015399)	78	20	8.75	+	2.29	0.000357	0.0459
transporter activity (GO:0005215)	284	72	31.85	+	2.26	6.4e-12	2.22e-08
nucleic acid binding (GO:0003676)	1840	166	206.37	-	0.8	0.000296	0.0395

## Sheet: Cluster 4 phospho UP BP
Analysis Type:	PANTHER Overrepresentation Test (Released 20240226)
Annotation Version and Release Date:	GO Ontology database DOI: 10.5281/zenodo.10536401 Released 2024-01-17
Analyzed List:	cluster4 phospho.csv (Homo sapiens)
Reference List:	Background_all_phosphopeptides.csv (Homo sapiens)
Test Type:	FISHER
Correction:	FDR
GO biological process complete	Background_all_phosphopeptides.csv - REFLIST (3279)	cluster4 phospho.csv (274)	cluster4 phospho.csv (expected)	cluster4 phospho.csv (over/under)	cluster4 phospho.csv (fold Enrichment)	cluster4 phospho.csv (raw P-value)	cluster4 phospho.csv (FDR)
endothelial cell development (GO:0001885)	10	6	0.84	+	7.18	5.08e-05	0.0371
endothelium development (GO:0003158)	15	8	1.25	+	6.38	8.24e-06	0.0196
regulation of wound healing (GO:0061041)	19	8	1.59	+	5.04	7.18e-05	0.0454
regulation of protein depolymerization (GO:1901879)	42	13	3.51	+	3.7	2.04e-05	0.0322
response to inorganic substance (GO:0010035)	85	19	7.1	+	2.68	4.74e-05	0.0409
positive regulation of locomotion (GO:0040017)	116	24	9.69	+	2.48	1.89e-05	0.0359
cell migration (GO:0016477)	186	38	15.54	+	2.44	1.34e-07	0.00127
positive regulation of cell motility (GO:2000147)	115	23	9.61	+	2.39	5.04e-05	0.0398
positive regulation of cell migration (GO:0030335)	110	22	9.19	+	2.39	7.38e-05	0.0438
cell motility (GO:0048870)	202	39	16.88	+	2.31	2.74e-07	0.0013
actin filament-based process (GO:0030029)	191	33	15.96	+	2.07	3.56e-05	0.0422
cytoskeleton organization (GO:0007010)	409	62	34.18	+	1.81	8.29e-07	0.00262
cellular developmental process (GO:0048869)	694	86	57.99	+	1.48	3.77e-05	0.0397
cell differentiation (GO:0030154)	692	85	57.82	+	1.47	5.36e-05	0.0363
anatomical structure development (GO:0048856)	981	113	81.97	+	1.38	3.28e-05	0.0445
developmental process (GO:0032502)	1081	122	90.33	+	1.35	3.89e-05	0.0369

## Sheet: Cluster 4 phospho UP MF
Analysis Type:	PANTHER Overrepresentation Test (Released 20240807)
Annotation Version and Release Date:	GO Ontology database DOI: 10.5281/zenodo.15066566 Released 2025-03-16
Analyzed List:	cluster4 phospho.csv (Homo sapiens)
Reference List:	Background_all_phosphopeptides.csv (Homo sapiens)
Test Type:	FISHER
Correction:	FDR
GO molecular function complete	Background_all_phosphopeptides.csv - REFLIST (3286)	cluster4 phospho.csv (274)	cluster4 phospho.csv (expected)	cluster4 phospho.csv (over/under)	cluster4 phospho.csv (fold Enrichment)	cluster4 phospho.csv (raw P-value)	cluster4 phospho.csv (FDR)
cell adhesion molecule binding (GO:0050839)	195	34	16.26	+	2.09	2.19e-05	0.0493
